# Supplementary material for: Transport of biodeposits and benthic footprint around an oyster farm, Damariscotta Estuary, Maine
Source: PeerJ. 2021 Aug 11;9:e11862. doi: 10.7717/peerj.11862 (PMC8364327; doi:10.7717/peerj.11862)
Supplement: Supplemental Information 5 — Dimensions (measured length and width), angle of descent, calculated surface area and settling velocity of sample biodeposit particles. [file peerj-09-11862-s005.csv]

Particle_no	Length_cm	Width_cm	Angle_of_descent_normal_to_verticle	Surface_Area_cm3	Velocity_cm_per_s
1	0.0977	0.018	90	0.000603374	0.6621
2	0.0747	0.0214	104.931	0.000574145	0.604875
3	0.1036	0.01	177	0.000341177	0.639
4	0.0685	0.0131	147	0.000308867	0.628275
5	0.0483	0.0154	114	0.000270931	0.602496
6	0.0484	0.0108	153	0.000182539	0.47964375
7	0.0642	0.0144	116	0.000323006	0.72895
9	0.0541	0.01	180	0.000185668	0.47064375
10	0.081	0.0102	90	0.000275901	1.0455
11	0.0763	0.012	49	0.000310264	0.854576471
12	0.049	0.0103	30	0.000175221	0.612766667
13	0.1	0.0107	92	0.000354134	0.7974
14	0.0549	0.014	55	0.00027225	0.891458824
15	0.04	0.01	150	0.000141372	0.645828571
16	0.0514	0.0121	71	0.000218386	0.7307
17	0.0636	0.0102	86	0.000220144	0.599472
18	0.076	0.0137	100	0.000356585	0.75744
19	0.061	0.0116	78	0.000243436	0.49838
20	0.052	0.012	138	0.000218655	0.6489
21	0.0426	0.0136	119	0.000211065	0.592896
22	0.057	0.0119	31	0.000235338	0.603408
23	0.0651	0.0102	93	0.000224951	0.571776923
24	0.0696	0.0115	6.7	0.000272227	0.627104348
25	0.054	0.0118	18	0.000222054	0.612775
26	0.0455	0.0102	68	0.000162144	0.596713044
27	0.057	0.0152	149	0.000308479	0.611928
28	0.0658	0.01	137	0.000222425	0.648182609
29	0.0665	0.0103	123	0.000231848	0.548485714
30	0.0705	0.0128	76	0.000309233	0.90405
31	0.054	0.0123	90	0.000232429	0.76245
32	0.044	0.012	151	0.000188496	0.539505882
33	0.0578	0.011	167	0.000218749	0.78234
34	0.0736	0.0135	33	0.000340776	1.2546
35	0.0815	0.0109	116	0.000297746	1.023214286
36	0.0616	0.0114	97	0.000241029	0.9716
37	0.066	0.0109	120	0.000244669	0.719257143
38	0.0746	0.015	67	0.000386887	0.823233333
39	0.0611	0.0161	70	0.000349758	1.058357143
40	0.0619	0.0138	58	0.000298275	0.615369231
41	0.0911	0.0173	90	0.000542137	1.14635
42	0.06655	0.0129	0	0.000295844	0.794815385
43	0.0581	0.0087	122	0.000170687	0.4269
44	0.0645	0.0084	15	0.000181295	0.54606
45	0.0464	0.014	149	0.000234865	0.54582
46	0.07	0.0093	59	0.000218103	0.376975
47	0.0449	0.01	0	0.000156765	0.776294118
48	0.0802	0.0086	119	0.0002283	0.705214286
49	0.0614	0.0098	76	0.000204122	0.65444
50	0.0533	0.0116	135	0.000215375	0.609333333
51	0.0776	0.0162	156	0.00043616	0.8757
52	0.0543	0.013	112	0.000248311	0.248971429
53	0.0454	0.0115	5	0.000184796	0.55845
54	0.0425	0.0112	45	0.000169244	0.650584615
55	0.0737	0.0109	41	0.000271036	0.65676
56	0.0459	0.0096	122	0.000152908	0.633704348
57	0.088	0.0083	90	0.000240283	1.44636
58	0.0498	0.0115	0	0.000200693	1.033542857
59	0.058	0.01	74	0.00019792	0.9
60	0.065	0.0128	28	0.000287116	0.483756522
61	0.089	0.01	90	0.00029531	0.87765
62	0.0717	0.01	108	0.00024096	1.1927
63	0.0747	0.0103	98	0.000258382	0.704342857
64	0.0487	0.012	0	0.000206214	0.729
65	0.0647	0.011	0	0.000242594	1.2138
66	0.0632	0.01	35	0.000214257	1.11465
67	0.0537	0.01	90	0.000184411	0.6795
68	0.0581	0.0095	140	0.000187577	1.00932
69	0.0666	0.0107	110	0.00024186	0.90474
70	0.0701	0.0106	147	0.000251089	0.88632
71	0.0578	0.009	157	0.000176149	0.95022
72	0.0646	0.0097	73	0.000211638	1.0143
73	0.04	0.011	0	0.000157237	0.6822
74	0.039	0.01	126	0.00013823	0.74355
75	0.0565	0.0109	0	0.000212138	0.7438125
76	0.0976	0.0148	85	0.000488203	0.683590909
77	0.0715	0.0115	71	0.000279091	0.508941177
78	0.0947	0.0152	64	0.000488505	0.624635294
79	0.0768	0.0125	64	0.000326137	0.71528
80	0.0502	0.0115	74	0.000202138	0.774272727
81	0.0485	0.0108	45	0.000182878	0.79176
82	0.0747	0.012	150	0.000304232	0.84472
83	0.0565	0.011	39	0.000214257	0.6942
83	0.0788	0.0112	90	0.000296968	0.320123077
84	0.0638	0.01	116	0.000216142	0.6514875
85	0.0768	0.01	166	0.000256982	0.469244444
86	0.0715	0.0109	123	0.000263503	1.3976
87	0.0885	0.0118	0	0.000349948	1.247018182
88	0.069	0.01	64	0.000232478	1.1104
89	0.0496	0.01	45	0.000171531	0.64045
90	0.0639	0.0104	124	0.000225767	0.89605
91	0.0705	0.0095	143	0.000224585	0.73185
92	0.0534	0.0092	108	0.000167635	0.367577778
93	0.0563	0.0067	82	0.000125555	0.429535714
94	0.0682	0.0104	52	0.000239817	0.4524
95	0.048	0.008	18	0.00013069	0.31434
96	0.0492	0.0073	99	0.000121204	0.498157895
97	0.0649	0.0103	168	0.000226671	0.59215
98	0.0622	0.0099	60	0.000208848	0.602273684
99	0.072	0.01	93	0.000241903	0.532966667
100	0.0456	0.01	170	0.000158965	0.540985714
