# Supplementary material for: Transport of biodeposits and benthic footprint around an oyster farm, Damariscotta Estuary, Maine
Source: PeerJ. 2021 Aug 11;9:e11862. doi: 10.7717/peerj.11862 (PMC8364327; doi:10.7717/peerj.11862)
Supplement: Supplemental Information 6 — Raw data, calculations of fluxes, and correction for water volume for fluxes of DIC from incubations. [file peerj-09-11862-s006.xlsx]

## Sheet: Raw data
Standards	Peak			Slope	Intercept	R2				Site	Dive	Replicate	Timepoint	IC (mg-C/l)
IC (mg-C/l)	Area			0.140939	-0.356794	0.999825				Away	1	1	0	25.8367
0	2.884									Away	1	1	158	27.4364
1	9.356									Away	1	1	210	26.8893		diluted sample by taking cap off
5	37.75									Away	1	2	0	25.8367
10	75.34									Away	1	2	129	28.0001
20	142									Away	1	2	205	28.5261
40	287.1									Farm	1	1	0	25.8367
										Farm	1	1	137	27.7421
										Farm	1	1	212	28.9112
										Farm	1	2	0	25.8367
		Peak	IC (mg-C/l)							Farm	1	2	122	29.6815
Sample		Area								Farm	1	2	200	31.057
D1.1	t0	185	25.7169							Amend	1	1	0	25.8367
D1.1	t0	186.7	25.9565							Amend	1	1	124	27.225
D1A1	t1	195.7	27.225							Amend	1	1	198	28.4848
D1A2	t1	194.2	27.0135							Amend	1	2	0	25.8367
D1C1	t1	197.2	27.4364		25.7169					Amend	1	2	119	27.0135
D1C2	t1	201.2	28.0001							Amend	1	2	195	27.2607
										Away	2	1	0	25.1155
										Away	2	1	118	27.3368
Standards	Peak			Slope	Intercept	R2				Away	2	1	271	32.2083
IC (mg-C/l)	Area			0.137547	0.0812854	0.999352				Away	2	2	0	25.1155
0	1.343									Away	2	2	114	28.9698
1	7.548									Away	2	2	268	29.4404
5	36.89									Farm	2	1	0	25.1155
10	70.61									Farm	2	1	124	26.5756
20	139.8									Farm	2	1	277	27.9595
40	292.8									Farm	2	2	0	25.1155
										Farm	2	2	120	28.0703
		Peak	IC (mg-C/l)							Farm	2	2	274	31.1842
Sample		Area								Amend	2	1	0	25.1155
Dive 1 Farm 1	t1	201.1	27.7421							Amend	2	1	119	28.2087
Dive 1 Farm 2	t1	215.2	29.6815							Amend	2	1	280	31.3226
Dive 1 Control1	t0	194.9	26.8893							Amend	2	2	0	25.1155
Dive 1 Control2	t0	206.8	28.5261							Amend	2	2	124	27.6412
Dive 1 Farm 1	tf	209.6	28.9112							Amend	2	2	280	30.4784
Dive 1 Farm 2	tf	225.2	31.057
Dive 1 Amend 1		206.5	28.4848
Dive 1 Amend 2		197.6	27.2607
Standards	Peak			Slope	Intercept	R2
IC (mg-C/l)	Area			0.138397	-0.162645	0.999735
0	2.737
5	37.99
10	72.47
20	142.9
40	291.7
		Peak	IC (mg-C/l)
Sample		Area
Dive2.0	t0	181.9	25.0117
Dive2.1	t0	183.4	25.2193
D2A1	t1	205	28.2087
D2A2	t1	200.9	27.6412
D2C1	t1	198.7	27.3368
D2C2	t1	210.5	28.9698
D2F1	t1	193.2	26.5756
D2F2	t1	204	28.0703
D2A1	tf	227.5	31.3226
D2A2	tf	221.4	30.4784
D2C1	tf	233.9	32.2083
D2C2	tf	213.9	29.4404
D2F1	tf	203.7	28.0287
D2F1	tf	202.7	27.8903		Analytical Rep
D2F2	tf	226.5	31.1842

## Sheet: Flux
Site	Dive	Replicate	Telapsed_min	Telapsed_days	OverlDepth_cm	Volume_L	mg-C/L	mmol-C/L	mmol/m3	Slope (mmol/m3/d)	R2	Flux_mmol/m2 d				Flux_mmol/m2 d	Average								DIC flux_mmol/m2 d	O2 flux_mmol/m2 d
Away	1	1	0	0	5	0.911611	25.8367	2.15306	2153.06	744.628	0.696758	37.2314		Away 1.1	1	37.2314	55.0829		1	55.0829			Away 1.1	1	37.2314	-53.71	blue
Away	1	1	158	0.109722	5	0.911611	27.4364	2.28636	2286.36					Away 1.2	1	72.9344			2	107.076			Away 1.2	1	72.9344	-34.48	blue
Away	1	1	210	0.145833	5	0.911611	26.8893	2.24077	2240.77					Farm 1.1	2	86.5776	107.076		3	44.9745			Farm 1.1	2	86.5776	-58.97	red
Away	1	2	0	0	4.5	0.82045	25.8367	2.15306	2153.06	1620.77	0.964385	72.9344		Farm 1.2	2	127.574			4	170.082			Farm 1.2	2	127.574	-72.53	red
Away	1	2	129	0.0895833	4.5	0.82045	28.0001	2.33334	2333.34					Amend 1.1	3	63.1172	58.6691		5	115.236			Away 2.1	4	253.889
Away	1	2	205	0.142361	4.5	0.82045	28.5261	2.37717	2377.17					Amend 1.2	3	54.221			6	140.558			Away 2.2	4	86.2746
Farm	1	1	0	0	5	0.911611	25.8367	2.15306	2153.06	1731.55	0.999107	86.5776		Away 2.1	4	253.889	170.082						Farm 2.1	5	98.1158
Farm	1	1	137	0.0951389	5	0.911611	27.7421	2.31184	2311.84					Away 2.2	4	86.2746							Farm 2.2	5	132.356
Farm	1	1	212	0.147222	5	0.911611	28.9112	2.40927	2409.27					Farm 2.1	5	98.1158	115.236
Farm	1	2	0	0	4	0.729289	25.8367	2.15306	2153.06	3189.35	0.980456	127.574		Farm 2.2	5	132.356
Farm	1	2	122	0.0847222	4	0.729289	29.6815	2.47346	2473.46					Amend 2.1	6	132.041	140.558
Farm	1	2	200	0.138889	4	0.729289	31.057	2.58808	2588.08					Amend 2.2	6	149.076
Amend	1	1	0	0	4	0.729289	25.8367	2.15306	2153.06	1577.93	0.986421	63.1172
Amend	1	1	124	0.0861111	4	0.729289	27.225	2.26875	2268.75
Amend	1	1	198	0.1375	4	0.729289	28.4848	2.37374	2373.74
Amend	1	2	0	0	6	1.09393	25.8367	2.15306	2153.06	903.683	0.946299	54.221
Amend	1	2	119	0.0826389	6	1.09393	27.0135	2.25113	2251.13
Amend	1	2	195	0.135417	6	1.09393	27.2607	2.27172	2271.72
Away	2	1	0	0	8	1.45858	25.1155	2.09296	2092.96	3173.61	0.981064	253.889
Away	2	1	118	0.0819444	8	1.45858	27.3368	2.27806	2278.06
Away	2	1	271	0.188194	8	1.45858	32.2083	2.68403	2684.03
Away	2	2	0	0	4.67	0.851445	25.1155	2.09296	2092.96	1847.42	0.761477	86.2746
Away	2	2	114	0.0791667	4.67	0.851445	28.9698	2.41415	2414.15
Away	2	2	268	0.186111	4.67	0.851445	29.4404	2.45337	2453.37
Farm	2	1	0	0	8	1.45858	25.1155	2.09296	2092.96	1226.45	0.994262	98.1158
Farm	2	1	124	0.0861111	8	1.45858	26.5756	2.21463	2214.63
Farm	2	1	277	0.192361	8	1.45858	27.9595	2.32996	2329.96
Farm	2	2	0	0	5	0.911611	25.1155	2.09296	2092.96	2647.12	0.996825	132.356
Farm	2	2	120	0.0833333	5	0.911611	28.0703	2.33919	2339.19
Farm	2	2	274	0.190278	5	0.911611	31.1842	2.59868	2598.68
Amend	2	1	0	0	5	0.911611	25.1155	2.09296	2092.96	2640.82	0.992884	132.041
Amend	2	1	119	0.0826389	5	0.911611	28.2087	2.35072	2350.72
Amend	2	1	280	0.194444	5	0.911611	31.3226	2.61021	2610.21
Amend	2	2	0	0	6.5	1.18509	25.1155	2.09296	2092.96	2293.47	0.998952	149.076
Amend	2	2	124	0.0861111	6.5	1.18509	27.6412	2.30344	2303.44
Amend	2	2	280	0.194444	6.5	1.18509	30.4784	2.53986	2539.86

## Sheet: Water correction
DIVE 1
	DIC Vol extract	Nut Vol extract	DIC excess time	Nut excess
Away 1	20	10
Away 2	20	10
Farm 1	20	10
Farm 2	20	20
Amend 1	20	13
Amend 2	20	10
DIVE 2
	DIC Vol extract	Nut Vol extract	DIC excess time	Flow time (ml/s)	Total Vol extract
Away 1	20	10	8	3.2	55.6
Away 2	20	12	12	3.2	70.4
Farm 1	20	11	7	3.4	54.8
Farm 2	20	20	10	3.2	72
Amend 1	20	12	8	3.2	57.6
Amend 2	20	17	11	3.2	72.2
Site	Dive	Replicate	Telapsed_min	Telapsed_days	OverlDepth_cm	Volume_L	Area_m2	mg-C/L	mmol-C/L	Vol extract	Percent Vol extract	Percent Vol remaining	mmol-C/L corrected
Away	2	1	0	0	8	1.45858	0.0145858	24.7367	2.06139				2.06139
Away	2	1	118	0.0819444	8	1.45858	0.0145858	26.958	2.2465	0.0556	0.0381193	0.961881
Away	2	1	271	0.188194	8	1.45858	0.0145858	31.8295	2.65246
Away	2	2	0	0	4.67	0.851445	0.00851445	24.7367	2.06139				2.06139
Away	2	2	114	0.0791667	4.67	0.851445	0.00851445	28.591	2.38259	0.0704	0.082683	0.917317
Away	2	2	268	0.186111	4.67	0.851445	0.00851445	29.0616	2.4218
Farm	2	1	0	0	8	1.45858	0.0145858	24.7367	2.06139				2.06139
Farm	2	1	124	0.0861111	8	1.45858	0.0145858	26.1968	2.18307	0.0548	0.0375708	0.962429
Farm	2	1	277	0.192361	8	1.45858	0.0145858	27.5807	2.2984
Farm	2	2	0	0	5	0.911611	0.00911611	24.7367	2.06139				2.06139
Farm	2	2	120	0.0833333	5	0.911611	0.00911611	27.6915	2.30762	0.072	0.078981	0.921019
Farm	2	2	274	0.190278	5	0.911611	0.00911611	30.8054	2.56712
Amend	2	1	0	0	5	0.911611	0.00911611	24.7367	2.06139				2.06139
Amend	2	1	119	0.0826389	5	0.911611	0.00911611	27.8299	2.31916	0.0576	0.0631848	0.936815
Amend	2	1	280	0.194444	5	0.911611	0.00911611	30.9438	2.57865
Amend	2	2	0	0	6.5	1.18509	0.0118509	24.7367	2.06139				2.06139
Amend	2	2	124	0.0861111	6.5	1.18509	0.0118509	27.2624	2.27187	0.0722	0.0609234	0.939077
Amend	2	2	280	0.194444	6.5	1.18509	0.0118509	30.0996	2.5083
