# Supplementary material for: Transport of biodeposits and benthic footprint around an oyster farm, Damariscotta Estuary, Maine
Source: PeerJ. 2021 Aug 11;9:e11862. doi: 10.7717/peerj.11862 (PMC8364327; doi:10.7717/peerj.11862)
Supplement: Supplemental Information 7 — Concentrations, flux calculations, and fluorometric measurements of ammonium from incubations. [file peerj-09-11862-s007.xlsx]

## Sheet: Flux
Site	Dive	Replicate	Telapsed_min	Telapsed_days	OverlDepth_cm	Volume_L	uM/L NH4	mmol/L NH4	mmol-NH4/m3	Slope	R2	Flux_mmol/m2 d							Flux_mmol/m2 d
Away	1	1	0	0	5	0.911611	1.2198	0.0012198	1.2198	33.2034	0.901737	1.66017		Away 1.1	1	1.66017	Away 1.1	1	1.66017
Away	1	1	158	0.109722	5	0.911611	6.01432	0.00601432	6.01432					Away 1.2	1	2.41751	Away 1.2	1	2.41751
Away	1	1	210	0.145833	5	0.911611	5.59614	0.00559614	5.59614					Farm 1.1	2	0.866621	Farm 1.1	2	0.866621
Away	1	2	0	0	4.5	0.82045	1.2198	0.0012198	1.2198	53.7225	0.901267	2.41751		Farm 1.2	2	4.19846	Farm 1.2	2	4.19846
Away	1	2	129	0.0895833	4.5	0.82045	8.03573	0.00803573	8.03573					Amend 1.1	3	2.75838	Amend 1.1	3	2.75838
Away	1	2	205	0.142361	4.5	0.82045	8.48994	0.00848994	8.48994					Amend 1.2	3	2.11167	Amend 1.2	3	2.11167
Farm	1	1	0	0	5	0.911611	1.2198	0.0012198	1.2198	17.3324	0.940884	0.866621		Away 2.1	4	4.91445	Away 2.1	4	4.91445
Farm	1	1	137	0.0951389	5	0.911611	2.36887	0.00236887	2.36887					Away 2.2	4	3.048	Away 2.2	4	3.048
Farm	1	1	212	0.147222	5	0.911611	3.87951	0.00387951	3.87951					Farm 2.1	5	-1.10321	Farm 2.2	5	4.39652
Farm	1	2	0	0	4	0.729289	1.2198	0.0012198	1.2198	104.962	0.940764	4.19846		Farm 2.2	5	4.39652	Amend 2.1	6	4.90523
Farm	1	2	122	0.0847222	4	0.729289	7.17672	0.00717672	7.17672					Amend 2.1	6	4.90523	Amend 2.2	6	3.83715
Farm	1	2	200	0.138889	4	0.729289	16.2624	0.0162624	16.2624					Amend 2.2	6	3.83715	Away 3.1	7	1.79649
Amend	1	1	0	0	4	0.729289	1.2198	0.0012198	1.2198	68.9595	0.97915	2.75838		Away 3.1	7	1.79649	Away 3.2	7	3.4965
Amend	1	1	124	0.0861111	4	0.729289	6.06055	0.00606055	6.06055					Away 3.2	7	3.4965	Farm 3.2	8	2.58601
Amend	1	1	198	0.1375	4	0.729289	10.9035	0.0109035	10.9035					Farm 3.2	8	2.58601	Farm 3.2	8	3.38221
Amend	1	2	0	0	6	1.09393	1.2198	0.0012198	1.2198	35.1944	0.987668	2.11167		Farm 3.2	8	3.38221	Amend 3.1	9	2.49644
Amend	1	2	119	0.0826389	6	1.09393	4.55553	0.00455553	4.55553					Amend 3.1	9	2.49644	Amend 3.2	9	4.7469
Amend	1	2	195	0.135417	6	1.09393	5.91791	0.00591791	5.91791					Amend 3.2	9	4.7469
Away	2	1	0	0	8	1.45858	1.2198	0.0012198	1.2198	61.4306	0.977634	4.91445
Away	2	1	118	0.0819444	8	1.45858	7.83325	0.00783325	7.83325
Away	2	1	271	0.188194	8	1.45858	12.9111	0.0129111	12.9111
Away	2	2	0	0	4.67	0.851445	1.2198	0.0012198	1.2198	65.2676	0.959979	3.048
Away	2	2	114	0.0791667	4.67	0.851445	8.64158	0.00864158	8.64158
Away	2	2	268	0.186111	4.67	0.851445	13.5806	0.0135806	13.5806
Farm	2	1	0	0	8	1.45858	1.2198	0.0012198	1.2198	-13.7901	0.0875568	-1.10321
Farm	2	1	124	0.0861111	8	1.45858	7.70721	0.00770721	7.70721
Farm	2	1	277	0.192361	8	1.45858	-0.91528	-0.00091528	-0.91528
Farm	2	2	0	0	5	0.911611	1.2198	0.0012198	1.2198	87.9303	0.962351	4.39652
Farm	2	2	120	0.0833333	5	0.911611	11.5318	0.0115318	11.5318
Farm	2	2	274	0.190278	5	0.911611	18.1881	0.0181881	18.1881
Amend	2	1	0	0	5	0.911611	1.2198	0.0012198	1.2198	98.1046	0.999613	4.90523
Amend	2	1	119	0.0826389	5	0.911611	9.66814	0.00966814	9.66814
Amend	2	1	280	0.194444	5	0.911611	20.3282	0.0203282	20.3282
Amend	2	2	0	0	6.5	1.18509	1.2198	0.0012198	1.2198	59.033	0.999989	3.83715
Amend	2	2	124	0.0861111	6.5	1.18509	6.33786	0.00633786	6.33786
Amend	2	2	280	0.194444	6.5	1.18509	12.701	0.012701	12.701
Away	3	1	0	0	9	1.6409	9.46421	0.00946421	9.46421	19.961		1.79649
Away	3	1	112	0.0777778	9	1.6409	11.0167	0.0110167	11.0167
Away	3	2	0	0	5	0.911611	4.92788	0.00492788	4.92788	69.9299		3.4965
Away	3	2	119	0.0826389	5	0.911611	10.7068	0.0107068	10.7068
Farm	3	1	0	0	8	1.45858	3.2844	0.0032844	3.2844	32.3251		2.58601
Farm	3	1	120	0.0833333	8	1.45858	5.97816	0.00597816	5.97816
Farm	3	2	0	0	5	0.911611	2.89076	0.00289076	2.89076	67.6443		3.38221
Farm	3	2	122	0.0847222	5	0.911611	8.62173	0.00862173	8.62173
Amend	3	1	0	0	5.5	1.00277	1.78372	0.00178372	1.78372	45.3898		2.49644
Amend	3	1	123	0.0854167	5.5	1.00277	5.66076	0.00566076	5.66076
Amend	3	2	0	0	7	1.27626	2.22675	0.00222675	2.22675	67.8128		4.7469
Amend	3	2	129	0.0895833	7	1.27626	8.30165	0.00830165	8.30165

## Sheet: Fluorescence
Standard	uM	Secondary Stock (mL)	H2O (mL)	Final Volume (mL)	Fluorescence	Re-run fluor	Background subtracted	intercept	slope	correlation		*omit S0, do not subtract out 0
S0	0		--	50	534101	519823	531708	-2.17489	8.03637e-06	0.999815		*D2T0 no value? Used D1T0 value for D2T0
S1	0.49895	0.25	--	50	356393	352659	354000
S2	1.9958	1	--	50	498187	503011	495794
S3	4.9895	2.5	--	50	905403		903010
S4	9.979	5	--	50	1.49885e+06		1496460
S5	19.958	10	--	50	2.76277e+06		2760379
S3 check					979003
S0B					2393.36
Site	Dive	Replicate	T	Fluorescence	Background sub	uM
Away	1	1	T0	424698	422416	1.2198
Away	1	1	T1	1.0213e+06	1.01902e+06	6.01432
Away	1	1	TF	969264	966982	5.59614
Away	1	2	T0	424698	422416	1.2198
Away	1	2	T1	1.27283e+06	1.27055e+06	8.03573
Away	1	2	TF	1.32935e+06	1.32707e+06	8.48994
Farm	1	1	T0	424698	422416	1.2198
Farm	1	1	T1	567681	565400	2.36887
Farm	1	1	TF	755658	753376	3.87951
Farm	1	2	T0	424698	422416	1.2198
Farm	1	2	T1	1.16594e+06	1.16366e+06	7.17672
Farm	1	2	TF	2.29652e+06	2.29424e+06	16.2624
Amend	1	1	T0	424698	422416	1.2198
Amend	1	1	T1	1.02705e+06	1.02477e+06	6.06055
Amend	1	1	TF	1.62968e+06	1.6274e+06	10.9035
Amend	1	2	T0	424698	422416	1.2198
Amend	1	2	T1	839777	837495	4.55553
Amend	1	2	TF	1.0093e+06	1.00702e+06	5.91791
Away	2	1	T0	424698	422416	1.2198
Away	2	1	T1	1.24764e+06	1.24536e+06	7.83325
Away	2	1	TF	1.87949e+06	1.87721e+06	12.9111
Away	2	2	T0	424698	422416	1.2198
Away	2	2	T1	1.34822e+06	1.34594e+06	8.64158
Away	2	2	TF	1.9628e+06	1.96052e+06	13.5806
Farm	2	1	T0	424698	422416	1.2198
Farm	2	1	T1	1.23195e+06	1.22967e+06	7.70721
Farm	2	1	TF	159021	156739	-0.91528
Farm	2	2	T0	424698	422416	1.2198
Farm	2	2	T1	1.70787e+06	1.70558e+06	11.5318
Farm	2	2	TF	2536133	2.53385e+06	18.1881
Amend	2	1	T0	424698	422416	1.2198
Amend	2	1	T1	1.47596e+06	1.47368e+06	9.66814
Amend	2	1	TF	2.80244e+06	2.80015e+06	20.3282
Amend	2	2	T0	424698	422416	1.2198
Amend	2	2	T1	1.06156e+06	1.05928e+06	6.33786
Amend	2	2	TF	1.85335e+06	1.85107e+06	12.701
Away	3	1	T0	1.45058e+06	1.4483e+06	9.46421
Away	3	1	TF	1.64377e+06	1.64149e+06	11.0167
Away	3	2	T0	886111	883829	4.92788
Away	3	2	TF	1.60521e+06	1.60293e+06	10.7068
Farm	3	1	T0	681605	679324	3.2844
Farm	3	1	TF	1.0168e+06	1.01452e+06	5.97816
Farm	3	2	T0	632623	630341	2.89076
Farm	3	2	TF	1345752	1.34347e+06	8.62173
Amend	3	1	T0	494869	492587	1.78372
Amend	3	1	TF	977306	975024	5.66076
Amend	3	2	T0	549998	547716	2.22675
Amend	3	2	TF	1305923	1.30364e+06	8.30165
S0B				2281.74	0	-2.17489
