# Supplementary material for: Transport of biodeposits and benthic footprint around an oyster farm, Damariscotta Estuary, Maine
Source: PeerJ. 2021 Aug 11;9:e11862. doi: 10.7717/peerj.11862 (PMC8364327; doi:10.7717/peerj.11862)
Supplement: Supplemental Information 8 — Raw data oxygen measurements for both incubations and calculations of dissolved oxygen fluxes. [file peerj-09-11862-s008.xlsx]

## Sheet: Incubation1data
T_elapsed_s	Away1	Away2	Farm1	Farm2	Amended1	Amended2
0	7.29	8.75	7.76	8.63	8.73	8.83
12	7.26	8.7	7.81	8.58	8.74	8.85
24	7.27	8.7	7.84	8.62	8.74	8.81
36	7.29	8.69	7.92	8.62	8.73	8.84
48	7.3	8.72	7.93	8.57	8.72	8.84
61	7.26	8.7	7.91	8.59	8.73	8.84
73	7.25	8.79	8.8	8.6	8.74	8.85
85	7.21	8.81	8.84	8.59	8.76	8.84
97	7.34	8.81	8.1	10.11	8.75	8.82
110	7.36	8.82	8.15	12.16	8.73	8.79
122	7.4	8.82	8.07	12.07	8.73	8.81
134	7.44	8.84	7.97	9.02	8.75	8.84
146	7.49	8.82	8.11	12.14	8.73	8.82
159	7.51	8.82	8.13	12.37	8.76	8.83
171	7.54	8.81	7.98	6.92	8.74	8.81
183	7.56	8.85	7.97	6.65	8.73	8.81
195	7.54	8.8	8.01	6.68	8.75	8.83
208	7.57	8.81	7.95	6.3	8.72	8.79
220	7.57	8.82	7.94	12.11	8.73	8.78
232	7.56	8.83	7.98	12.39	8.75	8.82
244	7.54	8.84	8.08	12.11	8.76	8.83
257	7.59	8.83	8.06	12.02	8.72	8.82
269	7.59	8.8	8.02	12	8.73	8.81
281	7.6	8.82	8.03	12.06	8.72	8.84
293	7.66	8.79	8.01	12.05	8.72	8.82
306	7.66	8.8	7.93	12.35	8.75	8.84
318	7.68	8.78	7.92	5.52	8.72	8.82
330	7.68	8.79	7.93	5.74	8.75	8.8
342	7.65	8.79	7.88	5.41	8.74	8.81
355	7.68	8.75	7.88	9.5	8.74	8.81
367	7.59	8.75	7.94	8.22	8.76	8.81
379	7.6	8.71	7.98	11.43	8.76	8.85
391	7.57	8.75	7.89	6.88	8.73	8.82
404	7.58	8.76	7.92	7.14	8.75	8.83
416	7.58	8.75	7.87	6.76	8.77	8.83
428	7.6	8.74	7.88	5.56	8.74	8.82
440	7.59	8.7	7.81	5.39	8.75	8.81
453	7.63	8.72	7.8	12.1	8.73	8.85
465	7.6	8.71	7.95	12.1	8.72	8.84
477	7.59	8.69	7.97	11.85	8.73	8.84
489	7.59	8.72	7.94	11.78	8.82	8.83
502	7.58	8.72	7.92	11.94	8.74	8.81
514	7.62	8.65	7.91	9.32	9.91	8.74
526	7.62	8.67	7.79	8.85	9.74	8.8
538	7.6	8.66	7.84	8.81	9.65	8.81
551	7.86	8.66	7.84	8.81	9.57	8.85
563	8.18	8.68	7.8	8.69	9.59	8.84
575	8.12	8.71	7.83	11.11	8	8.9
587	8.14	8.66	7.84	8.91	8.85	8.76
600	8.05	8.69	7.81	8.84	9.53	8.94
612	8.06	8.7	7.81	8.55	9.45	8.83
624	8.09	8.71	7.8	8.54	9.38	8.79
636	8.09	8.68	7.77	7.21	10.27	8.75
649	8.06	8.7	7.76	8.53	9.09	8.82
661	8.09	8.7	7.73	8.24	9.36	8.83
673	8.07	8.71	7.75	8.28	9.39	8.89
685	8.05	8.69	7.77	8.32	7.83	8.96
698	8.04	8.71	7.75	7.76	9.58	8.82
710	8.03	8.73	7.74	8.44	10.46	8.86
722	8.03	8.73	7.73	8.58	10.36	8.88
734	8.05	8.7	7.75	8.97	9.61	8.89
746	8.05	8.69	7.74	8.65	10.33	8.99
759	8.04	8.73	7.73	11.46	7.98	8.89
771	8.04	8.74	7.83	6.99	7.6	8.84
783	8.04	8.7	7.7	8.68	10.18	8.77
795	8.03	8.72	7.69	11.55	7.77	8.89
808	8.03	8.73	7.77	11.41	7.46	8.67
820	8.02	8.69	7.64	7.43	9.36	7.93
832	8.03	8.67	7.74	8.9	9.95	8.04
844	7.98	8.7	7.65	7.45	9.49	8
857	7.97	8.7	7.68	7.4	9.46	8
869	7.96	8.69	7.68	7.38	9.53	7.97
881	7.96	8.67	7.67	7.35	9.47	8.03
893	7.96	8.68	7.63	7.32	9.55	7.96
906	7.94	8.7	7.61	7.33	9.56	7.94
918	7.91	8.68	7.62	7.33	9.64	8
930	7.85	8.68	7.62	7.33	9.65	8
942	7.9	8.68	7.6	7.34	9.51	8.02
955	7.91	8.67	7.61	7.32	9.33	8.01
967	7.85	8.65	7.61	7.43	9.25	7.99
979	7.89	8.68	7.62	7.3	9.18	7.96
991	7.83	8.67	7.59	7.25	9.15	8.02
1004	7.85	8.71	7.58	7.23	9.12	7.95
1016	7.84	8.71	7.57	7.21	9.12	8.02
1028	7.8	8.67	7.59	11.47	7.07	8.64
1040	7.8	8.67	7.56	11.4	6.89	7.9
1053	7.78	8.65	7.52	11.7	7.09	8.84
1065	7.81	8.63	7.55	11.33	6.9	8.85
1077	7.83	8.66	7.51	9.97	6.82	8.82
1089	7.79	8.65	7.58	11.28	6.74	8.81
1102	7.85	8.62	7.52	11.35	6.66	8.83
1114	7.85	8.66	7.53	10.9	6.59	9.42
1126	7.82	8.64	7.5	10.71	6.51	8.51
1138	7.83	8.64	7.55	8.42	7.24	11.22
1151	7.78	8.64	7.44	8.4	7.2	11.1
1163	7.78	8.65	7.46	8.3	7.17	11.38
1175	7.78	8.65	7.45	8.37	7.16	11.13
1187	7.75	8.64	7.44	8.35	7.1	11.09
1200	7.76	8.65	7.49	8.27	7.05	11.24
1212	7.75	8.64	7.47	8.28	7.03	11.47
1224	7.77	8.65	7.42	8.23	6.96	11.38
1236	7.71	8.64	7.42	8.3	6.92	10.81
1249	7.76	8.64	7.4	10.56	6.02	8.62
1261	7.75	8.65	7.37	8.55	6.68	10.23
1273	7.79	8.62	7.4	9.47	6.63	9.78
1285	7.76	8.62	7.45	8.36	6.66	10.18
1298	7.75	8.63	7.42	10.4	6.61	9.98
1310	7.74	8.63	7.4	8.29	6.58	9.99
1322	7.74	8.63	7.39	8.36	6.58	10.06
1334	7.75	8.63	7.36	8.32	6.64	10.45
1347	7.73	8.63	7.35	7.19	6.82	11.34
1359	7.68	8.64	7.35	7.18	6.86	11.28
1371	7.71	8.64	7.4	7.15	6.9	11.35
1383	7.68	8.64	7.38	7.12	6.9	11.27
1396	7.67	8.63	7.3	7.16	6.93	11.17
1408	7.7	8.63	7.35	7.14	6.85	11.04
1420	7.71	8.64	7.32	7.1	6.82	11.13
1432	7.7	8.61	7.34	7.12	6.82	11.23
1444	7.68	8.64	7.33	7.11	6.83	11.16
1457	7.72	8.64	7.34	7.15	6.82	11.25
1469	7.66	8.66	7.32	6.96	6.8	11.28
1481	7.67	8.65	7.31	6.77	6.61	10.76
1493	7.65	8.63	7.28	6.77	6.6	10.81
1506	7.66	8.64	7.3	7	6.74	8
1518	7.61	8.63	7.27	10.22	5.5	6.96
1530	7.61	8.61	7.23	8.88	5.45	6.71
1542	7.6	9.35	7.22	10.1	5.43	6.55
1555	7.56	9.02	7.21	10.11	5.41	6.43
1567	7.54	9.19	7.25	9.49	5.42	6.34
1579	7.57	8.5	7.22	8.8	5.37	6.24
1591	7.53	8.82	7.27	8.73	5.34	6.19
1604	7.54	8.69	7.24	8.8	5.33	6.11
1616	7.53	8.72	7.25	8.78	5.33	6.02
1628	7.48	8.57	7.24	8.77	5.32	6
1640	7.45	8.67	7.19	8.8	5.33	5.97
1653	7.48	8.53	7.2	8.91	5.31	5.9
1665	7.47	8.56	7.2	8.87	5.29	5.88
1677	7.46	8.35	7.21	8.36	5.29	5.84
1689	7.43	4.85	7.22	7.87	5.27	5.83
1702	7.4	4.84	7.16	10.14	5.26	5.76
1714	7.44	6.96	7.14	10.01	5.29	5.74
1726	7.4	6.85	7.11	9.85	5.27	5.71
1738	7.35	6.85	7.06	9.93	5.24	5.68
1751	7.39	6.98	7.07	10	5.24	5.68
1763	7.4	7.09	7.06	9.95	5.2	5.69
1775	7.37	7.14	7.03	9.85	5.21	5.63
1787	7.34	7.21	7.04	9.78	5.18	5.63
1800	7.35	7.25	6.98	9.77	5.17	5.6
1812	7.35	7.21	6.96	9.78	5.17	5.59
1824	7.36	7.26	6.96	9.86	5.15	5.56
1836	7.36	7.24	6.96	9.85	5.12	5.58
1849	7.34	7.2	6.98	9.8	5.09	5.54
1861	7.3	7.25	6.96	9.75	5.08	5.54
1873	7.28	7.26	6.93	9.75	5.09	5.48
1885	7.25	7.25	6.93	9.79	5.1	5.49
1898	7.26	7.2	6.93	9.79	5.03	5.5
1910	7.28	7.15	6.92	9.8	5.02	5.52
1922	7.28	7.15	6.94	9.78	5	5.5
1934	7.25	7.21	6.94	9.73	4.97	5.47
1947	7.26	7.18	6.93	9.74	5.01	5.49
1959	7.26	7.16	6.91	9.73	4.96	5.45
1971	7.27	7.19	6.92	9.74	4.99	5.45
1983	7.28	7.24	6.91	9.66	4.94	5.45
1996	7.27	7.21	6.86	9.69	4.94	5.43
2008	7.25	7.17	6.9	9.69	4.93	5.4
2020	7.23	7.15	6.94	9.6	4.89	5.42
2032	7.21	7.12	6.88	9.52	4.88	5.43
2045	7.19	7.09	6.91	9.42	4.88	5.43
2057	7.18	7.08	6.86	9.49	4.88	5.38
2069	7.19	7.1	6.89	9.48	4.84	5.38
2081	7.14	7.07	6.89	9.49	4.86	5.37
2094	7.15	7.05	6.85	9.53	4.83	5.4
2106	7.13	7.01	6.83	9.51	4.85	5.41
2118	7.13	7.07	6.88	9.43	4.82	5.4
2130	7.11	7.01	6.82	9.42	4.81	5.38
2142	7.09	7.07	6.85	9.39	4.83	5.39
2155	7.09	7.08	6.79	9.45	4.78	5.36
2167	7.12	7.04	6.8	9.56	4.79	5.35
2179	7.16	7.02	6.85	9.49	4.76	5.36
2191	7.16	6.97	6.88	9.44	4.77	5.38
2204	7.13	6.97	6.84	9.42	4.78	5.36
2216	7.14	6.96	6.81	9.4	4.78	5.34
2228	7.13	6.98	6.78	9.35	4.77	5.34
2240	7.09	6.9	6.81	9.35	4.77	5.33
2253	7.12	6.87	6.75	9.39	4.76	5.31
2265	7.13	6.92	6.72	9.46	4.77	5.34
2277	7.14	6.98	6.77	9.4	4.78	5.32
2289	7.17	6.96	6.79	9.35	4.81	5.31
2302	7.11	6.97	6.77	9.32	4.79	5.33
2314	7.11	6.91	6.77	9.34	4.81	5.32
2326	7.11	6.87	6.71	9.31	4.81	5.32
2338	7.06	6.9	6.73	9.3	4.78	5.32
2351	7.06	6.91	6.72	9.37	4.78	5.3
2363	7.07	6.85	6.69	9.33	4.76	5.28
2375	7.06	6.86	6.68	9.38	4.8	5.31
2387	7.07	6.85	6.69	9.33	4.79	5.29
2400	7.08	6.91	6.68	9.37	4.79	5.32
2412	7.06	6.9	6.71	9.28	4.77	5.31
2424	7.06	6.87	6.71	9.29	4.8	5.33
2436	7.03	6.92	6.72	9.22	4.8	5.27
2449	7.01	6.89	6.69	9.29	4.79	5.29
2461	7.01	6.9	6.66	9.28	4.76	5.29
2473	6.99	6.92	6.68	9.18	4.79	5.29
2485	7.63	6.91	6.63	9.22	4.77	5.27
2498	7.79	6.92	6.65	9.22	4.8	5.28
2510	7.63	6.91	6.65	9.27	4.75	5.29
2522	7.6	6.85	6.65	9.17	4.79	5.29
2534	7.53	6.87	6.64	9.2	4.79	5.28
2547	7.53	6.84	6.58	9.25	4.8	5.29
2559	7.49	6.81	6.66	9.14	4.82	5.29
2571	7.42	6.83	6.63	9.11	4.83	5.29
2583	7.44	6.82	6.66	9.05	4.81	5.27
2596	7.38	6.86	6.64	9.06	4.81	5.28
2608	7.41	6.82	6.6	9.11	4.79	5.28
2620	7.39	6.81	6.59	9.11	4.81	5.24
2632	7.35	6.8	6.59	9.12	4.83	5.29
2645	7.32	6.84	6.58	9.1	4.83	5.29
2657	7.27	6.83	6.64	8.97	4.82	5.28
2669	7.18	6.84	6.56	8.98	4.85	5.27
2681	7.15	6.85	6.57	9.06	4.84	5.24
2694	7.15	6.87	6.58	9.04	4.81	5.27
2706	7.13	6.85	6.56	9.08	4.82	5.26
2718	7.12	6.85	6.6	9.11	4.84	5.28
2730	7.12	6.78	6.56	9.01	4.83	5.31
2743	7.1	6.75	6.58	8.96	4.85	5.28
2755	7.06	6.76	6.58	8.94	4.86	5.28
2767	7.06	6.8	6.57	8.92	4.9	5.3
2779	7.07	6.83	6.53	9	4.89	5.27
2792	7.04	6.73	6.54	9.03	4.9	5.27
2804	7.06	6.7	6.55	9.02	4.94	5.29
2816	7.01	6.78	6.6	9	4.89	5.28
2828	6.97	6.74	6.51	8.96	4.93	5.28
2840	6.97	6.78	6.46	9.04	4.95	5.28
2853	6.95	6.79	6.51	9.02	4.95	5.25
2865	6.93	6.74	6.48	9.02	4.96	5.27
2877	6.94	6.78	6.49	9.01	4.99	5.27
2889	6.93	6.79	6.51	8.99	4.99	5.27
2902	6.94	6.79	6.49	9	5.09	5.26
2914	6.94	6.8	6.49	8.97	5.09	5.28
2926	6.92	6.69	6.48	9	5.09	5.29
2938	6.92	6.7	6.48	8.94	5.14	5.29
2951	6.9	6.74	6.48	8.9	5.11	5.31
2963	6.92	6.79	6.48	8.92	5.17	5.27
2975	6.91	6.78	6.45	8.86	5.19	5.28
2987	6.87	6.74	6.45	8.76	5.21	5.27
3000	6.89	6.71	6.46	8.74	5.22	5.24
3012	6.88	6.76	6.4	8.81	5.26	5.27
3024	6.85	6.77	6.41	8.82	5.27	5.26
3036	6.89	6.74	6.47	8.79	5.27	5.29
3049	6.83	6.71	6.47	8.74	5.31	5.26
3061	6.82	6.72	6.41	8.83	5.3	5.28
3073	6.83	6.7	6.43	8.79	5.31	5.27
3085	6.75	6.69	6.44	8.72	5.35	5.3
3098	6.75	6.71	6.44	8.81	5.34	5.29
3110	6.78	6.72	6.41	8.79	5.36	5.29
3122	6.75	6.66	6.4	8.75	5.36	5.3
3134	6.73	6.66	6.45	8.76	5.4	5.29
3147	6.71	6.68	6.37	8.83	5.4	5.27
3159	6.73	6.71	6.41	8.74	5.4	5.31
3171	6.71	6.63	6.42	8.65	5.42	5.29
3183	6.68	6.61	6.38	8.78	5.44	5.29
3196	6.72	6.63	6.41	8.69	5.44	5.29
3208	6.66	6.64	6.37	8.68	5.45	5.3
3220	6.71	6.66	6.36	8.71	5.46	5.28
3232	6.7	6.62	6.4	8.66	5.43	5.24
3245	6.65	6.66	6.35	8.6	5.48	5.25
3257	6.7	6.68	6.32	8.71	5.48	5.28
3269	6.66	6.62	6.34	8.63	5.47	5.27
3281	6.67	6.63	6.29	8.74	5.48	5.25
3294	6.65	6.62	6.35	8.63	5.47	5.27
3306	6.6	6.61	6.35	8.71	5.5	5.27
3318	6.63	6.59	6.32	8.67	5.48	5.29
3330	6.58	6.6	6.32	8.58	5.5	5.28
3343	6.57	6.61	6.3	8.65	5.47	5.25
3355	6.61	6.56	6.32	8.56	5.5	5.28
3367	6.56	6.52	6.31	8.59	5.52	5.26
3379	6.57	6.52	6.28	8.65	5.49	5.27
3392	6.59	6.52	6.25	8.6	5.47	5.27
3404	6.53	6.56	6.27	8.45	5.5	5.27
3416	6.56	6.55	6.22	8.59	5.49	5.26
3428	6.58	6.52	6.27	8.62	5.51	5.28
3441	6.58	6.54	6.29	8.51	5.49	5.27
3453	6.55	6.55	6.22	8.51	5.48	5.25
3465	6.55	6.54	6.15	8.57	5.51	5.25
3477	6.53	6.61	6.27	8.57	5.48	5.27
3490	6.52	6.59	6.26	8.54	5.5	5.29
3502	6.5	6.58	6.27	8.44	5.48	5.25
3514	6.48	6.55	6.22	8.5	5.51	5.24
3526	6.5	6.55	6.26	8.49	5.49	5.26
3539	6.5	6.53	6.25	8.49	5.48	5.23
3551	6.51	6.51	6.27	8.5	5.51	5.26
3563	6.51	6.55	6.19	8.5	5.48	5.23
3575	6.5	6.51	6.2	8.56	5.47	5.24
3587	6.46	6.5	6.17	8.43	5.49	5.26
3600	6.45	6.51	6.13	8.43	5.5	5.24
3612	6.48	6.48	6.16	8.48	5.51	5.26
3624	6.45	6.49	6.17	8.48	5.47	5.25
3636	6.48	6.51	6.17	8.48	5.47	5.26
3649	6.47	6.47	6.21	8.45	5.5	5.24
3661	6.49	6.48	6.2	8.45	5.48	5.26
3673	6.46	6.5	6.15	8.45	5.47	5.26
3685	6.46	6.5	6.19	8.39	5.47	5.26
3698	6.41	6.51	6.2	8.36	5.5	5.26
3710	6.43	6.5	6.23	8.29	5.49	5.27
3722	6.41	6.48	6.2	8.24	5.5	5.25
3734	6.41	6.47	6.21	8.36	5.49	5.22
3747	6.41	6.47	6.19	8.49	5.49	5.25
3759	6.38	6.44	6.19	8.38	5.5	5.27
3771	6.34	6.41	6.19	8.32	5.51	5.25
3783	6.36	6.47	6.14	8.36	5.48	5.23
3796	6.38	6.43	6.13	8.41	5.51	5.23
3808	6.37	6.46	6.15	8.37	5.48	5.24
3820	6.38	6.45	6.16	8.4	5.48	5.23
3832	6.38	6.46	6.18	8.32	5.48	5.23
3845	6.34	6.41	6.16	8.28	5.46	5.22
3857	6.36	6.42	6.15	8.28	5.49	5.21
3869	6.35	6.39	6.07	8.36	5.49	5.2
3881	6.38	6.39	6.05	8.35	5.48	5.23
3894	6.38	6.4	6.1	8.33	5.49	5.24
3906	6.33	6.38	6.12	8.27	5.48	5.21
3918	6.34	6.37	6.09	8.28	5.48	5.2
3930	6.34	6.36	6.05	8.25	5.48	5.22
3943	6.35	6.31	6.07	8.31	5.49	5.23
3955	6.4	6.28	6.09	8.27	5.5	5.21
3967	6.4	6.3	6.06	8.29	5.47	5.21
3979	6.46	6.35	6.04	8.23	5.47	5.2
3992	6.45	6.34	6.02	8.27	5.46	5.19
4004	6.47	6.31	6.03	8.26	5.45	5.2
4016	6.46	6.29	6.06	8.26	5.45	5.2
4028	6.5	6.32	6.06	8.27	5.45	5.21
4041	6.5	6.3	6.05	8.27	5.46	5.2
4053	6.5	6.31	6.05	8.15	5.44	5.21
4065	6.48	6.28	6.03	8.09	5.47	5.21
4077	6.5	6.29	6.02	8.18	5.48	5.2
4090	6.47	6.27	6.05	8.2	5.43	5.19
4102	6.46	6.26	6.01	8.22	5.44	5.21
4114	6.43	6.29	6.05	8.12	5.45	5.16
4126	6.38	6.3	5.95	8.16	5.47	5.18
4139	6.4	6.29	5.96	8.17	5.46	5.17
4151	6.38	6.32	5.99	8.13	5.45	5.17
4163	6.37	6.21	5.95	8.13	5.43	5.17
4175	6.36	6.21	5.97	8.16	5.45	5.19
4188	6.32	6.2	5.95	8.09	5.45	5.19
4200	6.32	6.2	5.92	8.08	5.45	5.16
4212	6.3	6.21	5.94	8.12	5.43	5.16
4224	6.33	6.24	5.99	8.15	5.43	5.16
4237	6.34	6.2	5.96	8.13	5.43	5.13
4249	6.32	6.26	5.97	8.1	5.44	5.13
4261	6.38	6.26	5.97	8.1	5.42	5.15
4273	6.35	6.21	5.95	8.07	5.38	5.11
4285	6.33	6.16	5.96	8.03	5.38	5.11
4298	6.34	6.15	5.95	8.04	5.39	5.13
4310	6.33	6.18	5.89	8.02	5.38	5.11
4322	6.32	6.22	5.87	8.06	5.36	5.1
4334	6.33	6.19	5.92	8.11	5.37	5.11
4347	6.35	6.2	5.91	8.05	5.34	5.12
4359	6.29	6.22	5.94	8.03	5.37	5.13
4371	6.28	6.22	5.89	8.04	5.39	5.11
4383	6.27	6.21	5.89	8.1	5.39	5.11
4396	6.3	6.17	5.97	8.05	5.39	5.14
4408	6.27	6.17	5.97	7.95	5.39	5.14
4420	6.23	6.18	5.87	7.96	5.39	5.12
4432	6.25	6.19	5.86	7.97	5.39	5.12
4445	6.26	6.17	5.86	8	5.36	5.1
4457	6.29	6.17	5.84	7.99	5.37	5.13
4469	6.25	6.14	5.84	8	5.4	5.12
4481	6.29	6.17	5.89	8.03	5.33	5.09
4494	6.27	6.2	5.84	8.01	5.36	5.09
4506	6.25	6.18	5.91	7.98	5.34	5.1
4518	6.19	6.18	5.88	7.89	5.35	5.09
4530	6.18	6.18	5.86	7.86	5.33	5.07
4543	6.18	6.15	5.82	7.9	5.34	5.06
4555	6.21	6.13	5.84	7.84	5.33	5.06
4567	6.19	6.17	5.77	7.9	5.34	5.07
4579	6.22	6.15	5.78	7.93	5.33	5.07
4592	6.21	6.12	5.84	7.91	5.33	5.07
4604	6.19	6.13	5.92	7.91	5.31	5.07
4616	6.17	6.1	5.87	7.86	5.31	5.09
4628	6.13	6.04	5.8	7.81	5.32	5.07
4641	6.13	6.01	5.8	7.83	5.3	5.05
4653	6.14	6.04	5.78	7.95	5.29	5.05
4665	6.11	6	5.82	7.78	5.3	5.04
4677	6.09	6.01	5.76	7.9	5.29	5.02
4690	6.14	6.04	5.79	7.75	5.26	5.05
4702	6.13	6.02	5.74	7.84	5.24	5.05
4714	6.15	6.02	5.82	7.74	5.26	5.06
4726	6.15	6.03	5.75	7.85	5.23	5.03
4739	6.12	6	5.78	7.75	5.21	5.06
4751	6.11	5.99	5.76	7.8	5.19	5.08
4763	6.11	6.01	5.8	7.77	5.16	5.06
4775	6.15	6	5.79	7.84	5.17	5.09
4788	6.1	6.03	5.77	7.86	5.14	5.06
4800	6.13	6.05	5.83	7.82	5.12	5.08
4812	6.1	6.07	5.73	7.82	5.11	5.03
4824	6.13	6.02	5.77	7.79	5.1	5.05
4837	6.11	6.05	5.79	7.73	5.1	5.05
4849	6.13	6.04	5.72	7.81	5.06	5.04
4861	6.08	6.11	5.7	7.81	5.05	5.05
4873	6.14	6.13	5.75	7.79	5.05	5.02
4886	6.08	6.15	5.73	7.76	5.05	5.01
4898	6.09	6.15	5.69	7.84	4.99	5.01
4910	6.09	6.12	5.75	7.74	5.01	5.01
4922	6.08	6.1	5.66	7.77	4.97	4.99
4935	6.12	6.06	5.69	7.78	4.94	5.03
4947	6.08	6.02	5.65	7.64	4.96	5.02
4959	6.06	5.99	5.65	7.73	4.94	5.02
4971	6.11	5.96	5.73	7.74	4.93	5.03
4983	6.07	5.94	5.73	7.7	4.93	5.01
4996	6.08	5.88	5.69	7.66	4.9	5.01
5008	6.04	5.89	5.68	7.64	4.87	5.03
5020	6.06	5.94	5.66	7.67	4.89	5.04
5032	6.07	5.91	5.65	7.6	4.87	5.02
5045	6.04	5.92	5.66	7.58	4.85	5.02
5057	6.02	5.93	5.72	7.61	4.84	5.01
5069	5.99	5.93	5.62	7.6	4.81	4.99
5081	6	5.92	5.62	7.62	4.82	5
5094	6	5.9	5.64	7.63	4.81	4.97
5106	6	5.9	5.64	7.54	4.81	4.98
5118	6	5.91	5.57	7.58	4.78	5
5130	6	5.93	5.56	7.6	4.76	4.98
5143	6	5.88	5.63	7.62	4.77	5.01
5155	5.99	5.88	5.64	7.56	4.76	4.99
5167	5.98	5.91	5.63	7.52	4.73	4.98
5179	5.97	5.91	5.62	7.47	4.73	4.97
5192	5.95	5.86	5.57	7.52	4.71	4.99
5204	5.97	5.89	5.55	7.52	4.69	4.99
5216	6	5.87	5.53	7.46	4.7	4.98
5228	5.95	5.87	5.55	7.49	4.72	5
5241	5.94	5.85	5.54	7.49	4.7	4.99
5253	5.91	5.86	5.51	7.46	4.68	4.98
5265	5.95	5.84	5.51	7.5	4.69	4.98
5277	5.94	5.82	5.5	7.56	4.66	5
5290	5.94	5.82	5.51	7.49	4.66	5.02
5302	5.96	5.83	5.48	7.46	4.63	5.01
5314	5.93	5.83	5.48	7.47	4.65	5.02
5326	5.94	5.83	5.54	7.45	4.62	5.03
5339	5.92	5.82	5.57	7.39	4.64	5.01
5351	5.92	5.83	5.5	7.4	4.62	5.02
5363	5.95	5.83	5.54	7.43	4.6	4.99
5375	5.91	5.82	5.56	7.32	4.61	5.01
5388	5.93	5.81	5.55	7.27	4.62	5
5400	5.88	5.77	5.53	7.26	4.6	4.99
5412	5.88	5.81	5.5	7.3	4.59	4.98
5424	5.85	5.81	5.49	7.28	4.59	5.02
5437	5.88	5.78	5.54	7.33	4.59	5
5449	5.89	5.8	5.52	7.28	4.61	4.98
5461	5.87	5.78	5.52	7.32	4.6	5.01
5473	5.87	5.79	5.52	7.3	4.56	5
5486	5.87	5.78	5.49	7.38	4.56	5
5498	5.89	5.74	5.5	7.33	4.6	5
5510	5.89	5.77	5.48	7.35	4.62	5
5522	5.87	5.74	5.47	7.35	4.61	4.98
5535	5.85	5.71	5.48	7.36	4.62	5.01
5547	5.84	5.73	5.45	7.34	4.6	4.99
5559	5.85	5.72	5.39	7.3	4.61	4.99
5571	5.8	5.73	5.41	7.28	4.64	5
5584	5.78	5.71	5.41	7.22	4.67	4.96
5596	5.76	5.69	5.42	7.19	4.65	5
5608	5.75	5.65	5.43	7.34	4.62	5
5620	5.79	5.67	5.36	7.3	4.64	5
5633	5.8	5.7	5.36	7.24	4.68	4.99
5645	5.77	5.69	5.41	7.17	4.7	4.99
5657	5.76	5.67	5.45	7.18	4.65	4.98
5669	5.78	5.7	5.39	7.24	4.69	5.01
5682	5.81	5.71	5.36	7.21	4.68	4.98
5694	5.8	5.69	5.35	7.12	4.7	4.97
5706	5.73	5.71	5.38	7.08	4.72	4.97
5718	5.77	5.6	5.42	7.15	4.69	4.98
5730	5.76	5.64	5.4	7.22	4.7	5
5743	5.75	5.66	5.36	7.25	4.71	4.98
5755	5.8	5.68	5.34	7.2	4.73	4.98
5767	5.76	5.66	5.36	7.19	4.73	4.98
5779	5.74	5.66	5.38	7.11	4.74	4.99
5792	5.76	5.66	5.37	7.19	4.78	4.99
5804	5.77	5.61	5.33	7.15	4.76	4.98
5816	5.75	5.61	5.28	7.16	4.78	4.99
5828	5.76	5.66	5.31	7.08	4.77	5
5841	5.74	5.63	5.32	7.08	4.77	4.97
5853	5.71	5.61	5.33	7.07	4.74	4.98
5865	5.75	5.59	5.31	7.11	4.77	4.96
5877	5.75	5.56	5.31	7.13	4.77	4.97
5890	5.8	5.54	5.31	7.1	4.8	5.01
5902	5.76	5.51	5.34	7.08	4.75	5
5914	5.69	5.54	5.29	7.02	4.79	4.98
5926	5.71	5.51	5.29	7.05	4.78	4.98
5939	5.69	5.5	5.29	7.05	4.79	4.98
5951	5.69	5.55	5.32	6.99	4.81	4.98
5963	5.71	5.52	5.26	7.07	4.82	4.97
5975	5.68	5.54	5.31	7	4.79	4.94
5988	5.66	5.53	5.26	7.07	4.8	4.96
6000	5.68	5.52	5.28	6.99	4.78	4.98
6012	5.65	5.5	5.25	6.88	4.82	4.99
6024	5.64	5.5	5.24	6.92	4.81	4.92
6037	5.66	5.52	5.24	6.99	4.84	4.97
6049	5.65	5.53	5.24	6.97	4.83	4.94
6061	5.65	5.53	5.26	6.94	4.82	4.97
6073	5.62	5.49	5.26	6.92	4.81	4.95
6086	5.62	5.47	5.25	6.92	4.78	4.94
6098	5.59	5.47	5.17	6.97	4.8	4.92
6110	5.63	5.46	5.2	6.93	4.82	4.93
6122	5.61	5.48	5.2	6.84	4.82	4.93
6135	5.58	5.51	5.19	6.88	4.85	4.94
6147	5.59	5.52	5.17	6.9	4.84	4.92
6159	5.6	5.55	5.15	6.88	4.87	4.92
6171	5.6	5.52	5.15	6.92	4.87	4.94
6184	5.61	5.55	5.22	6.9	4.85	4.95
6196	5.59	5.57	5.22	6.88	4.86	4.94
6208	5.57	5.52	5.21	6.82	4.85	4.96
6220	5.6	5.52	5.25	6.77	4.86	4.95
6233	5.56	5.49	5.18	6.82	4.83	4.92
6245	5.6	5.52	5.23	6.87	4.84	4.92
6257	5.59	5.49	5.21	6.89	4.85	4.94
6269	5.55	5.46	5.23	6.77	4.79	4.91
6282	5.57	5.47	5.17	6.82	4.86	4.9
6294	5.58	5.44	5.16	6.88	4.82	4.9
6306	5.57	5.47	5.18	6.84	4.85	4.89
6318	5.58	5.44	5.1	6.79	4.82	4.88
6331	5.56	5.39	5.18	6.8	4.82	4.93
6343	5.57	5.42	5.19	6.8	4.87	4.92
6355	5.55	5.42	5.17	6.75	4.85	4.91
6367	5.55	5.46	5.11	6.81	4.84	4.91
6380	5.57	5.42	5.19	6.77	4.84	4.93
6392	5.52	5.42	5.2	6.7	4.86	4.93
6404	5.54	5.42	5.11	6.69	4.89	4.91
6416	5.55	5.38	5.12	6.66	4.82	4.91
6428	5.54	5.39	5.14	6.73	4.85	4.92
6441	5.51	5.39	5.1	6.73	4.83	4.92
6453	5.53	5.41	5.15	6.74	4.81	4.92
6465	5.54	5.39	5.08	6.75	4.83	4.94
6477	5.56	5.41	5.12	6.72	4.82	4.95
6490	5.57	5.44	5.08	6.74	4.83	4.92
6502	5.53	5.43	5.09	6.76	4.8	4.91
6514	5.55	5.42	5.09	6.71	4.84	4.93
6526	5.54	5.43	5.12	6.72	4.8	4.93
6539	5.53	5.43	5.1	6.73	4.83	4.93
6551	5.52	5.41	5.12	6.69	4.82	4.94
6563	5.5	5.45	5.12	6.71	4.81	4.95
6575	5.5	5.49	5.05	6.68	4.85	4.92
6588	5.53	5.43	5.06	6.75	4.83	4.91
6600	5.51	5.41	5.11	6.71	4.81	4.91
6612	7.56	5.4	4.98	5.34	4.84	4.9
6624	6.46	5.42	5.08	6.67	4.84	4.9
6637	5.57	5.46	5.07	6.57	4.85	4.94
6649	6.57	5.55	5.11	6.63	4.82	4.88
6661	5.56	5.53	5.07	6.61	4.82	4.91
6673	5.98	5.58	5.1	6.68	4.81	4.93
6686	5.53	5.59	5.09	6.69	4.81	4.91
6698	5.5	5.57	5.04	6.67	4.81	4.92
6710	5.48	5.5	5	6.67	4.78	4.9
6722	5.47	5.48	5.08	6.65	4.79	4.91
6735	5.47	5.51	5.03	6.58	4.79	4.91
6747	5.45	5.44	5.05	6.57	4.79	4.92
6759	5.45	5.41	5.05	6.57	4.8	4.91
6771	5.45	5.42	5.06	6.44	4.77	4.88
6784	5.58	5.4	5.08	6.5	4.77	4.94
6796	5.44	5.46	5.06	6.51	4.73	4.92
6808	5.42	5.46	5.02	6.49	4.73	4.89
6820	5.42	5.39	5	6.53	4.76	4.9
6833	5.57	5.4	5.02	6.54	4.75	4.9
6845	5.44	5.35	4.98	6.44	4.75	4.91
6857	5.42	5.33	5.02	6.47	4.74	4.91
6869	5.46	5.34	5	6.14	4.68	4.93
6882	5.84	5.39	4.95	6.06	4.68	4.91
6894	6.01	5.44	4.97	6.13	4.67	4.93
6906	5.87	5.42	5	6.52	4.67	4.9
6918	5.49	5.51	4.96	5.83	4.64	4.88
6931	10.94	5.48	4.98	6.62	4.64	4.89
6943	7.23	5.41	4.97	6.52	4.64	4.9
6955	8.46	5.45	4.92	4.41	4.63	4.87
6967	7.55	5.48	5	4.73	4.63	4.89
6980	6.72	5.47	4.99	6.5	4.62	4.88
6992	6.44	5.5	4.95	6.55	4.6	4.87
7004	6.45	5.57	4.93	6.55	4.6	4.88
7016	6.44	5.55	4.99	6.55	4.63	4.89
7029	6.52	5.44	4.98	6.49	4.61	4.89
7041	6.54	5.39	4.98	6.47	4.59	4.86
7053	6.52	5.38	4.93	6.49	4.58	4.85
7065	6.51	5.39	4.92	6.48	4.59	4.86
7078	6.51	5.37	4.89	6.55	4.54	4.85
7090	6.51	5.45	4.87	6.54	4.53	4.87
7102	6.55	5.42	4.9	6.53	4.54	4.87
7114	6.52	5.44	4.93	6.51	4.55	4.84
7126	6.54	5.46	4.93	6.41	4.52	4.87
7139	6.53	5.47	4.92	6.43	4.51	4.84
7151	6.54	5.43	4.91	6.51	4.52	4.85
7163	6.55	5.5	4.91	6.5	4.5	4.84
7175	6.54	5.38	4.98	6.45	4.51	4.83
7188	6.53	5.47	4.88	6.47	4.48	4.83
7200	6.56	5.4	4.92	6.42	4.48	4.82
7212	6.53	5.39	4.9	6.33	4.48	4.83
7224	6.52	5.4	4.82	6.37	4.48	4.79
7237	6.54	5.34	4.85	6.46	4.48	4.83
7249	6.53	5.31	4.86	6.37	4.45	4.81
7261	6.52	5.35	4.89	6.28	4.43	4.79
7273	6.54	5.32	4.87	6.4	4.45	4.8
7286	6.53	5.33	4.93	6.31	4.44	4.78
7298	6.49	5.24	4.89	6.37	4.4	4.76
7310	6.5	5.28	4.84	6.36	4.4	4.79
7322	6.5	5.31	4.92	6.34	4.4	4.79
7335	6.49	5.39	4.92	6.28	4.39	4.77
7347	6.47	5.38	4.89	6.22	4.38	4.78
7359	6.46	5.31	4.88	6.19	4.38	4.78
7371	6.44	5.23	4.86	6.23	4.37	4.77
7384	6.42	5.24	4.88	6.4	4.37	4.77
7396	6.4	5.22	4.83	6.43	4.39	4.76
7408	6.44	5.2	10.28	6.45	4.37	4.77
7420	6.4	5.18	7.08	5.78	4.35	4.75
7433	6.38	5.2	4.81	6.41	4.35	4.74
7445	6.36	5.25	4.85	6.4	4.34	4.75
7457	6.32	5.23	4.86	6.34	4.34	4.75
7469	6.27	5.2	8.19	4.58	4.34	4.72
7482	6.29	5.16	5	6.37	4.34	4.71
7494	6.23	5.16	4.92	6.34	4.31	4.77
7506	6.23	5.24	8.23	5.76	4.29	4.75
7518	6.22	5.33	4.93	6.4	4.29	4.75
7531	6.23	5.27	8.01	6.34	4.31	4.72
7543	6.23	5.32	4.99	6.37	4.3	4.72
7555	6.2	5.3	8.07	4.95	4.31	4.75
7567	6.17	5.3	4.92	6.27	4.34	4.74
7580	6.18	5.34	6.65	5.74	4.28	4.72
7592	6.13	5.31	5.03	6.26	4.28	4.76
7604	6.12	5.22	5.06	6.24	4.28	4.74
7616	6.09	5.22	9.12	5.33	4.28	4.77
7629	6.06	5.25	8.47	5.36	4.27	4.77
7641	5.99	5.22	5.01	6.24	4.28	4.77
7653	5.91	5.22	5.02	6.21	4.25	4.76
7665	5.91	5.23	10.1	6.33	4.26	4.72
7678	5.9	5.23	5.29	6.37	4.26	4.75
7690	5.94	5.21	5.52	6.23	4.27	4.74
7702	5.93	5.23	5.74	6.26	4.24	4.72
7714	5.91	5.18	6.35	4.8	4.29	4.72
7727	5.92	5.15	6	4.61	4.22	4.74
7739	5.92	5.15	7.24	6.29	4.23	4.77
7751	5.92	5.1	5.88	6.29	4.25	4.74
7763	5.89	5.06	6	6.31	4.24	4.72
7776	5.93	5.03	6.7	6.05	4.23	4.76
7788	5.91	5.1	6.24	6.19	4.28	4.76
7800	5.92	5.24	6.23	6.16	4.26	4.74
7812	5.96	5.22	6.31	6.24	4.25	4.76
7824	5.98	5.25	6.37	6.19	4.25	4.77
7837	5.94	5.23	6.43	6.04	4.27	4.74
7849	5.94	5.31	6.44	6.27	4.23	4.75
7861	5.95	5.25	6.46	7.41	4.25	4.73
7873	5.94	5.16	6.49	6.26	4.25	4.74
7886	5.93	5.16	6.4	7.78	4.21	4.74
7898	5.94	5.14	6.46	6.54	4.22	4.73
7910	5.93	5.08	6.5	6.54	4.22	4.74
7922	5.92	5.11	6.51	9.1	4.25	4.73
7935	5.91	5.06	6.44	6.46	4.21	4.72
7947	5.92	5	6.49	6.6	4.2	4.72
7959	5.89	5.04	6.52	6.64	4.2	4.73
7971	5.93	5.07	6.44	5.16	4.21	4.72
7984	5.93	5.1	6.51	6.56	4.18	4.77
7996	5.92	5.03	6.52	6.56	4.19	4.75
8008	5.9	5.1	6.49	3.77	4.19	4.74
8020	5.91	5.08	6.42	6.79	4.2	4.76
8033	5.9	5.22	6.5	6.83	4.21	4.76
8045	5.83	5.22	6.46	6.9	4.21	4.76
8057	5.81	5.16	6.48	8.23	4.21	4.72
8069	5.77	5.09	6.44	7.18	4.2	4.74
8082	5.77	5.07	6.66	7.27	4.19	4.72
8094	5.8	5.07	6.4	10.17	4.2	4.72
8106	5.78	4.98	6.4	7.46	4.19	4.72
8118	5.76	4.98	6.42	7.91	4.18	4.71
8131	5.8	4.97	6.41	7.62	4.2	4.74
8143	5.77	4.94	6.41	7.67	4.18	4.71
8155	5.78	4.91	6.41	7.82	4.18	4.71
8167	5.78	4.88	6.4	7.96	4.18	4.73
8180	5.77	4.91	6.42	8.09	4.19	4.71
8192	5.77	4.83	6.44	8.11	4.17	4.72
8204	5.75	4.87	6.41	2.16	4.15	4.68
8216	5.75	4.87	6.43	8.09	4.16	4.7
8229	5.74	4.91	6.36	8.03	4.16	4.71
8241	5.78	4.92	6.36	8.15	4.17	4.7
8253	5.78	4.88	6.39	8.13	4.16	4.7
8265	5.74	4.92	6.34	8.07	4.16	5.65
8278	5.73	4.88	6.32	8.07	4.2	4.7
8290	5.75	4.89	6.34	8.18	4.18	4.69
8302	5.76	4.93	6.39	8.19	4.17	4.71
8314	5.74	4.92	6.34	8.2	4.27	4.71
8327	5.73	4.92	6.31	5.54	4.65	4.76
8339	5.77	4.9	6.32	8.18	4.46	4.74
8351	5.73	4.82	6.26	7.96	4.35	5.71
8363	5.73	4.92	6.35	6.12	5.41	4.83
8376	5.72	4.91	6.31	8.34	5.18	4.83
8388	5.73	5.03	6.3	8.33	5.3	4.71
8400	5.72	5.06	6.33	8.6	5.37	4.72
8412	5.72	5.04	6.27	8.6	5.3	4.73
8425	5.73	5.01	6.32	8.61	5.29	4.73
8437	5.72	5.08	6.27	8.69	5.24	4.7
8449	5.7	5.04	6.24	8.65	5.22	4.7
8461	5.71	5	6.26	8.57	5.16	4.72
8474	5.7	4.98	6.25	8.5	5.13	4.69
8486	5.7	4.91	6.22	8.61	5.07	4.67
8498	5.69	4.93	6.27	8.55	5	4.7
8510	5.66	4.86	6.27	8.45	4.94	4.99
8523	5.64	4.83	6.21	8.5	8.47	5.1
8535	5.64	4.86	6.17	8.42	4.87	4.67
8547	5.69	4.92	6.21	8.69	4.8	4.66
8559	5.68	4.91	6.26	8.73	4.7	4.67
8571	5.68	4.92	6.19	8.43	4.71	4.65
8584	5.65	4.85	6.21	8.38	4.69	4.65
8596	5.69	4.89	6.23	8.31	4.64	4.66
8608	5.64	4.89	6.23	8.3	4.64	5.93
8620	5.62	4.86	6.19	8.21	4.63	5.19
8633	5.63	4.88	6.21	6.91	4.7	7.2
8645	5.64	4.87	6.2	8.28	4.57	6.42
8657	5.63	4.87	6.16	8.28	4.64	6.6
8669	5.59	4.85	6.21	8.25	4.49	6.13
8682	5.57	4.73	6.19	8.24	4.48	5.94
8694	5.56	4.72	6.19	8.19	4.46	5.83
8706	5.57	4.76	6.15	7.47	4.43	5.71
8718	5.54	4.96	6.12	8.21	4.39	5.65
8731	5.56	5.01	6.13	8.24	4.39	5.63
8743	5.6	4.81	6.1	8.26	4.35	5.61
8755	5.59	5.65	6.17	8.27	4.31	5.61
8767	5.54	5.34	6.15	7.07	4.33	5.56
8780	5.58	4.95	6.16	6.69	4.32	5.52
8792	5.53	4.51	6.16	7.71	4.32	5.54
8804	5.51	6.95	6.11	6.41	4.31	5.47
8816	5.49	4.51	6.13	5.99	4.26	5.45
8829	5.54	4.52	6.13	5.44	4.28	5.42
8841	5.55	5.91	6.13	8.06	4.27	5.37
8853	5.53	5.49	6.09	8.12	4.29	5.32
8865	5.54	5.47	6.1	8.22	4.27	5.26
8878	5.53	5.41	6.1	7.74	4.24	5.24
8890	5.52	5.31	6.11	8.24	4.21	5.19
8902	5.51	5.32	6.11	8.05	4.23	5.14
8914	5.48	5.29	6.08	7.91	4.24	5.1
8927	5.49	5.87	6.01	8.21	4.2	5.07
8939	5.48	5.32	6.04	8.16	4.22	5.02
8951	5.48	4.99	6.06	8.15	4.25	5.01
8963	5.44	5.13	6.07	8.13	4.24	4.99
8976	5.44	5.11	6.08	8.1	4.22	4.93
8988	5.41	5.15	6.09	8.08	4.22	4.91
9000	5.45	5.14	6.03	8.12	4.21	4.87
9012	5.43	5.15	6.01	8.13	4.23	4.85
9025	5.45	5.14	6	8.07	4.24	4.81
9037	5.41	5.09	6.02	8.04	4.24	4.82
9049	5.4	5.16	6	7.98	4.27	4.77
9061	5.43	5.08	6.03	8.01	4.3	4.74
9074	5.43	5.09	6.04	8	4.25	4.73
9086	5.43	5.08	6	8.03	4.27	4.69
9098	5.42	5.14	5.95	4.9	4.28	4.68
9110	5.43	5.05	6.02	8.08	4.27	4.67
9123	5.5	5.12	6	8.04	4.3	4.65
9135	5.51	5.12	6	8.09	4.3	4.61
9147	5.53	5.17	6.01	8.01	4.28	4.61
9159	5.5	5.17	6.02	7.97	4.31	4.62
9172	5.49	4.57	6.07	7.98	4.34	4.61
9184	5.49	5.3	6.04	4.73	4.31	4.62
9196	5.48	5.43	6	8	4.3	4.59
9208	5.43	5.36	6.02	7.89	4.32	4.59
9221	5.47	5.34	6	7.82	4.32	4.56
9233	5.46	5.31	6.02	8.05	4.32	4.54
9245	5.46	5.24	6.01	7.94	4.33	4.53
9257	5.46	5.28	5.87	8	4.32	4.51
9269	5.43	5.27	5.96	7.98	4.28	4.48
9282	5.43	5.13	5.94	7.93	4.3	4.49
9294	5.42	5.11	5.95	7.96	4.28	4.46
9306	5.45	5.15	5.93	8.01	4.3	4.45
9318	5.48	5.24	5.97	8	4.32	5.86
9331	5.46	5.2	5.9	8.26	4.33	4.42
9343	5.43	5.18	5.93	8.2	5.1	7.61
9355	5.44	5.18	5.85	8.12	4.33	5.25
9367	5.43	5.12	5.88	7.98	4.34	5.02
9380	5.42	5.12	5.84	7.95	4.3	5.57
9392	5.39	5.2	5.87	6.91	4.42	5.9
9404	5.38	5.19	5.88	8.16	4.34	5.93
9416	5.33	5.16	5.88	8.07	4.32	5.8
9429	5.34	5.13	5.88	8.05	4.32	5.66
9441	5.37	5.17	5.92	8.11	4.34	5.58
9453	5.35	5.2	5.86	8.1	4.33	5.53
9465	5.34	5.24	5.89	8.09	4.33	5.49
9478	5.34	5.19	5.89	8.06	4.32	5.43
9490	5.34	5.08	5.85	8.07	4.31	5.36
9502	5.31	5.09	5.8	8.06	4.31	5.32
9514	5.31	5.14	5.82	8.09	4.26	5.28
9527	5.31	5.14	5.78	8.11	4.29	5.27
9539	5.31	5.18	5.83	8.09	4.3	5.23
9551	5.29	5.16	5.85	8.03	4.29	5.2
9563	5.27	5.17	5.81	7.94	4.3	5.16
9576	5.27	5.1	5.74	8.04	4.3	5.09
9588	5.26	5.03	5.73	8.08	4.26	5.05
9600	5.25	5.05	5.79	8.05	4.26	5.03
9612	5.26	5.06	5.81	8.02	4.28	4.97
9625	5.23	4.99	5.81	8.03	4.27	4.98
9637	5.24	5.05	5.82	7.91	4.26	4.93
9649	5.21	5.06	5.79	7.89	4.28	4.88
9661	5.25	5.06	5.79	7.99	4.28	4.86
9674	5.22	5.11	5.73	8.02	4.31	4.82
9686	5.25	5.13	5.77	7.99	4.3	4.82
9698	5.22	5.14	5.8	7.93	4.28	4.81
9710	5.19	5.1	5.77	7.95	4.29	4.79
9723	5.2	5.08	5.79	7.9	4.29	4.78
9735	5.19	5.09	5.76	7.82	4.28	4.74
9747	5.17	5.02	5.73	7.84	4.28	4.72
9759	5.16	5.05	5.76	7.86	4.26	4.7
9772	5.19	5.1	5.72	7.89	4.25	4.65
9784	5.2	5.1	6.58	6.55	4.27	4.65
9796	5.2	5.04	6.66	6.56	4.26	4.65
9808	5.22	5.09	6.65	6.54	4.25	4.62
9821	5.18	5.01	6.63	6.47	4.26	4.6
9833	5.17	5.01	6.68	6.45	4.26	4.59
9845	5.16	5.01	6.63	6.42	4.28	4.56
9857	5.15	4.99	6.61	6.4	4.29	4.55
9870	5.16	5	6.6	6.38	4.29	4.52
9882	5.15	4.97	6.63	6.35	4.27	4.51
9894	5.15	4.98	6.6	6.4	4.26	4.51
9906	5.16	4.97	6.58	6.38	4.27	4.52
9919	5.18	5	6.6	6.43	4.24	4.49
9931	5.14	4.99	6.57	6.41	4.24	4.51
9943	5.17	4.97	6.59	6.36	4.23	4.5
9955	5.16	4.96	6.58	6.32	4.23	4.51
9967	5.16	4.96	6.58	6.28	4.26	4.48
9980	5.14	4.99	6.55	6.27	4.26	4.47
9992	5.14	4.97	6.54	6.37	4.24	4.47
10004	5.17	4.92	6.56	6.37	4.23	4.46
10016	5.1	4.96	6.59	6.28	4.24	4.47
10029	5.11	4.96	6.58	6.31	4.25	4.49
10041	5.1	4.94	6.55	6.31	4.25	4.51
10053	5.12	4.97	6.55	6.31	4.24	4.52
10065	5.12	4.93	6.55	6.22	4.25	4.53
10078	5.09	4.96	6.57	6.23	4.22	4.5
10090	5.07	4.91	6.51	6.16	4.24	4.51
10102	5.06	4.92	6.56	6.16	4.24	4.52
10114	5.07	4.9	6.5	6.14	4.24	4.51
10127	5.07	4.94	6.49	6.19	4.23	4.49
10139	5.06	4.91	6.47	6.28	4.22	4.5
10151	5.08	4.87	6.52	6.28	4.22	4.49
10163	5.07	4.84	6.52	6.15	4.25	4.5
10176	5.04	4.87	6.52	6.2	4.23	4.48
10188	5.02	4.87	6.49	6.17	4.23	4.5
10200	5.02	4.92	6.44	6.14	4.21	4.48
10212	5.01	4.94	6.45	6.22	4.23	4.51
10225	5.05	4.95	6.47	6.26	4.22	4.49
10237	5.06	4.93	6.49	6.24	4.24	4.51
10249	5.03	4.94	6.51	6.14	4.24	4.49
10261	5	4.95	6.48	6.12	4.23	4.5
10274	4.99	4.9	6.47	6.09	4.24	4.51
10286	5.02	4.85	6.48	6.08	4.23	4.52
10298	5.03	4.92	6.48	6.1	4.24	4.5
10310	5.07	4.98	6.45	6.15	4.24	4.49
10323	5.05	5.02	6.47	6.11	4.25	4.51
10335	5.04	5.04	6.46	6.09	4.22	4.5
10347	5.06	5.02	6.48	6.15	4.26	4.49
10359	5.02	5.03	6.44	6.13	4.22	4.48
10372	5.02	4.97	6.44	6.12	4.26	4.47
10384	5	4.96	6.42	5.97	4.25	4.48
10396	5.01	4.92	6.39	5.96	4.26	4.49
10408	5.03	4.97	6.4	5.96	4.27	4.47
10421	4.96	4.96	6.43	5.95	4.25	4.47
10433	4.96	4.9	6.38	5.97	4.24	4.47
10445	4.95	4.94	6.42	5.9	4.27	4.5
10457	4.96	4.92	6.41	5.9	4.25	4.47
10470	4.96	4.9	6.43	6	4.26	4.47
10482	4.96	4.92	6.38	5.99	4.26	4.47
10494	4.96	4.93	6.43	5.95	4.29	4.49
10506	4.96	4.94	6.39	5.88	4.3	4.47
10519	4.95	4.93	6.38	5.86	4.28	4.46
10531	4.97	4.91	6.31	5.88	4.26	4.46
10543	4.96	4.89	6.3	5.96	4.28	4.45
10555	4.97	5.02	6.33	5.96	4.29	4.43
10568	4.96	4.93	6.34	5.98	4.27	4.44
10580	4.94	4.95	6.36	5.93	4.3	4.47
10592	4.96	4.92	6.35	5.85	4.31	4.45
10604	4.96	4.85	6.36	5.91	4.29	4.41
10617	4.99	4.88	6.35	5.94	4.28	4.42
10629	4.98	4.87	6.39	5.88	4.32	4.44
10641	4.96	4.88	6.38	5.86	4.31	4.43
10653	4.94	4.91	6.32	5.92	4.3	4.42
10666	4.96	4.86	6.3	5.95	4.31	4.44
10678	4.95	4.82	6.32	5.81	4.33	4.43
10690	4.9	4.86	6.32	5.91	4.34	4.44
10702	4.92	4.86	6.3	5.97	4.34	4.46
10714	4.93	4.83	6.34	5.83	4.36	4.44
10727	4.9	4.89	6.31	5.87	4.36	4.43
10739	4.94	4.94	6.28	5.91	4.35	4.41
10751	4.96	4.83	6.29	5.86	4.33	4.45
10763	4.96	4.86	6.3	5.91	4.36	4.45
10776	4.93	4.87	6.31	5.84	4.37	4.44
10788	4.92	4.85	6.27	5.76	4.39	4.44
10800	4.91	4.83	6.3	5.72	4.36	4.44
10812	4.94	4.83	6.31	5.7	4.41	4.42
10825	4.92	4.88	6.3	5.79	4.39	4.42
10837	4.92	4.9	6.31	5.82	4.42	4.43
10849	4.96	4.79	6.28	5.83	4.37	4.42
10861	4.94	4.84	6.31	5.82	4.41	4.42
10874	4.93	4.84	6.31	5.81	4.38	4.41
10886	4.94	4.81	6.29	5.79	4.38	4.39
10898	4.9	4.77	6.26	5.81	4.4	4.39
10910	4.92	4.82	6.14	5.54	4.42	4.38
10923	4.94	4.85	6.2	5.58	4.42	4.36
10935	4.97	4.87	6.13	5.55	4.42	4.39
10947	4.94	4.82	6.14	5.55	4.42	4.38
10959	4.91	4.81	6.09	5.47	4.42	4.38
10972	4.9	4.83	6.13	5.48	4.41	4.38
10984	4.94	4.8	6.16	5.39	4.44	4.37
10996	4.92	4.87	6.16	5.44	4.44	4.38
11008	4.87	4.84	6.1	5.41	4.42	4.38
11021	4.85	4.81	6.11	5.43	4.44	4.39
11033	4.87	4.89	6.11	5.4	4.42	4.39
11045	4.82	4.86	6.13	5.42	4.45	4.36
11057	4.8	4.85	6.12	5.36	4.46	4.36
11070	4.8	4.82	6.09	5.38	4.47	4.36
11082	4.81	4.89	6.09	5.44	4.44	4.35
11094	4.82	4.91	6.07	5.43	4.42	4.36
11106	4.81	4.85	6.01	5.46	4.47	4.32
11119	4.83	4.88	6.03	5.48	4.47	4.35
11131	4.8	4.86	6.04	5.49	4.44	4.35
11143	4.82	4.81	6.05	5.47	4.45	4.34
11155	4.8	4.81	6.05	5.42	4.45	4.33
11168	4.79	4.79	6.06	5.39	4.44	4.36
11180	4.74	4.73	6.05	5.39	4.44	4.36
11192	4.76	4.76	6.06	5.4	4.46	4.32
11204	4.75	4.78	6.08	5.35	4.44	4.34
11217	4.72	4.78	6.07	5.27	4.44	4.34
11229	4.74	4.79	6.04	5.24	4.44	4.34
11241	4.73	4.82	6.08	5.24	4.45	4.34
11253	4.72	4.72	6.03	5.3	4.46	4.36
11266	4.69	4.8	6.03	5.32	4.48	4.33
11278	4.68	4.71	6.05	5.3	4.45	4.35
11290	4.7	4.76	6.01	5.24	4.44	4.35
11302	4.68	4.78	5.98	5.26	4.44	4.35
11315	4.67	4.73	5.97	5.21	4.46	4.36
11327	4.68	4.68	6.01	5.27	4.48	4.36
11339	4.69	4.74	6.01	5.26	4.47	4.33
11351	4.73	4.76	5.95	5.22	4.46	4.33
11364	4.69	4.74	5.96	5.21	4.48	4.34
11376	4.65	4.78	5.99	5.24	4.49	4.36
11388	4.66	4.7	6.02	5.2	4.44	4.36
11400	4.64	4.64	6.02	5.26	4.43	4.38
11412	4.64	4.79	5.97	5.3	4.42	4.37
11425	4.66	4.75	6	5.32	4.42	4.37
11437	4.63	4.74	5.96	5.24	4.44	4.36
11449	4.63	4.73	5.94	5.22	4.41	4.37
11461	4.58	4.74	5.87	5.3	4.4	4.38
11474	4.63	4.72	5.84	5.27	4.4	4.4
11486	4.64	4.74	5.92	5.3	4.42	4.36
11498	4.62	4.68	5.83	5.28	4.41	4.38
11510	4.6	4.67	5.89	5.22	4.37	4.37
11523	4.63	4.7	5.88	5.23	4.38	4.36
11535	4.61	4.68	5.93	5.25	4.36	4.39
11547	4.6	4.67	5.88	5.16	4.36	4.39
11559	4.57	4.67	5.85	5.13	4.34	4.38
11572	4.57	4.69	5.86	5.13	4.36	4.41
11584	4.58	4.65	5.87	5.08	4.37	4.43
11596	4.55	4.61	5.86	5.03	4.36	4.42
11608	4.56	4.67	5.78	5.07	4.36	4.43
11621	4.56	4.64	5.86	5.09	4.34	4.43
11633	4.53	4.68	5.83	5.05	4.37	4.44
11645	4.51	4.72	5.86	5.03	4.34	4.45
11657	4.51	4.65	5.82	5.05	4.34	4.45
11670	4.56	4.71	5.79	5	4.35	4.46
11682	4.53	4.66	5.84	5.04	4.35	4.46
11694	4.5	4.68	5.83	5.12	4.35	4.41
11706	4.54	4.68	5.89	5.05	4.34	4.46
11719	4.53	4.69	5.85	5.01	4.36	4.49
11731	4.55	4.66	5.44	3.68	4.36	4.46
11743	9.86	4.7	5.34	3.7	4.33	4.48
11755	9.93	4.68	5.31	3.62	4.33	4.47
11768	9.84	4.69	5.81	3.12	4.32	4.46
11780	9.84	4.66	5.15	3.09	4.36	4.48
11792	9.88	4.63	5.15	3.12	4.36	4.46
11804	9.91	4.59	5.14	3.18	4.34	4.48
11817	9.91	4.67	5.13	3.13	4.32	4.49
11829	9.43	4.69	5.33	3.82	4.32	4.47
11841	9.36	4.61	5.37	3.78	4.35	4.49
11853	9.3	4.67	5.27	3.59	4.32	4.49
11866	9.7	4.64	5.16	3.17	4.35	4.48
11878	9.78	4.6	5.71	4.95	4.32	4.47
11890	4.71	4.65	5.21	5.28	4.35	4.46
11902	4.67	4.69	5.85	5.23	4.33	4.45
11915	4.78	4.64	5.81	5.21	4.31	4.46
11927	5.45	4.66	5.84	5.22	4.34	4.46
11939	6.12	4.63	5.79	5.17	4.29	4.46
11951	6.6	4.67	5.82	5.19	4.31	4.47
11964	6.89	4.64	5.85	5.08	4.3	4.44
11976	7.18	4.61	5.84	5.06	4.32	4.45
11988	7.38	4.63	5.77	5.08	4.29	4.45
12000	7.52	4.55	5.79	5.12	4.28	4.45
12013	7.63	4.6	5.8	5.13	4.28	4.43
12025	7.71	4.63	5.81	5.07	4.27	4.43
12037	7.78	4.64	5.74	5.14	4.28	4.39
12049	7.84	4.61	5.76	5.14	4.21	4.42
12062	7.9	4.56	5.8	5.04	4.21	4.41
12074	7.96	4.56	5.79	5.06	4.21	4.39
12086	7.97	4.59	5.77	5.03	4.21	4.38
12098	8.03	4.6	5.77	5.12	4.2	4.4
12111	8.04	4.57	5.81	5.13	4.2	4.4
12123	8.05	4.58	5.79	5.04	4.18	4.36
12135	8.04	4.63	5.76	5.03	4.17	4.39
12147	8.11	4.5	5.74	5.09	4.17	4.38
12159	8.09	4.57	5.76	5.1	4.15	4.37
12172	8.11	4.58	5.77	5.1	4.13	4.37
12184	8.13	4.64	5.79	5.13	4.13	4.37
12196	8.19	4.57	5.8	5.08	4.14	4.36
12208	8.16	4.57	5.75	5.03	4.11	4.35
12221	8.21	4.58	5.76	5.06	4.13	4.33
12233	8.21	4.59	5.72	5.08	4.08	4.31
12245	8.21	4.55	5.75	5.04	4.1	4.34
12257	8.21	4.52	5.74	5.09	4.13	4.31
12270	8.23	4.55	8.82	7.26	4.13	4.3
12282	8.23	4.61	13.31	6.87	4.12	4.32
12294	8.23	4.58	5.73	5.23	4.1	4.29
12306	8.24	4.61	8.71	6.74	4.12	4.29
12319	8.24	4.65	13.24	6.83	4.12	4.3
12331	8.24	4.62	10.28	6.51	4.15	4.3
12343	8.25	4.59	12.73	6.69	4.16	4.3
12355	8.22	4.56	6.07	5.1	4.16	4.27
12368	8.27	4.57	5.36	4.03	4.15	4.26
12380	8.3	4.53	5.17	4.04	4.13	4.26
12392	8.32	4.56	5.6	4	4.18	4.24
12404	8.34	4.54	6.3	4	4.2	4.26
12417	8.33	4.54	6.82	3.94	4.22	4.24
12429	8.35	4.52	7.34	3.93	4.22	4.24
12441	8.35	4.52	7.73	3.92	4.26	4.23
12453	8.36	4.49	8.04	3.9	4.3	4.26
12466	8.34	4.49	8.28	3.87	4.3	4.24
12478	8.35	4.52	8.5	3.88	4.25	4.21
12490	8.35	4.53	8.66	3.89	4.23	4.23
12502	8.35	4.54	8.76	3.89	4.19	4.23
12515	8.37	4.52	8.84	3.9	4.13	4.19
12527	8.34	4.5	8.96	3.91	4.01	4.18
12539	8.35	4.5	9	3.92	3.98	4.17
12551	8.34	4.49	9.03	3.91	3.89	4.17
12564	8.34	4.48	9.05	4.01	3.84	4.18
12576	8.35	4.51	9.08	3.94	3.75	4.16
12588	8.33	4.51	9.11	3.89	3.72	4.16
12600	8.35	4.51	9.09	3.82	3.63	4.16
12613	8.31	4.51	9.12	3.84	3.58	4.17
12625	8.3	4.5	9.14	4.06	3.55	4.13
12637	8.35	4.49	9.16	4.19	3.53	4.14
12649	8.35	4.51	9.19	4.25	3.47	4.12
12662	8.38	4.48	9.16	4.29	3.46	4.11
12674	8.36	4.44	7.66	12.43	3.43	4.13
12686	8.39	4.43	7.64	12.34	3.42	4.12
12698	8.38	4.46	7.21	11.94	3.44	4.13
12711	8.35	4.45	8.38	12.16	3.39	4.12
12723	8.36	4.48	9.09	2.64	3.45	4.13
12735	8.36	4.46	9.07	2.68	3.43	4.15
12747	8.37	4.46	9.1	2.87	3.45	4.15
12760	8.35	4.46	9.11	3.35	3.42	4.15
12772	8.37	4.42	9.11	4.13	3.46	4.12
12784	8.35	4.41	9.07	4.82	3.45	4.16
12796	8.32	4.42	9.09	5.52	3.47	4.11
12809	8.31	4.54	9.07	6.05	3.47	4.12
12821	8.31	4.48	9.11	6.48	3.46	4.13
12833	8.3	4.43	9.07	6.86	3.45	4.12
12845	8.27	4.42	9.08	7.21	3.45	4.14
12857	8.27	4.44	9.1	7.4	3.5	4.16
12870	8.25	4.43	9.05	7.57	3.48	4.15
12882	8.24	4.43	9.07	7.69	3.47	4.14
12894	8.23	4.4	9.08	7.77	3.46	4.16
12906	8.25	4.46	9.06	7.89	3.48	4.14
12919	8.26	4.42	9.07	8.01	3.92	4.29
12931	8.23	4.45	9.1	8.04	4.35	4.3
12943	8.19	4.44	9.07	8.08	4.57	4.32
12955	8.2	4.41	9.09	8.14	6.97	4.68
12968	8.21	4.41	9.08	8.22	6.6	4.82
12980	8.21	4.44	9.15	8.22	7.4	4.93
12992	8.2	4.42	9.1	8.25	7.42	4.91
13004	8.17	4.45	9.11	8.27	7.35	4.93
13017	8.19	4.42	9.08	8.32	7.13	4.14
13029	8.19	4.42	9.05	8.32	8.08	4.15
13041	8.15	4.39	9.08	8.29	8.17	4.13
13053	8.13	4.4	9.05	8.31	8.21	4.13
13066	8.12	4.44	9.12	8.27	8.23	4.15
13078	8.13	4.43	9.08	8.32	8.22	4.14
13090	8.14	4.43	9.08	8.28	8.23	4.17
13102	8.13	4.41	9.05	8.33	8.25	4.15
13115	8.13	4.37	9.06	8.39	8.26	4.17
13127	8.13	4.38	9.08	8.38	8.25	4.19
13139	8.12	4.36	9.08	8.39	8.25	4.22
13151	8.07	4.39	9.08	8.37	8.29	4.19
13164	8.1	4.41	9.05	8.33	8.12	8.79
13176	8.17	4.4	9.09	8.36	8.51	8.53
13188	8.14	4.4	9.1	8.36	8.28	8.71
13200	8.1	4.37	9.09	8.4	7.99	9.21
13213	8.11	4.39	9.06	8.4	7.99	9.24
13225	8.1	4.4	9.11	8.37	8.36	6.87
13237	8.1	4.35	9.08	8.44	8.32	8.83
13249	8.12	4.38	9.07	8.4	8.34	8.9
13262	8.1	4.37	9.08	8.42	8.33	8.94
13274	8.08	4.39	9.04	8.42	8.35	8.9
13286	8.07	4.36	9.03	8.42	8.34	8.85
13298	8.06	4.32	9.07	8.42	8.33	8.84
13311	8.08	4.36	9.05	8.42	8.34	8.83
13323	8.06	4.35	9.07	8.42	8.33	8.82
13335	8.07	4.34	9.06	8.48	8.32	8.76
13347	8.09	4.36	9.07	8.43	8.35	8.76
13360	8.07	4.36	9.1	8.43	8.36	8.74
13372	8.05	4.36	9.06	8.45	8.36	8.74
13384	8.07	4.42	9.07	8.49	8.37	8.72
13396	8.01	4.38	9.06	8.48	8.37	8.73
13409	8.05	4.34	9.05	8.45	8.37	8.71
13421	8.06	4.59	9.06	8.45	8.37	8.69
13433	8.03	5.67	9.12	8.43	8.38	8.7
13445	8	6.15	9.09	8.49	8.38	8.68
13458	8.01	6.37	9.1	8.43	8.37	8.69
13470	8	6.53	9.03	8.47	8.37	8.68
13482	7.99	6.66	9.11	8.44	8.39	8.66
13494	8.02	6.74	9.07	8.51	8.41	8.66
13507	8	6.81	9.04	8.46	8.38	8.65
13519	8.02	6.87	9.07	8.45	8.39	8.66

## Sheet: Incubation2data
T_elapsed_s	Away1	Away2	Farm1	Farm2	Amended1	Amended2
0	8.87	9.13	8.99	9.06	8.9	8.92
12	8.86	9.14	8.97	8.99	8.92	8.96
24	8.84	9.13	8.97	8.93	8.94	8.95
36	8.84	9.17	8.97	8.94	8.92	8.93
48	8.87	9.19	9.01	9.01	8.93	8.92
61	8.83	9.21	8.9	8.93	8.9	8.92
73	8.85	9.21	8.93	8.95	8.91	8.9
85	8.8	9.2	8.96	8.89	8.89	8.91
97	8.85	9.2	8.95	8.93	8.9	8.93
110	8.82	9.19	8.96	8.95	8.91	8.92
122	8.84	9.24	9.01	8.97	8.93	8.93
134	8.81	9.39	8.95	8.95	8.96	8.95
146	8.87	9.31	8.99	8.92	9.03	8.97
159	8.83	9.29	8.97	8.94	9.02	9
171	8.81	9.28	8.95	8.95	9.02	8.98
183	8.82	9.29	8.99	8.95	9.01	8.98
195	8.81	9.29	9.04	8.95	8.99	8.98
208	8.84	9.28	8.98	8.96	9.04	9.01
220	8.87	9.34	9.01	9	9.03	8.99
232	14.13	9.33	9.01	9	9.02	8.97
244	14.24	9.31	9.04	8.99	9	8.98
257	14.3	9.31	9.06	9.04	9.02	8.97
269	12.5	10.95	9.07	9.04	9.01	8.97
281	12.46	10.67	9.07	9.08	9.03	8.98
293	12.76	10.58	9.07	9.08	9.02	8.99
306	12.6	10.82	9.04	9.07	9.01	8.98
318	12.62	10.84	9.08	9.06	9.04	8.98
330	12.47	10.94	9.1	9.08	9.01	8.99
342	12.41	10.64	9.14	9.1	9.04	8.99
355	12.49	10.41	9.1	9.12	9.02	9
367	14.13	8.54	9.13	9.13	9.02	9.01
379	14.09	8.5	9.13	9.13	9.04	8.99
391	13.42	8.43	9.34	9.13	9.04	9.02
404	13.31	8.34	9.38	9.12	9.04	9
416	13.26	8.39	9.42	9.12	9.07	9
428	12.93	8.56	9.98	9.13	9.03	8.99
440	12.94	8.54	10.38	9.14	9.02	9.01
453	12.83	8.64	10.14	9.09	9.04	8.97
465	12.9	8.6	10.2	9.06	9.03	9
477	9.38	8.62	13.53	9.14	9.05	9
489	9.04	8.54	12.75	9.1	9.06	9.57
502	8.88	8.57	12.47	9.07	9	9.41
514	8.71	8.51	12.44	9.09	9.03	9.33
526	8.6	8.53	11.05	9.07	9.09	10.09
538	8.55	8.8	12.76	9.13	9.14	9.84
551	8.53	8.73	12.67	9.09	9.14	9.65
563	8.52	8.5	12.69	9.12	9.11	9.4
575	8.58	8.47	10.48	9.13	9.12	9.59
587	8.59	8.47	10.32	9.09	9.11	9.53
600	8.56	8.47	10.33	9.09	9.12	9.54
612	8.62	8.48	10.38	9.09	9.12	9.42
624	8.6	8.49	9.14	9.09	9.15	9.23
636	8.66	8.46	9.1	9.56	9.1	8.86
649	8.63	8.46	9.15	9.43	9.11	8.74
661	8.62	8.45	9.08	9.52	9.11	8.5
673	8.63	8.46	9.04	9.41	9.11	8.27
685	8.63	8.51	9.06	9.46	9.1	8.18
698	8.69	8.47	9.04	9.29	9.07	8.2
710	8.66	8.47	9.06	9.33	9.09	8.2
722	8.63	8.39	9.09	9.22	9.1	8.52
734	8.61	8.48	9.09	9.09	9.11	8.55
746	8.64	8.43	9.02	9.01	9.12	8.46
759	8.64	8.4	9.1	8.9	9.1	7.68
771	8.55	8.48	9.19	8.54	9.07	7.48
783	8.61	8.41	9.14	8.41	9.61	7.46
795	8.62	8.42	9.1	8.33	9.51	7.22
808	8.64	8.4	9.08	8.27	9.91	7.91
820	8.64	8.4	9.13	8.25	9.79	7.84
832	8.64	8.42	9.05	8.27	9.78	7.8
844	8.62	8.38	9.06	8.26	9.66	7.74
857	8.59	8.45	9.07	8.27	9.12	7.21
869	8.59	8.5	9.08	8.23	9.22	7.65
881	8.59	8.43	9.1	8.34	8.98	7.64
893	8.6	8.74	9.11	8.32	8.81	7.37
906	8.58	8.86	9.07	8.3	8.59	7.55
918	8.57	8.94	9.12	8.31	8.33	7.49
930	8.54	9.16	9.09	8.36	8.33	7.51
942	8.58	9.15	9.28	8.32	8.2	7.49
955	8.57	9.39	9.41	8.35	8.21	7.47
967	8.54	9.56	9.5	8.36	8.22	7.44
979	8.55	9.8	9.63	8.36	8.24	7.45
991	8.54	9.95	9.93	8.34	8.09	7.05
1004	8.54	9.89	9.99	8.38	7.45	6.95
1016	8.51	9.47	9.99	8.38	7.3	6.93
1028	8.52	9.18	9.93	8.36	7.23	6.88
1040	8.52	8.72	9.83	8.39	7.2	6.88
1053	8.52	8.48	9.72	8.36	7.23	6.87
1065	8.54	8.38	9.64	8.33	7.15	6.82
1077	8.52	8.29	9.59	8.33	7.14	6.79
1089	8.52	8.3	9.57	8.37	7.11	6.78
1102	8.65	8.24	9.55	8.31	7.07	6.75
1114	9	8.2	9.51	8.35	7.03	6.74
1126	9.04	8.18	9.44	8.31	6.97	6.74
1138	9.07	8.18	9.44	8.33	6.96	6.7
1151	9.1	8.16	9.28	8.29	6.88	6.57
1163	9.71	8.09	9.25	8.29	6.84	6.51
1175	10.16	8.13	9.26	8.32	6.83	6.52
1187	10.73	8.41	9.2	8.29	6.81	6.43
1200	10.03	8.48	9.22	8.28	6.74	6.34
1212	10.14	8.3	9.21	8.23	6.73	6.43
1224	9.11	8.28	9.22	8.24	6.72	6.32
1236	9.95	8.2	9.21	8.26	6.7	6.37
1249	9.72	8.25	9.21	8.26	6.74	6.42
1261	9.08	8.21	9.2	8.27	6.69	6.39
1273	9.06	8.13	9.2	8.27	6.65	6.39
1285	9	8.18	9.23	8.3	6.62	6.41
1298	8.99	8.21	9.19	8.24	6.62	6.39
1310	9.07	8.2	9.21	8.21	6.62	6.39
1322	9.01	8.15	9.2	8.24	6.58	6.35
1334	8.96	8.19	9.19	8.22	6.56	6.37
1347	8.95	8.17	9.22	8.2	6.48	6.06
1359	9.34	8.62	9.21	8.17	6.46	6.14
1371	9.29	8.38	9.19	8.22	6.45	6.1
1383	9.14	8.89	9.16	8.23	6.44	6.09
1396	9.06	9.02	9.19	8.19	6.42	6.06
1408	9.1	8.37	9.15	8.17	6.41	6.04
1420	9.04	8.34	9.15	8.17	6.32	5.91
1432	9.04	10.3	9.17	8.09	6.28	5.93
1444	9.02	10.47	9.19	8.13	6.27	5.92
1457	8.99	10.42	9.17	8.1	6.29	6.31
1469	8.94	9.34	9.12	8.07	6.29	5.94
1481	8.89	8.61	9.12	8.1	6.31	6.07
1493	9.3	8.34	9.14	8.08	6.3	6.06
1506	9.36	8.35	9.17	8.07	6.28	6.06
1518	9.31	8.25	9.19	8.09	6.28	6.06
1530	9.34	8.22	9.19	8.07	6.23	6.03
1542	9.32	8.23	9.17	8.09	6.25	6
1555	9.34	8.21	9.16	8.05	6.27	6.08
1567	9.28	8.23	9.13	8.08	6.26	6.07
1579	9.35	10.19	9.16	8.08	6.16	5.82
1591	9.05	9.12	10.15	8.07	6.2	5.96
1604	9.26	9.3	9.16	8.02	6.2	6.04
1616	9.18	8.91	9.16	8	6.17	5.94
1628	9.13	8.53	9.24	7.99	6.17	5.89
1640	9.08	8.38	9.81	8.01	6.14	5.89
1653	9.1	8.21	9.32	8	6.12	5.83
1665	9.15	8.28	9.24	8.02	6.1	5.86
1677	9.01	8.13	9.23	8	6.09	5.84
1689	9.06	8.12	9.16	8.07	6.08	5.81
1702	9.34	8.1	9.18	8.01	6.09	5.8
1714	10.54	8.08	9.2	7.99	6	5.8
1726	10.3	8.01	9.22	7.99	6	5.78
1738	10.44	8.09	10.29	8.01	6	5.76
1751	9.5	8.04	9.71	7.96	5.96	5.75
1763	9.52	8.01	9.18	7.99	5.99	5.73
1775	9.52	8.77	9.16	7.94	5.98	5.7
1787	9.51	9.27	9.13	7.91	5.95	5.68
1800	9.52	9.46	9.92	7.97	5.96	5.69
1812	9.56	9.47	9.14	7.94	5.92	5.71
1824	9.52	9.25	9.15	7.92	5.91	5.72
1836	9.46	8.66	9.17	7.9	5.89	5.71
1849	9.35	8.42	9.16	7.97	5.87	5.65
1861	9.29	8.24	11.56	7.92	5.83	5.58
1873	9.23	8.15	11.7	7.91	5.82	5.57
1885	9.16	8.08	9.28	7.92	5.83	5.65
1898	9.45	8.09	9.2	7.95	5.83	5.61
1910	9.41	8.02	10.95	7.91	5.81	5.62
1922	9.48	7.85	9.11	7.97	5.8	5.55
1934	9.47	7.92	9.1	7.88	5.76	5.53
1947	9.54	7.93	9.02	7.88	5.76	5.54
1959	9.52	7.93	9.08	8.71	5.74	5.49
1971	9.34	7.91	9.08	7.9	5.73	5.48
1983	9.39	7.94	9.09	7.86	5.71	5.51
1996	9.32	7.93	9.1	8.87	5.68	5.46
2008	9.08	7.93	9.05	10.5	5.67	5.38
2020	9.1	7.98	9.08	10.82	5.7	5.49
2032	9.33	7.94	9.1	7.85	5.67	5.51
2045	9.26	7.94	9.13	7.86	5.68	5.49
2057	9.16	7.93	9.07	7.76	5.66	5.41
2069	9.15	7.96	9	7.97	5.67	5.4
2081	9.26	7.92	9.02	8.06	5.62	5.37
2094	12.98	7.88	9.05	7.96	5.64	5.36
2106	9.21	7.93	9.04	7.8	5.62	5.4
2118	10.02	7.9	9.03	8.12	5.6	5.34
2130	9.18	7.84	9.03	7.8	5.59	5.36
2142	9.24	7.86	9.07	8.14	5.59	5.32
2155	9.17	7.89	8.98	7.73	5.62	5.33
2167	10.82	7.88	9.03	7.77	5.51	5.3
2179	9.63	7.91	9.02	7.75	5.56	5.32
2191	9.24	7.91	9.02	7.72	5.55	5.33
2204	9.15	7.9	9.03	8.05	5.51	5.29
2216	9.05	7.82	9.01	7.71	5.52	5.35
2228	9.08	7.95	9.01	7.68	5.53	5.36
2240	9.09	7.9	9.01	8.01	5.51	5.28
2253	9.03	7.86	9.02	7.66	5.5	5.35
2265	9.21	7.84	9.02	7.6	5.49	5.36
2277	9.2	7.93	9.07	7.64	5.51	5.35
2289	9.24	7.92	9.04	7.6	5.51	5.31
2302	9.24	7.91	9.04	7.54	5.45	5.3
2314	9.26	7.87	9	7.57	5.49	5.3
2326	9.21	7.87	8.95	7.57	5.48	5.24
2338	10.92	7.87	8.98	8.26	5.44	5.18
2351	8.79	7.91	8.98	7.57	5.47	5.3
2363	8.6	7.81	8.98	7.54	5.48	5.29
2375	8.62	7.88	8.98	7.55	5.47	5.3
2387	8.57	7.84	9	7.55	5.48	5.3
2400	8.49	7.85	8.99	7.52	5.46	5.3
2412	8.49	7.94	8.99	7.78	5.95	5.28
2424	8.54	7.84	9	7.61	5.44	5.21
2436	8.56	7.86	8.93	7.61	5.44	5.18
2449	8.54	7.84	8.95	7.65	5.79	5.98
2461	8.53	7.89	8.97	7.6	6.25	5.93
2473	8.51	7.89	8.93	7.54	7.2	5.93
2485	8.52	7.86	8.95	7.52	7.73	6.09
2498	8.5	7.87	8.97	7.51	8.02	6.1
2510	8.53	7.83	8.99	7.46	7.39	5.75
2522	8.52	7.83	8.96	7.46	7.91	6.01
2534	8.5	7.89	8.92	7.46	8	5.99
2547	8.49	7.79	8.95	7.45	8.36	5.78
2559	8.5	7.77	8.98	7.43	7.44	5.21
2571	8.47	7.77	8.95	7.43	7.35	5.15
2583	8.45	7.91	8.98	7.37	7.17	5.17
2596	8.46	7.82	8.95	7.41	7.04	5.17
2608	8.47	7.85	9.01	7.38	6.92	5.16
2620	8.46	7.84	8.95	7.45	6.78	5.15
2632	8.48	7.8	9	7.43	6.71	5.18
2645	8.46	7.82	8.98	8.45	6.57	5.1
2657	8.55	7.84	8.94	8.62	6.48	5.18
2669	8.52	7.85	8.96	7.36	6.4	5.11
2681	8.5	7.78	8.97	7.38	6.32	5.13
2694	8.54	7.87	8.97	7.44	6.25	5.13
2706	8.47	7.78	8.99	7.41	6.21	5.13
2718	8.47	7.75	8.94	7.39	6.14	5.13
2730	8.47	7.77	8.96	7.4	6.08	5.35
2743	8.51	7.8	8.92	7.39	6.1	5.22
2755	8.48	7.81	8.9	7.34	6.18	7.31
2767	8.51	7.8	8.88	7.38	6.18	8.53
2779	8.54	7.85	8.85	7.35	6.22	8.8
2792	8.48	7.87	8.93	7.38	6.2	8.64
2804	8.5	7.82	8.91	7.36	6.07	8.63
2816	8.46	7.82	8.88	7.38	6.1	8.75
2828	8.48	7.74	8.89	7.34	5.99	8.48
2840	8.49	7.79	8.89	7.36	5.64	7.75
2853	8.5	7.8	8.96	7.34	5.65	7.5
2865	8.51	7.79	8.96	7.32	5.59	7.3
2877	8.52	7.83	8.88	7.32	5.58	7.13
2889	8.52	7.79	8.92	7.38	5.92	7.16
2902	8.55	7.81	8.9	7.32	5.54	6.86
2914	8.59	7.79	8.9	7.35	5.52	6.7
2926	8.57	7.8	8.92	7.43	5.46	6.61
2938	8.54	7.81	8.9	7.4	5.48	6.49
2951	8.57	7.74	8.94	7.38	5.42	6.39
2963	8.56	7.77	8.95	7.39	5.42	6.32
2975	8.6	7.81	8.94	7.33	5.36	6.24
2987	8.54	7.85	8.94	7.37	5.39	6.17
3000	8.51	7.76	8.92	7.32	5.36	6.1
3012	8.55	7.75	8.9	7.36	5.34	6.07
3024	8.56	7.76	8.94	7.31	5.31	6.08
3036	8.98	7.74	8.95	7.29	5.29	6.01
3049	9.16	7.74	8.98	7.33	5.24	6
3061	9.01	7.79	8.96	7.29	5.26	5.96
3073	8.91	7.73	8.9	7.31	5.22	5.9
3085	8.93	7.72	8.95	7.32	5.25	5.95
3098	8.88	7.7	8.94	7.23	5.22	5.84
3110	8.9	7.64	8.91	7.34	5.21	5.82
3122	8.97	7.69	8.9	7.22	5.18	5.81
3134	8.86	7.63	8.9	7.23	5.2	5.74
3147	8.89	7.65	8.91	7.26	5.2	5.71
3159	8.91	7.62	8.95	7.22	5.2	5.73
3171	8.86	7.6	8.92	7.2	5.18	5.64
3183	8.84	7.62	8.92	7.17	5.24	5.62
3196	8.83	7.64	8.92	7.19	5.23	5.61
3208	8.79	7.64	8.88	7.18	5.23	5.57
3220	8.81	7.61	8.88	7.13	5.23	5.55
3232	8.79	7.61	8.87	7.15	5.28	5.52
3245	8.79	7.62	8.92	7.12	5.26	5.52
3257	8.76	7.55	8.88	7.12	5.24	5.5
3269	8.79	7.55	8.89	7.18	5.23	5.44
3281	8.81	7.63	8.85	7.1	5.25	5.45
3294	8.81	7.64	8.9	7.07	5.24	5.45
3306	8.81	7.6	8.91	7.18	5.27	5.46
3318	8.77	7.66	8.9	7.14	5.25	5.44
3330	8.78	7.59	8.88	7.14	5.22	5.39
3343	8.79	7.62	8.87	7.1	5.26	5.41
3355	8.78	7.63	8.92	7.14	5.21	5.41
3367	8.74	7.63	8.92	7.11	5.24	5.4
3379	8.71	7.65	8.84	7.07	5.21	5.34
3392	8.69	7.58	8.84	7.1	5.21	5.3
3404	8.73	7.57	8.84	7.12	5.22	5.32
3416	8.74	7.64	8.85	7.17	5.21	5.34
3428	8.72	7.52	8.9	7.12	5.2	5.34
3441	8.69	7.54	8.89	7.1	5.25	5.28
3453	8.65	7.56	8.86	7.14	5.18	5.28
3465	8.69	7.49	8.86	7.12	5.2	5.28
3477	8.74	7.56	8.89	7.04	5.21	5.3
3490	8.67	7.56	8.87	7.05	5.23	5.27
3502	8.63	7.53	8.78	7.05	5.23	5.23
3514	8.69	7.52	8.87	7.08	5.19	5.26
3526	8.66	7.48	8.89	7.1	5.19	5.24
3539	8.6	7.58	8.83	7.01	5.2	5.2
3551	8.63	7.57	8.86	7.05	5.18	5.19
3563	8.65	7.52	8.86	7.06	5.16	5.19
3575	8.62	7.55	8.87	7	5.2	5.22
3587	8.59	7.53	8.81	7	5.19	5.17
3600	8.6	7.61	8.82	7.05	5.19	5.13
3612	8.6	7.58	8.81	7.01	5.19	5.16
3624	8.63	7.47	8.84	7.09	5.18	5.13
3636	8.61	7.53	8.85	7.12	5.19	5.16
3649	8.58	7.48	8.87	7.07	5.22	5.17
3661	8.61	7.47	8.86	7.07	5.21	5.18
3673	8.58	7.5	8.85	7.07	5.2	5.18
3685	8.54	7.5	8.85	7.03	5.19	5.18
3698	8.5	7.52	8.81	6.95	5.24	5.15
3710	8.58	7.41	8.82	6.97	5.2	5.2
3722	8.51	7.42	8.88	6.98	5.19	5.2
3734	8.52	7.45	8.76	6.93	5.19	5.16
3747	8.58	7.54	8.83	6.99	5.18	5.18
3759	8.53	7.4	8.81	6.91	5.25	5.19
3771	8.47	7.44	8.84	6.99	5.21	5.21
3783	8.46	7.53	8.9	6.92	5.17	5.18
3796	8.44	7.41	8.82	6.91	5.15	5.17
3808	8.47	7.44	8.81	6.9	5.15	5.18
3820	8.51	7.45	8.84	6.86	5.15	5.15
3832	8.47	7.44	8.8	6.86	5.13	5.19
3845	8.5	7.44	8.82	6.91	5.09	5.18
3857	8.53	7.4	8.81	6.89	5.06	5.19
3869	8.53	7.35	8.78	6.96	5.07	5.22
3881	8.52	7.46	8.78	6.9	5.06	5.22
3894	8.52	7.38	8.78	6.93	5.07	5.23
3906	8.53	7.43	8.78	6.9	5.01	5.24
3918	8.54	7.39	8.8	6.89	5.01	5.25
3930	8.49	7.41	8.82	6.88	5.01	5.28
3943	8.48	7.43	8.81	6.88	5.01	5.26
3955	8.44	7.41	8.79	6.85	4.99	5.22
3967	8.52	7.42	8.81	6.82	4.98	5.25
3979	8.51	7.36	8.81	6.81	4.98	5.27
3992	8.47	7.37	8.86	6.85	5	5.27
4004	8.44	7.37	8.79	6.83	5.01	5.26
4016	8.43	7.4	8.77	6.83	4.97	5.25
4028	8.5	7.36	8.77	6.83	4.98	5.29
4041	8.43	7.35	8.82	6.81	4.99	5.28
4053	8.38	7.37	8.78	6.81	4.97	5.29
4065	8.4	7.29	8.76	6.85	4.99	5.33
4077	8.41	7.35	8.77	6.85	4.95	5.31
4090	8.39	7.28	8.79	6.84	4.97	5.26
4102	8.42	7.33	8.82	6.82	4.95	5.3
4114	8.39	7.29	8.81	6.83	4.97	5.3
4126	8.37	7.34	8.77	6.83	5.01	5.26
4139	8.41	7.28	8.76	6.83	4.97	5.27
4151	8.42	7.3	8.77	6.81	4.96	5.36
4163	8.4	7.31	8.73	6.78	4.96	5.29
4175	8.38	7.35	8.71	6.81	4.97	5.31
4188	8.41	7.33	8.73	6.79	4.95	5.32
4200	8.35	7.31	8.72	6.84	4.97	5.29
4212	8.36	7.23	8.8	6.81	4.97	5.29
4224	8.39	7.3	8.78	6.83	4.94	5.34
4237	8.32	7.34	8.76	6.76	4.94	5.32
4249	8.35	7.25	8.74	6.79	4.93	5.31
4261	8.38	7.24	8.78	6.76	4.91	5.35
4273	8.36	7.26	8.75	6.75	4.9	5.29
4285	8.33	7.26	8.66	6.73	4.89	5.28
4298	8.39	7.29	8.7	6.79	4.85	5.29
4310	8.43	7.31	8.73	6.81	4.85	5.31
4322	8.4	7.28	8.73	6.77	4.84	5.29
4334	8.36	7.25	8.75	6.75	4.88	5.32
4347	8.31	7.25	8.73	6.72	4.85	5.31
4359	8.34	7.3	8.68	6.69	4.84	5.3
4371	8.32	7.3	8.7	6.68	4.85	5.27
4383	8.36	7.27	8.7	6.65	4.85	5.28
4396	8.37	7.17	8.72	6.7	4.83	5.3
4408	8.37	7.31	8.75	6.66	4.83	5.32
4420	8.31	7.22	8.74	6.64	4.8	5.29
4432	8.27	7.24	8.74	6.66	4.82	5.23
4445	8.29	7.22	8.72	6.65	4.79	5.25
4457	8.32	7.24	8.72	6.67	4.81	5.23
4469	8.35	7.18	8.71	6.67	4.78	5.24
4481	8.34	7.18	8.7	6.6	4.76	5.25
4494	8.34	7.19	8.68	6.6	4.77	5.23
4506	8.36	7.18	8.72	6.66	4.75	5.22
4518	8.34	7.25	8.67	6.63	4.74	5.23
4530	8.34	7.23	8.74	6.67	4.77	5.27
4543	8.33	7.29	8.74	6.69	4.73	5.26
4555	8.31	7.18	8.75	6.63	4.71	5.26
4567	8.21	7.23	8.72	6.56	4.73	5.21
4579	8.23	7.22	8.73	6.55	4.71	5.22
4592	8.27	7.19	8.75	6.58	4.68	5.21
4604	8.29	7.25	8.7	6.56	4.68	5.21
4616	8.3	7.2	8.72	6.55	4.65	5.19
4628	8.3	7.16	8.76	6.59	4.66	5.21
4641	8.33	7.19	9.28	6.56	4.67	5.22
4653	8.29	7.19	9.39	6.56	4.66	5.19
4665	8.29	7.13	9.37	6.55	4.66	5.2
4677	8.27	7.16	9.35	6.56	4.65	5.19
4690	8.3	7.19	9.32	6.59	4.63	5.19
4702	8.29	7.15	9.19	6.52	4.63	5.14
4714	8.24	7.18	9.14	6.5	4.65	5.18
4726	8.26	7.17	9.11	6.47	4.65	5.18
4739	8.21	7.13	9.1	6.46	4.68	5.18
4751	8.22	7.09	9.06	6.5	4.65	5.2
4763	8.21	7.14	9	6.42	4.64	5.16
4775	8.21	7.22	8.9	6.47	4.64	5.16
4788	8.17	7.15	8.83	6.5	4.65	5.13
4800	8.19	7.06	8.76	6.53	4.62	5.1
4812	8.25	7.14	8.73	6.57	4.6	5.14
4824	8.24	7.15	8.74	6.54	4.64	5.16
4837	8.23	7.19	8.83	6.53	4.66	5.17
4849	8.22	7.1	8.79	6.55	4.65	5.12
4861	8.23	7.28	8.71	6.53	4.67	5.13
4873	8.26	7.09	8.75	6.52	4.62	5.14
4886	8.26	7.15	8.8	6.51	4.63	5.13
4898	8.25	7.15	8.72	6.55	4.67	5.1
4910	8.24	7.18	8.69	6.55	4.66	5.11
4922	8.29	7.11	8.71	6.55	4.65	5.12
4935	8.28	7.06	8.76	6.46	4.63	5.17
4947	8.21	7.15	8.74	6.48	4.66	5.14
4959	8.21	7.14	8.73	6.5	4.67	5.08
4971	8.3	7.04	8.71	6.5	4.67	5.13
4983	8.32	7.04	8.72	6.44	4.7	5.12
4996	8.27	7.03	8.72	6.38	4.69	5.09
5008	8.25	7.07	8.72	6.41	4.75	5.04
5020	8.34	7.07	8.7	6.4	4.73	5.1
5032	8.31	6.98	8.71	6.41	4.79	5.1
5045	8.27	7.04	8.74	6.4	4.79	5.05
5057	8.24	7.08	8.69	6.39	4.8	5.04
5069	8.24	7.01	8.69	6.4	4.82	5.06
5081	8.27	7.06	8.69	6.4	4.85	5.06
5094	8.3	6.94	8.71	6.39	4.87	5.06
5106	8.25	7.01	8.69	6.34	4.87	5.03
5118	8.25	7.05	8.66	6.34	4.89	5.04
5130	8.25	7.02	8.69	6.34	4.92	5.01
5143	8.21	7.01	8.69	6.33	4.92	5
5155	8.26	6.99	8.66	6.39	4.94	4.99
5167	8.25	6.98	8.65	6.37	4.94	4.98
5179	8.25	7.06	8.67	6.38	4.95	4.98
5192	8.28	7.05	8.63	6.41	4.99	4.95
5204	8.26	6.99	8.68	6.35	5.02	4.96
5216	8.27	6.99	8.67	6.37	5.03	4.94
5228	8.24	7.03	8.64	6.37	5.06	4.97
5241	8.27	7.02	8.63	6.36	5.05	4.95
5253	8.28	7.02	8.66	6.39	5.09	4.94
5265	8.31	7.03	8.64	6.4	5.05	4.92
5277	8.29	6.95	8.65	6.38	5.11	4.97
5290	8.26	6.93	8.73	6.33	5.1	4.97
5302	8.23	6.86	8.69	6.24	5.11	4.98
5314	8.2	6.92	8.75	6.22	5.07	4.96
5326	8.2	6.92	8.7	6.21	5.1	4.95
5339	8.22	6.95	8.69	6.22	5.16	4.94
5351	8.2	6.97	8.66	6.16	5.16	4.9
5363	8.21	6.95	8.62	6.21	5.18	4.91
5375	8.23	6.94	8.64	6.21	5.14	4.91
5388	8.24	6.97	8.66	6.21	5.14	4.93
5400	8.24	6.9	8.66	6.16	5.16	4.92
5412	8.19	6.9	8.66	6.19	5.18	4.9
5424	8.2	6.89	8.65	6.19	5.18	4.88
5437	8.22	6.91	8.64	6.18	5.16	4.89
5449	8.16	6.89	8.65	6.18	5.2	4.88
5461	8.19	6.9	8.61	6.18	5.17	4.91
5473	8.19	6.89	8.61	6.18	5.18	4.89
5486	8.18	6.87	8.61	6.23	5.13	4.87
5498	8.19	6.81	8.64	6.16	5.21	4.86
5510	8.17	6.86	8.63	6.17	5.18	4.89
5522	8.16	6.87	8.61	6.19	5.13	4.86
5535	8.22	7.06	8.6	6.21	5.18	4.83
5547	8.21	7.24	8.58	6.23	5.18	4.81
5559	8.33	7.5	8.57	6.18	5.19	4.82
5571	8.29	7.56	8.6	6.22	5.18	4.84
5584	8.24	7.76	8.6	6.22	5.16	4.86
5596	8.2	7.77	8.57	6.15	5.15	4.83
5608	8.21	7.81	8.6	6.17	5.16	4.81
5620	8.23	7.42	8.59	6.2	5.13	4.82
5633	8.25	7.15	8.53	6.2	5.13	4.82
5645	8.28	6.97	8.54	6.15	5.1	4.83
5657	8.45	6.86	8.6	6.18	5.12	4.85
5669	8.43	6.87	8.59	6.16	5.11	4.84
5682	8.41	6.87	8.58	6.17	5.09	4.78
5694	8.51	6.88	8.51	6.19	5.11	4.8
5706	8.53	6.84	8.58	6.13	5.1	4.83
5718	8.47	6.9	8.6	6.16	5.12	4.81
5730	8.48	6.85	8.6	6.2	5.08	4.77
5743	8.49	6.85	8.61	6.19	5.07	4.79
5755	8.46	6.84	8.58	6.1	5.09	4.82
5767	8.48	6.74	8.63	6.09	5.07	4.8
5779	8.47	6.8	8.6	6.11	5.07	4.82
5792	8.46	6.83	8.61	6.11	5.05	4.8
5804	8.45	6.79	8.59	6.11	5.06	4.79
5816	8.46	6.85	8.65	6.02	5.05	4.76
5828	8.46	6.79	8.59	6.1	5.04	4.79
5841	8.5	6.75	8.62	6.01	5.01	4.81
5853	8.43	6.78	8.6	6.02	5.05	4.8
5865	8.37	6.78	8.6	5.96	5.03	4.77
5877	8.37	6.71	8.53	5.99	5.03	4.75
5890	8.35	6.83	8.61	6.02	5.02	4.74
5902	8.31	6.83	8.56	5.98	5.05	4.74
5914	8.31	6.78	8.52	5.99	4.99	4.77
5926	8.34	6.81	8.54	6.01	4.98	4.76
5939	8.35	6.75	8.57	6.03	4.97	4.73
5951	8.36	6.76	8.57	6	4.97	4.79
5963	8.39	6.79	8.61	5.97	4.96	4.78
5975	8.36	6.75	8.57	5.96	4.95	4.77
5988	8.34	6.7	8.55	6	4.96	4.73
6000	8.35	6.74	8.53	6	4.95	4.74
6012	8.34	6.7	8.6	5.96	4.94	4.78
6024	8.36	6.73	8.6	5.96	4.92	4.78
6037	8.38	6.72	8.55	5.99	4.93	4.79
6049	8.4	6.76	8.57	5.99	4.92	4.76
6061	8.47	6.73	8.55	5.94	4.93	4.72
6073	8.46	6.77	8.59	5.99	4.9	4.71
6086	8.44	6.68	8.5	5.98	4.9	4.71
6098	8.38	6.71	8.56	5.99	4.91	4.71
6110	8.37	6.71	8.57	5.98	4.9	4.75
6122	8.33	6.68	8.52	5.99	4.87	4.75
6135	8.35	6.7	8.56	5.94	4.89	4.78
6147	8.36	6.82	8.53	5.99	4.91	4.76
6159	8.38	6.73	8.56	5.97	4.87	4.74
6171	8.43	6.76	8.53	5.96	4.87	4.75
6184	8.39	6.79	8.54	5.94	4.85	4.76
6196	8.36	6.67	8.56	5.96	4.85	4.74
6208	8.35	6.65	8.51	5.92	4.87	4.71
6220	8.35	6.7	8.54	5.96	4.86	4.73
6233	8.37	6.74	8.52	5.95	4.83	4.75
6245	8.36	6.65	8.53	5.92	4.82	4.76
6257	8.34	6.68	8.57	5.86	4.78	4.74
6269	8.34	6.7	8.58	5.87	4.8	4.76
6282	8.35	6.66	8.55	5.88	4.78	4.77
6294	8.31	6.73	8.56	5.86	4.78	4.73
6306	8.27	6.7	8.55	5.87	4.81	4.7
6318	8.3	6.66	8.5	5.86	4.78	4.68
6331	8.31	6.66	8.55	5.82	4.8	4.7
6343	8.28	6.74	8.49	5.81	4.81	4.68
6355	8.26	6.69	8.49	5.84	4.79	4.7
6367	8.37	6.63	8.47	5.82	4.78	4.7
6380	8.77	6.68	8.48	5.81	4.78	4.67
6392	9.66	6.61	8.48	5.76	4.76	4.71
6404	9.83	6.68	8.45	5.77	4.73	4.7
6416	9.94	6.74	8.45	5.77	4.76	4.69
6428	9.96	6.67	8.48	5.79	4.72	4.69
6441	10.06	6.78	8.46	5.81	4.74	4.72
6453	10.08	6.65	8.51	5.83	4.73	4.71
6465	9.98	6.63	8.49	5.88	4.72	4.69
6477	9.85	6.64	8.49	5.81	4.73	4.68
6490	9.81	6.69	8.5	5.8	4.67	4.74
6502	9.64	6.65	8.5	5.78	4.68	4.74
6514	9.47	6.59	8.52	5.74	4.72	4.69
6526	9.45	6.62	8.53	5.74	4.75	4.68
6539	9.41	6.61	8.48	5.71	4.72	4.69
6551	9.33	6.62	8.5	5.71	4.68	4.69
6563	9.3	6.61	8.47	5.73	4.71	4.69
6575	9.25	6.63	8.45	5.68	4.67	4.7
6588	9.19	6.62	8.41	5.7	4.66	4.65
6600	9.19	6.61	8.48	5.71	4.7	4.65
6612	9.16	6.57	8.46	5.76	4.69	4.65
6624	9.19	6.68	8.41	5.76	4.72	4.68
6637	9.12	6.57	8.47	5.78	4.67	4.7
6649	9.1	6.59	8.48	5.8	4.68	4.7
6661	9.02	6.55	8.45	5.71	4.67	4.71
6673	8.99	6.61	8.52	5.74	4.67	4.71
6686	8.95	6.59	8.45	5.72	4.66	4.69
6698	8.9	6.54	8.44	5.75	4.7	4.67
6710	8.84	6.63	8.44	5.66	4.66	4.68
6722	8.77	6.58	8.43	5.64	4.68	4.69
6735	8.76	6.63	8.41	5.66	4.68	4.7
6747	8.7	6.53	8.47	5.67	4.7	4.69
6759	8.66	6.49	8.5	5.65	4.68	4.66
6771	8.67	6.45	8.46	5.59	4.66	4.7
6784	8.68	6.57	8.46	5.61	4.67	4.7
6796	8.64	6.57	8.45	5.64	4.65	4.68
6808	8.6	6.58	8.45	5.61	4.65	4.64
6820	8.6	6.54	8.42	5.67	4.68	4.66
6833	8.56	6.49	8.39	5.7	4.68	4.66
6845	8.55	6.5	8.42	5.67	4.68	4.65
6857	8.48	6.49	8.45	5.67	4.66	4.67
6869	8.5	6.56	8.48	5.61	4.63	4.64
6882	8.47	6.43	8.45	5.64	4.63	4.64
6894	8.51	6.42	8.41	5.7	4.64	4.63
6906	8.51	6.5	8.42	5.64	4.63	4.58
6918	8.48	6.43	8.42	5.59	4.66	4.6
6931	8.42	6.53	8.33	5.52	4.66	4.6
6943	8.38	6.52	8.4	5.53	4.65	4.62
6955	8.33	6.51	8.4	5.55	4.64	4.59
6967	8.33	6.53	8.41	5.51	4.62	4.64
6980	8.32	6.53	8.4	5.49	4.65	4.64
6992	8.31	6.4	8.39	5.59	4.66	4.64
7004	8.28	6.51	8.39	5.59	4.61	4.65
7016	8.26	6.51	8.42	5.61	4.62	4.66
7029	8.25	6.43	8.47	5.62	4.56	4.63
7041	8.21	6.54	8.38	5.65	4.61	4.63
7053	8.28	6.46	8.41	5.66	4.56	4.6
7065	8.28	6.43	8.34	5.64	4.59	4.6
7078	8.24	6.43	8.34	5.61	4.55	4.59
7090	8.21	6.47	8.31	5.56	4.59	4.61
7102	8.18	6.38	8.35	5.55	4.58	4.59
7114	8.18	6.48	8.4	5.58	4.59	4.7
7126	8.1	6.39	8.42	5.58	4.59	4.64
7139	8.09	6.49	8.4	5.54	4.59	4.47
7151	14.16	6.43	8.38	5.58	4.51	4.49
7163	14.72	6.43	8.35	5.55	4.59	4.6
7175	9.81	6.41	8.39	6.11	4.61	4.68
7188	8.79	6.37	8.34	5.53	4.56	4.59
7200	11.78	6.43	8.33	5.54	4.52	4.56
7212	14.67	6.38	8.35	5.56	4.65	4.67
7224	8.37	6.4	8.43	5.54	4.62	4.68
7237	8.06	6.4	8.41	5.54	4.62	4.69
7249	7.93	6.42	8.39	5.52	4.63	4.64
7261	7.82	6.37	8.37	5.48	4.62	4.66
7273	7.88	6.48	8.37	5.49	4.61	4.65
7286	7.79	6.46	8.37	5.48	4.61	4.67
7298	8.19	6.46	8.37	5.46	4.6	4.69
7310	8.71	6.37	8.43	5.49	4.63	4.69
7322	9.14	6.32	8.43	5.45	4.61	4.71
7335	9.52	6.32	8.43	5.41	4.63	4.72
7347	9.78	6.28	8.41	5.42	4.59	4.72
7359	9.99	6.26	8.41	5.45	4.58	4.75
7371	10.14	6.27	8.42	5.45	4.58	4.71
7384	10.25	6.23	8.41	5.48	4.56	4.7
7396	10.34	6.31	8.44	5.48	4.54	4.71
7408	10.43	6.29	8.42	5.46	4.55	4.71
7420	10.48	6.28	8.41	5.45	4.53	4.72
7433	10.49	6.29	8.39	5.47	4.59	4.72
7445	10.5	6.32	8.41	5.45	4.54	4.73
7457	10.55	6.19	8.41	5.42	4.56	4.74
7469	10.6	6.32	8.36	10.5	4.48	4.54
7482	10.62	6.3	8.32	8.55	4.45	4.53
7494	10.65	6.34	8.44	5.52	4.52	4.71
7506	10.66	6.32	8.33	5.54	4.49	4.67
7518	10.7	6.04	8.33	5.45	4.43	4.5
7531	10.73	5.95	8.37	5.46	4.44	4.51
7543	10.68	6.7	8.38	5.43	4.45	4.52
7555	10.74	7.01	8.42	5.38	4.46	4.64
7567	10.7	6.58	8.56	5.4	4.61	4.85
7580	10.72	7.76	8.51	5.43	4.63	4.82
7592	10.7	8.02	8.49	5.39	4.58	4.84
7604	10.68	8.25	8.5	5.39	4.59	4.85
7616	10.71	8.35	8.5	5.43	4.6	4.85
7629	10.69	8.47	8.52	5.39	4.58	4.88
7641	10.67	8.56	8.52	5.43	4.58	4.83
7653	10.71	8.63	8.53	5.42	4.58	4.83
7665	10.66	8.7	8.53	5.35	4.54	4.78
7678	10.7	8.77	8.46	5.38	4.53	4.75
7690	10.68	8.81	8.4	5.36	4.54	4.77
7702	10.67	8.84	8.53	5.32	4.53	4.8
7714	10.7	8.89	8.47	5.33	4.55	4.83
7727	10.65	8.93	8.54	5.34	4.56	4.85
7739	10.69	8.99	8.48	5.37	4.55	4.83
7751	10.65	8.98	8.5	5.39	4.56	4.91
7763	10.64	9.03	8.54	5.35	4.58	4.89
7776	10.65	9.06	7.83	5.34	4.42	4.55
7788	10.65	9.12	7.71	5.31	4.46	4.69
7800	10.66	9.14	8.65	5.3	4.58	4.61
7812	10.64	9.18	8.67	5.32	4.51	4.53
7824	10.64	9.19	8.62	5.34	4.48	5.15
7837	10.6	9.19	8.27	5.38	4.73	5.22
7849	10.62	9.24	8.2	5.36	4.77	5.22
7861	10.61	9.24	8.25	5.33	4.78	5.26
7873	10.57	9.29	8.44	5.34	4.75	5.26
7886	10.59	9.31	8.59	5.31	4.75	5.27
7898	10.57	9.29	8.8	5.28	4.76	5.29
7910	10.56	9.34	8.86	5.28	4.74	5.26
7922	10.55	9.36	8.92	5.29	4.75	5.25
7935	10.56	9.37	8.98	5.27	4.75	5.29
7947	10.56	9.35	8.99	5.25	4.78	5.3
7959	10.56	9.36	9.04	5.22	4.76	5.31
7971	10.57	9.38	9.11	5.26	4.75	5.17
7984	10.54	9.39	9.14	5.23	4.73	5.18
7996	10.54	9.39	9.16	5.27	4.73	5.17
8008	10.55	9.42	9.19	5.24	4.72	5.17
8020	10.5	9.41	9.19	5.16	4.72	5.14
8033	10.53	9.45	9.2	5.26	4.98	5.18
8045	10.5	9.43	9.22	0.79	4.43	4.83
8057	10.5	9.43	9.22	3.54	4.55	4.76
8069	10.5	9.44	9.25	5.55	4.66	5.03
8082	10.5	9.44	9.25	0.48	4.41	4.55
8094	10.48	9.42	9.27	4.2	4.57	4.62
8106	10.46	9.42	9.25	5.16	4.84	5.4
8118	10.48	9.43	9.31	5.09	4.86	5.39
8131	10.49	9.42	9.27	5.33	4.86	5.35
8143	10.48	9.43	9.25	5.74	4.91	5.36
8155	10.45	9.43	9.3	6.29	4.9	5.34
8167	10.47	9.47	9.33	6.9	4.88	5.37
8180	10.49	9.45	9.34	7.19	4.87	5.39
8192	10.5	9.51	9.32	7.65	4.9	5.43
8204	10.49	9.49	9.31	7.95	4.91	5.39
8216	10.46	9.47	9.36	8.21	4.87	5.35
8229	10.48	9.5	9.35	8.39	4.91	5.34
8241	10.48	9.49	9.31	8.59	4.88	5.27
8253	10.44	9.48	9.32	8.74	4.94	5.4
8265	10.42	9.53	9.32	8.86	4.96	5.41
8278	10.42	9.51	9.36	8.93	4.86	5.32
8290	10.42	9.51	9.37	8.99	4.89	5.35
8302	10.42	9.52	9.4	9.07	4.89	5.37
8314	10.46	9.52	9.37	9.08	4.9	5.35
8327	10.52	9.5	9.38	9.12	4.88	5.39
8339	10.44	9.48	9.35	9.15	7.91	5.5
8351	10.44	9.47	9.38	9.14	8.63	5.39
8363	10.44	9.52	9.38	9.16	9.12	5.66
8376	10.43	9.49	9.4	9.23	8.6	5.4
8388	10.42	9.54	9.37	9.25	8.84	5.67
8400	10.44	9.53	9.37	9.22	8.42	5.45
8412	10.4	9.52	9.36	9.2	8.17	5.5
8425	10.42	9.5	9.38	9.31	8.54	5.53
8437	10.4	9.54	9.38	9.27	8.64	5.56
8449	10.38	9.52	9.37	9.27	8.69	5.5
8461	10.4	9.53	9.39	9.22	8.69	5.52
8474	10.4	9.54	9.37	9.19	8.72	5.5
8486	10.35	9.53	9.37	9.31	8.7	5.44
8498	10.34	9.51	9.38	9.31	8.74	5.43
8510	10.38	9.53	9.35	9.3	8.75	5.42
8523	10.36	9.53	9.36	9.28	8.76	5.41
8535	10.32	9.54	9.38	9.27	8.76	5.65
8547	10.33	9.53	9.37	9.31	8.8	5.75
8559	10.34	9.55	9.37	9.36	8.8	5.38
8571	10.32	9.56	9.36	9.33	8.78	5.29
8584	10.36	9.56	9.36	9.26	8.78	5.33
8596	10.37	9.55	9.37	9.28	8.79	5.29
8608	10.32	9.58	9.34	9.32	9.25	9.84
8620	10.32	9.56	9.36	9.3	8.77	10.26
8633	10.3	9.6	9.36	9.3	8.96	9.23
8645	10.29	9.6	9.32	9.28	8.53	10.03
8657	10.32	9.62	9.36	9.31	8.78	9.11
8669	10.26	9.55	9.34	9.32	8.85	7.5
8682	10.26	9.6	9.37	9.26	8.81	8.97
8694	10.26	9.59	9.33	9.29	8.75	8.99
8706	10.26	9.57	9.37	9.3	8.74	8.99
8718	10.26	9.56	9.33	9.31	8.74	8.97
8731	10.26	9.6	9.37	9.36	8.74	9
8743	10.24	9.57	9.36	9.29	8.77	9.01
8755	10.23	9.58	9.42	9.3	8.76	8.98
8767	10.24	9.61	9.38	9.32	8.76	8.96
8780	10.2	9.59	9.34	9.32	8.72	8.97
8792	10.22	9.61	9.39	9.28	8.73	8.97
8804	10.22	9.61	9.36	9.25	8.74	8.93
8816	10.22	9.59	9.37	9.27	8.76	8.93
8829	10.21	9.61	9.37	9.28	8.74	8.89
8841	10.2	9.58	9.35	9.34	8.73	8.88
8853	10.2	9.59	9.37	9.31	8.74	8.91
8865	10.19	9.59	9.37	9.33	8.74	8.85
8878	10.17	9.55	9.36	9.27	8.76	8.87
8890	10.19	9.58	9.35	9.34	8.76	8.85
8902	10.2	9.59	9.36	9.34	8.75	8.85
8914	10.18	9.6	9.38	9.32	8.71	8.8
8927	10.15	9.58	9.37	9.31	8.72	8.81
8939	10.16	9.59	9.32	9.27	8.74	8.77
8951	10.14	9.62	9.75	9.32	8.75	8.79
8963	10.17	9.61	10.18	9.32	8.75	8.74
8976	10.12	9.6	10.38	9.32	8.72	8.73
8988	10.12	9.6	10.2	9.29	8.75	8.71
9000	10.12	9.61	10.04	9.3	8.74	8.73
9012	10.08	9.47	10.02	9.29	8.73	8.73
9025	10.09	9.32	9.91	9.3	8.76	8.67
9037	10.08	9.4	9.84	9.27	8.73	8.68
9049	10.07	9.49	9.8	9.33	8.73	8.65
9061	10.05	9.55	9.75	9.39	8.74	8.64
9074	10.04	9.59	9.69	9.34	8.72	8.64
9086	10.04	9.61	9.64	9.4	8.75	8.67
9098	10.04	9.59	9.59	9.32	8.74	8.67
9110	10.04	9.62	9.52	9.28	8.74	8.65
9123	10.02	9.6	9.52	9.33	8.73	8.68
9135	9.98	9.62	9.45	9.33	8.76	8.64
9147	10.01	9.63	9.45	9.37	8.75	8.7
9159	10.02	9.64	9.42	9.29	8.77	8.7
9172	9.96	9.63	9.42	9.37	8.74	8.69
9184	10.02	9.62	9.42	9.34	8.77	8.67
9196	9.97	9.59	9.4	9.35	8.72	8.67
9208	9.98	9.6	9.43	9.31	8.74	8.69
9221	9.99	9.62	9.42	9.29	8.73	8.7
9233	9.96	9.62	9.44	9.28	8.75	8.67

## Sheet: Flux
Day	Date_collected	Treatment	Replicate	Chamber	SlopeNum	OverlDepth	Volume_L	Area_m2	StartT_min	StopT_min	Duration	InitialDO	Rsq	SlopeValue_mg_L-1_min-1	Flux_mg_min-1_m-2	Flux_mmol_m-2_d-1
1	2018-08-02	Away	1	1	1	5	0.912073	0.0182415	10	110	100	8.05	0.975	-0.0259691	-1.29846	-58.4305
1	2018-08-02	Away	1	1	2	5	0.912073	0.0182415	128.36	193.68	65.32	5.93	0.988	-0.0206611	-1.03305	-46.4874
1	2018-08-02	Away	2	2	1	4.5	0.820866	0.0182415	30	144.7	114.7	7.25	0.982	-0.0200785	-0.903533	-40.659
1	2018-08-02	Away	2	2	2	4.5	0.820866	0.0182415	155.1	222.25	67.15	5.15	0.967	-0.0118158	-0.531711	-23.927
1	2018-08-02	Farm	1	3	1	5	0.912073	0.0182415	1.83	123.267	121.437	8.15	0.985	-0.0263932	-1.31966	-59.3847
1	2018-08-02	Farm	1	3	2	5	0.912073	0.0182415	132.25	162.86	30.61	6.44	0.973	-0.0251022	-1.25511	-56.48
1	2018-08-02	Farm	1	3	3	5	0.912073	0.0182415	163.067	194.7	31.6333	6.58	0.973	-0.0265921	-1.32961	-59.8322
1	2018-08-02	Farm	2	4	1	4	0.729659	0.0182415	28.37	122.7	94.33	10.14	0.976	-0.0381885	-1.52754	-68.7392
1	2018-08-02	Farm	2	4	2	4	0.729659	0.0182415	163.1	195.1	32	6.55	0.97	-0.046516	-1.86064	-83.7288
1	2018-08-02	Amended	1	5	1	4	0.729659	0.0182415	25.3	138.57	113.27	5.5	0.506	-0.00872691	-0.349077	-15.7084
1	2018-08-02	Amended	1	5	2	4	0.729659	0.0182415	145.3	207.15	61.85	4.39	6e-05	4.42985e-05	0.00177194	0.0797373
1	2018-08-02	Amended	2	6	1	6	1.09449	0.0182415	30.4	137.55	107.15	5.56	0.968	-0.00665069	-0.399041	-17.9569
1	2018-08-02	Amended	2	6	2	6	1.09449	0.0182415	161.83	214.5	52.67	4.79	0.669	-0.00676639	-0.405984	-18.2693
3	2018-08-07	Away	1	1	1	9	1.64173	0.0182415	52.23	93.66	41.43	8.86	0.852	-0.0149641	-1.34677	-60.6045
3	2018-08-07	Away	2	2	1	5	0.912073	0.0182415	31.41	124.28	92.87	8.08	0.959	-0.0181777	-0.908883	-40.8998
3	2018-08-07	Farm	1	3	1	8	1.45932	0.0182415	31.63	129.38	97.75	9.2	0.739	-0.00736197	-0.588957	-26.5031
3	2018-08-07	Farm	2	4	1	5	0.912073	0.0182415	44.68	133.47	88.79	7.38	0.818	-0.0239302	-1.19651	-53.8429
