# Supplementary material for: Transport of biodeposits and benthic footprint around an oyster farm, Damariscotta Estuary, Maine
Source: PeerJ. 2021 Aug 11;9:e11862. doi: 10.7717/peerj.11862 (PMC8364327; doi:10.7717/peerj.11862)
Supplement: Supplemental Information 9 — Concentrations, flux calculations, and spectrophotometeric absorbances for phosphate from incubations. [file peerj-09-11862-s009.xlsx]

## Sheet: Flux
Site	Dive	Replicate	Telapsed_min	Telapsed_days	OverlDepth_cm	Volume_L	Area_m2	uM PO4	mmol/L	mmol/m3	Slope	R2	Flux_mmol/m2 d							Flux_mmol/m2 d
Away	1	1	0	0	5	0.911611	0.00911611	0.84711	0.00084711	0.84711	2.65403	0.996412	0.132702		Away 1.1	1	0.132702	Away 1.1	1	0.132702
Away	1	1	158	0.109722	5	0.911611	0.00911611	1.12159	0.00112159	1.12159					Away 1.2	1	0.402219	Away 1.2	1	0.402219
Away	1	1	210	0.145833	5	0.911611	0.00911611	1.24092	0.00124092	1.24092					Farm 1.1	2	0.29613	Farm 1.1	2	0.29613
Away	1	2	0	0	4.5	0.82045	0.0082045	0.84711	0.00084711	0.84711	8.9382	0.823272	0.402219		Farm 1.2	2	0.562419	Farm 1.2	2	0.562419
Away	1	2	129	0.0895833	4.5	0.82045	0.0082045	1.18126	0.00118126	1.18126					Amend 1.1	3	0.537264	Amend 1.1	3	0.537264
Away	1	2	205	0.142361	4.5	0.82045	0.0082045	2.20756	0.00220756	2.20756					Amend 1.2	3	0.597137	Amend 1.2	3	0.597137
Farm	1	1	0	0	5	0.911611	0.00911611	0.84711	0.00084711	0.84711	5.92261	0.907646	0.29613		Away 2.1	4	0.0442314	Away 2.2	4	0.494826
Farm	1	1	137	0.0951389	5	0.911611	0.00911611	1.19319	0.00119319	1.19319					Away 2.2	4	0.494826	Farm 2.1	5	0.106148
Farm	1	1	212	0.147222	5	0.911611	0.00911611	1.76601	0.00176601	1.76601					Farm 2.1	5	0.106148	Amend 2.1	6	0.332606
Farm	1	2	0	0	4	0.729289	0.00729289	0.84711	0.00084711	0.84711	14.0605	0.698984	0.562419		Farm 2.2	5	-0.164389	Amend 2.2	6	0.535275
Farm	1	2	122	0.0847222	4	0.729289	0.00729289	3.06679	0.00306679	3.06679					Amend 2.1	6	0.332606	Away 3.1	7	1.76757
Farm	1	2	200	0.138889	4	0.729289	0.00729289	2.63718	0.00263718	2.63718					Amend 2.2	6	0.535275	Away 3.2	7	0.657061
Amend	1	1	0	0	4	0.729289	0.00729289	0.84711	0.00084711	0.84711	13.4316	0.842445	0.537264		Away 3.1	7	1.76757	Farm 3.2	8	0.240585
Amend	1	1	124	0.0861111	4	0.729289	0.00729289	2.63718	0.00263718	2.63718					Away 3.2	7	0.657061	Farm 3.2	8	0.00704289
Amend	1	1	198	0.1375	4	0.729289	0.00729289	2.57751	0.00257751	2.57751					Farm 3.2	8	0.240585	Amend 3.1	9	0.829893
Amend	1	2	0	0	6	1.09393	0.0109393	0.84711	0.00084711	0.84711	9.95229	0.894721	0.597137		Farm 3.2	8	0.00704289	Amend 3.2	9	0.214475
Amend	1	2	119	0.0826389	6	1.09393	0.0109393	2.04049	0.00204049	2.04049					Amend 3.1	9	0.829893
Amend	1	2	195	0.135417	6	1.09393	0.0109393	2.13596	0.00213596	2.13596					Amend 3.2	9	0.214475
Away	2	1	0	0	8	1.45858	0.0145858	1.3364	0.0013364	1.3364	0.552893	0.00791023	0.0442314
Away	2	1	118	0.0819444	8	1.45858	0.0145858	2.4343	0.0024343	2.4343
Away	2	1	271	0.188194	8	1.45858	0.0145858	1.52734	0.00152734	1.52734
Away	2	2	0	0	4.67	0.851445	0.00851445	1.3364	0.0013364	1.3364	10.5959	0.859616	0.494826
Away	2	2	114	0.0791667	4.67	0.851445	0.00851445	2.89972	0.00289972	2.89972
Away	2	2	268	0.186111	4.67	0.851445	0.00851445	3.37707	0.00337707	3.37707
Farm	2	1	0	0	8	1.45858	0.0145858	1.3364	0.0013364	1.3364	1.32685	0.464675	0.106148
Farm	2	1	124	0.0861111	8	1.45858	0.0145858	1.20512	0.00120512	1.20512
Farm	2	1	277	0.192361	8	1.45858	0.0145858	1.57507	0.00157507	1.57507
Farm	2	2	0	0	5	0.911611	0.00911611	1.3364	0.0013364	1.3364	-3.28779	0.0726096	-0.164389
Farm	2	2	120	0.0833333	5	0.911611	0.00911611	3.07873	0.00307873	3.07873
Farm	2	2	274	0.190278	5	0.911611	0.00911611	0.870977	0.000870977	0.870977
Amend	2	1	0	0	5	0.911611	0.00911611	1.3364	0.0013364	1.3364	6.65213	0.870968	0.332606
Amend	2	1	119	0.0826389	5	0.911611	0.00911611	2.33883	0.00233883	2.33883
Amend	2	1	280	0.194444	5	0.911611	0.00911611	2.67298	0.00267298	2.67298
Amend	2	2	0	0	6.5	1.18509	0.0118509	1.3364	0.0013364	1.3364	8.235	0.999597	0.535275
Amend	2	2	124	0.0861111	6.5	1.18509	0.0118509	2.01662	0.00201662	2.01662
Amend	2	2	280	0.194444	6.5	1.18509	0.0118509	2.93552	0.00293552	2.93552
Away	3	1	0	0	9	1.6409	0.016409	1.78988	0.00178988	1.78988	19.6396		1.76757
Away	3	1	112	0.0777778	9	1.6409	0.016409	3.3174	0.0033174	3.3174
Away	3	2	0	0	5	0.911611	0.00911611	0.954514	0.000954514	0.954514	13.1412		0.657061
Away	3	2	119	0.0826389	5	0.911611	0.00911611	2.04049	0.00204049	2.04049
Farm	3	1	0	0	8	1.45858	0.0145858	1.76601	0.00176601	1.76601	3.00732		0.240585
Farm	3	1	120	0.0833333	8	1.45858	0.0145858	2.01662	0.00201662	2.01662
Farm	3	2	0	0	5	0.911611	0.00911611	0.107215	0.000107215	0.107215	0.140858		0.00704289
Farm	3	2	122	0.0847222	5	0.911611	0.00911611	0.119148	0.000119148	0.119148
Amend	3	1	0	0	5.5	1.00277	0.0100277	0.632301	0.000632301	0.632301	15.089		0.829893
Amend	3	1	123	0.0854167	5.5	1.00277	0.0100277	1.92115	0.00192115	1.92115
Amend	3	2	0	0	7	1.27626	0.0127626	1.3722	0.0013722	1.3722	3.06393		0.214475
Amend	3	2	129	0.0895833	7	1.27626	0.0127626	1.64667	0.00164667	1.64667

## Sheet: Absorbance
Standard	uM	Secondary Stock (mL)	H2O (mL)	Absorbance	intercept	slope	correl
S0	0	--	--	0.001	0.119148	11.9338	0.999546		*omitted S0, didn’t subtract reduction
S1	0.0263113	0.025	50	0
S2	0.0526225	0.05	50	0.002
S3	1.05245	1	50	0.08
S4	2.1049	2	50	0.152
S5	4.99914	4.75	50	0.399
S6	9.99828	9.5	50	0.835
S0 Red				0.001
Site	Dive	Replicate	T	Absorbance	uM
Away	1	1	T0	0.061	0.84711
Away	1	1	T1	0.084	1.12159
Away	1	1	TF	0.094	1.24092
Away	1	2	T0	0.061	0.84711
Away	1	2	T1	0.089	1.18126
Away	1	2	TF	0.175	2.20756
Farm	1	1	T0	0.061	0.84711
Farm	1	1	T1	0.09	1.19319
Farm	1	1	TF	0.138	1.76601
Farm	1	2	T0	0.061	0.84711
Farm	1	2	T1	0.247	3.06679
Farm	1	2	TF	0.211	2.63718
Amend	1	1	T0	0.061	0.84711
Amend	1	1	T1	0.211	2.63718
Amend	1	1	TF	0.206	2.57751
Amend	1	2	T0	0.061	0.84711
Amend	1	2	T1	0.161	2.04049
Amend	1	2	TF	0.169	2.13596
Away	2	1	T0	0.102	1.3364
Away	2	1	T1	0.194	2.4343
Away	2	1	TF	0.118	1.52734
Away	2	2	T0	0.102	1.3364
Away	2	2	T1	0.233	2.89972
Away	2	2	TF	0.273	3.37707
Farm	2	1	T0	0.102	1.3364
Farm	2	1	T1	0.091	1.20512
Farm	2	1	TF	0.122	1.57507
Farm	2	2	T0	0.102	1.3364
Farm	2	2	T1	0.248	3.07873
Farm	2	2	TF	0.063	0.870977
Amend	2	1	T0	0.102	1.3364
Amend	2	1	T1	0.186	2.33883
Amend	2	1	TF	0.214	2.67298
Amend	2	2	T0	0.102	1.3364
Amend	2	2	T1	0.159	2.01662
Amend	2	2	TF	0.236	2.93552
Away	3	1	T0	0.14	1.78988
Away	3	1	TF	0.268	3.3174
Away	3	2	T0	0.07	0.954514
Away	3	2	TF	0.161	2.04049
Farm	3	1	T0	0.138	1.76601
Farm	3	1	TF	0.159	2.01662
Farm	3	2	T0	-0.001	0.107215
Farm	3	2	TF	0	0.119148
Amend	3	1	T0	0.043	0.632301
Amend	3	1	TF	0.151	1.92115
Amend	3	2	T0	0.105	1.3722
Amend	3	2	TF	0.128	1.64667

## Sheet: Vs DIC vs PO4
PO4 flux (mmol/m2 d)
Away 1.1	1	0.132702
Away 1.2	1	0.402219
Farm 1.1	2	0.29613
Farm 1.2	2	0.562419
Amend 1.1	3	0.537264
Amend 1.2	3	0.597137
Away 2.2	4	0.494826	86.2746
Farm 2.1	5	0.106148	98.1158
Amend 2.1	6	0.332606	132.041
Amend 2.2	6	0.535275	149.076
Away 3.1	7	1.76757
Away 3.2	7	0.657061
Farm 3.2	8	0.240585
Farm 3.2	8	0.00704289
Amend 3.1	9	0.829893
Amend 3.2	9	0.214475
NH4 flux (mmol/m2 d)
			DIC	PO4
Away 1.1	1	1.66017	37.2314	0.132702
Away 1.2	1	2.41751	72.9344	0.402219
Farm 1.1	2	0.866621	86.5776	0.29613
Farm 1.2	2	4.19846	127.574	0.562419
Amend 1.1	3	2.75838	35.7279	0.537264
Amend 1.2	3	2.11167	54.221	0.597137
Away 2.1	4	4.91445	253.889
Away 2.2	4	3.048	86.2746
Farm 2.2	5	4.39652	132.356
Amend 2.1	6	4.90523	132.041
Amend 2.2	6	3.83715	149.076
Away 3.1	7	1.79649
Away 3.2	7	3.4965
Farm 3.2	8	2.58601
Farm 3.2	8	3.38221
Amend 3.1	9	2.49644
Amend 3.2	9	4.7469
DIC flux (mmol/m2 d)
Away 1.1	1	37.2314
Away 1.2	1	72.9344
Farm 1.1	2	86.5776
Farm 1.2	2	127.574
Amend 1.1	3	35.7279
Amend 1.2	3	54.221
Away 2.1	4	253.889
Away 2.2	4	86.2746
Farm 2.1	5	98.1158
Farm 2.2	5	132.356
Amend 2.1	6	132.041
Amend 2.2	6	149.076
