# Supplementary material for: Transport of biodeposits and benthic footprint around an oyster farm, Damariscotta Estuary, Maine
Source: PeerJ. 2021 Aug 11;9:e11862. doi: 10.7717/peerj.11862 (PMC8364327; doi:10.7717/peerj.11862)
Supplement: Supplemental Information 10 — Calculations of Chl-a and phaeopigment concentrations for samples taken from the Farm, the Away, and the Amended cores used in biogeochemical incubations (n = 2 for each treatment). [file peerj-09-11862-s010.csv]

Site	date	replicate	vial mass (g)	vial+wet sed (g)	vial+dry sed (g)	sed mass (g)	water content (proportion)	sed content (proportion)	Chl a (ug/L)	Phaeo (ug/L)	dilution	undiluted Chl a (ug/g dry sed)	Chl a avg	Chl a stdev	undiluted Phaeo (ug/g dry sed)	Phaeo avg	Phaeo stdev	chl a + phaeo (ug/g dry sed)
Farm	4/3/2019	1	2.61	3.48	2.95	0.34	0.61	0.39	373.55	287.8	15	14.34	13.08	1.26	11.05	9.89	1.15	22.97
Farm	4/3/2019	2	2.61	3.37	2.89	0.28	0.63	0.37	290.13	214.75	15	11.81			8.74
Away	4/3/2019	1	2.62	3.49	2.94	0.32	0.63	0.37	178.81	144.17	15	7.29	14.9	7.61	5.88	6.34	0.46	21.25
Away	4/3/2019	2	2.62	3.57	2.87	0.25	0.74	0.26	395.04	119.32	15	22.52			6.8
Away+Amend	4/3/2019	1	2.62	3.57	2.91	0.29	0.69	0.31	333.82	249.55	15	16.4	10.93	5.47	12.26	8.67	3.6	19.6
Away+Amend	4/3/2019	2	2.63	3.47	2.88	0.25	0.7	0.3	108.22	100.64	15	5.45			5.07
