# Supplementary material for: Transport of biodeposits and benthic footprint around an oyster farm, Damariscotta Estuary, Maine
Source: PeerJ. 2021 Aug 11;9:e11862. doi: 10.7717/peerj.11862 (PMC8364327; doi:10.7717/peerj.11862)
Supplement: Supplemental Information 11 — Eroded mass at increasing shear stress for cores from the Farm (n = 3) and Away (n = 2) sites. [file peerj-09-11862-s011.xlsx]

## Sheet: Maine2018_Erosion
Site	Replicate	Shear Stress (Pa)	Eroded Mass (g m^-2)	Eroded mass stdev	Cumulative Eroded Mass (g m^-2)	Cumulative stdev
Farm	1	0.091	0.846591	NA	0.846591	NA
Farm	1	0.18	0.79	NA	1.63659	NA
Farm	1	0.41	0.93	NA	2.56659	NA
Farm	1	0.55	1.41	NA	3.97659	NA
Farm	2	0.091	1.25197	NA	1.25197	NA
Farm	2	0.18	1.93	NA	3.18197	NA
Farm	2	0.41	1.31	NA	4.49197	NA
Farm	2	0.55	3.23	NA	7.72197	NA
Farm	3	0.091	1.83708	NA	1.83708	NA
Farm	3	0.18	1.63	NA	3.46708	NA
Farm	3	0.41	2.85	NA	6.31708	NA
Farm	3	0.55	2.45	NA	8.76708	NA
Farm	Average	0.091	1.31188	0.497954	1.31188	0.497954
Farm	Average	0.18	1.45	0.590931	2.76188	0.9849
Farm	Average	0.41	1.69667	1.01673	4.45855	1.87547
Farm	Average	0.55	2.36333	0.91309	6.82188	2.51889
Away	1	0.091	0.606771	NA	0.606771	NA
Away	1	0.18	0.87	NA	1.47677	NA
Away	1	0.41	0.67	NA	2.14677	NA
Away	1	0.55	0.73	NA	2.87677	NA
Away	2	0.091	0.910615	NA	0.910615	NA
Away	2	0.18	0.83	NA	1.74062	NA
Away	2	0.41	0.89	NA	2.63062	NA
Away	2	0.55	0.93	NA	3.56061	NA
Away	Average	0.091	0.758693	0.151922	0.758693	0.151922
Away	Average	0.18	0.85	0.02	1.60869	0.131922
Away	Average	0.41	0.78	0.11	2.38869	0.241922
Away	Average	0.55	0.83	0.1	3.21869	0.341922
