# Supplementary material for: Transport of biodeposits and benthic footprint around an oyster farm, Damariscotta Estuary, Maine
Source: PeerJ. 2021 Aug 11;9:e11862. doi: 10.7717/peerj.11862 (PMC8364327; doi:10.7717/peerj.11862)
Supplement: Supplemental Information 12 — Counts of macrofaunal taxa, down to family where possible. [file peerj-09-11862-s012.csv]

Taxon	Day1Farm1	Day1Farm2	Day1Away1	Day1Away2	Day1Away3	Day1Away4	Day2Farm1	Day2Farm2	Day2Away1	Day2Away2	Day2Away3	Day2Away4
clam1mactrid	1	0	0	1	0	0	2	0	2	1	0	0
clam2yoldia	0	2	0	1	0	1	0	0	0	0	0	0
clam3myacid	0	0	2	0	0	1	6	2	0	0	3	2
clam4razor	0	1	2	1	0	1	0	0	0	0	0	1
nephtiidae	0	0	23	1	0	1	0	2	145	1	114	147
orbiniidae	1	1	0	0	0	0	0	0	0	0	0	0
nereididae	0	1	0	0	0	0	0	0	0	1	0	1
spionidae1	0	3	0	0	0	0	0	0	0	0	0	0
spionidae2	0	9	0	2	0	12	0	0	0	0	0	0
capitellidae	0	0	0	0	0	0	0	0	2	0	0	0
flabelligeridae	0	0	1	0	0	2	0	0	0	0	4	11
corophidae	0	1	2	1	0	0	0	0	1	0	0	0
mytillidae	0	0	0	0	0	0	1	0	0	0	0	0
