# Supplementary material for: Transport of biodeposits and benthic footprint around an oyster farm, Damariscotta Estuary, Maine
Source: PeerJ. 2021 Aug 11;9:e11862. doi: 10.7717/peerj.11862 (PMC8364327; doi:10.7717/peerj.11862)
Supplement: Supplemental Information 13 — Contains water content, C:N, and grain size fractions for sectioned cores from the Farm and Away site. Data pooled into surface and subsurface for figures. [file peerj-09-11862-s013.csv]

Site	Depth	Water Content (proportion)	c:n_mmol_per_g_sediment	mmol n/g	mmol c/g	% gravel	%sand	%mud	%clay	%silt	Folk and Ward descr	sorting	skewness	kurtosis
Away	-1	0.500834725	Na	Na	Na	0.012	0.648	0.34	0.004	0.335	very fine sand	poorly-sorted	symmetrical	leptokurtic
Away	-2	0.504025765	11.20528327	0.111836532	1.253676108	0	0.561	0.439	0.006	0.432	very coarse silt	poorly-sorted	fine-skewed	mesokurtotic
Away	-3	0.547256098	Na	Na	Na	0	0.576	0.424	0.006	0.417	very fine sand	very poorly sorted	symmetrical	mesokurtotic
Away	-4	0.60326087	Na	Na	Na	0	0.413	0.587	0.012	0.575	very coarse silt	poorly-sorted	fine-skewed	mesokurtotic
Away	-5	0.610441767	Na	Na	Na	0	0.45	0.55	0.011	0.54	very coarse silt	poorly-sorted	fine-skewed	mesokurtotic
Away	-7	0.613496933	4.119041631	0.399079167	1.647265677	0	0.452	0.548	0.006	0.542	very coarse silt	poorly-sorted	fine-skewed	mesokurtotic
Farm	-1	0.431845597	Na	Na	Na	0.013366361	0.463447413	0.523186225	0.010555733	0.512630492	very coarse silt	poorly-sorted	fine-skewed	mesokurtotic
Farm	-2	0.43567753	11.49329366	0.090915164	1.044782473	0	0.365730853	0.634269147	0.006558556	0.627710591	very coarse silt	poorly-sorted	very fine skewed	platykurtic
Farm	-3	0.463414634	Na	Na	Na	0	0.523663649	0.476336352	0.008586452	0.4677499	very coarse silt	poorly-sorted	very fine skewed	mesokurtotic
Farm	-4	0.521172638	Na	Na	Na	0.007637796	0.663821658	0.328540546	0.004605976	0.32393457	very fine sand	poorly-sorted	fine-skewed	mesokurtotic
Farm	-5	0.610846616	Na	Na	Na	0	0.371206423	0.628793577	0.011381622	0.617411955	very coarse silt	poorly-sorted	fine-skewed	mesokurtotic
Farm	-7	0.588135593	10.38961112	0.148144522	1.534021461	0	0.480760968	0.519239033	0.009535362	0.509703671	very coarse silt	poorly-sorted	fine-skewed	mesokurtotic
Farm	-9	0.64375	Na	Na	Na	0	0.481530604	0.518469396	0.008945338	0.509524058	very coarse silt	poorly-sorted	fine-skewed	mesokurtotic
