# Supplementary material for: Transport of biodeposits and benthic footprint around an oyster farm, Damariscotta Estuary, Maine
Source: PeerJ. 2021 Aug 11;9:e11862. doi: 10.7717/peerj.11862 (PMC8364327; doi:10.7717/peerj.11862)
Supplement: Supplemental Information 14 — Dry mass of accumulated sediment in traps attached to cages, on bottom under the farm and at the Away site. Data was collected during 2 deployments. [file peerj-09-11862-s014.csv]

Sampling Round	Trap Location	dry mass g/m2 d
1	cage	625.9858044
1	cage	207.0189274
1	cage	379.5347003
1	cage	197.1608833
1	cage	630.9148265
1	under farm	458.3990536
1	under farm	507.6892744
1	under farm	463.3280757
1	under farm	532.3343849
2	cage	1138.604101
2	cage	409.1088328
2	cage	556.9794953
2	cage	280.9542587
2	cage	492.9022082
2	away	902.011041
2	away	916.7981073
2	away	763.9984227
2	away	1005.520505
2	away	872.4369085
