# Supplementary material for: Transport of biodeposits and benthic footprint around an oyster farm, Damariscotta Estuary, Maine
Source: PeerJ. 2021 Aug 11;9:e11862. doi: 10.7717/peerj.11862 (PMC8364327; doi:10.7717/peerj.11862)
Supplement: Supplemental Information 15 — Contains files with velocity data from the ADV, salinity and oxygen data from a the onset hobo DO loggers, and data from the YSI instruments. A metadata file is included. [file peerj-09-11862-s015.zip]

Archive with 20 entries (19 files):
- HydrographicData/
- __MACOSX/._HydrographicData
- HydrographicData/HOBO_SAL1.csv
- __MACOSX/HydrographicData/._HOBO_SAL1.csv
- HydrographicData/HOBO_SAL2.csv
- __MACOSX/HydrographicData/._HOBO_SAL2.csv
- HydrographicData/.DS_Store
- __MACOSX/HydrographicData/._.DS_Store
- HydrographicData/YSI_Control.txt
- __MACOSX/HydrographicData/._YSI_Control.txt
- HydrographicData/HOBO_DO1.csv
- __MACOSX/HydrographicData/._HOBO_DO1.csv
- HydrographicData/ADV11.dat
- __MACOSX/HydrographicData/._ADV11.dat
- HydrographicData/HydrographicMetadata.rtf
- __MACOSX/HydrographicData/._HydrographicMetadata.rtf
- HydrographicData/YSI_Platform1.txt
- __MACOSX/HydrographicData/._YSI_Platform1.txt
- HydrographicData/YSI_Platform2.txt
- __MACOSX/HydrographicData/._YSI_Platform2.txt
