# Supplementary material for: Transport of biodeposits and benthic footprint around an oyster farm, Damariscotta Estuary, Maine
Source: PeerJ. 2021 Aug 11;9:e11862. doi: 10.7717/peerj.11862 (PMC8364327; doi:10.7717/peerj.11862)
Supplement: Supplemental Information 15 — Contains files with velocity data from the ADV, salinity and oxygen data from a the onset hobo DO loggers, and data from the YSI instruments. A metadata file is included. [file peerj-09-11862-s015.zip › HydrographicData/HOBO_SAL1.csv]

Plot Title: ME_SAL1
#	Date Time, GMT+00:00	High Range, μS/cm (LGR S/N: 20195939, SEN S/N: 20195939)	Temp, °C (LGR S/N: 20195939, SEN S/N: 20195939)	Coupler Detached (LGR S/N: 20195939, SEN S/N: 20195939)	Coupler Attached (LGR S/N: 20195939, SEN S/N: 20195939)	Stopped (LGR S/N: 20195939, SEN S/N: 20195939)	End Of File (LGR S/N: 20195939, SEN S/N: 20195939)
1	08/02/18 04:00:00 PM	0.0	23.55	Logged
2	08/02/18 04:05:00 PM	0.0	23.54
3	08/02/18 04:10:00 PM	0.0	23.57
4	08/02/18 04:15:00 PM	0.0	23.57
5	08/02/18 04:20:00 PM	0.0	23.57
6	08/02/18 04:25:00 PM	0.0	23.58
7	08/02/18 04:30:00 PM	0.0	23.60
8	08/02/18 04:35:00 PM	0.0	23.54
9	08/02/18 04:40:00 PM	0.0	23.59
10	08/02/18 04:45:00 PM	0.0	23.59
11	08/02/18 04:50:00 PM	0.0	23.54
12	08/02/18 04:55:00 PM	0.0	23.51
13	08/02/18 05:00:00 PM	0.0	23.50
14	08/02/18 05:05:00 PM	0.0	23.53
15	08/02/18 05:10:00 PM	0.0	23.88
16	08/02/18 05:15:00 PM	0.0	25.02
17	08/02/18 05:20:00 PM	0.0	26.32
18	08/02/18 05:25:00 PM	0.0	27.11
19	08/02/18 05:30:00 PM	0.0	28.20
20	08/02/18 05:35:00 PM	0.0	28.87
21	08/02/18 05:40:00 PM	0.0	29.43
22	08/02/18 05:45:00 PM	0.0	29.79
23	08/02/18 05:50:00 PM	0.0	30.16
24	08/02/18 05:55:00 PM	0.0	31.77
25	08/02/18 06:00:00 PM	0.0	33.49
26	08/02/18 06:05:00 PM	0.0	35.23
27	08/02/18 06:10:00 PM	0.0	35.81
28	08/02/18 06:15:00 PM	0.0	35.34
29	08/02/18 06:20:00 PM	0.0	35.36
30	08/02/18 06:25:00 PM	0.0	35.34
31	08/02/18 06:30:00 PM	0.0	37.28
32	08/02/18 06:35:00 PM	0.0	39.45
33	08/02/18 06:40:00 PM	0.0	38.21
34	08/02/18 06:45:00 PM	0.0	37.14
35	08/02/18 06:50:00 PM	0.0	36.07
36	08/02/18 06:55:00 PM	0.0	36.42
37	08/02/18 07:00:00 PM	0.0	37.43
38	08/02/18 07:05:00 PM	0.0	38.85
39	08/02/18 07:10:00 PM	0.0	38.11
40	08/02/18 07:15:00 PM	0.0	37.28
41	08/02/18 07:20:00 PM	0.0	36.81
42	08/02/18 07:25:00 PM	0.0	36.29
43	08/02/18 07:30:00 PM	0.0	35.97
44	08/02/18 07:35:00 PM	0.0	34.74
45	08/02/18 07:40:00 PM	0.0	34.13
46	08/02/18 07:45:00 PM	0.0	35.75
47	08/02/18 07:50:00 PM	1260.1	25.70
48	08/02/18 07:55:00 PM	46221.9	22.97
49	08/02/18 08:00:00 PM	46294.8	22.93
50	08/02/18 08:05:00 PM	46621.8	23.47
51	08/02/18 08:10:00 PM	46356.5	22.95
52	08/02/18 08:15:00 PM	46071.2	22.59
53	08/02/18 08:20:00 PM	46587.8	23.27
54	08/02/18 08:25:00 PM	47326.7	24.08
55	08/02/18 08:30:00 PM	45854.7	22.40
56	08/02/18 08:35:00 PM	46071.2	22.64
57	08/02/18 08:40:00 PM	46497.4	23.30
58	08/02/18 08:45:00 PM	47032.6	23.85
59	08/02/18 08:50:00 PM	46384.7	22.92
60	08/02/18 08:55:00 PM	46435.3	23.13
61	08/02/18 09:00:00 PM	46929.4	23.61
62	08/02/18 09:05:00 PM	46900.8	23.72
63	08/02/18 09:10:00 PM	46952.3	23.78
64	08/02/18 09:15:00 PM	47811.1	24.84
65	08/02/18 09:20:00 PM	47338.3	24.32
66	08/02/18 09:25:00 PM	47676.2	24.66
67	08/02/18 09:30:00 PM	47699.6	24.67
68	08/02/18 09:35:00 PM	47518.4	24.49
69	08/02/18 09:40:00 PM	47425.3	24.46
70	08/02/18 09:45:00 PM	47425.3	24.36
71	08/02/18 09:50:00 PM	47193.7	24.17
72	08/02/18 09:55:00 PM	47021.1	23.88
73	08/02/18 10:00:00 PM	46758.2	23.59
74	08/02/18 10:05:00 PM	46627.5	23.46
75	08/02/18 10:10:00 PM	46729.7	23.50
76	08/02/18 10:15:00 PM	46695.6	23.47
77	08/02/18 10:20:00 PM	46786.6	23.53
78	08/02/18 10:25:00 PM	46837.9	23.60
79	08/02/18 10:30:00 PM	46815.1	23.65
80	08/02/18 10:35:00 PM	46872.2	23.67
81	08/02/18 10:40:00 PM	46780.9	23.60
82	08/02/18 10:45:00 PM	46815.1	23.61
83	08/02/18 10:50:00 PM	46780.9	23.57
84	08/02/18 10:55:00 PM	46712.6	23.47
85	08/02/18 11:00:00 PM	46661.5	23.42
86	08/02/18 11:05:00 PM	46559.5	23.34
87	08/02/18 11:10:00 PM	46576.5	23.27
88	08/02/18 11:15:00 PM	46542.6	23.30
89	08/02/18 11:20:00 PM	46542.6	23.26
90	08/02/18 11:25:00 PM	46503.0	23.25
91	08/02/18 11:30:00 PM	46486.1	23.18
92	08/02/18 11:35:00 PM	46328.5	23.01
93	08/02/18 11:40:00 PM	46367.8	23.01
94	08/02/18 11:45:00 PM	46418.4	23.17
95	08/02/18 11:50:00 PM	46593.5	23.32
96	08/02/18 11:55:00 PM	46616.2	23.46
97	08/03/18 12:00:00 AM	46667.2	23.44
98	08/03/18 12:05:00 AM	46644.5	23.40
99	08/03/18 12:10:00 AM	46633.2	23.42
100	08/03/18 12:15:00 AM	46650.2	23.46
101	08/03/18 12:20:00 AM	46650.2	23.45
102	08/03/18 12:25:00 AM	46599.2	23.47
103	08/03/18 12:30:00 AM	46661.5	23.50
104	08/03/18 12:35:00 AM	46809.4	23.70
105	08/03/18 12:40:00 AM	46980.9	23.92
106	08/03/18 12:45:00 AM	46998.1	24.01
107	08/03/18 12:50:00 AM	46917.9	23.91
108	08/03/18 12:55:00 AM	46958.0	23.94
109	08/03/18 01:00:00 AM	46935.1	23.95
110	08/03/18 01:05:00 AM	47015.3	24.01
111	08/03/18 01:10:00 AM	47124.5	24.14
112	08/03/18 01:15:00 AM	47147.6	24.20
113	08/03/18 01:20:00 AM	47170.6	24.25
114	08/03/18 01:25:00 AM	47159.1	24.25
115	08/03/18 01:30:00 AM	47234.1	24.33
116	08/03/18 01:35:00 AM	47199.5	24.34
117	08/03/18 01:40:00 AM	47211.0	24.34
118	08/03/18 01:45:00 AM	47199.5	24.37
119	08/03/18 01:50:00 AM	47164.9	24.37
120	08/03/18 01:55:00 AM	47239.9	24.37
121	08/03/18 02:00:00 AM	47239.9	24.36
122	08/03/18 02:05:00 AM	47182.2	24.36
123	08/03/18 02:10:00 AM	47153.3	24.36
124	08/03/18 02:15:00 AM	47268.8	24.37
125	08/03/18 02:20:00 AM	47205.3	24.34
126	08/03/18 02:25:00 AM	47239.9	24.37
127	08/03/18 02:30:00 AM	47170.6	24.26
128	08/03/18 02:35:00 AM	47216.8	24.31
129	08/03/18 02:40:00 AM	47118.8	24.32
130	08/03/18 02:45:00 AM	47078.5	24.16
131	08/03/18 02:50:00 AM	47003.9	24.13
132	08/03/18 02:55:00 AM	47049.8	24.17
133	08/03/18 03:00:00 AM	46975.2	24.08
134	08/03/18 03:05:00 AM	47032.6	24.12
135	08/03/18 03:10:00 AM	47049.8	24.17
136	08/03/18 03:15:00 AM	47228.3	24.36
137	08/03/18 03:20:00 AM	47228.3	24.46
138	08/03/18 03:25:00 AM	47344.1	24.53
139	08/03/18 03:30:00 AM	47344.1	24.51
140	08/03/18 03:35:00 AM	47309.3	24.46
141	08/03/18 03:40:00 AM	47286.2	24.40
142	08/03/18 03:45:00 AM	47326.7	24.47
143	08/03/18 03:50:00 AM	47344.1	24.52
144	08/03/18 03:55:00 AM	47320.9	24.53
145	08/03/18 04:00:00 AM	47263.0	24.50
146	08/03/18 04:05:00 AM	47274.6	24.47
147	08/03/18 04:10:00 AM	47280.4	24.46
148	08/03/18 04:15:00 AM	47291.9	24.43
149	08/03/18 04:20:00 AM	47211.0	24.37
150	08/03/18 04:25:00 AM	47234.1	24.34
151	08/03/18 04:30:00 AM	47113.0	24.20
152	08/03/18 04:35:00 AM	47061.3	24.20
153	08/03/18 04:40:00 AM	47095.8	24.17
154	08/03/18 04:45:00 AM	47095.8	24.14
155	08/03/18 04:50:00 AM	47072.8	24.13
156	08/03/18 04:55:00 AM	46986.7	24.03
157	08/03/18 05:00:00 AM	47038.3	24.00
158	08/03/18 05:05:00 AM	47015.3	24.04
159	08/03/18 05:10:00 AM	47026.8	24.10
160	08/03/18 05:15:00 AM	46780.9	23.77
161	08/03/18 05:20:00 AM	46729.7	23.63
162	08/03/18 05:25:00 AM	46803.7	23.73
163	08/03/18 05:30:00 AM	46752.5	23.68
164	08/03/18 05:35:00 AM	46689.9	23.60
165	08/03/18 05:40:00 AM	46672.9	23.59
166	08/03/18 05:45:00 AM	46616.2	23.44
167	08/03/18 05:50:00 AM	46593.5	23.46
168	08/03/18 05:55:00 AM	46244.3	22.94
169	08/03/18 06:00:00 AM	46221.9	22.92
170	08/03/18 06:05:00 AM	46520.0	23.19
171	08/03/18 06:10:00 AM	46463.5	23.13
172	08/03/18 06:15:00 AM	46182.8	22.91
173	08/03/18 06:20:00 AM	46278.0	22.88
174	08/03/18 06:25:00 AM	46138.1	22.76
175	08/03/18 06:30:00 AM	46278.0	22.93
176	08/03/18 06:35:00 AM	46010.0	22.65
177	08/03/18 06:40:00 AM	46266.7	22.82
178	08/03/18 06:45:00 AM	46054.5	22.65
179	08/03/18 06:50:00 AM	46474.8	23.18
180	08/03/18 06:55:00 AM	46149.3	22.80
181	08/03/18 07:00:00 AM	46441.0	23.07
182	08/03/18 07:05:00 AM	46300.4	22.98
183	08/03/18 07:10:00 AM	46205.1	22.79
184	08/03/18 07:15:00 AM	46093.5	22.69
185	08/03/18 07:20:00 AM	46032.2	22.62
186	08/03/18 07:25:00 AM	46032.2	22.54
187	08/03/18 07:30:00 AM	46132.5	22.61
188	08/03/18 07:35:00 AM	46328.5	22.99
189	08/03/18 07:40:00 AM	46021.1	22.54
190	08/03/18 07:45:00 AM	46177.2	22.78
191	08/03/18 07:50:00 AM	46138.1	22.73
192	08/03/18 07:55:00 AM	45948.9	22.53
193	08/03/18 08:00:00 AM	45932.3	22.48
194	08/03/18 08:05:00 AM	46138.1	22.73
195	08/03/18 08:10:00 AM	46261.1	23.00
196	08/03/18 08:15:00 AM	46221.9	22.89
197	08/03/18 08:20:00 AM	46149.3	22.81
198	08/03/18 08:25:00 AM	46261.1	22.95
199	08/03/18 08:30:00 AM	46401.5	23.14
200	08/03/18 08:35:00 AM	46412.8	23.13
201	08/03/18 08:40:00 AM	46390.3	23.17
202	08/03/18 08:45:00 AM	46350.9	23.13
203	08/03/18 08:50:00 AM	46345.3	23.11
204	08/03/18 08:55:00 AM	46306.0	23.07
205	08/03/18 09:00:00 AM	46328.5	23.06
206	08/03/18 09:05:00 AM	46317.2	23.05
207	08/03/18 09:10:00 AM	46227.5	23.00
208	08/03/18 09:15:00 AM	46306.0	22.99
209	08/03/18 09:20:00 AM	46255.5	22.97
210	08/03/18 09:25:00 AM	46266.7	22.95
211	08/03/18 09:30:00 AM	46238.7	22.93
212	08/03/18 09:35:00 AM	46227.5	22.93
213	08/03/18 09:40:00 AM	46339.7	23.02
214	08/03/18 09:45:00 AM	46452.2	23.18
215	08/03/18 09:50:00 AM	46491.7	23.26
216	08/03/18 09:55:00 AM	46446.6	23.21
217	08/03/18 10:00:00 AM	46429.7	23.19
218	08/03/18 10:05:00 AM	46379.0	23.12
219	08/03/18 10:10:00 AM	46373.4	23.12
220	08/03/18 10:15:00 AM	46350.9	23.04
221	08/03/18 10:20:00 AM	46350.9	23.11
222	08/03/18 10:25:00 AM	46441.0	23.22
223	08/03/18 10:30:00 AM	46457.9	23.25
224	08/03/18 10:35:00 AM	46457.9	23.27
225	08/03/18 10:40:00 AM	46395.9	23.22
226	08/03/18 10:45:00 AM	46446.6	23.19
227	08/03/18 10:50:00 AM	46379.0	23.20
228	08/03/18 10:55:00 AM	46395.9	23.27
229	08/03/18 11:00:00 AM	46418.4	23.25
230	08/03/18 11:05:00 AM	46486.1	23.31
231	08/03/18 11:10:00 AM	46661.5	23.47
232	08/03/18 11:15:00 AM	46701.3	23.61
233	08/03/18 11:20:00 AM	46724.0	23.73
234	08/03/18 11:25:00 AM	46775.2	23.71
235	08/03/18 11:30:00 AM	46775.2	23.72
236	08/03/18 11:35:00 AM	46599.2	23.60
237	08/03/18 11:40:00 AM	46491.7	23.41
238	08/03/18 11:45:00 AM	46610.5	23.58
239	08/03/18 11:50:00 AM	46769.5	23.74
240	08/03/18 11:55:00 AM	46729.7	23.78
241	08/03/18 12:00:00 PM	46655.9	23.70
242	08/03/18 12:05:00 PM	46678.6	23.63
243	08/03/18 12:10:00 PM	46678.6	23.66
244	08/03/18 12:15:00 PM	46729.7	23.72
245	08/03/18 12:20:00 PM	46724.0	23.74
246	08/03/18 12:25:00 PM	46775.2	23.81
247	08/03/18 12:30:00 PM	46775.2	23.80
248	08/03/18 12:35:00 PM	46769.5	23.88
249	08/03/18 12:40:00 PM	46820.8	23.90
250	08/03/18 12:45:00 PM	46900.8	24.01
251	08/03/18 12:50:00 PM	46889.3	24.03
252	08/03/18 12:55:00 PM	46895.1	24.06
253	08/03/18 01:00:00 PM	46935.1	24.11
254	08/03/18 01:05:00 PM	46992.4	24.21
255	08/03/18 01:10:00 PM	46980.9	24.25
256	08/03/18 01:15:00 PM	47101.5	24.30
257	08/03/18 01:20:00 PM	47067.0	24.32
258	08/03/18 01:25:00 PM	47136.1	24.40
259	08/03/18 01:30:00 PM	47199.5	24.40
260	08/03/18 01:35:00 PM	47032.6	24.34
261	08/03/18 01:40:00 PM	47130.3	24.47
262	08/03/18 01:45:00 PM	47182.2	24.51
263	08/03/18 01:50:00 PM	47211.0	24.52
264	08/03/18 01:55:00 PM	47211.0	24.58
265	08/03/18 02:00:00 PM	47193.7	24.59
266	08/03/18 02:05:00 PM	47251.5	24.59
267	08/03/18 02:10:00 PM	47297.7	24.69
268	08/03/18 02:15:00 PM	47315.1	24.76
269	08/03/18 02:20:00 PM	47245.7	24.69
270	08/03/18 02:25:00 PM	47274.6	24.66
271	08/03/18 02:30:00 PM	46992.4	24.26
272	08/03/18 02:35:00 PM	47291.9	24.59
273	08/03/18 02:40:00 PM	47072.8	24.36
274	08/03/18 02:45:00 PM	46917.9	24.11
275	08/03/18 02:50:00 PM	46786.6	23.97
276	08/03/18 02:55:00 PM	46912.2	24.03
277	08/03/18 03:00:00 PM	47396.3	24.60
278	08/03/18 03:05:00 PM	47061.3	24.17
279	08/03/18 03:10:00 PM	47084.3	24.21
280	08/03/18 03:15:00 PM	46923.7	24.08
281	08/03/18 03:20:00 PM	47211.0	24.36
282	08/03/18 03:25:00 PM	46900.8	24.04
283	08/03/18 03:30:00 PM	47084.3	24.19
284	08/03/18 03:35:00 PM	47118.8	24.40
285	08/03/18 03:40:00 PM	47286.2	24.54
286	08/03/18 03:45:00 PM	47245.7	24.54
287	08/03/18 03:50:00 PM	47234.1	24.54
288	08/03/18 03:55:00 PM	47658.6	25.07
289	08/03/18 04:00:00 PM	47646.9	25.09
290	08/03/18 04:05:00 PM	47594.3	25.07
291	08/03/18 04:10:00 PM	47506.8	24.97
292	08/03/18 04:15:00 PM	48064.9	25.66
293	08/03/18 04:20:00 PM	47870.0	25.40
294	08/03/18 04:25:00 PM	48029.4	25.60
295	08/03/18 04:30:00 PM	48082.7	25.60
296	08/03/18 04:35:00 PM	48035.3	25.55
297	08/03/18 04:40:00 PM	48082.7	25.59
298	08/03/18 04:45:00 PM	48029.4	25.58
299	08/03/18 04:50:00 PM	47764.1	25.24
300	08/03/18 04:55:00 PM	47541.8	24.89
301	08/03/18 05:00:00 PM	47419.5	24.78
302	08/03/18 05:05:00 PM	47617.7	24.96
303	08/03/18 05:10:00 PM	47594.3	24.93
304	08/03/18 05:15:00 PM	47805.3	25.16
305	08/03/18 05:20:00 PM	47664.5	25.06
306	08/03/18 05:25:00 PM	47495.1	24.86
307	08/03/18 05:30:00 PM	47717.2	25.05
308	08/03/18 05:35:00 PM	47518.4	24.87
309	08/03/18 05:40:00 PM	47530.1	24.78
310	08/03/18 05:45:00 PM	47559.3	24.86
311	08/03/18 05:50:00 PM	47454.4	24.70
312	08/03/18 05:55:00 PM	47303.5	24.54
313	08/03/18 06:00:00 PM	47072.8	24.24
314	08/03/18 06:05:00 PM	47309.3	24.45
315	08/03/18 06:10:00 PM	47257.2	24.38
316	08/03/18 06:15:00 PM	47055.5	24.10
317	08/03/18 06:20:00 PM	46935.1	23.97
318	08/03/18 06:25:00 PM	2825.3	25.90
319	08/03/18 06:30:00 PM	2162.8	27.11
320	08/03/18 06:35:00 PM	1428.9	26.79
321	08/03/18 06:40:00 PM	1178.3	26.88
322	08/03/18 06:45:00 PM	1120.3	27.12
323	08/03/18 06:50:00 PM	1251.7	27.53
324	08/03/18 06:55:00 PM	1167.8	28.09
325	08/03/18 07:00:00 PM	1015.3	27.88
326	08/03/18 07:05:00 PM	919.9	27.63
327	08/03/18 07:10:00 PM	829.8	27.61
328	08/03/18 07:15:00 PM	704.9	27.83
329	08/03/18 07:20:00 PM	623.4	28.09
330	08/03/18 07:25:00 PM	724.6	27.74
331	08/03/18 07:30:00 PM	840.0	27.73
332	08/03/18 07:35:00 PM	910.6	27.71
333	08/03/18 07:40:00 PM	925.6	27.62
334	08/03/18 07:45:00 PM	942.0	27.47
335	08/03/18 07:50:00 PM	950.3	27.34
336	08/03/18 07:55:00 PM	657.0	26.56
337	08/03/18 07:55:49 PM				Logged
338	08/03/18 07:55:52 PM					Logged	Logged
