# Supplementary material for: Transport of biodeposits and benthic footprint around an oyster farm, Damariscotta Estuary, Maine
Source: PeerJ. 2021 Aug 11;9:e11862. doi: 10.7717/peerj.11862 (PMC8364327; doi:10.7717/peerj.11862)
Supplement: Supplemental Information 15 — Contains files with velocity data from the ADV, salinity and oxygen data from a the onset hobo DO loggers, and data from the YSI instruments. A metadata file is included. [file peerj-09-11862-s015.zip › HydrographicData/HOBO_SAL2.csv]

Plot Title: ME_SAL2
#	Date Time, GMT+00:00	High Range, μS/cm (LGR S/N: 20182885, SEN S/N: 20182885)	Temp, °C (LGR S/N: 20182885, SEN S/N: 20182885)	Coupler Detached (LGR S/N: 20182885, SEN S/N: 20182885)	Coupler Attached (LGR S/N: 20182885, SEN S/N: 20182885)	Host Connected (LGR S/N: 20182885, SEN S/N: 20182885)	Stopped (LGR S/N: 20182885, SEN S/N: 20182885)	End Of File (LGR S/N: 20182885, SEN S/N: 20182885)
1	08/02/18 06:00:00 PM	0.0	34.11	Logged
2	08/02/18 06:05:00 PM	0.0	32.58
3	08/02/18 06:10:00 PM	0.0	33.29
4	08/02/18 06:15:00 PM	10013.6	23.29
5	08/02/18 06:20:00 PM	9984.4	23.51
6	08/02/18 06:25:00 PM	9952.9	23.80
7	08/02/18 06:30:00 PM	9880.1	23.46
8	08/02/18 06:35:00 PM	9817.5	23.35
9	08/02/18 06:40:00 PM	10327.7	23.18
10	08/02/18 06:45:00 PM	9785.4	23.02
11	08/02/18 06:50:00 PM	10952.5	22.54
12	08/02/18 06:55:00 PM	10981.9	22.83
13	08/02/18 07:00:00 PM	11071.3	22.60
14	08/02/18 07:05:00 PM	11097.7	22.88
15	08/02/18 07:10:00 PM	11062.5	22.72
16	08/02/18 07:15:00 PM	11054.5	21.98
17	08/02/18 07:20:00 PM	11087.3	22.41
18	08/02/18 07:25:00 PM	11102.5	22.57
19	08/02/18 07:30:00 PM	11123.3	22.92
20	08/02/18 07:35:00 PM	11119.3	22.99
21	08/02/18 07:40:00 PM	11107.3	22.98
22	08/02/18 07:45:00 PM	11074.5	22.83
23	08/02/18 07:50:00 PM	11060.9	22.88
24	08/02/18 07:55:00 PM	11068.1	22.99
25	08/02/18 08:00:00 PM	11076.1	23.16
26	08/02/18 08:05:00 PM	11087.3	23.50
27	08/02/18 08:10:00 PM	11021.0	22.76
28	08/02/18 08:15:00 PM	10982.7	22.53
29	08/02/18 08:20:00 PM	11077.7	24.03
30	08/02/18 08:25:00 PM	10973.2	23.07
31	08/02/18 08:30:00 PM	11056.1	24.50
32	08/02/18 08:35:00 PM	11048.9	24.51
33	08/02/18 08:40:00 PM	10998.7	24.73
34	08/02/18 08:45:00 PM	10472.8	24.73
35	08/02/18 08:50:00 PM	10390.8	24.88
36	08/02/18 08:55:00 PM	10343.2	24.70
37	08/02/18 09:00:00 PM	10474.3	24.91
38	08/02/18 09:05:00 PM	10424.3	24.92
39	08/02/18 09:10:00 PM	10410.3	24.79
40	08/02/18 09:15:00 PM	10358.8	24.84
41	08/02/18 09:20:00 PM	10323.0	24.60
42	08/02/18 09:25:00 PM	10335.5	24.75
43	08/02/18 09:30:00 PM	10323.8	24.58
44	08/02/18 09:35:00 PM	10251.5	24.27
45	08/02/18 09:40:00 PM	10208.1	24.00
46	08/02/18 09:45:00 PM	10072.9	23.75
47	08/02/18 09:50:00 PM	10099.1	23.61
48	08/02/18 09:55:00 PM	10054.4	23.52
49	08/02/18 10:00:00 PM	10080.6	23.52
50	08/02/18 10:05:00 PM	9895.5	23.54
51	08/02/18 10:10:00 PM	9774.8	23.52
52	08/02/18 10:15:00 PM	9669.0	23.57
53	08/02/18 10:20:00 PM	9689.5	23.67
54	08/02/18 10:25:00 PM	9571.3	23.67
55	08/02/18 10:30:00 PM	9572.8	23.67
56	08/02/18 10:35:00 PM	9518.4	23.65
57	08/02/18 10:40:00 PM	9437.8	23.61
58	08/02/18 10:45:00 PM	9461.8	23.57
59	08/02/18 10:50:00 PM	9370.9	23.51
60	08/02/18 10:55:00 PM	9313.2	23.46
61	08/02/18 11:00:00 PM	9200.3	23.37
62	08/02/18 11:05:00 PM	9133.3	23.28
63	08/02/18 11:10:00 PM	9139.3	23.31
64	08/02/18 11:15:00 PM	8955.5	23.26
65	08/02/18 11:20:00 PM	8732.0	23.35
66	08/02/18 11:25:00 PM	8994.7	23.13
67	08/02/18 11:30:00 PM	8916.4	23.07
68	08/02/18 11:35:00 PM	9022.0	23.16
69	08/02/18 11:40:00 PM	9198.1	23.26
70	08/02/18 11:45:00 PM	8996.1	23.40
71	08/02/18 11:50:00 PM	8959.2	23.52
72	08/02/18 11:55:00 PM	9042.8	23.45
73	08/03/18 12:00:00 AM	8972.5	23.44
74	08/03/18 12:05:00 AM	8698.4	23.46
75	08/03/18 12:10:00 AM	9489.7	23.48
76	08/03/18 12:15:00 AM	12033.4	23.46
77	08/03/18 12:20:00 AM	12166.1	23.51
78	08/03/18 12:25:00 AM	12186.9	23.61
79	08/03/18 12:30:00 AM	12239.4	23.84
80	08/03/18 12:35:00 AM	12254.5	24.00
81	08/03/18 12:40:00 AM	12260.3	24.03
82	08/03/18 12:45:00 AM	12262.8	23.93
83	08/03/18 12:50:00 AM	12266.1	23.93
84	08/03/18 12:55:00 AM	12292.9	24.01
85	08/03/18 01:00:00 AM	12307.9	24.18
86	08/03/18 01:05:00 AM	12316.3	24.25
87	08/03/18 01:10:00 AM	12327.2	24.27
88	08/03/18 01:15:00 AM	12343.9	24.34
89	08/03/18 01:20:00 AM	12352.3	24.38
90	08/03/18 01:25:00 AM	12359.0	24.43
91	08/03/18 01:30:00 AM	12390.0	24.47
92	08/03/18 01:35:00 AM	12389.2	24.49
93	08/03/18 01:40:00 AM	12405.9	24.50
94	08/03/18 01:45:00 AM	12417.7	24.47
95	08/03/18 01:50:00 AM	12411.0	24.56
96	08/03/18 01:55:00 AM	12422.7	24.59
97	08/03/18 02:00:00 AM	12419.4	24.58
98	08/03/18 02:05:00 AM	12423.6	24.56
99	08/03/18 02:10:00 AM	12431.1	24.56
100	08/03/18 02:15:00 AM	12421.9	24.53
101	08/03/18 02:20:00 AM	12444.6	24.52
102	08/03/18 02:25:00 AM	12448.8	24.51
103	08/03/18 02:30:00 AM	12441.2	24.44
104	08/03/18 02:35:00 AM	12434.5	24.32
105	08/03/18 02:40:00 AM	12427.8	24.37
106	08/03/18 02:45:00 AM	12411.0	24.13
107	08/03/18 02:50:00 AM	12393.3	24.12
108	08/03/18 02:55:00 AM	12411.0	24.11
109	08/03/18 03:00:00 AM	12390.8	23.98
110	08/03/18 03:05:00 AM	12394.2	24.09
111	08/03/18 03:10:00 AM	12406.8	24.07
112	08/03/18 03:15:00 AM	12378.2	24.13
113	08/03/18 03:20:00 AM	12395.0	24.16
114	08/03/18 03:25:00 AM	12395.0	24.32
115	08/03/18 03:30:00 AM	12790.6	24.36
116	08/03/18 03:35:00 AM	12806.8	24.47
117	08/03/18 03:40:00 AM	12812.8	24.47
118	08/03/18 03:45:00 AM	12815.3	24.43
119	08/03/18 03:50:00 AM	12817.0	24.42
120	08/03/18 03:55:00 AM	12824.7	24.46
121	08/03/18 04:00:00 AM	12831.5	24.49
122	08/03/18 04:05:00 AM	12829.8	24.50
123	08/03/18 04:10:00 AM	12838.4	24.46
124	08/03/18 04:15:00 AM	12838.4	24.45
125	08/03/18 04:20:00 AM	12845.2	24.45
126	08/03/18 04:25:00 AM	12844.3	24.40
127	08/03/18 04:30:00 AM	12840.1	24.33
128	08/03/18 04:35:00 AM	12833.2	24.16
129	08/03/18 04:40:00 AM	12842.6	24.16
130	08/03/18 04:45:00 AM	12841.8	24.14
131	08/03/18 04:50:00 AM	12849.5	24.13
132	08/03/18 04:55:00 AM	12854.6	24.11
133	08/03/18 05:00:00 AM	12852.0	23.96
134	08/03/18 05:05:00 AM	12852.0	23.93
135	08/03/18 05:10:00 AM	12850.3	23.83
136	08/03/18 05:15:00 AM	12858.9	23.91
137	08/03/18 05:20:00 AM	12855.4	23.79
138	08/03/18 05:25:00 AM	12858.0	23.77
139	08/03/18 05:30:00 AM	12864.8	23.75
140	08/03/18 05:35:00 AM	12860.6	23.61
141	08/03/18 05:40:00 AM	12838.4	23.38
142	08/03/18 05:45:00 AM	12832.4	23.21
143	08/03/18 05:50:00 AM	12845.2	23.27
144	08/03/18 05:55:00 AM	12858.9	23.41
145	08/03/18 06:00:00 AM	12860.6	23.39
146	08/03/18 06:05:00 AM	12858.0	23.37
147	08/03/18 06:10:00 AM	12855.4	23.28
148	08/03/18 06:15:00 AM	12835.8	23.02
149	08/03/18 06:20:00 AM	12867.4	23.34
150	08/03/18 06:25:00 AM	12873.4	23.29
151	08/03/18 06:30:00 AM	12864.8	23.21
152	08/03/18 06:35:00 AM	12870.0	23.21
153	08/03/18 06:40:00 AM	12872.5	23.20
154	08/03/18 06:45:00 AM	12859.7	23.07
155	08/03/18 06:50:00 AM	12875.1	23.15
156	08/03/18 06:55:00 AM	12858.0	23.00
157	08/03/18 07:00:00 AM	12879.4	23.13
158	08/03/18 07:05:00 AM	12876.8	23.08
159	08/03/18 07:10:00 AM	12872.5	23.00
160	08/03/18 07:15:00 AM	12876.8	23.03
161	08/03/18 07:20:00 AM	12869.1	22.96
162	08/03/18 07:25:00 AM	12864.8	22.87
163	08/03/18 07:30:00 AM	12875.1	22.89
164	08/03/18 07:35:00 AM	12876.8	22.88
165	08/03/18 07:40:00 AM	12867.4	22.76
166	08/03/18 07:45:00 AM	12886.2	22.96
167	08/03/18 07:50:00 AM	12882.8	22.92
168	08/03/18 07:55:00 AM	12887.9	22.94
169	08/03/18 08:00:00 AM	12890.5	22.90
170	08/03/18 08:05:00 AM	12893.0	22.92
171	08/03/18 08:10:00 AM	12902.5	22.94
172	08/03/18 08:15:00 AM	12914.4	23.02
173	08/03/18 08:20:00 AM	12921.3	23.08
174	08/03/18 08:25:00 AM	12920.4	23.06
175	08/03/18 08:30:00 AM	12925.6	23.09
176	08/03/18 08:35:00 AM	12933.3	23.08
177	08/03/18 08:40:00 AM	12918.7	22.96
178	08/03/18 08:45:00 AM	12918.7	22.89
179	08/03/18 08:50:00 AM	12927.3	22.98
180	08/03/18 08:55:00 AM	12924.7	22.98
181	08/03/18 09:00:00 AM	12885.3	22.89
182	08/03/18 09:05:00 AM	12932.4	22.90
183	08/03/18 09:10:00 AM	12937.6	22.94
184	08/03/18 09:15:00 AM	12941.8	22.93
185	08/03/18 09:20:00 AM	12946.1	22.94
186	08/03/18 09:25:00 AM	12951.3	22.94
187	08/03/18 09:30:00 AM	12991.6	23.37
188	08/03/18 09:35:00 AM	12993.3	23.34
189	08/03/18 09:40:00 AM	12990.7	23.31
190	08/03/18 09:45:00 AM	12995.9	23.28
191	08/03/18 09:50:00 AM	12993.3	23.24
192	08/03/18 09:55:00 AM	13001.0	23.22
193	08/03/18 10:00:00 AM	13005.3	23.25
194	08/03/18 10:05:00 AM	13002.8	23.19
195	08/03/18 10:10:00 AM	13007.9	23.18
196	08/03/18 10:15:00 AM	13010.5	23.19
197	08/03/18 10:20:00 AM	13025.1	23.26
198	08/03/18 10:25:00 AM	13032.0	23.32
199	08/03/18 10:30:00 AM	13028.5	23.28
200	08/03/18 10:35:00 AM	13033.7	23.29
201	08/03/18 10:40:00 AM	13027.7	23.26
202	08/03/18 10:45:00 AM	13039.7	23.38
203	08/03/18 10:50:00 AM	13046.6	23.40
204	08/03/18 10:55:00 AM	13059.5	23.41
205	08/03/18 11:00:00 AM	13054.3	23.38
206	08/03/18 11:05:00 AM	13063.8	23.46
207	08/03/18 11:10:00 AM	13081.0	23.60
208	08/03/18 11:15:00 AM	13094.8	23.70
209	08/03/18 11:20:00 AM	13098.3	23.66
210	08/03/18 11:25:00 AM	13099.1	23.71
211	08/03/18 11:30:00 AM	13101.7	23.66
212	08/03/18 11:35:00 AM	13081.9	23.46
213	08/03/18 11:40:00 AM	13105.2	23.75
214	08/03/18 11:45:00 AM	13114.7	23.79
215	08/03/18 11:50:00 AM	13125.0	23.80
216	08/03/18 11:55:00 AM	13119.8	23.73
217	08/03/18 12:00:00 PM	13117.3	23.67
218	08/03/18 12:05:00 PM	13122.4	23.67
219	08/03/18 12:10:00 PM	13129.3	23.72
220	08/03/18 12:15:00 PM	13133.7	23.77
221	08/03/18 12:20:00 PM	13143.2	23.83
222	08/03/18 12:25:00 PM	13147.5	23.84
223	08/03/18 12:30:00 PM	13157.9	23.88
224	08/03/18 12:35:00 PM	13170.0	23.96
225	08/03/18 12:40:00 PM	13171.7	23.94
226	08/03/18 12:45:00 PM	13182.1	23.98
227	08/03/18 12:50:00 PM	13190.7	24.07
228	08/03/18 12:55:00 PM	13196.8	24.16
229	08/03/18 01:00:00 PM	13203.7	24.20
230	08/03/18 01:05:00 PM	13216.7	24.26
231	08/03/18 01:10:00 PM	13226.2	24.31
232	08/03/18 01:15:00 PM	13235.8	24.39
233	08/03/18 01:20:00 PM	13237.5	24.33
234	08/03/18 01:25:00 PM	13236.6	24.37
235	08/03/18 01:30:00 PM	13257.5	24.46
236	08/03/18 01:35:00 PM	13264.4	24.47
237	08/03/18 01:40:00 PM	13263.5	24.47
238	08/03/18 01:45:00 PM	13274.8	24.56
239	08/03/18 01:50:00 PM	13290.5	24.63
240	08/03/18 01:55:00 PM	13297.4	24.69
241	08/03/18 02:00:00 PM	13301.8	24.66
242	08/03/18 02:05:00 PM	13314.8	24.71
243	08/03/18 02:10:00 PM	13313.1	24.68
244	08/03/18 02:15:00 PM	13305.2	24.62
245	08/03/18 02:20:00 PM	13307.9	24.57
246	08/03/18 02:25:00 PM	13296.6	24.55
247	08/03/18 02:30:00 PM	13305.2	24.47
248	08/03/18 02:35:00 PM	13394.1	25.16
249	08/03/18 02:40:00 PM	13377.5	24.95
250	08/03/18 02:45:00 PM	13388.0	24.95
251	08/03/18 02:50:00 PM	13382.8	24.90
252	08/03/18 02:55:00 PM	13396.7	24.91
253	08/03/18 03:00:00 PM	13372.3	24.52
254	08/03/18 03:05:00 PM	13380.2	24.53
255	08/03/18 03:10:00 PM	13426.4	24.93
256	08/03/18 03:15:00 PM	13443.9	25.01
257	08/03/18 03:20:00 PM	13434.3	24.82
258	08/03/18 03:25:00 PM	13426.4	24.69
259	08/03/18 03:30:00 PM	13416.8	24.56
260	08/03/18 03:35:00 PM	13442.2	24.85
261	08/03/18 03:40:00 PM	13470.2	25.03
262	08/03/18 03:45:00 PM	13452.7	24.77
263	08/03/18 03:50:00 PM	13462.3	24.85
264	08/03/18 03:55:00 PM	13489.5	25.01
265	08/03/18 04:00:00 PM	13506.1	25.17
266	08/03/18 04:05:00 PM	13557.9	25.61
267	08/03/18 04:10:00 PM	13564.9	25.69
268	08/03/18 04:15:00 PM	13566.7	25.65
269	08/03/18 04:20:00 PM	13586.1	25.80
270	08/03/18 04:25:00 PM	13590.5	25.81
271	08/03/18 04:30:00 PM	13580.8	25.69
272	08/03/18 04:35:00 PM	13598.4	25.76
273	08/03/18 04:40:00 PM	13602.8	25.75
274	08/03/18 04:45:00 PM	13574.6	25.38
275	08/03/18 04:50:00 PM	13573.7	25.32
276	08/03/18 04:55:00 PM	13573.7	25.21
277	08/03/18 05:00:00 PM	13564.9	25.05
278	08/03/18 05:05:00 PM	13564.9	24.98
279	08/03/18 05:10:00 PM	13581.7	25.15
280	08/03/18 05:15:00 PM	13564.1	24.96
281	08/03/18 05:20:00 PM	13572.0	24.96
282	08/03/18 05:25:00 PM	13586.9	25.06
283	08/03/18 05:30:00 PM	13579.9	24.90
284	08/03/18 05:35:00 PM	13564.9	24.70
285	08/03/18 05:40:00 PM	13557.9	24.56
286	08/03/18 05:45:00 PM	13578.1	24.71
287	08/03/18 05:50:00 PM	13588.7	24.77
288	08/03/18 05:55:00 PM	13583.4	24.64
289	08/03/18 06:00:00 PM	13578.1	24.58
290	08/03/18 06:05:00 PM	13566.7	24.32
291	08/03/18 06:10:00 PM	13561.4	24.25
292	08/03/18 06:15:00 PM	13556.2	24.17
293	08/03/18 06:20:00 PM	13564.9	24.19
294	08/03/18 06:25:00 PM	13542.1	23.92
295	08/03/18 06:30:00 PM	13520.1	23.75
296	08/03/18 06:35:00 PM	13564.9	24.16
297	08/03/18 06:40:00 PM	13534.2	23.72
298	08/03/18 06:45:00 PM	2395.1	27.37
299	08/03/18 06:50:00 PM	1569.8	30.67
300	08/03/18 06:55:00 PM	558.7	31.49
301	08/03/18 07:00:00 PM	335.4	28.42
302	08/03/18 07:05:00 PM	193.8	30.69
303	08/03/18 07:10:00 PM	0.0	29.42
304	08/03/18 07:15:00 PM	0.0	29.81
305	08/03/18 07:20:00 PM	0.0	28.19
306	08/03/18 07:25:00 PM	0.0	27.38
307	08/03/18 07:30:00 PM	88.0	27.37
308	08/03/18 07:35:00 PM	0.0	26.40
309	08/03/18 07:40:00 PM	0.0	25.71
310	08/03/18 07:45:00 PM	0.0	25.18
311	08/03/18 07:45:51 PM				Logged
312	08/03/18 07:45:52 PM					Logged
313	08/03/18 07:47:18 PM						Logged	Logged
