# Supplementary material for: Transport of biodeposits and benthic footprint around an oyster farm, Damariscotta Estuary, Maine
Source: PeerJ. 2021 Aug 11;9:e11862. doi: 10.7717/peerj.11862 (PMC8364327; doi:10.7717/peerj.11862)
Supplement: Supplemental Information 15 — Contains files with velocity data from the ADV, salinity and oxygen data from a the onset hobo DO loggers, and data from the YSI instruments. A metadata file is included. [file peerj-09-11862-s015.zip › HydrographicData/YSI_Control.txt]

===========================================================
    Date     Time  Temp SpCond  Cond    Sal   Press   Depth
   m/d/y hh:mm:ss     C  mS/cm mS/cm    ppt    psia  meters
-----------------------------------------------------------
08/02/18 03:59:27 24.38  10.05 9.927   5.66  15.161   0.005
08/02/18 03:59:30 24.38  10.05 9.927   5.66  15.161   0.005
08/02/18 03:59:33 24.38  10.05 9.927   5.66  15.161   0.005
08/02/18 03:59:36 24.38  10.05 9.927   5.66  15.161   0.005
08/02/18 03:59:39 24.38  10.05 9.926   5.66  15.161   0.005
08/02/18 03:59:42 24.38  10.05 9.926   5.66  15.161   0.005
08/02/18 03:59:45 24.37  10.05 9.926   5.66  15.161   0.005
08/02/18 03:59:48 24.37  10.05 9.925   5.66  15.161   0.005
08/02/18 03:59:51 24.37  10.05 9.925   5.66  15.161   0.005
08/02/18 03:59:54 24.37  10.05 9.924   5.66  15.161   0.005
08/02/18 03:59:57 24.37  10.05 9.924   5.66  15.161   0.005
08/02/18 04:00:00 24.37  10.05 9.924   5.66  15.161   0.005
08/02/18 04:00:03 24.36  10.05 9.923   5.66  15.161   0.005
08/02/18 04:00:06 24.36  10.04 9.922   5.66  15.161   0.005
08/02/18 04:00:09 24.36  10.04 9.919   5.66  15.161   0.005
08/02/18 04:00:12 24.35  10.04 9.913   5.65  15.161   0.005
08/02/18 04:00:15 24.35  10.04 9.912   5.65  15.161   0.005
08/02/18 04:00:18 24.35  10.04 9.911   5.65  15.161   0.005
08/02/18 04:00:21 24.34  10.04 9.911   5.65  15.161   0.005
08/02/18 04:00:24 24.34  10.04 9.911   5.65  15.161   0.005
08/02/18 04:00:27 24.34  10.04 9.910   5.65  15.161   0.005
08/02/18 04:00:30 24.34  10.03 9.907   5.65  15.161   0.005
08/02/18 04:00:33 24.33  0.312 0.308   0.15  15.163   0.007
08/02/18 04:00:36 24.18  0.436 0.429   0.21  15.166   0.008
08/02/18 04:00:39 23.99  0.373 0.366   0.18  15.167   0.009
08/02/18 04:00:42 23.84  0.302 0.296   0.14  15.167   0.009
08/02/18 04:00:45 23.75  0.264 0.258   0.13  15.167   0.009
08/02/18 04:00:48 23.63  0.239 0.232   0.11  15.167   0.009
08/02/18 04:00:51 23.50  0.223 0.217   0.11  15.167   0.010
08/02/18 04:00:54 23.36  0.209 0.202   0.10  15.168   0.010
08/02/18 04:00:57 23.25  0.200 0.194   0.09  15.168   0.010
08/02/18 04:01:00 23.14  0.193 0.186   0.09  15.168   0.010
08/02/18 04:01:03 22.93  0.187 0.180   0.09  15.169   0.011
08/02/18 04:01:06 22.68  0.199 0.190   0.09  15.170   0.011
08/02/18 04:01:09 21.37  0.206 0.192   0.10  15.170   0.011
08/02/18 04:01:12 20.53  0.240 0.220   0.11  15.169   0.011
08/02/18 04:01:15 20.44  0.233 0.212   0.11  15.169   0.011
08/02/18 04:01:18 20.44  0.224 0.205   0.11  15.169   0.011
08/02/18 04:01:21 20.44  0.224 0.204   0.11  15.169   0.011
08/02/18 04:01:24 20.39  0.230 0.209   0.11  15.169   0.011
08/02/18 04:01:27 20.36  0.327 0.298   0.16  15.169   0.011
08/02/18 04:01:30 20.33  0.284 0.258   0.13  15.169   0.011
08/02/18 04:01:33 20.33  0.257 0.234   0.12  15.169   0.011
08/02/18 04:01:36 20.32  0.231 0.211   0.11  15.168   0.010
08/02/18 04:01:39 20.27  0.330 0.301   0.16  15.168   0.010
08/02/18 04:01:42 20.25  0.260 0.236   0.12  15.168   0.010
08/02/18 04:01:45 20.27  0.259 0.236   0.12  15.168   0.010
08/02/18 04:01:48 20.34  0.292 0.266   0.14  15.168   0.010
08/02/18 04:01:51 20.42  0.296 0.270   0.14  15.168   0.010
08/02/18 04:01:54 20.54  0.378 0.346   0.18  15.168   0.010
08/02/18 04:01:57 20.58  0.140 0.128   0.07  15.169   0.011
08/02/18 04:02:00 20.55  0.227 0.208   0.11  15.169   0.011
08/02/18 04:02:03 20.47  0.209 0.191   0.10  15.169   0.011
08/02/18 04:02:06 20.34  0.267 0.244   0.13  15.169   0.011
08/02/18 04:02:09 20.23  0.151 0.137   0.07  15.170   0.012
08/02/18 04:02:12 19.99  0.155 0.140   0.07  15.172   0.013
08/02/18 04:02:15 19.80  0.148 0.133   0.07  15.172   0.013
08/02/18 04:02:18 19.60  0.134 0.120   0.06  15.172   0.013
08/02/18 04:02:21 19.46  0.128 0.115   0.06  15.172   0.013
08/02/18 04:02:24 19.35  0.120 0.107   0.06  15.172   0.013
08/02/18 04:02:27 19.31  0.110 0.098   0.05  15.172   0.013
08/02/18 04:02:30 19.31  0.136 0.121   0.06  15.172   0.013
08/02/18 04:02:33 19.33  0.142 0.127   0.07  15.171   0.012
08/02/18 04:02:36 19.43  0.142 0.126   0.07  15.171   0.012
08/02/18 04:02:39 19.50  0.140 0.125   0.07  15.169   0.011
08/02/18 04:02:42 19.71  0.723 0.650   0.35  15.169   0.011
08/02/18 04:02:45 23.33  0.061 0.059   0.03  15.168   0.010
08/02/18 04:02:48 24.64  0.051 0.051   0.02  15.170   0.012
08/02/18 04:02:51 24.61  0.050 0.050   0.02  15.169   0.011
08/02/18 04:02:54 24.55  0.053 0.053   0.02  15.169   0.011
08/02/18 04:02:57 24.49  0.053 0.052   0.02  15.168   0.010
08/02/18 04:03:00 24.41  0.052 0.052   0.02  15.168   0.010
08/02/18 04:03:03 24.27  0.050 0.049   0.02  15.168   0.010
08/02/18 04:03:06 24.17  0.049 0.049   0.02  15.168   0.010
08/02/18 04:03:09 24.10  0.049 0.048   0.02  15.168   0.010
08/02/18 04:03:12 24.00  0.049 0.048   0.02  15.168   0.010
08/02/18 04:03:15 23.93  0.047 0.046   0.02  15.168   0.010
08/02/18 04:03:18 23.86  0.047 0.046   0.02  15.168   0.010
08/02/18 04:03:21 23.82  0.047 0.046   0.02  15.168   0.010
08/02/18 04:03:24 23.76  0.046 0.045   0.02  15.168   0.010
08/02/18 04:03:27 23.71  0.046 0.045   0.02  15.168   0.010
08/02/18 04:03:30 23.68  0.046 0.044   0.02  15.168   0.010
08/02/18 04:03:33 23.65  0.045 0.044   0.02  15.168   0.010
08/02/18 04:03:36 23.62  0.045 0.044   0.02  15.168   0.010
08/02/18 04:03:39 23.59  0.044 0.043   0.02  15.168   0.010
08/02/18 04:03:42 23.57  0.044 0.043   0.02  15.168   0.010
08/02/18 04:03:45 23.55  0.044 0.043   0.02  15.168   0.010
08/02/18 04:03:48 23.53  0.044 0.042   0.02  15.168   0.010
08/02/18 04:03:51 23.51  0.043 0.042   0.02  15.168   0.010
08/02/18 04:03:54 23.50  0.043 0.042   0.02  15.168   0.010
08/02/18 04:03:57 23.49  0.043 0.042   0.02  15.168   0.010
08/02/18 04:04:00 23.48  0.043 0.041   0.02  15.168   0.010
08/02/18 04:04:03 23.47  0.042 0.041   0.02  15.168   0.010
08/02/18 04:04:06 23.46  0.042 0.041   0.02  15.168   0.010
08/02/18 04:04:09 23.45  0.042 0.041   0.02  15.167   0.010
08/02/18 04:04:12 23.44  0.042 0.041   0.02  15.167   0.010
08/02/18 04:04:15 23.44  0.163 0.158   0.08  15.166   0.009
08/02/18 04:04:18 23.81  0.437 0.427   0.21  15.165   0.008
08/02/18 04:04:21 24.12  0.433 0.425   0.21  15.164   0.007
08/02/18 04:04:24 24.39  0.313 0.309   0.15  15.166   0.009
08/02/18 04:04:27 24.49  0.340 0.337   0.16  15.167   0.009
08/02/18 04:04:30 24.51  0.430 0.426   0.21  15.168   0.010
08/02/18 04:04:33 24.52  0.429 0.425   0.21  15.169   0.011
08/02/18 04:04:36 24.51  0.291 0.289   0.14  15.169   0.011
08/02/18 04:04:39 24.48  0.053 0.053   0.02  15.168   0.010
08/02/18 04:04:42 24.46  0.048 0.047   0.02  15.171   0.012
08/02/18 04:04:45 24.45  0.332 0.328   0.16  15.169   0.011
08/02/18 04:04:48 24.44  0.056 0.055   0.02  15.167   0.009
08/02/18 04:04:51 24.43  0.038 0.038   0.02  15.164   0.007
08/02/18 04:04:54 24.42  0.042 0.041   0.02  15.162   0.006
08/02/18 04:04:57 24.41  0.142 0.140   0.07  15.162   0.006
08/02/18 04:05:00 24.40  0.418 0.413   0.20  15.164   0.007
08/02/18 04:05:03 24.38  0.414 0.409   0.20  15.166   0.008
08/02/18 04:05:06 24.38  0.411 0.406   0.20  15.166   0.008
08/02/18 04:05:09 24.38  0.411 0.406   0.20  15.166   0.009
08/02/18 04:05:12 24.37  0.413 0.408   0.20  15.167   0.009
08/02/18 04:05:15 24.37  0.413 0.408   0.20  15.167   0.009
08/02/18 04:05:18 24.38  0.413 0.408   0.20  15.167   0.009
08/02/18 04:05:21 24.37  0.413 0.408   0.20  15.167   0.009
08/02/18 04:05:24 24.36  0.409 0.404   0.20  15.167   0.009
08/02/18 04:05:27 24.36  0.412 0.407   0.20  15.167   0.009
08/02/18 04:05:30 24.35  0.220 0.217   0.10  15.167   0.010
08/02/18 04:05:33 24.35  0.402 0.397   0.19  15.167   0.010
08/02/18 04:05:36 24.34  0.403 0.398   0.19  15.168   0.010
08/02/18 04:05:39 24.34  0.413 0.408   0.20  15.167   0.010
08/02/18 04:05:42 24.34  0.413 0.408   0.20  15.168   0.010
08/02/18 04:05:45 24.34  0.414 0.408   0.20  15.169   0.011
08/02/18 04:05:48 24.34  0.414 0.409   0.20  15.170   0.011
08/02/18 04:05:51 24.34  0.414 0.409   0.20  15.170   0.011
08/02/18 04:05:54 24.34  0.414 0.409   0.20  15.170   0.011
08/02/18 04:05:57 24.35  0.414 0.409   0.20  15.170   0.011
08/02/18 04:06:00 24.35  0.414 0.409   0.20  15.170   0.011
08/02/18 04:06:03 24.36  0.414 0.409   0.20  15.169   0.011
08/02/18 04:06:06 24.37  0.414 0.409   0.20  15.169   0.011
08/02/18 04:06:09 24.37  0.414 0.409   0.20  15.169   0.011
08/02/18 04:06:12 24.38  0.414 0.409   0.20  15.169   0.011
08/02/18 04:06:15 24.39  0.415 0.410   0.20  15.169   0.011
08/02/18 04:06:18 24.40  0.406 0.402   0.19  15.170   0.011
08/02/18 04:06:21 24.41  0.406 0.402   0.19  15.170   0.012
08/02/18 04:06:24 24.43  0.393 0.388   0.19  15.171   0.012
08/02/18 04:06:27 24.45  0.410 0.406   0.20  15.171   0.012
08/02/18 04:06:30 24.50  0.396 0.392   0.19  15.171   0.012
08/02/18 04:06:33 24.54  0.410 0.407   0.20  15.171   0.012
08/02/18 04:06:36 24.58  0.416 0.412   0.20  15.171   0.012
08/02/18 04:06:39 24.62  0.415 0.412   0.20  15.171   0.012
08/02/18 04:06:42 24.66  0.415 0.412   0.20  15.171   0.012
08/02/18 04:06:45 24.71  0.415 0.412   0.20  15.171   0.012
08/02/18 04:06:48 24.77  0.414 0.412   0.20  15.171   0.012
08/02/18 04:06:51 24.82  0.414 0.412   0.20  15.171   0.012
08/02/18 04:06:54 24.87  0.414 0.413   0.20  15.171   0.012
08/02/18 04:06:57 24.92  0.413 0.413   0.20  15.171   0.012
08/02/18 04:07:00 24.97  0.413 0.413   0.20  15.171   0.012
08/02/18 04:07:03 25.05  0.413 0.414   0.20  15.171   0.012
08/02/18 04:07:06 25.11  0.413 0.414   0.20  15.171   0.012
08/02/18 04:07:09 25.15  0.413 0.414   0.20  15.171   0.012
08/02/18 04:07:12 25.19  0.413 0.414   0.20  15.171   0.012
08/02/18 04:07:15 25.21  0.413 0.414   0.20  15.171   0.012
08/02/18 04:07:18 25.20  0.413 0.414   0.20  15.171   0.012
08/02/18 04:07:21 25.18  0.413 0.414   0.20  15.171   0.012
08/02/18 04:07:24 25.14  0.413 0.415   0.20  15.171   0.012
08/02/18 04:07:27 25.12  0.414 0.415   0.20  15.171   0.012
08/02/18 04:07:30 25.09  0.414 0.415   0.20  15.171   0.012
08/02/18 04:07:33 25.07  0.414 0.415   0.20  15.171   0.012
08/02/18 04:07:36 25.05  0.415 0.415   0.20  15.171   0.012
08/02/18 04:07:39 25.04  0.415 0.415   0.20  15.171   0.012
08/02/18 04:07:42 25.03  0.415 0.415   0.20  15.171   0.012
08/02/18 04:07:45 25.02  0.415 0.415   0.20  15.171   0.012
08/02/18 04:07:48 25.01  0.415 0.415   0.20  15.171   0.012
08/02/18 04:07:51 25.01  0.416 0.416   0.20  15.170   0.012
08/02/18 04:07:54 25.00  0.416 0.417   0.20  15.171   0.012
08/02/18 04:07:57 25.00  0.415 0.415   0.20  15.171   0.012
08/02/18 04:08:00 25.00  0.415 0.415   0.20  15.171   0.012
08/02/18 04:08:03 25.00  0.416 0.416   0.20  15.171   0.012
08/02/18 04:08:06 24.99  0.418 0.418   0.20  15.170   0.012
08/02/18 04:08:09 24.98  0.419 0.418   0.20  15.169   0.011
08/02/18 04:08:12 24.97  0.419 0.419   0.20  15.170   0.011
08/02/18 04:08:15 24.96  0.419 0.419   0.20  15.170   0.012
08/02/18 04:08:18 24.96  0.420 0.419   0.20  15.170   0.012
08/02/18 04:08:21 24.96  0.420 0.419   0.20  15.169   0.011
08/02/18 04:08:24 24.98  0.420 0.420   0.20  15.170   0.011
08/02/18 04:08:27 25.00  0.420 0.420   0.20  15.170   0.012
08/02/18 04:08:30 25.02  0.420 0.420   0.20  15.169   0.011
08/02/18 04:08:33 25.03  0.420 0.420   0.20  15.169   0.011
08/02/18 04:08:36 25.04  0.419 0.420   0.20  15.170   0.012
08/02/18 04:08:39 25.05  0.419 0.420   0.20  15.170   0.012
08/02/18 04:08:42 25.07  0.419 0.420   0.20  15.170   0.012
08/02/18 04:08:45 25.09  0.419 0.420   0.20  15.171   0.012
08/02/18 04:08:48 25.14  0.419 0.420   0.20  15.170   0.012
08/02/18 04:08:51 25.18  0.419 0.420   0.20  15.170   0.012
08/02/18 04:08:54 25.22  0.418 0.420   0.20  15.170   0.011
08/02/18 04:08:57 25.24  0.418 0.420   0.20  15.170   0.011
08/02/18 04:09:00 25.24  0.418 0.420   0.20  15.170   0.011
08/02/18 04:09:03 25.25  0.417 0.419   0.20  15.170   0.011
08/02/18 04:09:06 25.25  0.417 0.419   0.20  15.169   0.011
08/02/18 04:09:09 25.25  0.417 0.419   0.20  15.169   0.011
08/02/18 04:09:12 25.27  0.417 0.419   0.20  15.169   0.011
08/02/18 04:09:15 25.30  0.417 0.419   0.20  15.169   0.011
08/02/18 04:09:18 25.33  0.417 0.419   0.20  15.169   0.011
08/02/18 04:09:21 25.36  0.417 0.419   0.20  15.169   0.011
08/02/18 04:09:24 25.40  0.404 0.408   0.19  15.170   0.012
08/02/18 04:09:27 25.44  0.410 0.413   0.20  15.171   0.012
08/02/18 04:09:30 25.50  0.409 0.413   0.20  15.171   0.012
08/02/18 04:09:33 25.55  0.409 0.413   0.19  15.171   0.012
08/02/18 04:09:36 25.61  0.408 0.413   0.19  15.171   0.012
08/02/18 04:09:39 25.66  0.408 0.413   0.19  15.171   0.012
08/02/18 04:09:42 25.70  0.367 0.372   0.17  15.171   0.012
08/02/18 04:09:45 25.73  0.408 0.414   0.19  15.171   0.012
08/02/18 04:09:48 25.74  0.408 0.414   0.19  15.171   0.013
08/02/18 04:09:51 25.72  0.409 0.414   0.19  15.172   0.013
08/02/18 04:09:54 25.69  0.409 0.414   0.19  15.172   0.013
08/02/18 04:09:57 25.67  0.409 0.414   0.19  15.172   0.013
08/02/18 04:10:00 25.66  0.409 0.414   0.19  15.172   0.013
08/02/18 04:10:03 25.63  0.409 0.414   0.20  15.172   0.013
08/02/18 04:10:06 25.63  0.409 0.414   0.19  15.172   0.013
08/02/18 04:10:09 25.65  0.409 0.414   0.19  15.172   0.013
08/02/18 04:10:12 25.70  0.409 0.414   0.19  15.172   0.013
08/02/18 04:10:15 25.77  0.409 0.415   0.19  15.172   0.013
08/02/18 04:10:18 25.84  0.408 0.414   0.19  15.172   0.013
08/02/18 04:10:21 25.90  0.407 0.414   0.19  15.171   0.012
08/02/18 04:10:24 25.97  0.412 0.419   0.20  15.170   0.011
08/02/18 04:10:27 25.99  0.412 0.419   0.20  15.168   0.010
08/02/18 04:10:30 25.99  0.412 0.420   0.20  15.168   0.010
08/02/18 04:10:33 26.01  0.412 0.420   0.20  15.167   0.010
08/02/18 04:10:36 26.05  0.409 0.417   0.19  15.169   0.011
08/02/18 04:10:39 26.09  0.409 0.417   0.19  15.170   0.011
08/02/18 04:10:42 26.13  0.408 0.417   0.19  15.170   0.012
08/02/18 04:10:45 26.16  0.408 0.417   0.19  15.171   0.012
08/02/18 04:10:48 26.20  0.408 0.417   0.19  15.171   0.012
08/02/18 04:10:51 26.24  0.407 0.417   0.19  15.171   0.012
08/02/18 04:10:54 26.29  0.412 0.422   0.20  15.171   0.012
08/02/18 04:10:57 26.31  0.408 0.418   0.19  15.171   0.012
08/02/18 04:11:00 26.31  0.409 0.419   0.19  15.170   0.012
08/02/18 04:11:03 26.30  0.405 0.415   0.19  15.170   0.012
08/02/18 04:11:06 26.28  0.407 0.417   0.19  15.169   0.011
08/02/18 04:11:09 26.25  0.407 0.416   0.19  15.168   0.011
08/02/18 04:11:12 26.21  0.406 0.416   0.19  15.168   0.010
08/02/18 04:11:15 26.18  0.407 0.416   0.19  15.168   0.010
08/02/18 04:11:18 26.17  0.375 0.384   0.18  15.168   0.010
08/02/18 04:11:21 26.17  0.401 0.410   0.19  15.169   0.011
08/02/18 04:11:24 26.16  0.410 0.420   0.20  15.168   0.010
08/02/18 04:11:27 26.16  0.409 0.418   0.19  15.168   0.010
08/02/18 04:11:30 26.17  0.410 0.419   0.20  15.169   0.011
08/02/18 04:11:33 26.19  0.410 0.419   0.20  15.170   0.011
08/02/18 04:11:36 26.22  0.410 0.419   0.20  15.170   0.011
08/02/18 04:11:39 26.24  0.410 0.419   0.20  15.170   0.012
08/02/18 04:11:42 26.27  0.410 0.420   0.20  15.170   0.012
08/02/18 04:11:45 26.31  0.410 0.420   0.20  15.170   0.011
08/02/18 04:11:48 26.36  0.409 0.420   0.19  15.169   0.011
08/02/18 04:11:51 26.41  0.409 0.420   0.19  15.168   0.010
08/02/18 04:11:54 26.46  0.409 0.420   0.19  15.169   0.011
08/02/18 04:11:57 26.50  0.409 0.420   0.19  15.170   0.011
08/02/18 04:12:00 26.55  0.408 0.420   0.19  15.170   0.012
08/02/18 04:12:03 26.61  0.407 0.420   0.19  15.171   0.012
08/02/18 04:12:06 26.65  0.397 0.410   0.19  15.171   0.012
08/02/18 04:12:09 26.67  0.406 0.419   0.19  15.171   0.013
08/02/18 04:12:12 26.68  0.407 0.420   0.19  15.171   0.013
08/02/18 04:12:15 26.68  0.407 0.420   0.19  15.171   0.013
08/02/18 04:12:18 26.69  0.407 0.420   0.19  15.171   0.012
08/02/18 04:12:21 26.71  0.407 0.420   0.19  15.171   0.012
08/02/18 04:12:24 26.75  0.407 0.420   0.19  15.172   0.013
08/02/18 04:12:27 26.79  0.407 0.420   0.19  15.172   0.013
08/02/18 04:12:30 26.83  0.406 0.421   0.19  15.172   0.013
08/02/18 04:12:33 26.86  0.406 0.421   0.19  15.172   0.013
08/02/18 04:12:36 26.91  0.406 0.421   0.19  15.172   0.013
08/02/18 04:12:39 26.94  0.406 0.422   0.19  15.172   0.013
08/02/18 04:12:42 26.97  0.406 0.421   0.19  15.172   0.013
08/02/18 04:12:45 26.99  0.410 0.426   0.20  15.172   0.013
08/02/18 04:12:48 27.00  0.414 0.430   0.20  15.171   0.012
08/02/18 04:12:51 26.98  0.414 0.430   0.20  15.170   0.012
08/02/18 04:12:54 26.96  0.414 0.430   0.20  15.171   0.012
08/02/18 04:12:57 26.95  0.415 0.430   0.20  15.171   0.012
08/02/18 04:13:00 26.95  0.415 0.430   0.20  15.171   0.012
08/02/18 04:13:03 26.97  0.415 0.430   0.20  15.171   0.012
08/02/18 04:13:06 26.99  0.415 0.430   0.20  15.171   0.012
08/02/18 04:13:09 27.01  0.415 0.431   0.20  15.171   0.012
08/02/18 04:13:12 27.05  0.414 0.431   0.20  15.171   0.012
08/02/18 04:13:15 27.08  0.414 0.431   0.20  15.171   0.012
08/02/18 04:13:18 27.12  0.414 0.431   0.20  15.171   0.012
08/02/18 04:13:21 27.14  0.414 0.431   0.20  15.171   0.012
08/02/18 04:13:24 27.18  0.414 0.431   0.20  15.171   0.012
08/02/18 04:13:27 27.21  0.414 0.431   0.20  15.171   0.012
08/02/18 04:13:30 27.24  0.414 0.431   0.20  15.171   0.012
08/02/18 04:13:33 27.26  0.414 0.431   0.20  15.171   0.012
08/02/18 04:13:36 27.29  0.413 0.431   0.20  15.170   0.012
08/02/18 04:13:39 27.32  0.413 0.431   0.20  15.169   0.011
08/02/18 04:13:42 27.34  0.413 0.432   0.20  15.167   0.010
08/02/18 04:13:45 27.35  0.413 0.431   0.20  15.167   0.009
08/02/18 04:13:48 27.38  0.413 0.432   0.20  15.165   0.008
08/02/18 04:13:51 27.40  0.413 0.432   0.20  15.165   0.008
08/02/18 04:13:54 27.41  0.413 0.432   0.20  15.165   0.008
08/02/18 04:13:57 27.42  0.391 0.409   0.19  15.166   0.008
08/02/18 04:14:00 27.38  0.413 0.432   0.20  15.166   0.009
08/02/18 04:14:03 27.23  0.416 0.434   0.20  15.166   0.009
08/02/18 04:14:06 27.14  0.417 0.434   0.20  15.167   0.009
08/02/18 04:14:09 27.10  0.418 0.435   0.20  15.167   0.009
08/02/18 04:14:12 27.06  0.415 0.432   0.20  15.167   0.010
08/02/18 04:14:15 27.02  0.417 0.433   0.20  15.167   0.009
08/02/18 04:14:18 26.98  0.423 0.439   0.20  15.167   0.009
08/02/18 04:14:21 26.94  0.419 0.434   0.20  15.167   0.009
08/02/18 04:14:24 26.89  0.419 0.435   0.20  15.167   0.009
08/02/18 04:14:27 26.88  0.420 0.435   0.20  15.167   0.009
08/02/18 04:14:30 26.88  0.420 0.435   0.20  15.167   0.009
08/02/18 04:14:33 26.90  0.420 0.435   0.20  15.167   0.009
08/02/18 04:14:36 26.95  0.419 0.435   0.20  15.167   0.010
08/02/18 04:14:39 26.99  0.419 0.435   0.20  15.167   0.010
08/02/18 04:14:42 27.04  0.419 0.435   0.20  15.167   0.010
08/02/18 04:14:45 27.07  0.419 0.435   0.20  15.167   0.010
08/02/18 04:14:48 27.12  0.419 0.436   0.20  15.167   0.010
08/02/18 04:14:51 27.17  0.418 0.436   0.20  15.167   0.010
08/02/18 04:14:54 27.21  0.418 0.436   0.20  15.168   0.010
08/02/18 04:14:57 27.24  0.418 0.436   0.20  15.168   0.010
08/02/18 04:15:00 27.27  0.418 0.436   0.20  15.168   0.010
08/02/18 04:15:03 27.32  0.418 0.436   0.20  15.168   0.010
08/02/18 04:15:06 27.37  0.417 0.436   0.20  15.168   0.010
08/02/18 04:15:09 27.40  0.417 0.436   0.20  15.169   0.011
08/02/18 04:15:12 27.45  0.417 0.437   0.20  15.169   0.011
08/02/18 04:15:15 27.49  0.417 0.437   0.20  15.169   0.011
08/02/18 04:15:18 27.53  0.417 0.437   0.20  15.170   0.011
08/02/18 04:15:21 27.56  0.416 0.437   0.20  15.170   0.011
08/02/18 04:15:24 27.60  0.416 0.436   0.20  15.170   0.012
08/02/18 04:15:27 27.63  0.401 0.421   0.19  15.170   0.012
08/02/18 04:15:30 27.64  0.417 0.438   0.20  15.170   0.011
08/02/18 04:15:33 27.62  0.417 0.438   0.20  15.170   0.011
08/02/18 04:15:36 27.51  0.417 0.437   0.20  15.169   0.011
08/02/18 04:15:39 27.40  0.259 0.271   0.12  15.168   0.010
08/02/18 04:15:42 27.24  0.422 0.440   0.20  15.168   0.010
08/02/18 04:15:45 27.09  0.421 0.438   0.20  15.169   0.011
08/02/18 04:15:48 27.00  0.422 0.438   0.20  15.169   0.011
08/02/18 04:15:51 26.99  0.422 0.438   0.20  15.169   0.011
08/02/18 04:15:54 27.03  0.422 0.438   0.20  15.169   0.011
08/02/18 04:15:57 27.07  0.422 0.438   0.20  15.170   0.011
08/02/18 04:16:00 27.13  0.422 0.439   0.20  15.170   0.012
08/02/18 04:16:03 27.22  0.421 0.439   0.20  15.171   0.012
08/02/18 04:16:06 27.29  0.421 0.439   0.20  15.171   0.012
08/02/18 04:16:09 27.35  0.420 0.439   0.20  15.171   0.012
08/02/18 04:16:12 27.42  0.420 0.439   0.20  15.171   0.013
08/02/18 04:16:15 27.47  0.420 0.440   0.20  15.172   0.013
08/02/18 04:16:18 27.53  0.420 0.440   0.20  15.172   0.013
08/02/18 04:16:21 27.57  0.419 0.440   0.20  15.172   0.013
08/02/18 04:16:24 27.62  0.419 0.440   0.20  15.172   0.013
08/02/18 04:16:27 27.67  0.419 0.440   0.20  15.172   0.013
08/02/18 04:16:30 27.70  0.419 0.440   0.20  15.172   0.013
08/02/18 04:16:33 27.73  0.419 0.440   0.20  15.172   0.013
08/02/18 04:16:36 27.76  0.418 0.441   0.20  15.172   0.013
08/02/18 04:16:39 27.76  0.418 0.441   0.20  15.171   0.012
08/02/18 04:16:42 27.76  0.419 0.441   0.20  15.171   0.012
08/02/18 04:16:45 27.76  0.419 0.441   0.20  15.171   0.012
08/02/18 04:16:48 27.76  0.419 0.441   0.20  15.171   0.012
08/02/18 04:16:51 27.75  0.419 0.441   0.20  15.170   0.012
08/02/18 04:16:54 27.73  0.419 0.441   0.20  15.170   0.012
08/02/18 04:16:57 27.71  0.419 0.441   0.20  15.170   0.012
08/02/18 04:17:00 27.72  0.419 0.441   0.20  15.170   0.012
08/02/18 04:17:03 27.76  0.419 0.441   0.20  15.171   0.012
08/02/18 04:17:06 27.82  0.419 0.441   0.20  15.172   0.013
08/02/18 04:17:09 27.86  0.419 0.441   0.20  15.172   0.013
08/02/18 04:17:12 27.90  0.418 0.442   0.20  15.172   0.013
08/02/18 04:17:15 27.92  0.418 0.442   0.20  15.172   0.013
08/02/18 04:17:18 27.94  0.418 0.442   0.20  15.172   0.013
08/02/18 04:17:21 27.94  0.418 0.442   0.20  15.172   0.013
08/02/18 04:17:24 27.92  0.418 0.442   0.20  15.172   0.013
08/02/18 04:17:27 27.89  0.419 0.442   0.20  15.171   0.012
08/02/18 04:17:30 27.86  0.419 0.442   0.20  15.170   0.012
08/02/18 04:17:33 27.83  0.419 0.442   0.20  15.170   0.012
08/02/18 04:17:36 27.80  0.419 0.442   0.20  15.170   0.012
08/02/18 04:17:39 27.78  0.420 0.442   0.20  15.170   0.012
08/02/18 04:17:42 27.77  0.420 0.442   0.20  15.170   0.012
08/02/18 04:17:45 27.79  0.420 0.442   0.20  15.171   0.012
08/02/18 04:17:48 27.84  0.420 0.442   0.20  15.172   0.013
08/02/18 04:17:51 27.90  0.419 0.442   0.20  15.172   0.013
08/02/18 04:17:54 27.96  0.419 0.443   0.20  15.173   0.013
08/02/18 04:17:57 28.01  0.419 0.443   0.20  15.173   0.014
08/02/18 04:18:00 28.05  0.418 0.443   0.20  15.174   0.014
08/02/18 04:18:03 28.11  0.418 0.443   0.20  15.175   0.015
08/02/18 04:18:06 28.16  0.418 0.443   0.20  15.175   0.015
08/02/18 04:18:09 28.19  0.418 0.443   0.20  15.175   0.015
08/02/18 04:18:12 28.23  0.418 0.443   0.20  15.175   0.015
08/02/18 04:18:15 28.26  0.418 0.444   0.20  15.176   0.015
08/02/18 04:18:18 28.28  0.417 0.444   0.20  15.176   0.016
08/02/18 04:18:21 28.30  0.417 0.444   0.20  15.176   0.016
08/02/18 04:18:24 28.33  0.417 0.444   0.20  15.176   0.016
08/02/18 04:18:27 28.35  0.417 0.444   0.20  15.176   0.015
08/02/18 04:18:30 28.38  0.417 0.444   0.20  15.176   0.016
08/02/18 04:18:33 28.40  0.417 0.444   0.20  15.176   0.016
08/02/18 04:18:36 28.44  0.417 0.445   0.20  15.176   0.016
08/02/18 04:18:39 28.46  0.417 0.445   0.20  15.176   0.016
08/02/18 04:18:42 28.47  0.417 0.445   0.20  15.176   0.016
08/02/18 04:18:45 28.46  0.417 0.445   0.20  15.176   0.016
08/02/18 04:18:48 28.45  0.417 0.445   0.20  15.176   0.016
08/02/18 04:18:51 28.44  0.418 0.445   0.20  15.176   0.016
08/02/18 04:18:54 28.44  0.418 0.445   0.20  15.176   0.016
08/02/18 04:18:57 28.45  0.418 0.445   0.20  15.176   0.016
08/02/18 04:19:00 28.45  0.418 0.445   0.20  15.176   0.016
08/02/18 04:19:03 28.43  0.418 0.445   0.20  15.176   0.015
08/02/18 04:19:06 28.41  0.418 0.445   0.20  15.175   0.015
08/02/18 04:19:09 28.38  0.418 0.445   0.20  15.174   0.015
08/02/18 04:19:12 28.34  0.419 0.445   0.20  15.174   0.014
08/02/18 04:19:15 28.32  0.419 0.445   0.20  15.174   0.014
08/02/18 04:19:18 28.31  0.419 0.446   0.20  15.174   0.014
08/02/18 04:19:21 28.31  0.419 0.446   0.20  15.174   0.014
08/02/18 04:19:24 28.32  0.419 0.446   0.20  15.175   0.015
08/02/18 04:19:27 28.33  0.419 0.446   0.20  15.175   0.015
08/02/18 04:19:30 28.34  0.419 0.446   0.20  15.175   0.015
08/02/18 04:19:33 28.35  0.419 0.446   0.20  15.175   0.015
08/02/18 04:19:36 28.35  0.419 0.446   0.20  15.175   0.015
08/02/18 04:19:39 28.33  0.419 0.446   0.20  15.175   0.015
08/02/18 04:19:42 28.31  0.419 0.446   0.20  15.175   0.015
08/02/18 04:19:45 28.30  0.420 0.446   0.20  15.175   0.015
08/02/18 04:19:48 28.27  0.420 0.446   0.20  15.174   0.015
08/02/18 04:19:51 28.26  0.420 0.446   0.20  15.174   0.014
08/02/18 04:19:54 28.24  0.420 0.446   0.20  15.174   0.014
08/02/18 04:19:57 28.23  0.420 0.446   0.20  15.174   0.014
08/02/18 04:20:00 28.22  0.420 0.446   0.20  15.174   0.014
08/02/18 04:20:03 28.21  0.421 0.446   0.20  15.174   0.014
08/02/18 04:20:06 28.21  0.421 0.446   0.20  15.174   0.014
08/02/18 04:20:09 28.22  0.421 0.446   0.20  15.174   0.014
08/02/18 04:20:12 28.25  0.420 0.447   0.20  15.174   0.015
08/02/18 04:20:15 28.27  0.420 0.447   0.20  15.175   0.015
08/02/18 04:20:18 28.31  0.420 0.447   0.20  15.175   0.015
08/02/18 04:20:21 28.35  0.420 0.447   0.20  15.176   0.015
08/02/18 04:20:24 28.41  0.420 0.447   0.20  15.176   0.016
08/02/18 04:20:27 28.46  0.419 0.447   0.20  15.177   0.016
08/02/18 04:20:30 28.51  0.419 0.447   0.20  15.177   0.017
08/02/18 04:20:33 28.55  0.419 0.447   0.20  15.177   0.017
08/02/18 04:20:36 28.59  0.419 0.448   0.20  15.177   0.017
08/02/18 04:20:39 28.63  0.419 0.448   0.20  15.177   0.017
08/02/18 04:20:42 28.67  0.419 0.448   0.20  15.177   0.017
08/02/18 04:20:45 28.69  0.418 0.448   0.20  15.177   0.017
08/02/18 04:20:48 28.73  0.418 0.448   0.20  15.178   0.017
08/02/18 04:20:51 28.76  0.418 0.448   0.20  15.178   0.017
08/02/18 04:20:54 28.77  0.418 0.448   0.20  15.178   0.018
08/02/18 04:20:57 28.78  0.418 0.449   0.20  15.179   0.018
08/02/18 04:21:00 28.78  0.418 0.449   0.20  15.179   0.018
08/02/18 04:21:03 28.80  0.418 0.449   0.20  15.179   0.018
08/02/18 04:21:06 28.81  0.418 0.449   0.20  15.179   0.018
08/02/18 04:21:09 28.82  0.418 0.449   0.20  15.179   0.018
08/02/18 04:21:12 28.84  0.418 0.449   0.20  15.179   0.018
08/02/18 04:21:15 28.84  0.419 0.449   0.20  15.179   0.018
08/02/18 04:21:18 28.84  0.419 0.449   0.20  15.178   0.017
08/02/18 04:21:21 28.83  0.419 0.449   0.20  15.178   0.017
08/02/18 04:21:24 28.81  0.419 0.450   0.20  15.178   0.017
08/02/18 04:21:27 28.81  0.419 0.450   0.20  15.179   0.018
08/02/18 04:21:30 28.82  0.419 0.450   0.20  15.179   0.018
08/02/18 04:21:33 28.85  0.419 0.450   0.20  15.179   0.018
08/02/18 04:21:36 28.87  0.419 0.450   0.20  15.179   0.018
08/02/18 04:21:39 28.88  0.419 0.450   0.20  15.179   0.018
08/02/18 04:21:42 28.91  0.419 0.450   0.20  15.179   0.018
08/02/18 04:21:45 28.93  0.419 0.450   0.20  15.179   0.018
08/02/18 04:21:48 28.97  0.419 0.451   0.20  15.179   0.018
08/02/18 04:21:51 29.00  0.419 0.451   0.20  15.180   0.019
08/02/18 04:21:54 29.02  0.419 0.451   0.20  15.180   0.019
08/02/18 04:21:57 29.04  0.419 0.451   0.20  15.180   0.019
08/02/18 04:22:00 29.06  0.419 0.451   0.20  15.180   0.019
08/02/18 04:22:03 29.09  0.419 0.451   0.20  15.181   0.019
08/02/18 04:22:06 29.11  0.418 0.451   0.20  15.181   0.019
08/02/18 04:22:09 29.13  0.418 0.451   0.20  15.181   0.019
08/02/18 04:22:12 29.15  0.418 0.452   0.20  15.181   0.019
08/02/18 04:22:15 29.16  0.418 0.452   0.20  15.181   0.019
08/02/18 04:22:18 29.18  0.418 0.452   0.20  15.181   0.019
08/02/18 04:22:21 29.20  0.418 0.452   0.20  15.181   0.019
08/02/18 04:22:24 29.21  0.418 0.452   0.20  15.181   0.020
08/02/18 04:22:27 29.23  0.418 0.452   0.20  15.181   0.020
08/02/18 04:22:30 29.24  0.418 0.452   0.20  15.181   0.020
08/02/18 04:22:33 29.26  0.418 0.452   0.20  15.181   0.020
08/02/18 04:22:36 29.28  0.418 0.453   0.20  15.181   0.020
08/02/18 04:22:39 29.29  0.418 0.453   0.20  15.182   0.020
08/02/18 04:22:42 29.30  0.419 0.453   0.20  15.182   0.020
08/02/18 04:22:45 29.32  0.419 0.453   0.20  15.182   0.020
08/02/18 04:22:48 29.33  0.419 0.453   0.20  15.182   0.020
08/02/18 04:22:51 29.35  0.419 0.453   0.20  15.182   0.020
08/02/18 04:22:54 29.36  0.419 0.453   0.20  15.182   0.020
08/02/18 04:22:57 29.37  0.419 0.454   0.20  15.182   0.020
08/02/18 04:23:00 29.38  0.419 0.454   0.20  15.182   0.020
08/02/18 04:23:03 29.40  0.419 0.454   0.20  15.182   0.020
08/02/18 04:23:06 29.42  0.419 0.454   0.20  15.182   0.020
08/02/18 04:23:09 29.43  0.419 0.454   0.20  15.182   0.020
08/02/18 04:23:12 29.45  0.419 0.454   0.20  15.182   0.020
08/02/18 04:23:15 29.46  0.419 0.454   0.20  15.183   0.020
08/02/18 04:23:18 29.48  0.419 0.455   0.20  15.183   0.021
08/02/18 04:23:21 29.49  0.419 0.455   0.20  15.183   0.021
08/02/18 04:23:24 29.51  0.419 0.455   0.20  15.183   0.021
08/02/18 04:23:27 29.53  0.419 0.455   0.20  15.183   0.021
08/02/18 04:23:30 29.54  0.419 0.455   0.20  15.184   0.021
08/02/18 04:23:33 29.55  0.419 0.455   0.20  15.184   0.021
08/02/18 04:23:36 29.57  0.419 0.455   0.20  15.184   0.021
08/02/18 04:23:39 29.58  0.419 0.455   0.20  15.184   0.021
08/02/18 04:23:42 29.60  0.419 0.456   0.20  15.184   0.022
08/02/18 04:23:45 29.61  0.419 0.456   0.20  15.184   0.022
08/02/18 04:23:48 29.63  0.419 0.456   0.20  15.184   0.022
08/02/18 04:23:51 29.64  0.419 0.456   0.20  15.184   0.022
08/02/18 04:23:54 29.65  0.419 0.456   0.20  15.185   0.022
08/02/18 04:23:57 29.67  0.419 0.456   0.20  15.185   0.022
08/02/18 04:24:00 29.68  0.419 0.456   0.20  15.185   0.022
08/02/18 04:24:03 29.70  0.419 0.457   0.20  15.185   0.022
08/02/18 04:24:06 29.71  0.419 0.457   0.20  15.185   0.022
08/02/18 04:24:09 29.72  0.419 0.457   0.20  15.185   0.022
08/02/18 04:24:12 29.74  0.419 0.457   0.20  15.185   0.022
08/02/18 04:24:15 29.75  0.419 0.457   0.20  15.185   0.022
08/02/18 04:24:18 29.76  0.419 0.457   0.20  15.185   0.022
08/02/18 04:24:21 29.77  0.419 0.457   0.20  15.186   0.022
08/02/18 04:24:24 29.79  0.419 0.458   0.20  15.186   0.023
08/02/18 04:24:27 29.81  0.419 0.458   0.20  15.186   0.023
08/02/18 04:24:30 29.82  0.419 0.458   0.20  15.186   0.023
08/02/18 04:24:33 29.83  0.419 0.458   0.20  15.186   0.023
08/02/18 04:24:36 29.85  0.419 0.458   0.20  15.186   0.023
08/02/18 04:24:39 29.86  0.419 0.458   0.20  15.186   0.023
08/02/18 04:24:42 29.87  0.419 0.458   0.20  15.186   0.023
08/02/18 04:24:45 29.88  0.419 0.459   0.20  15.186   0.023
08/02/18 04:24:48 29.90  0.419 0.459   0.20  15.187   0.023
08/02/18 04:24:51 29.91  0.419 0.459   0.20  15.187   0.023
08/02/18 04:24:54 29.93  0.419 0.459   0.20  15.187   0.023
08/02/18 04:24:57 29.94  0.420 0.459   0.20  15.187   0.023
08/02/18 04:25:00 29.95  0.420 0.459   0.20  15.187   0.023
08/02/18 04:25:03 29.97  0.420 0.459   0.20  15.187   0.024
08/02/18 04:25:06 29.98  0.420 0.460   0.20  15.187   0.024
08/02/18 04:25:09 30.00  0.420 0.460   0.20  15.188   0.024
08/02/18 04:25:12 30.01  0.420 0.460   0.20  15.187   0.024
08/02/18 04:25:15 30.03  0.420 0.460   0.20  15.187   0.024
08/02/18 04:25:18 30.04  0.420 0.460   0.20  15.187   0.024
08/02/18 04:25:21 30.06  0.420 0.460   0.20  15.188   0.024
08/02/18 04:25:24 30.07  0.420 0.460   0.20  15.188   0.024
08/02/18 04:25:27 30.09  0.420 0.461   0.20  15.188   0.024
08/02/18 04:25:30 30.11  0.420 0.461   0.20  15.188   0.024
08/02/18 04:25:33 30.13  0.420 0.461   0.20  15.188   0.024
08/02/18 04:25:36 30.15  0.420 0.461   0.20  15.188   0.024
08/02/18 04:25:39 30.16  0.420 0.461   0.20  15.188   0.024
08/02/18 04:25:42 30.18  0.420 0.462   0.20  15.188   0.025
08/02/18 04:25:45 30.19  0.420 0.462   0.20  15.188   0.025
08/02/18 04:25:48 30.21  0.420 0.462   0.20  15.189   0.025
08/02/18 04:25:51 30.22  0.420 0.462   0.20  15.189   0.025
08/02/18 04:25:54 30.23  0.420 0.462   0.20  15.189   0.025
08/02/18 04:25:57 30.25  0.420 0.462   0.20  15.189   0.025
08/02/18 04:26:00 30.26  0.420 0.462   0.20  15.189   0.025
08/02/18 04:26:03 30.27  0.420 0.463   0.20  15.189   0.025
08/02/18 04:26:06 30.29  0.420 0.463   0.20  15.189   0.025
08/02/18 04:26:09 30.30  0.420 0.463   0.20  15.190   0.025
08/02/18 04:26:12 30.31  0.420 0.463   0.20  15.190   0.026
08/02/18 04:26:15 30.32  0.420 0.463   0.20  15.190   0.026
08/02/18 04:26:18 30.33  0.420 0.463   0.20  15.190   0.026
08/02/18 04:26:21 30.34  0.421 0.463   0.20  15.190   0.026
08/02/18 04:26:24 30.36  0.421 0.464   0.20  15.190   0.026
08/02/18 04:26:27 30.37  0.421 0.464   0.20  15.190   0.026
08/02/18 04:26:30 30.38  0.421 0.464   0.20  15.190   0.026
08/02/18 04:26:33 30.39  0.421 0.464   0.20  15.190   0.026
08/02/18 04:26:36 30.41  0.421 0.464   0.20  15.191   0.026
08/02/18 04:26:39 30.42  0.421 0.464   0.20  15.191   0.026
08/02/18 04:26:42 30.43  0.421 0.464   0.20  15.191   0.026
08/02/18 04:26:45 30.45  0.421 0.465   0.20  15.191   0.026
08/02/18 04:26:48 30.47  0.421 0.465   0.20  15.191   0.026
08/02/18 04:26:51 30.48  0.421 0.465   0.20  15.191   0.027
08/02/18 04:26:54 30.50  0.421 0.465   0.20  15.191   0.027
08/02/18 04:26:57 30.51  0.421 0.465   0.20  15.191   0.027
08/02/18 04:27:00 30.52  0.421 0.465   0.20  15.192   0.027
08/02/18 04:27:03 30.53  0.421 0.465   0.20  15.192   0.027
08/02/18 04:27:06 30.55  0.421 0.466   0.20  15.192   0.027
08/02/18 04:27:09 30.56  0.421 0.466   0.20  15.192   0.027
08/02/18 04:27:12 30.57  0.421 0.466   0.20  15.192   0.027
08/02/18 04:27:15 30.58  0.421 0.466   0.20  15.192   0.027
08/02/18 04:27:18 30.59  0.421 0.466   0.20  15.192   0.027
08/02/18 04:27:21 30.60  0.421 0.466   0.20  15.192   0.027
08/02/18 04:27:24 30.62  0.421 0.466   0.20  15.193   0.028
08/02/18 04:27:27 30.63  0.421 0.467   0.20  15.193   0.028
08/02/18 04:27:30 30.64  0.421 0.467   0.20  15.193   0.028
08/02/18 04:27:33 30.65  0.421 0.467   0.20  15.193   0.028
08/02/18 04:27:36 30.67  0.421 0.467   0.20  15.193   0.028
08/02/18 04:27:39 30.68  0.421 0.467   0.20  15.193   0.028
08/02/18 04:27:42 30.69  0.421 0.467   0.20  15.193   0.028
08/02/18 04:27:45 30.70  0.421 0.467   0.20  15.193   0.028
08/02/18 04:27:48 30.72  0.421 0.467   0.20  15.193   0.028
08/02/18 04:27:51 30.73  0.421 0.468   0.20  15.193   0.028
08/02/18 04:27:54 30.74  0.421 0.468   0.20  15.194   0.028
08/02/18 04:27:57 30.75  0.421 0.468   0.20  15.194   0.028
08/02/18 04:28:00 30.76  0.421 0.468   0.20  15.194   0.028
08/02/18 04:28:03 30.78  0.422 0.468   0.20  15.194   0.029
08/02/18 04:28:06 30.79  0.422 0.468   0.20  15.194   0.029
08/02/18 04:28:09 30.80  0.422 0.468   0.20  15.194   0.029
08/02/18 04:28:12 30.81  0.422 0.468   0.20  15.195   0.029
08/02/18 04:28:15 30.82  0.422 0.469   0.20  15.195   0.029
08/02/18 04:28:18 30.84  0.422 0.469   0.20  15.195   0.029
08/02/18 04:28:21 30.85  0.422 0.469   0.20  15.195   0.029
08/02/18 04:28:24 30.86  0.422 0.469   0.20  15.195   0.029
08/02/18 04:28:27 30.87  0.422 0.469   0.20  15.196   0.030
08/02/18 04:28:30 30.88  0.422 0.469   0.20  15.196   0.030
08/02/18 04:28:33 30.89  0.422 0.469   0.20  15.196   0.030
08/02/18 04:28:36 30.91  0.422 0.469   0.20  15.196   0.030
08/02/18 04:28:39 30.92  0.422 0.470   0.20  15.196   0.030
08/02/18 04:28:42 30.94  0.422 0.470   0.20  15.196   0.030
08/02/18 04:28:45 30.95  0.422 0.470   0.20  15.196   0.030
08/02/18 04:28:48 30.96  0.422 0.470   0.20  15.197   0.030
08/02/18 04:28:51 30.97  0.422 0.470   0.20  15.197   0.030
08/02/18 04:28:54 30.99  0.422 0.470   0.20  15.197   0.030
08/02/18 04:28:57 31.00  0.422 0.470   0.20  15.197   0.031
08/02/18 04:29:00 31.01  0.422 0.470   0.20  15.197   0.031
08/02/18 04:29:03 31.03  0.422 0.471   0.20  15.197   0.031
08/02/18 04:29:06 31.04  0.422 0.471   0.20  15.197   0.031
08/02/18 04:29:09 31.05  0.422 0.471   0.20  15.197   0.031
08/02/18 04:29:12 31.06  0.422 0.471   0.20  15.197   0.031
08/02/18 04:29:15 31.07  0.422 0.471   0.20  15.197   0.031
08/02/18 04:29:18 31.08  0.422 0.471   0.20  15.198   0.031
08/02/18 04:29:21 31.08  0.422 0.471   0.20  15.198   0.031
08/02/18 04:29:24 31.05  0.422 0.471   0.20  15.198   0.031
08/02/18 04:29:27 31.04  0.422 0.471   0.20  15.198   0.031
08/02/18 04:29:30 31.03  0.422 0.471   0.20  15.198   0.031
08/02/18 04:29:33 31.03  0.422 0.471   0.20  15.198   0.031
08/02/18 04:29:36 31.04  0.422 0.471   0.20  15.198   0.032
08/02/18 04:29:39 31.05  0.422 0.471   0.20  15.198   0.032
08/02/18 04:29:42 31.06  0.422 0.471   0.20  15.199   0.032
08/02/18 04:29:45 31.07  0.422 0.471   0.20  15.199   0.032
08/02/18 04:29:48 31.08  0.422 0.471   0.20  15.199   0.032
08/02/18 04:29:51 31.10  0.422 0.472   0.20  15.199   0.032
08/02/18 04:29:54 31.11  0.422 0.472   0.20  15.199   0.032
08/02/18 04:29:57 31.12  0.422 0.472   0.20  15.199   0.032
08/02/18 04:30:00 31.13  0.422 0.472   0.20  15.199   0.032
08/02/18 04:30:03 31.15  0.422 0.472   0.20  15.199   0.032
08/02/18 04:30:06 31.17  0.422 0.472   0.20  15.200   0.033
08/02/18 04:30:09 31.18  0.422 0.472   0.20  15.200   0.033
08/02/18 04:30:12 31.19  0.422 0.472   0.20  15.200   0.033
08/02/18 04:30:15 31.20  0.422 0.472   0.20  15.200   0.033
08/02/18 04:30:18 31.22  0.422 0.472   0.20  15.200   0.033
08/02/18 04:30:21 31.23  0.422 0.472   0.20  15.200   0.033
08/02/18 04:30:24 31.25  0.422 0.473   0.20  15.201   0.033
08/02/18 04:30:27 31.26  0.422 0.473   0.20  15.201   0.034
08/02/18 04:30:30 31.28  0.422 0.473   0.20  15.201   0.034
08/02/18 04:30:33 31.29  0.422 0.473   0.20  15.201   0.034
08/02/18 04:30:36 31.30  0.422 0.473   0.20  15.201   0.034
08/02/18 04:30:39 31.32  0.422 0.473   0.20  15.201   0.034
08/02/18 04:30:42 31.33  0.422 0.473   0.20  15.202   0.034
08/02/18 04:30:45 31.34  0.422 0.473   0.20  15.202   0.034
08/02/18 04:30:48 31.33  0.395 0.443   0.19  15.202   0.034
08/02/18 04:30:51 31.24  0.412 0.461   0.19  15.202   0.034
08/02/18 04:30:54 31.09  0.420 0.469   0.20  15.202   0.034
08/02/18 04:30:57 30.97  0.421 0.469   0.20  15.203   0.035
08/02/18 04:31:00 30.86  0.422 0.469   0.20  15.203   0.035
08/02/18 04:31:03 30.75  0.423 0.469   0.20  15.203   0.035
08/02/18 04:31:06 30.69  0.423 0.470   0.20  15.203   0.035
08/02/18 04:31:09 30.66  0.424 0.470   0.20  15.203   0.035
08/02/18 04:31:12 30.63  0.424 0.470   0.20  15.203   0.035
08/02/18 04:31:15 30.62  0.424 0.470   0.20  15.204   0.035
08/02/18 04:31:18 30.61  0.424 0.470   0.20  15.204   0.035
08/02/18 04:31:21 30.61  0.424 0.470   0.20  15.204   0.036
08/02/18 04:31:24 30.61  0.424 0.470   0.20  15.204   0.036
08/02/18 04:31:27 30.61  0.424 0.470   0.20  15.204   0.036
08/02/18 04:31:30 30.62  0.424 0.470   0.20  15.204   0.036
08/02/18 04:31:33 30.63  0.424 0.470   0.20  15.205   0.036
08/02/18 04:31:36 30.64  0.424 0.470   0.20  15.205   0.036
08/02/18 04:31:39 30.65  0.424 0.470   0.20  15.205   0.036
08/02/18 04:31:42 30.66  0.424 0.470   0.20  15.205   0.036
08/02/18 04:31:45 30.67  0.424 0.470   0.20  15.205   0.036
08/02/18 04:31:48 30.68  0.424 0.470   0.20  15.205   0.036
08/02/18 04:31:51 30.69  0.424 0.470   0.20  15.205   0.036
08/02/18 04:31:54 30.70  0.424 0.470   0.20  15.205   0.037
08/02/18 04:31:57 30.71  0.424 0.470   0.20  15.206   0.037
08/02/18 04:32:00 30.72  0.424 0.470   0.20  15.206   0.037
08/02/18 04:32:03 30.73  0.424 0.470   0.20  15.206   0.037
08/02/18 04:32:06 30.74  0.424 0.470   0.20  15.206   0.037
08/02/18 04:32:09 30.74  0.424 0.470   0.20  15.207   0.037
08/02/18 04:32:12 30.75  0.424 0.471   0.20  15.207   0.038
08/02/18 04:32:15 30.76  0.424 0.471   0.20  15.207   0.038
08/02/18 04:32:18 30.76  0.424 0.471   0.20  15.207   0.038
08/02/18 04:32:21 30.77  0.424 0.471   0.20  15.207   0.038
08/02/18 04:32:24 30.77  0.424 0.471   0.20  15.207   0.038
08/02/18 04:32:27 30.78  0.424 0.471   0.20  15.207   0.038
08/02/18 04:32:30 30.78  0.424 0.471   0.20  15.207   0.038
08/02/18 04:32:33 30.78  0.424 0.471   0.20  15.208   0.038
08/02/18 04:32:36 30.79  0.424 0.471   0.20  15.207   0.038
08/02/18 04:32:39 30.79  0.424 0.470   0.20  15.207   0.038
08/02/18 04:32:42 30.80  0.424 0.470   0.20  15.208   0.038
08/02/18 04:32:45 30.81  0.423 0.470   0.20  15.208   0.038
08/02/18 04:32:48 30.81  0.423 0.470   0.20  15.208   0.038
08/02/18 04:32:51 30.80  0.423 0.470   0.20  15.208   0.039
08/02/18 04:32:54 30.80  0.423 0.470   0.20  15.208   0.038
08/02/18 04:32:57 30.80  0.423 0.470   0.20  15.208   0.038
08/02/18 04:33:00 30.80  0.423 0.470   0.20  15.208   0.038
08/02/18 04:33:03 30.80  0.423 0.470   0.20  15.208   0.039
08/02/18 04:33:06 30.80  0.423 0.470   0.20  15.209   0.039
08/02/18 04:33:09 30.80  0.423 0.470   0.20  15.208   0.039
08/02/18 04:33:12 30.80  0.423 0.470   0.20  15.208   0.039
08/02/18 04:33:15 30.80  0.423 0.469   0.20  15.208   0.039
08/02/18 04:33:18 30.81  0.422 0.469   0.20  15.209   0.039
08/02/18 04:33:21 30.82  0.422 0.469   0.20  15.209   0.039
08/02/18 04:33:24 30.82  0.422 0.469   0.20  15.209   0.039
08/02/18 04:33:27 30.82  0.422 0.469   0.20  15.209   0.039
08/02/18 04:33:30 30.82  0.422 0.469   0.20  15.210   0.040
08/02/18 04:33:33 30.82  0.422 0.469   0.20  15.210   0.040
08/02/18 04:33:36 30.82  0.422 0.469   0.20  15.210   0.040
08/02/18 04:33:39 30.82  0.422 0.469   0.20  15.210   0.040
08/02/18 04:33:42 30.82  0.422 0.468   0.20  15.210   0.040
08/02/18 04:33:45 30.83  0.421 0.468   0.20  15.210   0.040
08/02/18 04:33:48 30.83  0.421 0.468   0.20  15.210   0.040
08/02/18 04:33:51 30.83  0.421 0.468   0.20  15.211   0.040
08/02/18 04:33:54 30.83  0.421 0.468   0.20  15.211   0.040
08/02/18 04:33:57 30.83  0.421 0.468   0.20  15.211   0.040
08/02/18 04:34:00 30.83  0.421 0.468   0.20  15.211   0.040
08/02/18 04:34:03 30.84  0.420 0.467   0.20  15.211   0.041
08/02/18 04:34:06 30.84  0.420 0.467   0.20  15.211   0.040
08/02/18 04:34:09 30.84  0.420 0.467   0.20  15.211   0.041
08/02/18 04:34:12 30.84  0.420 0.467   0.20  15.211   0.041
08/02/18 04:34:15 30.84  0.420 0.467   0.20  15.212   0.041
08/02/18 04:34:18 30.84  0.420 0.466   0.20  15.212   0.041
08/02/18 04:34:21 30.84  0.419 0.466   0.20  15.212   0.042
08/02/18 04:34:24 30.84  0.419 0.466   0.20  15.213   0.042
08/02/18 04:34:27 30.84  0.419 0.466   0.20  15.213   0.042
08/02/18 04:34:30 30.85  0.419 0.465   0.20  15.213   0.042
08/02/18 04:34:33 30.86  0.418 0.465   0.20  15.213   0.042
08/02/18 04:34:36 30.87  0.418 0.465   0.20  15.213   0.042
08/02/18 04:34:39 30.88  0.418 0.465   0.20  15.213   0.042
08/02/18 04:34:42 30.88  0.418 0.465   0.20  15.213   0.042
08/02/18 04:34:45 30.88  0.418 0.465   0.20  15.213   0.042
08/02/18 04:34:48 30.88  0.418 0.465   0.20  15.213   0.042
08/02/18 04:34:51 30.88  0.418 0.465   0.20  15.213   0.042
08/02/18 04:34:54 30.88  0.418 0.465   0.20  15.213   0.042
08/02/18 04:34:57 30.89  0.418 0.465   0.20  15.213   0.042
08/02/18 04:35:00 30.89  0.418 0.465   0.20  15.214   0.042
08/02/18 04:35:03 30.89  0.418 0.465   0.20  15.214   0.043
08/02/18 04:35:06 30.89  0.418 0.465   0.20  15.214   0.043
08/02/18 04:35:09 30.89  0.418 0.465   0.20  15.214   0.043
08/02/18 04:35:12 30.89  0.418 0.465   0.20  15.214   0.043
08/02/18 04:35:15 30.89  0.418 0.465   0.20  15.215   0.043
08/02/18 04:35:18 30.89  0.418 0.465   0.20  15.215   0.043
08/02/18 04:35:21 30.89  0.418 0.465   0.20  15.215   0.043
08/02/18 04:35:24 30.90  0.418 0.465   0.20  15.215   0.043
08/02/18 04:35:27 30.90  0.418 0.465   0.20  15.215   0.043
08/02/18 04:35:30 30.90  0.418 0.465   0.20  15.215   0.044
08/02/18 04:35:33 30.90  0.418 0.465   0.20  15.215   0.044
08/02/18 04:35:36 30.90  0.418 0.465   0.20  15.215   0.044
08/02/18 04:35:39 30.90  0.418 0.466   0.20  15.215   0.044
08/02/18 04:35:42 30.90  0.418 0.466   0.20  15.216   0.044
08/02/18 04:35:45 30.90  0.418 0.466   0.20  15.216   0.044
08/02/18 04:35:48 30.90  0.418 0.466   0.20  15.216   0.044
08/02/18 04:35:51 30.90  0.418 0.466   0.20  15.216   0.044
08/02/18 04:35:54 30.90  0.418 0.466   0.20  15.216   0.044
08/02/18 04:35:57 30.91  0.418 0.466   0.20  15.216   0.044
08/02/18 04:36:00 30.91  0.418 0.466   0.20  15.217   0.044
08/02/18 04:36:03 30.91  0.418 0.466   0.20  15.217   0.044
08/02/18 04:36:06 30.92  0.418 0.466   0.20  15.217   0.045
08/02/18 04:36:09 30.92  0.418 0.466   0.20  15.217   0.045
08/02/18 04:36:12 30.92  0.418 0.466   0.20  15.217   0.045
08/02/18 04:36:15 30.92  0.419 0.466   0.20  15.217   0.045
08/02/18 04:36:18 30.92  0.419 0.466   0.20  15.217   0.045
08/02/18 04:36:21 30.92  0.419 0.466   0.20  15.218   0.045
08/02/18 04:36:24 30.92  0.419 0.466   0.20  15.218   0.045
08/02/18 04:36:27 30.92  0.419 0.466   0.20  15.218   0.045
08/02/18 04:36:30 30.92  0.419 0.466   0.20  15.218   0.045
08/02/18 04:36:33 30.91  0.419 0.466   0.20  15.218   0.045
08/02/18 04:36:36 30.89  0.419 0.466   0.20  15.218   0.045
08/02/18 04:36:39 30.88  0.419 0.466   0.20  15.218   0.045
08/02/18 04:36:42 30.87  0.419 0.466   0.20  15.218   0.045
08/02/18 04:36:45 30.87  0.419 0.466   0.20  15.218   0.045
08/02/18 04:36:48 30.87  0.419 0.466   0.20  15.218   0.046
08/02/18 04:36:51 30.87  0.419 0.466   0.20  15.218   0.046
08/02/18 04:36:54 30.87  0.419 0.466   0.20  15.218   0.046
08/02/18 04:36:57 30.87  0.419 0.466   0.20  15.218   0.046
08/02/18 04:37:00 30.87  0.419 0.466   0.20  15.219   0.046
08/02/18 04:37:03 30.88  0.419 0.466   0.20  15.219   0.046
08/02/18 04:37:06 30.87  0.419 0.466   0.20  15.219   0.046
08/02/18 04:37:09 30.87  0.419 0.466   0.20  15.219   0.046
08/02/18 04:37:12 30.88  0.419 0.466   0.20  15.219   0.046
08/02/18 04:37:15 30.88  0.419 0.466   0.20  15.219   0.046
08/02/18 04:37:18 30.88  0.419 0.466   0.20  15.219   0.046
08/02/18 04:37:21 30.88  0.419 0.466   0.20  15.219   0.047
08/02/18 04:37:24 30.88  0.419 0.466   0.20  15.220   0.047
08/02/18 04:37:27 30.88  0.419 0.466   0.20  15.220   0.047
08/02/18 04:37:30 30.88  0.419 0.466   0.20  15.220   0.047
08/02/18 04:37:33 30.88  0.419 0.466   0.20  15.220   0.047
08/02/18 04:37:36 30.89  0.419 0.466   0.20  15.220   0.047
08/02/18 04:37:39 30.89  0.419 0.466   0.20  15.220   0.047
08/02/18 04:37:42 30.89  0.419 0.466   0.20  15.221   0.047
08/02/18 04:37:45 30.89  0.419 0.466   0.20  15.221   0.048
08/02/18 04:37:48 30.89  0.419 0.466   0.20  15.221   0.048
08/02/18 04:37:51 30.90  0.419 0.466   0.20  15.222   0.048
08/02/18 04:37:54 30.90  0.419 0.466   0.20  15.222   0.048
08/02/18 04:37:57 30.90  0.419 0.466   0.20  15.222   0.048
08/02/18 04:38:00 30.90  0.419 0.466   0.20  15.222   0.048
08/02/18 04:38:03 30.90  0.419 0.466   0.20  15.222   0.048
08/02/18 04:38:06 30.90  0.419 0.466   0.20  15.222   0.048
08/02/18 04:38:09 30.90  0.419 0.466   0.20  15.222   0.048
08/02/18 04:38:12 30.90  0.419 0.466   0.20  15.222   0.048
08/02/18 04:38:15 30.90  0.419 0.466   0.20  15.222   0.048
08/02/18 04:38:18 30.90  0.419 0.466   0.20  15.222   0.049
08/02/18 04:38:21 30.91  0.419 0.466   0.20  15.222   0.049
08/02/18 04:38:24 30.91  0.419 0.466   0.20  15.223   0.049
08/02/18 04:38:27 30.91  0.419 0.466   0.20  15.223   0.049
08/02/18 04:38:30 30.91  0.419 0.466   0.20  15.223   0.049
08/02/18 04:38:33 30.91  0.419 0.466   0.20  15.223   0.049
08/02/18 04:38:36 30.92  0.419 0.466   0.20  15.223   0.049
08/02/18 04:38:39 30.92  0.419 0.466   0.20  15.223   0.049
08/02/18 04:38:42 30.92  0.419 0.466   0.20  15.223   0.049
08/02/18 04:38:45 30.92  0.419 0.466   0.20  15.223   0.049
08/02/18 04:38:48 30.92  0.419 0.466   0.20  15.223   0.049
08/02/18 04:38:51 30.93  0.419 0.466   0.20  15.223   0.049
08/02/18 04:38:54 30.93  0.419 0.466   0.20  15.223   0.049
08/02/18 04:38:57 30.93  0.419 0.466   0.20  15.223   0.049
08/02/18 04:39:00 30.93  0.419 0.466   0.20  15.223   0.049
08/02/18 04:39:03 30.93  0.419 0.466   0.20  15.224   0.049
08/02/18 04:39:06 30.93  0.419 0.466   0.20  15.224   0.050
08/02/18 04:39:09 30.94  0.419 0.466   0.20  15.224   0.050
08/02/18 04:39:12 30.94  0.419 0.466   0.20  15.224   0.050
08/02/18 04:39:15 30.94  0.419 0.466   0.20  15.224   0.050
08/02/18 04:39:18 30.94  0.419 0.466   0.20  15.224   0.050
08/02/18 04:39:21 30.94  0.419 0.466   0.20  15.225   0.050
08/02/18 04:39:24 30.94  0.419 0.466   0.20  15.225   0.050
08/02/18 04:39:27 30.95  0.419 0.466   0.20  15.225   0.050
08/02/18 04:39:30 30.95  0.419 0.466   0.20  15.225   0.050
08/02/18 04:39:33 30.95  0.419 0.466   0.20  15.225   0.050
08/02/18 04:39:36 30.95  0.419 0.466   0.20  15.225   0.051
08/02/18 04:39:39 30.95  0.419 0.466   0.20  15.225   0.051
08/02/18 04:39:42 30.95  0.419 0.466   0.20  15.226   0.051
08/02/18 04:39:45 30.95  0.419 0.466   0.20  15.226   0.051
08/02/18 04:39:48 30.96  0.419 0.466   0.20  15.226   0.051
08/02/18 04:39:51 30.96  0.419 0.466   0.20  15.226   0.051
08/02/18 04:39:54 30.96  0.419 0.466   0.20  15.226   0.051
08/02/18 04:39:57 30.96  0.419 0.466   0.20  15.225   0.051
08/02/18 04:40:00 30.96  0.419 0.466   0.20  15.225   0.051
08/02/18 04:40:03 30.96  0.419 0.466   0.20  15.226   0.051
08/02/18 04:40:06 30.96  0.419 0.466   0.20  15.226   0.051
08/02/18 04:40:09 30.96  0.419 0.467   0.20  15.226   0.051
08/02/18 04:40:12 30.97  0.419 0.467   0.20  15.226   0.051
08/02/18 04:40:15 30.97  0.419 0.467   0.20  15.226   0.051
08/02/18 04:40:18 30.97  0.419 0.467   0.20  15.226   0.051
08/02/18 04:40:21 30.97  0.419 0.467   0.20  15.226   0.051
08/02/18 04:40:24 30.97  0.419 0.467   0.20  15.226   0.051
08/02/18 04:40:27 30.97  0.419 0.467   0.20  15.226   0.051
08/02/18 04:40:30 30.98  0.419 0.467   0.20  15.227   0.051
08/02/18 04:40:33 30.98  0.419 0.467   0.20  15.227   0.051
08/02/18 04:40:36 30.98  0.419 0.467   0.20  15.227   0.052
08/02/18 04:40:39 30.98  0.419 0.467   0.20  15.227   0.052
08/02/18 04:40:42 30.99  0.419 0.467   0.20  15.227   0.052
08/02/18 04:40:45 30.99  0.419 0.467   0.20  15.227   0.052
08/02/18 04:40:48 30.99  0.419 0.467   0.20  15.228   0.052
08/02/18 04:40:51 30.99  0.419 0.467   0.20  15.228   0.052
08/02/18 04:40:54 31.00  0.419 0.467   0.20  15.228   0.053
08/02/18 04:40:57 31.00  0.419 0.467   0.20  15.228   0.052
08/02/18 04:41:00 31.00  0.419 0.467   0.20  15.228   0.053
08/02/18 04:41:03 31.00  0.419 0.467   0.20  15.228   0.053
08/02/18 04:41:06 31.00  0.419 0.467   0.20  15.228   0.053
08/02/18 04:41:09 31.01  0.419 0.467   0.20  15.229   0.053
08/02/18 04:41:12 31.01  0.419 0.467   0.20  15.229   0.053
08/02/18 04:41:15 31.01  0.419 0.467   0.20  15.229   0.053
08/02/18 04:41:18 31.01  0.419 0.467   0.20  15.229   0.053
08/02/18 04:41:21 31.02  0.419 0.467   0.20  15.229   0.053
08/02/18 04:41:24 31.02  0.419 0.467   0.20  15.229   0.053
08/02/18 04:41:27 31.02  0.419 0.467   0.20  15.229   0.053
08/02/18 04:41:30 31.03  0.419 0.467   0.20  15.229   0.053
08/02/18 04:41:33 31.03  0.419 0.467   0.20  15.229   0.054
08/02/18 04:41:36 31.03  0.419 0.467   0.20  15.229   0.054
08/02/18 04:41:39 31.03  0.419 0.467   0.20  15.230   0.054
08/02/18 04:41:42 31.04  0.419 0.467   0.20  15.230   0.054
08/02/18 04:41:45 31.04  0.419 0.467   0.20  15.230   0.054
08/02/18 04:41:48 31.04  0.419 0.467   0.20  15.230   0.054
08/02/18 04:41:51 31.04  0.419 0.467   0.20  15.230   0.054
08/02/18 04:41:54 31.05  0.419 0.467   0.20  15.230   0.054
08/02/18 04:41:57 31.05  0.419 0.467   0.20  15.231   0.054
08/02/18 04:42:00 31.05  0.419 0.467   0.20  15.231   0.054
08/02/18 04:42:03 31.05  0.419 0.467   0.20  15.231   0.055
08/02/18 04:42:06 31.05  0.419 0.467   0.20  15.231   0.055
08/02/18 04:42:09 31.06  0.419 0.467   0.20  15.231   0.055
08/02/18 04:42:12 31.06  0.419 0.467   0.20  15.231   0.055
08/02/18 04:42:15 31.06  0.419 0.467   0.20  15.231   0.055
08/02/18 04:42:18 31.07  0.419 0.467   0.20  15.232   0.055
08/02/18 04:42:21 31.07  0.419 0.467   0.20  15.232   0.055
08/02/18 04:42:24 31.07  0.419 0.467   0.20  15.232   0.055
08/02/18 04:42:27 31.08  0.419 0.467   0.20  15.232   0.055
08/02/18 04:42:30 31.08  0.419 0.467   0.20  15.232   0.055
08/02/18 04:42:33 31.08  0.418 0.467   0.20  15.232   0.056
08/02/18 04:42:36 31.09  0.418 0.467   0.20  15.232   0.056
08/02/18 04:42:39 31.09  0.418 0.467   0.20  15.232   0.056
08/02/18 04:42:42 31.09  0.418 0.467   0.20  15.232   0.056
08/02/18 04:42:45 31.10  0.418 0.467   0.20  15.232   0.056
08/02/18 04:42:48 31.10  0.418 0.467   0.20  15.232   0.056
08/02/18 04:42:51 31.10  0.418 0.467   0.20  15.233   0.056
08/02/18 04:42:54 31.11  0.418 0.467   0.20  15.233   0.056
08/02/18 04:42:57 31.11  0.418 0.467   0.20  15.233   0.056
08/02/18 04:43:00 31.11  0.418 0.467   0.20  15.233   0.056
08/02/18 04:43:03 31.12  0.418 0.467   0.20  15.233   0.056
08/02/18 04:43:06 31.12  0.418 0.467   0.20  15.233   0.056
08/02/18 04:43:09 31.12  0.418 0.467   0.20  15.233   0.056
08/02/18 04:43:12 31.13  0.418 0.467   0.20  15.233   0.056
08/02/18 04:43:15 31.13  0.418 0.467   0.20  15.233   0.056
08/02/18 04:43:18 31.13  0.418 0.467   0.20  15.233   0.056
08/02/18 04:43:21 31.14  0.418 0.467   0.20  15.233   0.056
08/02/18 04:43:24 31.14  0.418 0.467   0.20  15.233   0.056
08/02/18 04:43:27 31.14  0.418 0.467   0.20  15.234   0.057
08/02/18 04:43:30 31.14  0.418 0.467   0.20  15.234   0.057
08/02/18 04:43:33 31.15  0.418 0.467   0.20  15.234   0.057
08/02/18 04:43:36 31.15  0.418 0.468   0.20  15.234   0.057
08/02/18 04:43:39 31.15  0.418 0.468   0.20  15.235   0.057
08/02/18 04:43:42 31.16  0.418 0.468   0.20  15.235   0.057
08/02/18 04:43:45 31.16  0.418 0.468   0.20  15.235   0.057
08/02/18 04:43:48 31.16  0.418 0.468   0.20  15.235   0.058
08/02/18 04:43:51 31.16  0.418 0.468   0.20  15.235   0.058
08/02/18 04:43:54 31.17  0.418 0.468   0.20  15.235   0.057
08/02/18 04:43:57 31.17  0.418 0.468   0.20  15.235   0.057
08/02/18 04:44:00 31.17  0.418 0.468   0.20  15.235   0.057
08/02/18 04:44:03 31.18  0.418 0.468   0.20  15.235   0.057
08/02/18 04:44:06 31.18  0.418 0.468   0.20  15.235   0.058
08/02/18 04:44:09 31.19  0.418 0.468   0.20  15.235   0.058
08/02/18 04:44:12 31.19  0.418 0.468   0.20  15.236   0.058
08/02/18 04:44:15 31.20  0.418 0.468   0.20  15.236   0.058
08/02/18 04:44:18 31.20  0.418 0.468   0.20  15.236   0.058
08/02/18 04:44:21 31.21  0.418 0.468   0.20  15.236   0.058
08/02/18 04:44:24 31.21  0.418 0.468   0.20  15.236   0.058
08/02/18 04:44:27 31.22  0.418 0.468   0.20  15.236   0.058
08/02/18 04:44:30 31.22  0.418 0.468   0.20  15.236   0.058
08/02/18 04:44:33 31.23  0.418 0.468   0.20  15.236   0.058
08/02/18 04:44:36 31.23  0.418 0.468   0.20  15.236   0.058
08/02/18 04:44:39 31.24  0.418 0.468   0.20  15.236   0.058
08/02/18 04:44:42 31.24  0.418 0.468   0.20  15.236   0.058
08/02/18 04:44:45 31.24  0.418 0.468   0.20  15.236   0.058
08/02/18 04:44:48 31.25  0.418 0.468   0.20  15.236   0.058
08/02/18 04:44:51 31.26  0.418 0.468   0.20  15.236   0.058
08/02/18 04:44:54 31.26  0.418 0.468   0.20  15.236   0.058
08/02/18 04:44:57 31.26  0.418 0.468   0.20  15.236   0.058
08/02/18 04:45:00 31.27  0.418 0.468   0.20  15.236   0.059
08/02/18 04:45:03 31.27  0.418 0.468   0.20  15.237   0.059
08/02/18 04:45:06 31.28  0.418 0.468   0.20  15.237   0.059
08/02/18 04:45:09 31.28  0.418 0.468   0.20  15.237   0.059
08/02/18 04:45:12 31.29  0.418 0.468   0.20  15.237   0.059
08/02/18 04:45:15 31.29  0.418 0.468   0.20  15.237   0.059
08/02/18 04:45:18 31.30  0.418 0.468   0.20  15.237   0.059
08/02/18 04:45:21 31.30  0.418 0.468   0.20  15.237   0.059
08/02/18 04:45:24 31.31  0.418 0.468   0.20  15.238   0.059
08/02/18 04:45:27 31.32  0.418 0.468   0.20  15.238   0.059
08/02/18 04:45:30 31.32  0.418 0.468   0.20  15.238   0.059
08/02/18 04:45:33 31.33  0.418 0.468   0.20  15.238   0.059
08/02/18 04:45:36 31.33  0.418 0.468   0.20  15.238   0.059
08/02/18 04:45:39 31.34  0.418 0.468   0.20  15.238   0.060
08/02/18 04:45:42 31.34  0.418 0.468   0.20  15.238   0.060
08/02/18 04:45:45 31.35  0.418 0.468   0.20  15.238   0.060
08/02/18 04:45:48 31.35  0.418 0.468   0.20  15.238   0.060
08/02/18 04:45:51 31.36  0.418 0.469   0.20  15.238   0.060
08/02/18 04:45:54 31.36  0.418 0.469   0.20  15.238   0.060
08/02/18 04:45:57 31.37  0.418 0.469   0.20  15.238   0.060
08/02/18 04:46:00 31.37  0.418 0.469   0.20  15.238   0.060
08/02/18 04:46:03 31.38  0.418 0.469   0.20  15.239   0.060
08/02/18 04:46:06 31.38  0.418 0.469   0.20  15.239   0.060
08/02/18 04:46:09 31.39  0.418 0.469   0.20  15.239   0.060
08/02/18 04:46:12 31.39  0.418 0.469   0.20  15.239   0.060
08/02/18 04:46:15 31.40  0.418 0.469   0.20  15.239   0.060
08/02/18 04:46:18 31.41  0.418 0.469   0.20  15.239   0.060
08/02/18 04:46:21 31.41  0.418 0.469   0.20  15.239   0.060
08/02/18 04:46:24 31.42  0.418 0.469   0.20  15.239   0.060
08/02/18 04:46:27 31.42  0.418 0.469   0.20  15.239   0.060
08/02/18 04:46:30 31.43  0.418 0.469   0.20  15.239   0.060
08/02/18 04:46:33 31.43  0.418 0.469   0.20  15.239   0.060
08/02/18 04:46:36 31.44  0.418 0.469   0.20  15.239   0.060
08/02/18 04:46:39 31.44  0.418 0.469   0.20  15.239   0.060
08/02/18 04:46:42 31.45  0.418 0.469   0.20  15.239   0.060
08/02/18 04:46:45 31.45  0.418 0.469   0.20  15.239   0.060
08/02/18 04:46:48 31.46  0.418 0.469   0.20  15.239   0.060
08/02/18 04:46:51 31.46  0.418 0.469   0.20  15.239   0.060
08/02/18 04:46:54 31.47  0.418 0.469   0.20  15.239   0.060
08/02/18 04:46:57 31.47  0.418 0.469   0.20  15.239   0.060
08/02/18 04:47:00 31.48  0.418 0.469   0.20  15.239   0.060
08/02/18 04:47:03 31.48  0.418 0.469   0.20  15.239   0.060
08/02/18 04:47:06 31.48  0.418 0.469   0.20  15.239   0.060
08/02/18 04:47:09 31.48  0.418 0.469   0.20  15.239   0.060
08/02/18 04:47:12 31.48  0.418 0.469   0.20  15.239   0.060
08/02/18 04:47:15 31.48  0.418 0.469   0.20  15.239   0.060
08/02/18 04:47:18 31.49  0.418 0.469   0.20  15.239   0.060
08/02/18 04:47:21 31.49  0.418 0.469   0.20  15.239   0.060
08/02/18 04:47:24 31.50  0.418 0.469   0.20  15.239   0.060
08/02/18 04:47:27 31.51  0.418 0.469   0.20  15.239   0.060
08/02/18 04:47:30 31.51  0.417 0.469   0.20  15.239   0.060
08/02/18 04:47:33 31.52  0.417 0.469   0.20  15.239   0.061
08/02/18 04:47:36 31.53  0.417 0.469   0.20  15.239   0.061
08/02/18 04:47:39 31.53  0.417 0.470   0.20  15.240   0.061
08/02/18 04:47:42 31.54  0.417 0.470   0.20  15.239   0.061
08/02/18 04:47:45 31.54  0.417 0.470   0.20  15.239   0.061
08/02/18 04:47:48 31.54  0.417 0.470   0.20  15.240   0.061
08/02/18 04:47:51 31.54  0.417 0.470   0.20  15.240   0.061
08/02/18 04:47:54 31.55  0.417 0.470   0.20  15.240   0.061
08/02/18 04:47:57 31.56  0.417 0.470   0.20  15.240   0.061
08/02/18 04:48:00 31.56  0.417 0.470   0.20  15.240   0.061
08/02/18 04:48:03 31.57  0.417 0.470   0.20  15.240   0.061
08/02/18 04:48:06 31.58  0.417 0.470   0.20  15.240   0.061
08/02/18 04:48:09 31.58  0.417 0.470   0.20  15.240   0.061
08/02/18 04:48:12 31.59  0.417 0.470   0.20  15.240   0.061
08/02/18 04:48:15 31.59  0.417 0.470   0.20  15.240   0.061
08/02/18 04:48:18 31.60  0.417 0.470   0.20  15.240   0.061
08/02/18 04:48:21 31.60  0.417 0.470   0.20  15.240   0.061
08/02/18 04:48:24 31.61  0.417 0.470   0.20  15.240   0.061
08/02/18 04:48:27 31.62  0.417 0.470   0.20  15.241   0.062
08/02/18 04:48:30 31.62  0.417 0.470   0.20  15.242   0.062
08/02/18 04:48:33 31.62  0.417 0.470   0.20  15.242   0.062
08/02/18 04:48:36 31.63  0.417 0.470   0.20  15.242   0.063
08/02/18 04:48:39 31.63  0.417 0.470   0.20  15.242   0.063
08/02/18 04:48:42 31.64  0.417 0.470   0.20  15.243   0.063
08/02/18 04:48:45 31.64  0.417 0.470   0.20  15.243   0.063
08/02/18 04:48:48 31.65  0.417 0.470   0.20  15.243   0.063
08/02/18 04:48:51 31.65  0.417 0.470   0.20  15.243   0.063
08/02/18 04:48:54 31.66  0.417 0.470   0.20  15.243   0.063
08/02/18 04:48:57 31.66  0.417 0.470   0.20  15.242   0.063
08/02/18 04:49:00 31.67  0.417 0.470   0.20  15.242   0.063
08/02/18 04:49:03 31.67  0.417 0.470   0.20  15.242   0.063
08/02/18 04:49:06 31.68  0.417 0.471   0.20  15.242   0.063
08/02/18 04:49:09 31.68  0.417 0.471   0.20  15.242   0.063
08/02/18 04:49:12 31.69  0.417 0.471   0.20  15.242   0.062
08/02/18 04:49:15 31.69  0.417 0.471   0.20  15.242   0.062
08/02/18 04:49:18 31.70  0.417 0.471   0.20  15.242   0.062
08/02/18 04:49:21 31.70  0.417 0.471   0.20  15.242   0.062
08/02/18 04:49:24 31.71  0.417 0.471   0.20  15.242   0.062
08/02/18 04:49:27 31.71  0.417 0.471   0.20  15.242   0.063
08/02/18 04:49:30 31.72  0.417 0.471   0.20  15.243   0.063
08/02/18 04:49:33 31.72  0.417 0.471   0.20  15.242   0.063
08/02/18 04:49:36 31.72  0.417 0.471   0.20  15.242   0.063
08/02/18 04:49:39 31.73  0.417 0.471   0.20  15.242   0.063
08/02/18 04:49:42 31.72  0.417 0.471   0.20  15.242   0.063
08/02/18 04:49:45 31.72  0.417 0.471   0.20  15.243   0.063
08/02/18 04:49:48 31.72  0.417 0.471   0.20  15.243   0.063
08/02/18 04:49:51 31.72  0.417 0.471   0.20  15.242   0.063
08/02/18 04:49:54 31.72  0.417 0.471   0.20  15.242   0.063
08/02/18 04:49:57 31.72  0.417 0.471   0.20  15.242   0.063
08/02/18 04:50:00 31.72  0.417 0.471   0.20  15.242   0.063
08/02/18 04:50:03 31.71  0.418 0.471   0.20  15.243   0.063
08/02/18 04:50:06 31.71  0.418 0.471   0.20  15.243   0.063
08/02/18 04:50:09 31.70  0.418 0.471   0.20  15.242   0.063
08/02/18 04:50:12 31.69  0.418 0.471   0.20  15.242   0.063
08/02/18 04:50:15 31.69  0.418 0.471   0.20  15.242   0.063
08/02/18 04:50:18 31.68  0.418 0.471   0.20  15.242   0.063
08/02/18 04:50:21 31.68  0.418 0.471   0.20  15.242   0.063
08/02/18 04:50:24 31.69  0.418 0.471   0.20  15.242   0.062
08/02/18 04:50:27 31.70  0.418 0.471   0.20  15.241   0.062
08/02/18 04:50:30 31.71  0.418 0.471   0.20  15.241   0.062
08/02/18 04:50:33 31.71  0.418 0.471   0.20  15.241   0.062
08/02/18 04:50:36 31.72  0.418 0.471   0.20  15.241   0.062
08/02/18 04:50:39 31.72  0.418 0.471   0.20  15.240   0.061
08/02/18 04:50:42 31.73  0.418 0.471   0.20  15.240   0.061
08/02/18 04:50:45 31.73  0.418 0.471   0.20  15.240   0.061
08/02/18 04:50:48 31.74  0.418 0.471   0.20  15.240   0.061
08/02/18 04:50:51 31.74  0.418 0.471   0.20  15.240   0.061
08/02/18 04:50:54 31.74  0.418 0.471   0.20  15.240   0.061
08/02/18 04:50:57 31.75  0.418 0.471   0.20  15.240   0.061
08/02/18 04:51:00 31.75  0.418 0.471   0.20  15.240   0.061
08/02/18 04:51:03 31.75  0.418 0.472   0.20  15.240   0.061
08/02/18 04:51:06 31.76  0.418 0.472   0.20  15.240   0.061
08/02/18 04:51:09 31.76  0.418 0.472   0.20  15.240   0.061
08/02/18 04:51:12 31.76  0.418 0.472   0.20  15.240   0.061
08/02/18 04:51:15 31.77  0.418 0.472   0.20  15.240   0.061
08/02/18 04:51:18 31.77  0.418 0.472   0.20  15.240   0.061
08/02/18 04:51:21 31.77  0.418 0.472   0.20  15.240   0.061
08/02/18 04:51:24 31.78  0.418 0.472   0.20  15.240   0.061
08/02/18 04:51:27 31.78  0.418 0.472   0.20  15.240   0.061
08/02/18 04:51:30 31.79  0.418 0.472   0.20  15.240   0.061
08/02/18 04:51:33 31.79  0.418 0.472   0.20  15.240   0.061
08/02/18 04:51:36 31.80  0.418 0.472   0.20  15.240   0.061
08/02/18 04:51:39 31.80  0.418 0.472   0.20  15.241   0.062
08/02/18 04:51:42 31.80  0.418 0.472   0.20  15.241   0.062
08/02/18 04:51:45 31.81  0.418 0.472   0.20  15.241   0.062
08/02/18 04:51:48 31.81  0.418 0.472   0.20  15.241   0.062
08/02/18 04:51:51 31.82  0.418 0.472   0.20  15.241   0.062
08/02/18 04:51:54 31.82  0.418 0.472   0.20  15.241   0.062
08/02/18 04:51:57 31.82  0.418 0.472   0.20  15.241   0.062
08/02/18 04:52:00 31.83  0.418 0.472   0.20  15.241   0.062
08/02/18 04:52:03 31.83  0.418 0.472   0.20  15.241   0.062
08/02/18 04:52:06 31.84  0.418 0.472   0.20  15.241   0.062
08/02/18 04:52:09 31.84  0.418 0.472   0.20  15.241   0.062
08/02/18 04:52:12 31.84  0.417 0.472   0.20  15.241   0.062
08/02/18 04:52:15 31.85  0.417 0.472   0.20  15.241   0.062
08/02/18 04:52:18 31.85  0.417 0.472   0.20  15.241   0.062
08/02/18 04:52:21 31.86  0.417 0.472   0.20  15.241   0.062
08/02/18 04:52:24 31.86  0.417 0.472   0.20  15.241   0.062
08/02/18 04:52:27 31.87  0.417 0.472   0.20  15.241   0.062
08/02/18 04:52:30 31.87  0.417 0.472   0.20  15.241   0.062
08/02/18 04:52:33 31.88  0.417 0.472   0.20  15.242   0.062
08/02/18 04:52:36 31.88  0.417 0.472   0.20  15.242   0.062
08/02/18 04:52:39 31.89  0.417 0.472   0.20  15.242   0.063
08/02/18 04:52:42 31.89  0.417 0.472   0.20  15.242   0.063
08/02/18 04:52:45 31.90  0.417 0.472   0.20  15.242   0.063
08/02/18 04:52:48 31.90  0.417 0.472   0.20  15.242   0.063
08/02/18 04:52:51 31.91  0.417 0.472   0.20  15.242   0.062
08/02/18 04:52:54 31.91  0.417 0.473   0.20  15.242   0.062
08/02/18 04:52:57 31.92  0.417 0.473   0.20  15.242   0.062
08/02/18 04:53:00 31.92  0.417 0.473   0.20  15.242   0.062
08/02/18 04:53:03 31.93  0.417 0.473   0.20  15.242   0.062
08/02/18 04:53:06 31.93  0.417 0.473   0.20  15.242   0.063
08/02/18 04:53:09 31.94  0.417 0.473   0.20  15.242   0.063
08/02/18 04:53:12 31.94  0.417 0.473   0.20  15.242   0.063
08/02/18 04:53:15 31.95  0.417 0.473   0.20  15.242   0.063
08/02/18 04:53:18 31.95  0.417 0.473   0.20  15.242   0.063
08/02/18 04:53:21 31.96  0.417 0.473   0.20  15.242   0.063
08/02/18 04:53:24 31.96  0.417 0.473   0.20  15.242   0.063
08/02/18 04:53:27 31.97  0.417 0.473   0.20  15.242   0.063
08/02/18 04:53:30 31.97  0.417 0.473   0.20  15.242   0.063
08/02/18 04:53:33 31.98  0.417 0.473   0.20  15.242   0.063
08/02/18 04:53:36 31.98  0.417 0.473   0.20  15.242   0.063
08/02/18 04:53:39 31.99  0.417 0.473   0.20  15.242   0.063
08/02/18 04:53:42 31.99  0.417 0.473   0.20  15.242   0.063
08/02/18 04:53:45 31.99  0.417 0.473   0.20  15.242   0.063
08/02/18 04:53:48 31.99  0.417 0.473   0.20  15.242   0.063
08/02/18 04:53:51 31.98  0.417 0.473   0.20  15.242   0.062
08/02/18 04:53:54 31.97  0.418 0.473   0.20  15.242   0.062
08/02/18 04:53:57 31.96  0.418 0.473   0.20  15.242   0.062
08/02/18 04:54:00 31.95  0.418 0.473   0.20  15.242   0.062
08/02/18 04:54:03 31.94  0.418 0.473   0.20  15.241   0.062
08/02/18 04:54:06 31.94  0.418 0.473   0.20  15.241   0.062
08/02/18 04:54:09 31.93  0.418 0.473   0.20  15.241   0.062
08/02/18 04:54:12 31.93  0.418 0.473   0.20  15.240   0.061
08/02/18 04:54:15 31.92  0.418 0.473   0.20  15.240   0.061
08/02/18 04:54:18 31.92  0.418 0.473   0.20  15.240   0.061
08/02/18 04:54:21 31.91  0.418 0.473   0.20  15.240   0.061
08/02/18 04:54:24 31.91  0.418 0.473   0.20  15.240   0.061
08/02/18 04:54:27 31.90  0.418 0.473   0.20  15.240   0.061
08/02/18 04:54:30 31.90  0.418 0.473   0.20  15.240   0.061
08/02/18 04:54:33 31.90  0.418 0.473   0.20  15.240   0.062
08/02/18 04:54:36 31.89  0.418 0.473   0.20  15.241   0.062
08/02/18 04:54:39 31.89  0.418 0.473   0.20  15.241   0.062
08/02/18 04:54:42 31.89  0.418 0.473   0.20  15.241   0.062
08/02/18 04:54:45 31.89  0.418 0.473   0.20  15.241   0.062
08/02/18 04:54:48 31.88  0.418 0.473   0.20  15.241   0.062
08/02/18 04:54:51 31.88  0.418 0.473   0.20  15.241   0.062
08/02/18 04:54:54 31.88  0.418 0.473   0.20  15.241   0.062
08/02/18 04:54:57 31.88  0.418 0.473   0.20  15.241   0.062
08/02/18 04:55:00 31.89  0.418 0.473   0.20  15.240   0.062
08/02/18 04:55:03 31.90  0.418 0.473   0.20  15.241   0.062
08/02/18 04:55:06 31.91  0.418 0.473   0.20  15.241   0.062
08/02/18 04:55:09 31.92  0.418 0.473   0.20  15.241   0.062
08/02/18 04:55:12 31.93  0.418 0.473   0.20  15.241   0.062
08/02/18 04:55:15 31.93  0.418 0.473   0.20  15.240   0.061
08/02/18 04:55:18 31.94  0.418 0.473   0.20  15.240   0.061
08/02/18 04:55:21 31.95  0.418 0.473   0.20  15.240   0.061
08/02/18 04:55:24 31.95  0.418 0.473   0.20  15.240   0.061
08/02/18 04:55:27 31.96  0.418 0.473   0.20  15.240   0.061
08/02/18 04:55:30 31.96  0.418 0.473   0.20  15.241   0.062
08/02/18 04:55:33 31.97  0.418 0.474   0.20  15.241   0.062
08/02/18 04:55:36 31.97  0.418 0.474   0.20  15.241   0.062
08/02/18 04:55:39 31.97  0.418 0.474   0.20  15.241   0.062
08/02/18 04:55:42 31.98  0.418 0.474   0.20  15.241   0.062
08/02/18 04:55:45 31.98  0.418 0.474   0.20  15.241   0.062
08/02/18 04:55:48 31.98  0.418 0.474   0.20  15.241   0.062
08/02/18 04:55:51 31.99  0.418 0.474   0.20  15.241   0.062
08/02/18 04:55:54 31.99  0.418 0.474   0.20  15.241   0.062
08/02/18 04:55:57 31.99  0.418 0.474   0.20  15.241   0.062
08/02/18 04:56:00 31.99  0.418 0.474   0.20  15.241   0.062
08/02/18 04:56:03 32.00  0.418 0.474   0.20  15.240   0.061
08/02/18 04:56:06 32.00  0.418 0.474   0.20  15.240   0.061
08/02/18 04:56:09 32.00  0.418 0.474   0.20  15.240   0.061
08/02/18 04:56:12 32.00  0.418 0.474   0.20  15.240   0.061
08/02/18 04:56:15 32.00  0.418 0.474   0.20  15.240   0.061
08/02/18 04:56:18 32.00  0.418 0.474   0.20  15.240   0.061
08/02/18 04:56:21 32.01  0.418 0.474   0.20  15.240   0.061
08/02/18 04:56:24 32.01  0.418 0.474   0.20  15.240   0.061
08/02/18 04:56:27 32.01  0.418 0.474   0.20  15.240   0.061
08/02/18 04:56:30 32.01  0.418 0.474   0.20  15.240   0.061
08/02/18 04:56:33 32.01  0.418 0.474   0.20  15.240   0.061
08/02/18 04:56:36 32.01  0.418 0.474   0.20  15.240   0.061
08/02/18 04:56:39 32.02  0.418 0.474   0.20  15.240   0.061
08/02/18 04:56:42 32.02  0.418 0.474   0.20  15.240   0.061
08/02/18 04:56:45 32.02  0.418 0.474   0.20  15.240   0.061
08/02/18 04:56:48 32.03  0.418 0.474   0.20  15.240   0.061
08/02/18 04:56:51 32.03  0.418 0.474   0.20  15.240   0.061
08/02/18 04:56:54 32.03  0.418 0.474   0.20  15.240   0.061
08/02/18 04:56:57 32.03  0.418 0.474   0.20  15.240   0.061
08/02/18 04:57:00 32.04  0.418 0.474   0.20  15.240   0.061
08/02/18 04:57:03 32.04  0.418 0.474   0.20  15.240   0.061
08/02/18 04:57:06 32.04  0.418 0.474   0.20  15.240   0.061
08/02/18 04:57:09 32.05  0.418 0.474   0.20  15.240   0.061
08/02/18 04:57:12 32.05  0.418 0.474   0.20  15.240   0.061
08/02/18 04:57:15 32.05  0.418 0.474   0.20  15.240   0.061
08/02/18 04:57:18 32.05  0.418 0.474   0.20  15.240   0.061
08/02/18 04:57:21 32.06  0.418 0.474   0.20  15.240   0.061
08/02/18 04:57:24 32.06  0.418 0.474   0.20  15.240   0.061
08/02/18 04:57:27 32.06  0.418 0.474   0.20  15.240   0.061
08/02/18 04:57:30 32.07  0.418 0.474   0.20  15.240   0.061
08/02/18 04:57:33 32.07  0.418 0.474   0.20  15.240   0.061
08/02/18 04:57:36 32.07  0.418 0.474   0.20  15.240   0.061
08/02/18 04:57:39 32.07  0.418 0.474   0.20  15.240   0.061
08/02/18 04:57:42 32.08  0.418 0.474   0.20  15.240   0.061
08/02/18 04:57:45 32.08  0.418 0.474   0.20  15.240   0.061
08/02/18 04:57:48 32.08  0.418 0.475   0.20  15.240   0.061
08/02/18 04:57:51 32.08  0.418 0.475   0.20  15.240   0.061
08/02/18 04:57:54 32.09  0.418 0.475   0.20  15.240   0.061
08/02/18 04:57:57 32.09  0.418 0.475   0.20  15.240   0.061
08/02/18 04:58:00 32.09  0.418 0.475   0.20  15.240   0.061
08/02/18 04:58:03 32.09  0.418 0.475   0.20  15.240   0.061
08/02/18 04:58:06 32.09  0.418 0.475   0.20  15.240   0.061
08/02/18 04:58:09 32.10  0.418 0.475   0.20  15.240   0.061
08/02/18 04:58:12 32.10  0.418 0.475   0.20  15.240   0.061
08/02/18 04:58:15 32.10  0.418 0.475   0.20  15.240   0.061
08/02/18 04:58:18 32.11  0.418 0.475   0.20  15.241   0.062
08/02/18 04:58:21 32.11  0.418 0.475   0.20  15.241   0.062
08/02/18 04:58:24 32.11  0.418 0.475   0.20  15.241   0.062
08/02/18 04:58:27 32.12  0.418 0.475   0.20  15.241   0.062
08/02/18 04:58:30 32.12  0.418 0.475   0.20  15.241   0.062
08/02/18 04:58:33 32.12  0.418 0.475   0.20  15.241   0.062
08/02/18 04:58:36 32.13  0.418 0.475   0.20  15.241   0.062
08/02/18 04:58:39 32.13  0.418 0.475   0.20  15.241   0.062
08/02/18 04:58:42 32.14  0.418 0.475   0.20  15.241   0.062
08/02/18 04:58:45 32.14  0.418 0.475   0.20  15.241   0.062
08/02/18 04:58:48 32.14  0.418 0.475   0.20  15.241   0.062
08/02/18 04:58:51 32.15  0.418 0.475   0.20  15.241   0.062
08/02/18 04:58:54 32.15  0.418 0.475   0.20  15.241   0.062
08/02/18 04:58:57 32.15  0.418 0.475   0.20  15.241   0.062
08/02/18 04:59:00 32.15  0.418 0.475   0.20  15.241   0.062
08/02/18 04:59:03 32.16  0.418 0.475   0.20  15.241   0.062
08/02/18 04:59:06 32.16  0.418 0.475   0.20  15.241   0.062
08/02/18 04:59:09 32.16  0.418 0.475   0.20  15.241   0.062
08/02/18 04:59:12 32.17  0.418 0.475   0.20  15.240   0.061
08/02/18 04:59:15 32.17  0.418 0.475   0.20  15.240   0.061
08/02/18 04:59:18 32.17  0.418 0.475   0.20  15.240   0.061
08/02/18 04:59:21 32.18  0.418 0.475   0.20  15.240   0.061
08/02/18 04:59:24 32.18  0.418 0.475   0.20  15.240   0.061
08/02/18 04:59:27 32.18  0.418 0.475   0.20  15.240   0.061
08/02/18 04:59:30 32.19  0.418 0.475   0.20  15.240   0.061
08/02/18 04:59:33 32.19  0.418 0.475   0.20  15.240   0.061
08/02/18 04:59:36 32.19  0.418 0.475   0.20  15.240   0.061
08/02/18 04:59:39 32.20  0.418 0.475   0.20  15.240   0.061
08/02/18 04:59:42 32.20  0.418 0.475   0.20  15.240   0.061
08/02/18 04:59:45 32.21  0.418 0.475   0.20  15.240   0.061
08/02/18 04:59:48 32.21  0.418 0.475   0.20  15.240   0.061
08/02/18 04:59:51 32.21  0.418 0.475   0.20  15.240   0.061
08/02/18 04:59:54 32.22  0.418 0.475   0.20  15.240   0.061
08/02/18 04:59:57 32.22  0.418 0.475   0.20  15.240   0.061
08/02/18 05:00:00 32.23  0.418 0.475   0.20  15.240   0.061
08/02/18 05:00:03 32.23  0.418 0.476   0.20  15.240   0.061
08/02/18 05:00:06 32.24  0.418 0.476   0.20  15.240   0.061
08/02/18 05:00:09 32.24  0.418 0.476   0.20  15.240   0.061
08/02/18 05:00:12 32.25  0.418 0.476   0.20  15.240   0.061
08/02/18 05:00:15 32.25  0.418 0.476   0.20  15.240   0.061
08/02/18 05:00:18 32.26  0.418 0.476   0.20  15.240   0.061
08/02/18 05:00:21 32.26  0.418 0.476   0.20  15.240   0.061
08/02/18 05:00:24 32.27  0.418 0.476   0.20  15.240   0.061
08/02/18 05:00:27 32.27  0.418 0.476   0.20  15.240   0.061
08/02/18 05:00:30 32.28  0.418 0.476   0.20  15.240   0.061
08/02/18 05:00:33 32.28  0.418 0.476   0.20  15.240   0.061
08/02/18 05:00:36 32.29  0.418 0.476   0.20  15.240   0.061
08/02/18 05:00:39 32.29  0.418 0.476   0.20  15.240   0.061
08/02/18 05:00:42 32.30  0.418 0.476   0.20  15.240   0.061
08/02/18 05:00:45 32.31  0.418 0.476   0.20  15.239   0.060
08/02/18 05:00:48 32.31  0.418 0.476   0.20  15.239   0.060
08/02/18 05:00:51 32.32  0.418 0.476   0.20  15.240   0.061
08/02/18 05:00:54 32.33  0.418 0.476   0.20  15.240   0.061
08/02/18 05:00:57 32.33  0.418 0.476   0.20  15.240   0.061
08/02/18 05:01:00 32.34  0.418 0.476   0.20  15.240   0.061
08/02/18 05:01:03 32.35  0.418 0.476   0.20  15.240   0.061
08/02/18 05:01:06 32.36  0.418 0.476   0.20  15.240   0.061
08/02/18 05:01:09 32.36  0.418 0.476   0.20  15.240   0.061
08/02/18 05:01:12 32.37  0.418 0.476   0.20  15.240   0.061
08/02/18 05:01:15 32.38  0.418 0.476   0.20  15.240   0.061
08/02/18 05:01:18 32.39  0.418 0.476   0.20  15.240   0.061
08/02/18 05:01:21 32.40  0.418 0.477   0.20  15.240   0.061
08/02/18 05:01:24 32.41  0.418 0.477   0.20  15.239   0.061
08/02/18 05:01:27 32.42  0.418 0.477   0.20  15.239   0.060
08/02/18 05:01:30 32.43  0.418 0.477   0.20  15.238   0.060
08/02/18 05:01:33 32.43  0.418 0.477   0.20  15.238   0.060
08/02/18 05:01:36 32.44  0.418 0.477   0.20  15.238   0.060
08/02/18 05:01:39 32.45  0.418 0.477   0.20  15.238   0.060
08/02/18 05:01:42 32.46  0.418 0.477   0.20  15.238   0.060
08/02/18 05:01:45 32.47  0.418 0.477   0.20  15.239   0.060
08/02/18 05:01:48 32.49  0.418 0.477   0.20  15.239   0.060
08/02/18 05:01:51 32.50  0.418 0.478   0.20  15.239   0.060
08/02/18 05:01:54 32.51  0.418 0.478   0.20  15.239   0.060
08/02/18 05:01:57 32.52  0.418 0.478   0.20  15.238   0.060
08/02/18 05:02:00 32.53  0.418 0.478   0.20  15.238   0.060
08/02/18 05:02:03 32.55  0.418 0.478   0.20  15.239   0.060
08/02/18 05:02:06 32.56  0.418 0.478   0.20  15.239   0.060
08/02/18 05:02:09 32.57  0.418 0.478   0.20  15.239   0.060
08/02/18 05:02:12 32.59  0.418 0.478   0.20  15.239   0.060
08/02/18 05:02:15 32.60  0.418 0.478   0.20  15.238   0.060
08/02/18 05:02:18 32.61  0.418 0.478   0.20  15.238   0.060
08/02/18 05:02:21 32.63  0.418 0.479   0.20  15.238   0.060
08/02/18 05:02:24 32.64  0.418 0.479   0.20  15.238   0.059
08/02/18 05:02:27 32.66  0.418 0.479   0.20  15.237   0.059
08/02/18 05:02:30 32.67  0.418 0.479   0.20  15.237   0.059
08/02/18 05:02:33 32.68  0.418 0.479   0.20  15.237   0.059
08/02/18 05:02:36 32.70  0.418 0.479   0.20  15.237   0.059
08/02/18 05:02:39 32.72  0.417 0.479   0.20  15.237   0.059
08/02/18 05:02:42 32.73  0.417 0.479   0.20  15.237   0.059
08/02/18 05:02:46 32.75  0.417 0.479   0.20  15.238   0.059
08/02/18 05:02:48 32.76  0.417 0.479   0.20  15.238   0.059
08/02/18 05:02:51 32.78  0.417 0.479   0.20  15.238   0.059
08/02/18 05:02:54 32.79  0.417 0.479   0.20  15.238   0.059
08/02/18 05:02:57 32.81  0.417 0.479   0.20  15.238   0.059
08/02/18 05:03:00 32.82  0.417 0.480   0.20  15.238   0.059
08/02/18 05:03:03 32.84  0.417 0.480   0.20  15.238   0.059
08/02/18 05:03:06 32.86  0.417 0.480   0.20  15.237   0.059
08/02/18 05:03:10 32.88  0.417 0.480   0.20  15.237   0.059
08/02/18 05:03:12 32.89  0.417 0.480   0.20  15.237   0.059
08/02/18 05:03:15 32.91  0.417 0.480   0.20  15.237   0.059
08/02/18 05:03:18 32.93  0.417 0.480   0.20  15.237   0.059
08/02/18 05:03:22 32.95  0.417 0.480   0.20  15.237   0.059
08/02/18 05:03:24 32.96  0.417 0.480   0.20  15.237   0.059
08/02/18 05:03:27 32.98  0.417 0.480   0.20  15.237   0.059
08/02/18 05:03:30 32.99  0.417 0.480   0.20  15.237   0.059
08/02/18 05:03:34 33.01  0.417 0.481   0.20  15.237   0.059
08/02/18 05:03:36 33.02  0.417 0.481   0.20  15.237   0.059
08/02/18 05:03:39 33.04  0.417 0.481   0.20  15.237   0.059
08/02/18 05:03:42 33.06  0.417 0.481   0.20  15.237   0.059
08/02/18 05:03:46 33.08  0.417 0.481   0.20  15.237   0.059
08/02/18 05:03:48 33.09  0.417 0.481   0.20  15.237   0.059
08/02/18 05:03:51 33.11  0.417 0.481   0.20  15.236   0.059
08/02/18 05:03:54 33.13  0.417 0.481   0.20  15.236   0.058
08/02/18 05:03:58 33.15  0.416 0.481   0.20  15.236   0.058
08/02/18 05:04:00 33.16  0.416 0.481   0.20  15.236   0.058
08/02/18 05:04:03 33.18  0.416 0.481   0.20  15.236   0.058
08/02/18 05:04:06 33.20  0.416 0.482   0.20  15.236   0.058
08/02/18 05:04:10 33.22  0.416 0.482   0.20  15.236   0.058
08/02/18 05:04:12 33.24  0.416 0.482   0.20  15.236   0.058
08/02/18 05:04:15 33.26  0.416 0.482   0.20  15.236   0.058
08/02/18 05:04:18 33.27  0.416 0.482   0.20  15.235   0.058
08/02/18 05:04:22 33.29  0.416 0.482   0.20  15.235   0.058
08/02/18 05:04:24 33.31  0.416 0.482   0.20  15.235   0.058
08/02/18 05:04:27 33.32  0.416 0.482   0.20  15.235   0.058
08/02/18 05:04:30 33.34  0.416 0.482   0.20  15.235   0.058
08/02/18 05:04:34 33.36  0.416 0.482   0.20  15.235   0.057
08/02/18 05:04:36 33.37  0.416 0.482   0.20  15.235   0.057
08/02/18 05:04:39 33.39  0.416 0.483   0.20  15.235   0.057
08/02/18 05:04:42 33.41  0.416 0.483   0.20  15.235   0.057
08/02/18 05:04:46 33.43  0.416 0.483   0.20  15.234   0.057
08/02/18 05:04:48 33.44  0.416 0.483   0.20  15.234   0.057
08/02/18 05:04:51 33.46  0.416 0.483   0.20  15.235   0.057
08/02/18 05:04:54 33.47  0.416 0.483   0.20  15.235   0.057
08/02/18 05:04:58 33.49  0.416 0.483   0.20  15.235   0.058
08/02/18 05:05:00 33.50  0.416 0.483   0.20  15.235   0.058
08/02/18 05:05:03 33.52  0.416 0.483   0.20  15.235   0.058
08/02/18 05:05:06 33.54  0.415 0.483   0.20  15.235   0.058
08/02/18 05:05:10 33.55  0.415 0.483   0.20  15.235   0.058
08/02/18 05:05:12 33.56  0.415 0.483   0.20  15.235   0.058
08/02/18 05:05:15 33.58  0.415 0.483   0.20  15.236   0.058
08/02/18 05:05:18 33.59  0.415 0.483   0.20  15.235   0.058
08/02/18 05:05:22 33.61  0.415 0.484   0.20  15.236   0.058
08/02/18 05:05:24 33.62  0.415 0.484   0.20  15.236   0.058
08/02/18 05:05:27 33.64  0.415 0.484   0.20  15.236   0.058
08/02/18 05:05:30 33.65  0.415 0.484   0.20  15.236   0.058
08/02/18 05:05:34 33.67  0.415 0.484   0.20  15.236   0.058
08/02/18 05:05:36 33.68  0.415 0.484   0.20  15.236   0.058
08/02/18 05:05:39 33.69  0.415 0.484   0.20  15.236   0.058
08/02/18 05:05:42 33.71  0.415 0.484   0.20  15.236   0.059
08/02/18 05:05:46 33.73  0.415 0.484   0.20  15.236   0.059
08/02/18 05:05:48 33.74  0.415 0.484   0.20  15.236   0.058
08/02/18 05:05:51 33.75  0.415 0.484   0.20  15.236   0.059
08/02/18 05:05:54 33.76  0.415 0.484   0.20  15.236   0.059
08/02/18 05:05:58 33.78  0.415 0.485   0.20  15.236   0.059
08/02/18 05:06:00 33.79  0.415 0.485   0.20  15.236   0.059
08/02/18 05:06:03 33.81  0.415 0.485   0.20  15.237   0.059
08/02/18 05:06:06 33.82  0.415 0.485   0.20  15.236   0.058
08/02/18 05:06:10 33.83  0.415 0.485   0.20  15.236   0.058
08/02/18 05:06:12 33.84  0.415 0.485   0.19  15.236   0.058
08/02/18 05:06:15 33.86  0.415 0.485   0.19  15.235   0.058
08/02/18 05:06:18 33.87  0.415 0.485   0.19  15.235   0.058
08/02/18 05:06:22 33.88  0.415 0.485   0.19  15.234   0.057
08/02/18 05:06:24 33.89  0.415 0.485   0.19  15.234   0.057
08/02/18 05:06:27 33.91  0.415 0.485   0.19  15.234   0.057
08/02/18 05:06:30 33.92  0.415 0.485   0.19  15.234   0.057
08/02/18 05:06:34 33.92  0.415 0.485   0.19  15.233   0.057
08/02/18 05:06:36 33.93  0.415 0.485   0.19  15.233   0.056
08/02/18 05:06:39 33.93  0.415 0.485   0.19  15.234   0.057
08/02/18 05:06:42 33.95  0.415 0.486   0.19  15.234   0.057
08/02/18 05:06:46 33.96  0.415 0.486   0.19  15.234   0.057
08/02/18 05:06:48 33.97  0.415 0.486   0.19  15.234   0.057
08/02/18 05:06:51 33.99  0.415 0.486   0.19  15.234   0.057
08/02/18 05:06:54 34.00  0.415 0.486   0.19  15.235   0.058
08/02/18 05:06:58 34.01  0.415 0.486   0.19  15.235   0.058
08/02/18 05:07:00 34.02  0.414 0.486   0.19  15.235   0.058
08/02/18 05:07:03 34.04  0.414 0.486   0.19  15.236   0.058
08/02/18 05:07:06 34.05  0.414 0.486   0.19  15.235   0.058
08/02/18 05:07:10 34.07  0.414 0.486   0.19  15.236   0.058
08/02/18 05:07:12 34.08  0.414 0.486   0.19  15.236   0.058
08/02/18 05:07:15 34.09  0.414 0.486   0.19  15.235   0.058
08/02/18 05:07:18 34.10  0.414 0.486   0.19  15.235   0.058
08/02/18 05:07:22 34.11  0.414 0.486   0.19  15.236   0.058
08/02/18 05:07:24 34.12  0.414 0.486   0.19  15.235   0.058
08/02/18 05:07:27 34.14  0.414 0.487   0.19  15.236   0.058
08/02/18 05:07:30 34.15  0.414 0.487   0.19  15.236   0.058
08/02/18 05:07:34 34.16  0.414 0.487   0.19  15.236   0.058
08/02/18 05:07:36 34.18  0.414 0.487   0.19  15.236   0.058
08/02/18 05:07:39 34.19  0.414 0.487   0.19  15.236   0.059
08/02/18 05:07:42 34.20  0.414 0.487   0.19  15.236   0.059
08/02/18 05:07:46 34.22  0.414 0.487   0.19  15.236   0.059
08/02/18 05:07:48 34.23  0.414 0.487   0.19  15.236   0.058
08/02/18 05:07:51 34.24  0.414 0.487   0.19  15.236   0.058
08/02/18 05:07:54 34.25  0.414 0.487   0.19  15.236   0.058
08/02/18 05:07:58 34.27  0.414 0.487   0.19  15.236   0.059
08/02/18 05:08:00 34.28  0.414 0.487   0.19  15.236   0.059
08/02/18 05:08:03 34.29  0.414 0.487   0.19  15.236   0.059
08/02/18 05:08:06 34.31  0.414 0.487   0.19  15.237   0.059
08/02/18 05:08:10 34.32  0.414 0.488   0.19  15.237   0.059
08/02/18 05:08:12 34.33  0.414 0.488   0.19  15.237   0.059
08/02/18 05:08:15 34.35  0.414 0.488   0.19  15.237   0.059
08/02/18 05:08:18 34.36  0.414 0.488   0.19  15.237   0.059
08/02/18 05:08:22 34.38  0.414 0.488   0.19  15.237   0.059
08/02/18 05:08:24 34.38  0.414 0.488   0.19  15.237   0.059
08/02/18 05:08:27 34.37  0.414 0.488   0.19  15.237   0.059
08/02/18 05:08:30 34.34  0.414 0.488   0.19  15.237   0.059
08/02/18 05:08:34 34.31  0.414 0.488   0.19  15.237   0.059
08/02/18 05:08:36 34.29  0.414 0.488   0.19  15.237   0.059
08/02/18 05:08:39 34.27  0.415 0.488   0.19  15.237   0.059
08/02/18 05:08:42 34.25  0.415 0.488   0.19  15.237   0.059
08/02/18 05:08:46 34.22  0.415 0.488   0.19  15.237   0.059
08/02/18 05:08:48 34.20  0.415 0.488   0.19  15.237   0.059
08/02/18 05:08:51 34.19  0.415 0.488   0.20  15.237   0.059
08/02/18 05:08:54 34.17  0.415 0.488   0.20  15.237   0.059
08/02/18 05:08:58 34.16  0.415 0.488   0.20  15.237   0.059
08/02/18 05:09:00 34.15  0.415 0.488   0.20  15.237   0.059
08/02/18 05:09:03 34.14  0.415 0.488   0.20  15.237   0.059
08/02/18 05:09:06 34.12  0.415 0.488   0.20  15.237   0.059
08/02/18 05:09:10 34.11  0.416 0.488   0.20  15.237   0.059
08/02/18 05:09:12 34.11  0.416 0.488   0.20  15.237   0.059
08/02/18 05:09:15 34.11  0.416 0.488   0.20  15.237   0.059
08/02/18 05:09:18 34.13  0.415 0.488   0.20  15.237   0.059
08/02/18 05:09:22 34.17  0.415 0.488   0.20  15.238   0.059
08/02/18 05:09:24 34.19  0.415 0.488   0.20  15.238   0.059
08/02/18 05:09:27 34.22  0.415 0.488   0.19  15.238   0.060
08/02/18 05:09:30 34.24  0.415 0.488   0.19  15.238   0.059
08/02/18 05:09:34 34.26  0.415 0.488   0.19  15.238   0.059
08/02/18 05:09:36 34.26  0.415 0.488   0.19  15.238   0.059
08/02/18 05:09:39 34.27  0.415 0.488   0.19  15.238   0.059
08/02/18 05:09:42 34.29  0.415 0.488   0.19  15.238   0.060
08/02/18 05:09:46 34.31  0.415 0.488   0.19  15.238   0.060
08/02/18 05:09:48 34.33  0.414 0.488   0.19  15.238   0.060
08/02/18 05:09:51 34.35  0.414 0.488   0.19  15.238   0.060
08/02/18 05:09:54 34.37  0.414 0.488   0.19  15.238   0.060
08/02/18 05:09:58 34.39  0.414 0.489   0.19  15.239   0.060
08/02/18 05:10:00 34.40  0.414 0.489   0.19  15.239   0.060
08/02/18 05:10:03 34.42  0.414 0.489   0.19  15.239   0.060
08/02/18 05:10:06 34.44  0.414 0.489   0.19  15.239   0.060
08/02/18 05:10:10 34.46  0.414 0.489   0.19  15.239   0.061
08/02/18 05:10:12 34.47  0.414 0.489   0.19  15.239   0.061
08/02/18 05:10:15 34.48  0.414 0.489   0.19  15.239   0.061
08/02/18 05:10:18 34.47  0.414 0.489   0.19  15.239   0.061
08/02/18 05:10:22 34.45  0.414 0.489   0.19  15.239   0.060
08/02/18 05:10:24 34.44  0.414 0.489   0.19  15.239   0.061
08/02/18 05:10:27 34.43  0.414 0.489   0.19  15.240   0.061
08/02/18 05:10:30 34.42  0.415 0.489   0.19  15.240   0.061
08/02/18 05:10:34 34.40  0.415 0.489   0.19  15.240   0.061
08/02/18 05:10:36 34.39  0.415 0.489   0.19  15.240   0.061
08/02/18 05:10:39 34.37  0.415 0.489   0.19  15.240   0.061
08/02/18 05:10:42 34.36  0.415 0.489   0.19  15.240   0.061
08/02/18 05:10:46 34.34  0.415 0.489   0.19  15.240   0.061
08/02/18 05:10:48 34.33  0.415 0.489   0.19  15.240   0.061
08/02/18 05:10:51 34.32  0.415 0.489   0.20  15.240   0.061
08/02/18 05:10:54 34.31  0.415 0.489   0.20  15.240   0.061
08/02/18 05:10:58 34.30  0.415 0.489   0.20  15.240   0.061
08/02/18 05:11:00 34.29  0.415 0.489   0.20  15.240   0.061
08/02/18 05:11:03 34.28  0.415 0.489   0.20  15.240   0.061
08/02/18 05:11:06 34.30  0.415 0.489   0.20  15.240   0.061
08/02/18 05:11:10 34.30  0.210 0.248   0.10  15.237   0.059
08/02/18 05:11:12 34.20  0.398 0.468   0.19  15.229   0.053
08/02/18 05:11:15 33.94  0.437 0.511   0.21  15.225   0.051
08/02/18 05:11:18 33.67  0.135 0.158   0.06  15.231   0.055
08/02/18 05:11:22 33.43  0.390 0.453   0.18  15.236   0.058
08/02/18 05:11:24 33.33  0.434 0.504   0.20  15.237   0.059
08/02/18 05:11:27 33.26  0.403 0.467   0.19  15.238   0.059
08/02/18 05:11:30 33.22  0.399 0.462   0.19  15.238   0.059
08/02/18 05:11:34 33.21  0.328 0.379   0.15  15.239   0.060
08/02/18 05:11:36 33.21  0.394 0.456   0.19  15.239   0.060
08/02/18 05:11:39 33.20  0.405 0.469   0.19  15.239   0.060
08/02/18 05:11:42 33.21  0.394 0.456   0.19  15.239   0.060
08/02/18 05:11:46 33.21  0.407 0.471   0.19  15.240   0.061
08/02/18 05:11:48 33.22  0.427 0.494   0.20  15.240   0.061
08/02/18 05:11:51 33.22  0.362 0.419   0.17  15.240   0.061
08/02/18 05:11:54 33.20  0.431 0.499   0.20  15.240   0.061
08/02/18 05:11:58 33.17  0.417 0.482   0.20  15.240   0.061
08/02/18 05:12:00 33.16  0.331 0.383   0.15  15.240   0.061
08/02/18 05:12:03 33.14  0.429 0.496   0.20  15.241   0.062
08/02/18 05:12:06 33.12  0.306 0.353   0.14  15.241   0.062
08/02/18 05:12:10 33.11  0.415 0.480   0.20  15.241   0.062
08/02/18 05:12:12 33.10  0.436 0.503   0.21  15.241   0.062
08/02/18 05:12:15 33.09  0.318 0.367   0.15  15.241   0.062
08/02/18 05:12:18 33.07  0.386 0.446   0.18  15.241   0.062
08/02/18 05:12:22 33.06  0.245 0.283   0.11  15.242   0.063
08/02/18 05:12:24 33.05  0.289 0.334   0.13  15.243   0.063
08/02/18 05:12:27 33.04  0.308 0.355   0.14  15.244   0.064
08/02/18 05:12:30 33.04  0.301 0.348   0.14  15.246   0.065
08/02/18 05:12:34 33.04  0.270 0.311   0.13  15.247   0.066
08/02/18 05:12:36 33.03  0.321 0.370   0.15  15.248   0.067
08/02/18 05:12:39 33.03  0.254 0.293   0.12  15.248   0.067
08/02/18 05:12:42 33.04  0.297 0.343   0.14  15.249   0.067
08/02/18 05:12:46 33.04  0.416 0.479   0.20  15.249   0.068
08/02/18 05:12:48 33.04  0.370 0.427   0.17  15.249   0.068
08/02/18 05:12:51 33.04  0.377 0.434   0.18  15.249   0.068
08/02/18 05:12:54 33.04  0.350 0.403   0.16  15.249   0.068
08/02/18 05:12:58 33.04  0.372 0.429   0.17  15.250   0.068
08/02/18 05:13:00 33.05  0.374 0.431   0.18  15.250   0.068
08/02/18 05:13:03 33.05  0.376 0.434   0.18  15.250   0.068
08/02/18 05:13:06 33.06  0.376 0.433   0.18  15.250   0.068
08/02/18 05:13:10 33.07  0.376 0.433   0.18  15.250   0.068
08/02/18 05:13:12 33.07  0.376 0.434   0.18  15.250   0.068
08/02/18 05:13:15 33.08  0.376 0.434   0.18  15.250   0.068
08/02/18 05:13:18 33.09  0.376 0.434   0.18  15.250   0.068
08/02/18 05:13:22 33.10  0.376 0.434   0.18  15.250   0.068
08/02/18 05:13:24 33.10  0.376 0.434   0.18  15.250   0.068
08/02/18 05:13:27 33.10  0.376 0.434   0.18  15.250   0.068
08/02/18 05:13:30 33.10  0.376 0.435   0.18  15.250   0.068
08/02/18 05:13:34 33.10  0.377 0.435   0.18  15.250   0.068
08/02/18 05:13:36 33.10  0.377 0.435   0.18  15.250   0.068
08/02/18 05:13:39 33.10  0.377 0.435   0.18  15.250   0.068
08/02/18 05:13:42 33.10  0.377 0.435   0.18  15.250   0.068
08/02/18 05:13:46 33.10  0.377 0.436   0.18  15.250   0.068
08/02/18 05:13:48 33.10  0.377 0.436   0.18  15.250   0.068
08/02/18 05:13:51 33.10  0.377 0.436   0.18  15.250   0.068
08/02/18 05:13:54 33.10  0.378 0.436   0.18  15.250   0.068
08/02/18 05:13:58 33.11  0.377 0.436   0.18  15.250   0.068
08/02/18 05:14:00 33.11  0.378 0.436   0.18  15.250   0.068
08/02/18 05:14:03 33.11  0.378 0.436   0.18  15.250   0.068
08/02/18 05:14:06 33.11  0.378 0.436   0.18  15.250   0.069
08/02/18 05:14:10 33.11  0.378 0.437   0.18  15.251   0.069
08/02/18 05:14:12 33.10  0.378 0.437   0.18  15.251   0.069
08/02/18 05:14:15 33.10  0.378 0.437   0.18  15.251   0.069
08/02/18 05:14:18 33.10  0.378 0.437   0.18  15.251   0.069
08/02/18 05:14:22 33.10  0.379 0.437   0.18  15.251   0.069
08/02/18 05:14:24 33.10  0.379 0.437   0.18  15.251   0.069
08/02/18 05:14:27 33.09  0.379 0.437   0.18  15.251   0.069
08/02/18 05:14:30 33.09  0.379 0.437   0.18  15.251   0.069
08/02/18 05:14:34 33.09  0.379 0.437   0.18  15.251   0.069
08/02/18 05:14:36 33.09  0.379 0.438   0.18  15.251   0.069
08/02/18 05:14:39 33.10  0.379 0.438   0.18  15.251   0.069
08/02/18 05:14:42 33.10  0.379 0.438   0.18  15.252   0.069
08/02/18 05:14:46 33.10  0.379 0.438   0.18  15.252   0.070
08/02/18 05:14:48 33.10  0.379 0.438   0.18  15.252   0.070
08/02/18 05:14:51 33.09  0.379 0.438   0.18  15.252   0.070
08/02/18 05:14:54 33.09  0.379 0.438   0.18  15.252   0.070
08/02/18 05:14:58 33.09  0.379 0.438   0.18  15.252   0.070
08/02/18 05:15:00 33.09  0.379 0.438   0.18  15.252   0.070
08/02/18 05:15:03 33.09  0.380 0.438   0.18  15.253   0.070
08/02/18 05:15:06 33.09  0.380 0.438   0.18  15.253   0.070
08/02/18 05:15:10 33.08  0.380 0.438   0.18  15.253   0.070
08/02/18 05:15:12 33.08  0.380 0.438   0.18  15.253   0.070
08/02/18 05:15:15 33.08  0.380 0.438   0.18  15.253   0.070
08/02/18 05:15:18 33.08  0.380 0.439   0.18  15.253   0.070
08/02/18 05:15:22 33.08  0.419 0.484   0.20  15.253   0.071
08/02/18 05:15:24 33.07  0.393 0.453   0.18  15.253   0.070
08/02/18 05:15:27 33.06  0.151 0.174   0.07  15.253   0.071
08/02/18 05:15:30 33.03  0.192 0.221   0.09  15.254   0.071
08/02/18 05:15:34 33.06  0.224 0.258   0.10  15.255   0.072
08/02/18 05:15:36 33.04  0.212 0.245   0.10  15.256   0.072
08/02/18 05:15:39 33.03  0.272 0.313   0.13  15.256   0.073
08/02/18 05:15:42 33.01  0.082 0.094   0.04  15.257   0.073
08/02/18 05:15:46 33.01  0.228 0.262   0.11  15.258   0.074
08/02/18 05:15:48 33.03  0.147 0.169   0.07  15.258   0.074
08/02/18 05:15:51 33.04  0.187 0.216   0.09  15.258   0.074
08/02/18 05:15:54 33.07  0.380 0.439   0.18  15.258   0.074
08/02/18 05:15:58 33.13  0.237 0.274   0.11  15.259   0.074
08/02/18 05:16:00 33.16  0.222 0.256   0.10  15.259   0.074
08/02/18 05:16:03 33.23  0.143 0.165   0.07  15.259   0.074
08/02/18 05:16:06 33.27  0.169 0.195   0.08  15.259   0.074
08/02/18 05:16:10 33.28  0.060 0.069   0.03  15.259   0.075
08/02/18 05:16:12 33.29  0.209 0.242   0.10  15.260   0.075
08/02/18 05:16:15 33.31  0.119 0.138   0.05  15.260   0.075
08/02/18 05:16:18 33.34  0.226 0.262   0.10  15.260   0.076
08/02/18 05:16:22 33.35  0.054 0.062   0.02  15.261   0.076
08/02/18 05:16:24 33.35  0.189 0.219   0.09  15.262   0.077
08/02/18 05:16:27 33.36  0.053 0.061   0.02  15.263   0.077
08/02/18 05:16:30 33.38  0.066 0.076   0.03  15.263   0.078
08/02/18 05:16:34 33.43  0.366 0.425   0.17  15.263   0.078
08/02/18 05:16:36 33.37  0.386 0.448   0.18  15.263   0.077
08/02/18 05:16:39 33.28  0.353 0.409   0.17  15.262   0.077
08/02/18 05:16:42 33.23  0.411 0.476   0.19  15.262   0.077
08/02/18 05:16:46 33.21  0.212 0.245   0.10  15.262   0.077
08/02/18 05:16:48 33.22  0.235 0.272   0.11  15.263   0.077
08/02/18 05:16:51 33.22  0.224 0.259   0.10  15.263   0.078
08/02/18 05:16:54 33.22  0.222 0.257   0.10  15.263   0.078
08/02/18 05:16:58 33.24  0.223 0.258   0.10  15.263   0.078
08/02/18 05:17:00 33.25  0.222 0.257   0.10  15.263   0.078
08/02/18 05:17:03 33.27  0.326 0.377   0.15  15.263   0.078
08/02/18 05:17:06 33.23  0.424 0.491   0.20  15.263   0.077
08/02/18 05:17:10 33.19  0.232 0.268   0.11  15.263   0.077
08/02/18 05:17:12 33.16  0.226 0.261   0.10  15.262   0.077
08/02/18 05:17:15 33.12  0.319 0.368   0.15  15.262   0.077
08/02/18 05:17:18 33.11  0.236 0.272   0.11  15.263   0.077
08/02/18 05:17:22 33.12  0.236 0.272   0.11  15.264   0.078
08/02/18 05:17:24 33.14  0.237 0.274   0.11  15.264   0.078
08/02/18 05:17:27 33.16  0.238 0.275   0.11  15.264   0.078
08/02/18 05:17:30 33.19  0.236 0.273   0.11  15.265   0.079
08/02/18 05:17:34 33.22  0.237 0.274   0.11  15.265   0.079
08/02/18 05:17:36 33.24  0.238 0.276   0.11  15.265   0.079
08/02/18 05:17:39 33.26  0.238 0.276   0.11  15.265   0.079
08/02/18 05:17:42 33.28  0.239 0.277   0.11  15.266   0.079
08/02/18 05:17:46 33.30  0.240 0.278   0.11  15.266   0.080
08/02/18 05:17:48 33.31  0.239 0.278   0.11  15.266   0.080
08/02/18 05:17:51 33.33  0.241 0.279   0.11  15.266   0.080
08/02/18 05:17:54 33.34  0.242 0.280   0.11  15.267   0.080
08/02/18 05:17:58 33.34  0.243 0.281   0.11  15.267   0.080
08/02/18 05:18:00 33.35  0.243 0.281   0.11  15.267   0.080
08/02/18 05:18:03 33.35  0.243 0.282   0.11  15.267   0.080
08/02/18 05:18:06 33.36  0.243 0.282   0.11  15.267   0.080
08/02/18 05:18:10 33.37  0.230 0.267   0.11  15.267   0.080
08/02/18 05:18:12 33.37  0.228 0.264   0.11  15.267   0.080
08/02/18 05:18:15 33.38  0.228 0.264   0.11  15.267   0.080
08/02/18 05:18:18 33.39  0.227 0.264   0.11  15.267   0.080
08/02/18 05:18:22 33.40  0.227 0.263   0.11  15.267   0.081
08/02/18 05:18:24 33.41  0.227 0.263   0.10  15.267   0.081
08/02/18 05:18:27 33.42  0.227 0.263   0.10  15.268   0.081
08/02/18 05:18:30 33.43  0.226 0.263   0.10  15.267   0.081
08/02/18 05:18:34 33.44  0.226 0.263   0.10  15.268   0.081
08/02/18 05:18:36 33.45  0.226 0.263   0.10  15.267   0.081
08/02/18 05:18:39 33.45  0.226 0.263   0.10  15.267   0.080
08/02/18 05:18:42 33.46  0.226 0.263   0.10  15.267   0.080
08/02/18 05:18:46 33.47  0.226 0.262   0.10  15.267   0.081
08/02/18 05:18:48 33.47  0.226 0.262   0.10  15.268   0.081
08/02/18 05:18:51 33.48  0.226 0.263   0.10  15.267   0.081
08/02/18 05:18:54 33.49  0.227 0.264   0.10  15.268   0.081
08/02/18 05:18:58 33.49  0.228 0.265   0.11  15.268   0.081
08/02/18 05:19:00 33.50  0.229 0.266   0.11  15.268   0.081
08/02/18 05:19:03 33.50  0.229 0.266   0.11  15.268   0.081
08/02/18 05:19:06 33.51  0.231 0.268   0.11  15.268   0.081
08/02/18 05:19:10 33.52  0.232 0.270   0.11  15.268   0.081
08/02/18 05:19:12 33.52  0.233 0.270   0.11  15.268   0.081
08/02/18 05:19:15 33.53  0.233 0.271   0.11  15.268   0.081
08/02/18 05:19:18 33.53  0.233 0.271   0.11  15.268   0.081
08/02/18 05:19:22 33.54  0.235 0.274   0.11  15.268   0.081
08/02/18 05:19:24 33.55  0.236 0.275   0.11  15.269   0.081
08/02/18 05:19:27 33.55  0.238 0.276   0.11  15.269   0.081
08/02/18 05:19:30 33.56  0.240 0.279   0.11  15.269   0.081
08/02/18 05:19:34 33.57  0.269 0.314   0.13  15.269   0.081
08/02/18 05:19:36 33.58  0.252 0.293   0.12  15.269   0.082
08/02/18 05:19:39 33.58  0.253 0.294   0.12  15.269   0.082
08/02/18 05:19:42 33.59  0.254 0.295   0.12  15.269   0.082
08/02/18 05:19:46 33.60  0.254 0.296   0.12  15.269   0.082
08/02/18 05:19:48 33.61  0.254 0.295   0.12  15.269   0.082
08/02/18 05:19:51 33.62  0.252 0.294   0.12  15.269   0.082
08/02/18 05:19:54 33.63  0.248 0.289   0.11  15.269   0.082
08/02/18 05:19:58 33.64  0.246 0.287   0.11  15.269   0.082
08/02/18 05:20:00 33.65  0.245 0.286   0.11  15.269   0.082
08/02/18 05:20:03 33.66  0.245 0.285   0.11  15.269   0.082
08/02/18 05:20:06 33.67  0.244 0.285   0.11  15.269   0.082
08/02/18 05:20:10 33.68  0.243 0.284   0.11  15.269   0.082
08/02/18 05:20:12 33.69  0.244 0.284   0.11  15.270   0.082
08/02/18 05:20:15 33.69  0.244 0.285   0.11  15.270   0.082
08/02/18 05:20:18 33.70  0.243 0.283   0.11  15.270   0.082
08/02/18 05:20:22 33.71  0.243 0.283   0.11  15.270   0.082
08/02/18 05:20:24 33.72  0.242 0.282   0.11  15.270   0.082
08/02/18 05:20:27 33.73  0.241 0.281   0.11  15.270   0.082
08/02/18 05:20:30 33.74  0.241 0.281   0.11  15.270   0.082
08/02/18 05:20:34 33.75  0.240 0.280   0.11  15.270   0.082
08/02/18 05:20:36 33.75  0.240 0.280   0.11  15.270   0.082
08/02/18 05:20:39 33.76  0.239 0.279   0.11  15.270   0.083
08/02/18 05:20:42 33.77  0.238 0.277   0.11  15.270   0.083
08/02/18 05:20:46 33.78  0.239 0.279   0.11  15.271   0.083
08/02/18 05:20:48 33.79  0.240 0.280   0.11  15.271   0.083
08/02/18 05:20:51 33.79  0.239 0.279   0.11  15.270   0.083
08/02/18 05:20:54 33.80  0.239 0.279   0.11  15.271   0.083
08/02/18 05:20:58 33.81  0.239 0.279   0.11  15.271   0.083
08/02/18 05:21:00 33.82  0.239 0.279   0.11  15.271   0.083
08/02/18 05:21:03 33.83  0.239 0.279   0.11  15.271   0.083
08/02/18 05:21:06 33.84  0.238 0.278   0.11  15.271   0.083
08/02/18 05:21:10 33.85  0.238 0.278   0.11  15.271   0.083
08/02/18 05:21:12 33.86  0.239 0.279   0.11  15.271   0.083
08/02/18 05:21:15 33.87  0.239 0.279   0.11  15.271   0.083
08/02/18 05:21:18 33.87  0.239 0.279   0.11  15.271   0.083
08/02/18 05:21:22 33.89  0.238 0.278   0.11  15.271   0.083
08/02/18 05:21:24 33.89  0.237 0.278   0.11  15.271   0.083
08/02/18 05:21:27 33.90  0.237 0.278   0.11  15.272   0.084
08/02/18 05:21:30 33.91  0.237 0.278   0.11  15.272   0.084
08/02/18 05:21:34 33.92  0.238 0.278   0.11  15.272   0.084
08/02/18 05:21:36 33.93  0.239 0.280   0.11  15.272   0.084
08/02/18 05:21:39 33.94  0.240 0.281   0.11  15.272   0.084
08/02/18 05:21:42 33.95  0.240 0.281   0.11  15.272   0.084
08/02/18 05:21:46 33.96  0.239 0.280   0.11  15.272   0.084
08/02/18 05:21:48 33.97  0.239 0.280   0.11  15.272   0.084
08/02/18 05:21:51 33.98  0.239 0.280   0.11  15.272   0.084
08/02/18 05:21:54 33.99  0.239 0.280   0.11  15.272   0.084
08/02/18 05:21:58 34.00  0.239 0.280   0.11  15.272   0.084
08/02/18 05:22:00 34.01  0.238 0.279   0.11  15.272   0.084
08/02/18 05:22:03 34.02  0.237 0.278   0.11  15.273   0.084
08/02/18 05:22:06 34.03  0.237 0.278   0.11  15.273   0.084
08/02/18 05:22:10 34.04  0.237 0.278   0.11  15.273   0.084
08/02/18 05:22:12 34.05  0.237 0.278   0.11  15.273   0.084
08/02/18 05:22:15 34.06  0.237 0.278   0.11  15.273   0.084
08/02/18 05:22:18 34.07  0.237 0.278   0.11  15.273   0.084
08/02/18 05:22:22 34.08  0.236 0.277   0.11  15.273   0.085
08/02/18 05:22:24 34.09  0.236 0.277   0.11  15.273   0.085
08/02/18 05:22:27 34.10  0.236 0.277   0.11  15.273   0.085
08/02/18 05:22:30 34.11  0.235 0.276   0.11  15.273   0.085
08/02/18 05:22:34 34.12  0.235 0.276   0.11  15.274   0.085
08/02/18 05:22:36 34.13  0.236 0.277   0.11  15.274   0.085
08/02/18 05:22:39 34.14  0.237 0.278   0.11  15.274   0.085
08/02/18 05:22:42 34.15  0.237 0.279   0.11  15.274   0.085
08/02/18 05:22:46 34.16  0.238 0.279   0.11  15.274   0.085
08/02/18 05:22:48 34.17  0.238 0.279   0.11  15.274   0.085
08/02/18 05:22:51 34.18  0.238 0.280   0.11  15.274   0.085
08/02/18 05:22:54 34.19  0.237 0.278   0.11  15.274   0.085
08/02/18 05:22:58 34.20  0.234 0.275   0.11  15.274   0.085
08/02/18 05:23:00 34.20  0.232 0.273   0.11  15.274   0.085
08/02/18 05:23:03 34.21  0.231 0.271   0.11  15.274   0.085
08/02/18 05:23:06 34.22  0.230 0.271   0.11  15.274   0.085
08/02/18 05:23:10 34.23  0.230 0.270   0.11  15.274   0.085
08/02/18 05:23:12 34.23  0.230 0.270   0.11  15.274   0.085
08/02/18 05:23:15 34.24  0.229 0.270   0.11  15.275   0.086
08/02/18 05:23:18 34.25  0.229 0.270   0.11  15.275   0.086
08/02/18 05:23:22 34.26  0.229 0.270   0.11  15.275   0.086
08/02/18 05:23:24 34.27  0.229 0.270   0.11  15.274   0.086
08/02/18 05:23:27 34.27  0.229 0.270   0.11  15.274   0.085
08/02/18 05:23:30 34.28  0.229 0.270   0.11  15.274   0.086
08/02/18 05:23:34 34.29  0.229 0.270   0.11  15.274   0.086
08/02/18 05:23:36 34.30  0.230 0.271   0.11  15.274   0.085
08/02/18 05:23:39 34.31  0.233 0.274   0.11  15.274   0.085
08/02/18 05:23:42 34.32  0.234 0.276   0.11  15.274   0.086
08/02/18 05:23:46 34.33  0.235 0.277   0.11  15.275   0.086
08/02/18 05:23:48 34.33  0.235 0.277   0.11  15.275   0.086
08/02/18 05:23:51 34.34  0.236 0.278   0.11  15.275   0.086
08/02/18 05:23:54 34.35  0.237 0.279   0.11  15.275   0.086
08/02/18 05:23:58 34.36  0.237 0.279   0.11  15.275   0.086
08/02/18 05:24:00 34.37  0.237 0.280   0.11  15.275   0.086
08/02/18 05:24:03 34.38  0.237 0.280   0.11  15.275   0.086
08/02/18 05:24:06 34.38  0.237 0.280   0.11  15.275   0.086
08/02/18 05:24:10 34.39  0.237 0.279   0.11  15.275   0.086
08/02/18 05:24:12 34.40  0.237 0.279   0.11  15.275   0.086
08/02/18 05:24:15 34.41  0.237 0.279   0.11  15.275   0.086
08/02/18 05:24:18 34.42  0.237 0.280   0.11  15.275   0.086
08/02/18 05:24:22 34.43  0.237 0.279   0.11  15.276   0.086
08/02/18 05:24:24 34.44  0.236 0.279   0.11  15.276   0.086
08/02/18 05:24:27 34.45  0.236 0.279   0.11  15.276   0.087
08/02/18 05:24:30 34.46  0.236 0.279   0.11  15.276   0.087
08/02/18 05:24:34 34.47  0.236 0.279   0.11  15.276   0.087
08/02/18 05:24:36 34.47  0.236 0.279   0.11  15.276   0.087
08/02/18 05:24:39 34.48  0.236 0.279   0.11  15.276   0.087
08/02/18 05:24:42 34.49  0.236 0.279   0.11  15.276   0.087
08/02/18 05:24:46 34.50  0.236 0.279   0.11  15.276   0.087
08/02/18 05:24:48 34.51  0.236 0.279   0.11  15.277   0.087
08/02/18 05:24:51 34.52  0.236 0.279   0.11  15.276   0.087
08/02/18 05:24:54 34.53  0.236 0.279   0.11  15.277   0.087
08/02/18 05:24:58 34.54  0.236 0.280   0.11  15.277   0.087
08/02/18 05:25:00 34.54  0.237 0.280   0.11  15.277   0.087
08/02/18 05:25:03 34.56  0.237 0.280   0.11  15.277   0.087
08/02/18 05:25:06 34.56  0.237 0.280   0.11  15.277   0.087
08/02/18 05:25:10 34.57  0.237 0.280   0.11  15.276   0.087
08/02/18 05:25:12 34.58  0.237 0.280   0.11  15.276   0.087
08/02/18 05:25:15 34.59  0.236 0.280   0.11  15.276   0.087
08/02/18 05:25:18 34.60  0.237 0.281   0.11  15.276   0.087
08/02/18 05:25:22 34.61  0.238 0.281   0.11  15.276   0.087
08/02/18 05:25:24 34.61  0.242 0.287   0.11  15.276   0.087
08/02/18 05:25:27 34.62  0.240 0.284   0.11  15.276   0.087
08/02/18 05:25:30 34.63  0.259 0.307   0.12  15.276   0.087
08/02/18 05:25:34 34.63  0.310 0.368   0.14  15.276   0.087
08/02/18 05:25:36 34.64  0.240 0.284   0.11  15.276   0.087
08/02/18 05:25:39 34.64  0.251 0.297   0.12  15.276   0.087
08/02/18 05:25:42 34.64  0.243 0.288   0.11  15.276   0.087
08/02/18 05:25:46 34.63  0.244 0.289   0.11  15.276   0.087
08/02/18 05:25:48 34.63  0.285 0.337   0.13  15.276   0.087
08/02/18 05:25:51 34.63  0.236 0.280   0.11  15.276   0.087
08/02/18 05:25:54 34.63  0.246 0.292   0.11  15.276   0.087
08/02/18 05:25:58 34.62  0.237 0.281   0.11  15.276   0.087
08/02/18 05:26:00 34.61  0.240 0.284   0.11  15.276   0.087
08/02/18 05:26:03 34.60  0.237 0.281   0.11  15.276   0.087
08/02/18 05:26:06 34.58  0.238 0.282   0.11  15.276   0.087
08/02/18 05:26:10 34.56  0.239 0.283   0.11  15.276   0.087
08/02/18 05:26:12 34.54  0.246 0.290   0.11  15.276   0.087
08/02/18 05:26:15 34.53  0.238 0.281   0.11  15.277   0.087
08/02/18 05:26:18 34.51  0.239 0.282   0.11  15.276   0.087
08/02/18 05:26:22 34.50  0.234 0.276   0.11  15.276   0.087
08/02/18 05:26:24 34.49  0.238 0.281   0.11  15.277   0.087
08/02/18 05:26:27 34.48  0.236 0.278   0.11  15.277   0.087
08/02/18 05:26:30 34.48  0.238 0.281   0.11  15.277   0.087
08/02/18 05:26:34 34.48  0.263 0.311   0.12  15.277   0.087
08/02/18 05:26:36 34.48  0.235 0.277   0.11  15.277   0.087
08/02/18 05:26:39 34.49  0.244 0.289   0.11  15.277   0.087
08/02/18 05:26:42 34.51  0.238 0.281   0.11  15.277   0.087
08/02/18 05:26:46 34.52  0.235 0.277   0.11  15.277   0.087
08/02/18 05:26:48 34.53  0.234 0.276   0.11  15.277   0.087
08/02/18 05:26:51 34.54  0.234 0.277   0.11  15.277   0.087
08/02/18 05:26:54 34.54  0.237 0.280   0.11  15.277   0.087
08/02/18 05:26:58 34.53  0.237 0.281   0.11  15.277   0.087
08/02/18 05:27:00 34.53  0.235 0.278   0.11  15.277   0.087
08/02/18 05:27:03 34.51  0.235 0.278   0.11  15.277   0.087
08/02/18 05:27:06 34.50  0.236 0.279   0.11  15.277   0.087
08/02/18 05:27:10 34.49  0.231 0.273   0.11  15.277   0.088
08/02/18 05:27:12 34.48  0.232 0.274   0.11  15.277   0.088
08/02/18 05:27:15 34.47  0.231 0.272   0.11  15.277   0.088
08/02/18 05:27:18 34.47  0.234 0.276   0.11  15.277   0.088
08/02/18 05:27:22 34.46  0.234 0.277   0.11  15.277   0.088
08/02/18 05:27:24 34.46  0.248 0.293   0.11  15.278   0.088
08/02/18 05:27:27 34.45  0.236 0.279   0.11  15.277   0.088
08/02/18 05:27:30 34.45  0.244 0.288   0.11  15.278   0.088
08/02/18 05:27:34 34.45  0.263 0.311   0.12  15.278   0.088
08/02/18 05:27:36 34.44  0.230 0.271   0.11  15.278   0.088
08/02/18 05:27:39 34.44  0.233 0.276   0.11  15.278   0.088
08/02/18 05:27:42 34.44  0.233 0.275   0.11  15.278   0.088
08/02/18 05:27:46 34.43  0.233 0.275   0.11  15.278   0.088
08/02/18 05:27:48 34.43  0.234 0.276   0.11  15.278   0.088
08/02/18 05:27:51 34.43  0.234 0.276   0.11  15.278   0.088
08/02/18 05:27:54 34.44  0.243 0.287   0.11  15.278   0.088
08/02/18 05:27:58 34.44  0.235 0.278   0.11  15.278   0.088
08/02/18 05:28:00 34.44  0.234 0.276   0.11  15.278   0.088
08/02/18 05:28:03 34.44  0.233 0.275   0.11  15.278   0.088
08/02/18 05:28:06 34.44  0.234 0.277   0.11  15.278   0.088
08/02/18 05:28:10 34.46  0.234 0.277   0.11  15.278   0.088
08/02/18 05:28:12 34.47  0.236 0.279   0.11  15.278   0.088
08/02/18 05:28:15 34.47  0.241 0.284   0.11  15.278   0.088
08/02/18 05:28:18 34.48  0.240 0.284   0.11  15.279   0.088
08/02/18 05:28:22 34.47  0.240 0.283   0.11  15.279   0.088
08/02/18 05:28:24 34.47  0.240 0.284   0.11  15.279   0.088
08/02/18 05:28:27 34.47  0.241 0.284   0.11  15.279   0.088
08/02/18 05:28:30 34.47  0.243 0.287   0.11  15.279   0.088
08/02/18 05:28:34 34.47  0.237 0.280   0.11  15.279   0.088
08/02/18 05:28:36 34.48  0.237 0.280   0.11  15.279   0.089
08/02/18 05:28:39 34.49  0.237 0.280   0.11  15.279   0.089
08/02/18 05:28:42 34.51  0.236 0.278   0.11  15.279   0.088
08/02/18 05:28:46 34.51  0.235 0.277   0.11  15.279   0.089
08/02/18 05:28:48 34.51  0.234 0.277   0.11  15.279   0.089
08/02/18 05:28:51 34.51  0.234 0.277   0.11  15.279   0.089
08/02/18 05:28:54 34.51  0.239 0.282   0.11  15.279   0.089
08/02/18 05:28:58 34.52  0.237 0.280   0.11  15.279   0.089
08/02/18 05:29:00 34.52  0.237 0.280   0.11  15.279   0.088
08/02/18 05:29:03 34.52  0.236 0.279   0.11  15.279   0.088
08/02/18 05:29:06 34.53  0.236 0.278   0.11  15.278   0.088
08/02/18 05:29:10 34.52  0.236 0.278   0.11  15.278   0.088
08/02/18 05:29:12 34.52  0.233 0.276   0.11  15.278   0.088
08/02/18 05:29:15 34.52  0.254 0.300   0.12  15.278   0.088
08/02/18 05:29:18 34.51  0.232 0.275   0.11  15.279   0.088
08/02/18 05:29:22 34.51  0.241 0.285   0.11  15.279   0.088
08/02/18 05:29:24 34.50  0.238 0.281   0.11  15.279   0.088
08/02/18 05:29:27 34.50  0.238 0.281   0.11  15.279   0.088
08/02/18 05:29:30 34.49  0.238 0.281   0.11  15.279   0.089
08/02/18 05:29:34 34.49  0.237 0.280   0.11  15.279   0.089
08/02/18 05:29:36 34.48  0.237 0.280   0.11  15.279   0.089
08/02/18 05:29:39 34.49  0.237 0.279   0.11  15.279   0.089
08/02/18 05:29:42 34.49  0.236 0.279   0.11  15.280   0.089
08/02/18 05:29:46 34.49  0.236 0.279   0.11  15.280   0.089
08/02/18 05:29:48 34.49  0.238 0.281   0.11  15.280   0.089
08/02/18 05:29:51 34.48  0.237 0.280   0.11  15.281   0.090
08/02/18 05:29:54 34.47  0.237 0.280   0.11  15.281   0.090
08/02/18 05:29:58 34.46  0.237 0.280   0.11  15.281   0.090
08/02/18 05:30:00 34.45  0.238 0.281   0.11  15.281   0.090
08/02/18 05:30:03 34.44  0.238 0.281   0.11  15.281   0.090
08/02/18 05:30:06 34.43  0.242 0.285   0.11  15.281   0.090
08/02/18 05:30:10 34.42  0.239 0.282   0.11  15.281   0.090
08/02/18 05:30:12 34.41  0.240 0.283   0.11  15.281   0.090
08/02/18 05:30:15 34.40  0.239 0.282   0.11  15.281   0.090
08/02/18 05:30:18 34.40  0.239 0.282   0.11  15.281   0.090
08/02/18 05:30:22 34.39  0.236 0.278   0.11  15.281   0.090
08/02/18 05:30:24 34.38  0.265 0.312   0.12  15.281   0.090
08/02/18 05:30:27 34.37  0.236 0.279   0.11  15.281   0.090
08/02/18 05:30:30 34.37  0.235 0.277   0.11  15.281   0.090
08/02/18 05:30:34 34.36  0.234 0.275   0.11  15.281   0.090
08/02/18 05:30:36 34.36  0.233 0.275   0.11  15.281   0.090
08/02/18 05:30:39 34.35  0.233 0.275   0.11  15.281   0.090
08/02/18 05:30:42 34.36  0.233 0.274   0.11  15.281   0.090
08/02/18 05:30:46 34.36  0.233 0.275   0.11  15.281   0.090
08/02/18 05:30:48 34.37  0.235 0.277   0.11  15.281   0.090
08/02/18 05:30:51 34.38  0.234 0.276   0.11  15.281   0.090
08/02/18 05:30:54 34.38  0.233 0.275   0.11  15.281   0.090
08/02/18 05:30:58 34.38  0.232 0.274   0.11  15.281   0.090
08/02/18 05:31:00 34.37  0.233 0.274   0.11  15.281   0.090
08/02/18 05:31:03 34.37  0.233 0.274   0.11  15.281   0.090
08/02/18 05:31:06 34.36  0.233 0.275   0.11  15.281   0.090
08/02/18 05:31:10 34.35  0.233 0.275   0.11  15.281   0.090
08/02/18 05:31:12 34.35  0.233 0.275   0.11  15.281   0.090
08/02/18 05:31:15 34.34  0.233 0.274   0.11  15.281   0.090
08/02/18 05:31:18 34.33  0.233 0.275   0.11  15.282   0.091
08/02/18 05:31:22 34.33  0.233 0.275   0.11  15.282   0.091
08/02/18 05:31:24 34.32  0.234 0.275   0.11  15.282   0.091
08/02/18 05:31:27 34.32  0.234 0.276   0.11  15.282   0.091
08/02/18 05:31:30 34.32  0.235 0.276   0.11  15.282   0.091
08/02/18 05:31:34 34.31  0.234 0.276   0.11  15.282   0.091
08/02/18 05:31:36 34.31  0.234 0.276   0.11  15.282   0.091
08/02/18 05:31:39 34.30  0.234 0.275   0.11  15.282   0.091
08/02/18 05:31:42 34.30  0.234 0.275   0.11  15.281   0.091
08/02/18 05:31:46 34.30  0.233 0.275   0.11  15.281   0.091
08/02/18 05:31:48 34.29  0.233 0.275   0.11  15.282   0.091
08/02/18 05:31:51 34.29  0.233 0.275   0.11  15.282   0.091
08/02/18 05:31:54 34.29  0.233 0.274   0.11  15.282   0.091
08/02/18 05:31:58 34.28  0.233 0.274   0.11  15.282   0.091
08/02/18 05:32:00 34.28  0.233 0.274   0.11  15.282   0.091
08/02/18 05:32:03 34.28  0.233 0.274   0.11  15.282   0.091
08/02/18 05:32:06 34.27  0.233 0.274   0.11  15.282   0.091
08/02/18 05:32:10 34.27  0.233 0.274   0.11  15.282   0.091
08/02/18 05:32:12 34.27  0.233 0.275   0.11  15.283   0.091
08/02/18 05:32:15 34.27  0.233 0.275   0.11  15.283   0.091
08/02/18 05:32:18 34.26  0.234 0.275   0.11  15.283   0.091
08/02/18 05:32:22 34.26  0.234 0.275   0.11  15.283   0.091
08/02/18 05:32:24 34.26  0.234 0.275   0.11  15.283   0.091
08/02/18 05:32:27 34.26  0.234 0.275   0.11  15.282   0.091
08/02/18 05:32:30 34.25  0.234 0.275   0.11  15.282   0.091
08/02/18 05:32:34 34.25  0.234 0.275   0.11  15.282   0.091
08/02/18 05:32:36 34.25  0.234 0.275   0.11  15.282   0.091
08/02/18 05:32:39 34.25  0.234 0.275   0.11  15.282   0.091
08/02/18 05:32:42 34.24  0.234 0.275   0.11  15.282   0.091
08/02/18 05:32:46 34.24  0.234 0.275   0.11  15.282   0.091
08/02/18 05:32:48 34.24  0.234 0.275   0.11  15.282   0.091
08/02/18 05:32:51 34.24  0.234 0.275   0.11  15.282   0.091
08/02/18 05:32:54 34.24  0.234 0.275   0.11  15.282   0.091
08/02/18 05:32:58 34.24  0.234 0.275   0.11  15.282   0.091
08/02/18 05:33:00 34.24  0.234 0.275   0.11  15.283   0.091
08/02/18 05:33:03 34.23  0.234 0.275   0.11  15.283   0.091
08/02/18 05:33:06 34.23  0.234 0.275   0.11  15.283   0.091
08/02/18 05:33:10 34.23  0.235 0.277   0.11  15.283   0.091
08/02/18 05:33:12 34.23  0.235 0.277   0.11  15.283   0.091
08/02/18 05:33:15 34.23  0.409 0.482   0.19  15.283   0.091
08/02/18 05:33:18 34.24  0.294 0.346   0.14  15.283   0.091
08/02/18 05:33:22 34.25  0.244 0.287   0.11  15.283   0.091
08/02/18 05:33:24 34.25  0.374 0.440   0.18  15.283   0.091
08/02/18 05:33:27 34.23  0.234 0.275   0.11  15.283   0.091
08/02/18 05:33:30 34.21  0.244 0.286   0.11  15.283   0.091
08/02/18 05:33:34 34.19  0.232 0.273   0.11  15.283   0.092
08/02/18 05:33:36 34.18  0.237 0.279   0.11  15.283   0.092
08/02/18 05:33:39 34.17  0.240 0.281   0.11  15.283   0.092
08/02/18 05:33:42 34.16  0.308 0.362   0.14  15.283   0.092
08/02/18 05:33:46 34.14  0.299 0.351   0.14  15.283   0.092
08/02/18 05:33:48 34.14  0.244 0.287   0.11  15.283   0.092
08/02/18 05:33:51 34.13  0.235 0.276   0.11  15.283   0.092
08/02/18 05:33:54 34.12  0.234 0.275   0.11  15.283   0.092
08/02/18 05:33:58 34.12  0.232 0.272   0.11  15.283   0.092
08/02/18 05:34:00 34.12  0.238 0.279   0.11  15.283   0.092
08/02/18 05:34:03 34.12  0.234 0.274   0.11  15.283   0.092
08/02/18 05:34:06 34.12  0.234 0.275   0.11  15.283   0.092
08/02/18 05:34:10 34.12  0.234 0.275   0.11  15.283   0.092
08/02/18 05:34:12 34.12  0.234 0.274   0.11  15.283   0.092
08/02/18 05:34:15 34.12  0.233 0.274   0.11  15.283   0.092
08/02/18 05:34:18 34.11  0.233 0.273   0.11  15.283   0.092
08/02/18 05:34:22 34.11  0.233 0.273   0.11  15.283   0.092
08/02/18 05:34:24 34.11  0.233 0.273   0.11  15.283   0.092
08/02/18 05:34:27 34.12  0.234 0.274   0.11  15.283   0.092
08/02/18 05:34:30 34.12  0.233 0.274   0.11  15.283   0.092
08/02/18 05:34:34 34.14  0.233 0.274   0.11  15.284   0.092
08/02/18 05:34:36 34.15  0.233 0.274   0.11  15.284   0.092
08/02/18 05:34:39 34.15  0.234 0.275   0.11  15.284   0.092
08/02/18 05:34:42 34.16  0.234 0.275   0.11  15.284   0.092
08/02/18 05:34:46 34.17  0.234 0.275   0.11  15.284   0.092
08/02/18 05:34:48 34.18  0.234 0.275   0.11  15.284   0.092
08/02/18 05:34:51 34.20  0.234 0.275   0.11  15.284   0.092
08/02/18 05:34:54 34.21  0.233 0.275   0.11  15.284   0.092
08/02/18 05:34:58 34.23  0.233 0.274   0.11  15.284   0.092
08/02/18 05:35:00 34.24  0.233 0.274   0.11  15.284   0.092
08/02/18 05:35:03 34.25  0.233 0.274   0.11  15.284   0.092
08/02/18 05:35:06 34.26  0.233 0.274   0.11  15.284   0.092
08/02/18 05:35:10 34.27  0.233 0.274   0.11  15.284   0.093
08/02/18 05:35:12 34.28  0.233 0.274   0.11  15.284   0.092
08/02/18 05:35:15 34.29  0.233 0.274   0.11  15.284   0.092
08/02/18 05:35:18 34.30  0.233 0.274   0.11  15.284   0.093
08/02/18 05:35:22 34.31  0.233 0.274   0.11  15.284   0.093
08/02/18 05:35:24 34.32  0.233 0.274   0.11  15.284   0.093
08/02/18 05:35:27 34.33  0.233 0.274   0.11  15.284   0.093
08/02/18 05:35:30 34.34  0.233 0.274   0.11  15.284   0.093
08/02/18 05:35:34 34.35  0.233 0.274   0.11  15.285   0.093
08/02/18 05:35:36 34.35  0.233 0.275   0.11  15.285   0.093
08/02/18 05:35:39 34.36  0.233 0.274   0.11  15.285   0.093
08/02/18 05:35:42 34.37  0.233 0.274   0.11  15.285   0.093
08/02/18 05:35:46 34.38  0.233 0.275   0.11  15.285   0.093
08/02/18 05:35:48 34.38  0.233 0.275   0.11  15.285   0.093
08/02/18 05:35:51 34.39  0.233 0.275   0.11  15.285   0.093
08/02/18 05:35:54 34.40  0.233 0.275   0.11  15.285   0.093
08/02/18 05:35:58 34.41  0.233 0.274   0.11  15.285   0.093
08/02/18 05:36:00 34.41  0.233 0.274   0.11  15.285   0.093
08/02/18 05:36:03 34.42  0.232 0.274   0.11  15.285   0.093
08/02/18 05:36:06 34.43  0.232 0.274   0.11  15.285   0.093
08/02/18 05:36:10 34.44  0.232 0.274   0.11  15.285   0.093
08/02/18 05:36:12 34.44  0.232 0.274   0.11  15.285   0.093
08/02/18 05:36:15 34.44  0.232 0.274   0.11  15.285   0.093
08/02/18 05:36:18 34.44  0.232 0.274   0.11  15.285   0.093
08/02/18 05:36:22 34.44  0.232 0.274   0.11  15.285   0.093
08/02/18 05:36:24 34.44  0.232 0.274   0.11  15.285   0.093
08/02/18 05:36:27 34.45  0.232 0.274   0.11  15.285   0.093
08/02/18 05:36:30 34.46  0.233 0.275   0.11  15.286   0.093
08/02/18 05:36:34 34.47  0.233 0.275   0.11  15.286   0.093
08/02/18 05:36:36 34.48  0.233 0.275   0.11  15.286   0.093
08/02/18 05:36:39 34.49  0.232 0.275   0.11  15.286   0.093
08/02/18 05:36:42 34.50  0.233 0.275   0.11  15.286   0.093
08/02/18 05:36:46 34.51  0.232 0.274   0.11  15.285   0.093
08/02/18 05:36:48 34.51  0.232 0.274   0.11  15.285   0.093
08/02/18 05:36:51 34.50  0.232 0.274   0.11  15.286   0.093
08/02/18 05:36:54 34.50  0.232 0.274   0.11  15.285   0.093
08/02/18 05:36:58 34.49  0.232 0.275   0.11  15.285   0.093
08/02/18 05:37:00 34.49  0.233 0.275   0.11  15.285   0.093
08/02/18 05:37:03 34.48  0.233 0.275   0.11  15.285   0.093
08/02/18 05:37:06 34.47  0.233 0.275   0.11  15.285   0.093
08/02/18 05:37:10 34.46  0.233 0.275   0.11  15.286   0.093
08/02/18 05:37:12 34.45  0.233 0.275   0.11  15.286   0.093
08/02/18 05:37:15 34.45  0.233 0.275   0.11  15.286   0.094
08/02/18 05:37:18 34.44  0.233 0.275   0.11  15.286   0.094
08/02/18 05:37:22 34.44  0.233 0.275   0.11  15.286   0.094
08/02/18 05:37:24 34.43  0.234 0.276   0.11  15.286   0.094
08/02/18 05:37:27 34.43  0.234 0.276   0.11  15.286   0.094
08/02/18 05:37:30 34.43  0.234 0.276   0.11  15.286   0.094
08/02/18 05:37:34 34.43  0.234 0.276   0.11  15.286   0.094
08/02/18 05:37:36 34.43  0.234 0.276   0.11  15.286   0.094
08/02/18 05:37:39 34.43  0.234 0.276   0.11  15.286   0.094
08/02/18 05:37:42 34.43  0.234 0.276   0.11  15.286   0.094
08/02/18 05:37:46 34.43  0.234 0.277   0.11  15.286   0.094
08/02/18 05:37:48 34.44  0.234 0.276   0.11  15.286   0.094
08/02/18 05:37:51 34.44  0.234 0.276   0.11  15.286   0.094
08/02/18 05:37:54 34.44  0.234 0.276   0.11  15.286   0.094
08/02/18 05:37:58 34.44  0.233 0.276   0.11  15.286   0.094
08/02/18 05:38:00 34.45  0.234 0.276   0.11  15.286   0.094
08/02/18 05:38:03 34.45  0.230 0.272   0.11  15.286   0.094
08/02/18 05:38:06 34.47  0.230 0.272   0.11  15.286   0.094
08/02/18 05:38:10 34.48  0.232 0.274   0.11  15.286   0.094
08/02/18 05:38:12 34.48  0.233 0.275   0.11  15.286   0.094
08/02/18 05:38:15 34.49  0.232 0.275   0.11  15.286   0.094
08/02/18 05:38:18 34.50  0.233 0.275   0.11  15.286   0.094
08/02/18 05:38:22 34.50  0.232 0.275   0.11  15.286   0.094
08/02/18 05:38:24 34.51  0.232 0.274   0.11  15.286   0.094
08/02/18 05:38:27 34.51  0.232 0.274   0.11  15.286   0.094
08/02/18 05:38:30 34.52  0.232 0.274   0.11  15.286   0.094
08/02/18 05:38:34 34.54  0.232 0.274   0.11  15.286   0.094
08/02/18 05:38:36 34.55  0.232 0.275   0.11  15.286   0.094
08/02/18 05:38:39 34.57  0.247 0.292   0.11  15.286   0.094
08/02/18 05:38:42 34.58  0.239 0.283   0.11  15.286   0.094
08/02/18 05:38:46 34.60  0.240 0.284   0.11  15.286   0.094
08/02/18 05:38:48 34.62  0.242 0.286   0.11  15.286   0.094
08/02/18 05:38:51 34.63  0.242 0.286   0.11  15.286   0.094
08/02/18 05:38:54 34.65  0.242 0.287   0.11  15.286   0.094
08/02/18 05:38:58 34.67  0.241 0.286   0.11  15.287   0.094
08/02/18 05:39:00 34.68  0.240 0.285   0.11  15.287   0.094
08/02/18 05:39:03 34.69  0.239 0.283   0.11  15.287   0.094
08/02/18 05:39:06 34.70  0.238 0.282   0.11  15.287   0.094
08/02/18 05:39:10 34.71  0.239 0.284   0.11  15.287   0.094
08/02/18 05:39:12 34.72  0.240 0.285   0.11  15.287   0.094
08/02/18 05:39:15 34.73  0.241 0.286   0.11  15.287   0.094
08/02/18 05:39:18 34.73  0.241 0.285   0.11  15.287   0.094
08/02/18 05:39:22 34.73  0.238 0.283   0.11  15.287   0.094
08/02/18 05:39:24 34.72  0.237 0.281   0.11  15.287   0.094
08/02/18 05:39:27 34.72  0.236 0.280   0.11  15.287   0.094
08/02/18 05:39:30 34.71  0.236 0.279   0.11  15.287   0.094
08/02/18 05:39:34 34.69  0.237 0.281   0.11  15.287   0.094
08/02/18 05:39:36 34.69  0.240 0.284   0.11  15.287   0.094
08/02/18 05:39:39 34.68  0.242 0.286   0.11  15.287   0.094
08/02/18 05:39:42 34.67  0.243 0.288   0.11  15.287   0.094
08/02/18 05:39:46 34.66  0.241 0.285   0.11  15.287   0.095
08/02/18 05:39:48 34.65  0.230 0.272   0.11  15.287   0.094
08/02/18 05:39:51 34.64  0.241 0.285   0.11  15.287   0.094
08/02/18 05:39:54 34.64  0.234 0.277   0.11  15.287   0.094
08/02/18 05:39:58 34.63  0.234 0.277   0.11  15.287   0.094
08/02/18 05:40:00 34.63  0.233 0.276   0.11  15.287   0.094
08/02/18 05:40:03 34.62  0.233 0.276   0.11  15.287   0.094
08/02/18 05:40:06 34.62  0.233 0.276   0.11  15.287   0.094
08/02/18 05:40:10 34.61  0.233 0.276   0.11  15.287   0.094
08/02/18 05:40:12 34.61  0.233 0.275   0.11  15.287   0.094
08/02/18 05:40:15 34.61  0.233 0.275   0.11  15.286   0.094
08/02/18 05:40:18 34.61  0.232 0.275   0.11  15.286   0.094
08/02/18 05:40:22 34.60  0.232 0.275   0.11  15.287   0.094
08/02/18 05:40:24 34.60  0.233 0.276   0.11  15.287   0.094
08/02/18 05:40:27 34.60  0.234 0.277   0.11  15.286   0.094
08/02/18 05:40:30 34.60  0.234 0.277   0.11  15.287   0.094
08/02/18 05:40:34 34.60  0.231 0.273   0.11  15.287   0.094
08/02/18 05:40:36 34.60  0.229 0.271   0.11  15.287   0.094
08/02/18 05:40:39 34.60  0.227 0.269   0.10  15.287   0.094
08/02/18 05:40:42 34.59  0.227 0.268   0.10  15.287   0.094
08/02/18 05:40:46 34.59  0.226 0.267   0.10  15.287   0.094
08/02/18 05:40:48 34.59  0.226 0.267   0.10  15.287   0.094
08/02/18 05:40:51 34.59  0.226 0.268   0.10  15.287   0.094
08/02/18 05:40:54 34.59  0.227 0.268   0.10  15.287   0.094
08/02/18 05:40:58 34.59  0.227 0.269   0.10  15.287   0.094
08/02/18 05:41:00 34.59  0.228 0.269   0.11  15.287   0.094
08/02/18 05:41:03 34.59  0.228 0.270   0.11  15.287   0.094
08/02/18 05:41:06 34.59  0.229 0.271   0.11  15.287   0.094
08/02/18 05:41:10 34.59  0.229 0.271   0.11  15.287   0.094
08/02/18 05:41:12 34.59  0.229 0.272   0.11  15.287   0.094
08/02/18 05:41:15 34.59  0.230 0.272   0.11  15.287   0.094
08/02/18 05:41:18 34.59  0.230 0.273   0.11  15.287   0.094
08/02/18 05:41:22 34.60  0.231 0.273   0.11  15.287   0.094
08/02/18 05:41:24 34.60  0.231 0.273   0.11  15.287   0.094
08/02/18 05:41:27 34.60  0.231 0.273   0.11  15.287   0.094
08/02/18 05:41:30 34.60  0.231 0.274   0.11  15.287   0.094
08/02/18 05:41:34 34.60  0.231 0.274   0.11  15.287   0.094
08/02/18 05:41:36 34.60  0.231 0.274   0.11  15.287   0.094
08/02/18 05:41:39 34.60  0.232 0.274   0.11  15.287   0.094
08/02/18 05:41:42 34.60  0.232 0.275   0.11  15.287   0.094
08/02/18 05:41:46 34.61  0.232 0.275   0.11  15.287   0.094
08/02/18 05:41:48 34.61  0.233 0.275   0.11  15.287   0.094
08/02/18 05:41:51 34.61  0.233 0.275   0.11  15.287   0.094
08/02/18 05:41:54 34.61  0.232 0.275   0.11  15.287   0.094
08/02/18 05:41:58 34.61  0.232 0.274   0.11  15.287   0.094
08/02/18 05:42:00 34.61  0.231 0.274   0.11  15.287   0.094
08/02/18 05:42:03 34.62  0.231 0.274   0.11  15.287   0.094
08/02/18 05:42:06 34.62  0.231 0.274   0.11  15.287   0.094
08/02/18 05:42:10 34.62  0.231 0.274   0.11  15.287   0.094
08/02/18 05:42:12 34.62  0.231 0.274   0.11  15.287   0.094
08/02/18 05:42:15 34.62  0.231 0.273   0.11  15.287   0.095
08/02/18 05:42:18 34.62  0.231 0.273   0.11  15.287   0.094
08/02/18 05:42:22 34.62  0.231 0.274   0.11  15.287   0.095
08/02/18 05:42:24 34.63  0.231 0.274   0.11  15.287   0.095
08/02/18 05:42:27 34.63  0.231 0.274   0.11  15.287   0.095
08/02/18 05:42:30 34.63  0.232 0.274   0.11  15.287   0.095
08/02/18 05:42:34 34.63  0.232 0.275   0.11  15.287   0.095
08/02/18 05:42:36 34.63  0.232 0.275   0.11  15.287   0.095
08/02/18 05:42:39 34.63  0.233 0.276   0.11  15.287   0.095
08/02/18 05:42:42 34.64  0.234 0.277   0.11  15.287   0.095
08/02/18 05:42:46 34.64  0.235 0.278   0.11  15.287   0.095
08/02/18 05:42:48 34.64  0.236 0.279   0.11  15.287   0.095
08/02/18 05:42:51 34.64  0.236 0.279   0.11  15.287   0.095
08/02/18 05:42:54 34.64  0.236 0.280   0.11  15.287   0.095
08/02/18 05:42:58 34.64  0.235 0.278   0.11  15.287   0.095
08/02/18 05:43:00 34.64  0.234 0.277   0.11  15.287   0.095
08/02/18 05:43:03 34.64  0.233 0.276   0.11  15.287   0.095
08/02/18 05:43:06 34.64  0.232 0.275   0.11  15.287   0.095
08/02/18 05:43:10 34.64  0.232 0.275   0.11  15.287   0.095
08/02/18 05:43:12 34.64  0.233 0.275   0.11  15.288   0.095
08/02/18 05:43:15 34.64  0.233 0.276   0.11  15.288   0.095
08/02/18 05:43:18 34.64  0.235 0.278   0.11  15.288   0.095
08/02/18 05:43:22 34.64  0.238 0.282   0.11  15.288   0.095
08/02/18 05:43:24 34.64  0.240 0.284   0.11  15.288   0.095
08/02/18 05:43:27 34.64  0.241 0.285   0.11  15.288   0.095
08/02/18 05:43:30 34.64  0.242 0.286   0.11  15.288   0.095
08/02/18 05:43:34 34.64  0.241 0.286   0.11  15.288   0.095
08/02/18 05:43:36 34.64  0.241 0.285   0.11  15.288   0.095
08/02/18 05:43:39 34.63  0.248 0.294   0.11  15.288   0.095
08/02/18 05:43:42 34.63  0.298 0.353   0.14  15.288   0.095
08/02/18 05:43:46 34.63  0.276 0.327   0.13  15.288   0.095
08/02/18 05:43:48 34.63  0.263 0.312   0.12  15.288   0.095
08/02/18 05:43:51 34.63  0.256 0.303   0.12  15.288   0.095
08/02/18 05:43:54 34.63  0.254 0.301   0.12  15.288   0.095
08/02/18 05:43:58 34.62  0.253 0.299   0.12  15.288   0.095
08/02/18 05:44:00 34.62  0.249 0.295   0.12  15.288   0.095
08/02/18 05:44:03 34.62  0.260 0.308   0.12  15.288   0.095
08/02/18 05:44:06 34.61  0.255 0.302   0.12  15.288   0.095
08/02/18 05:44:10 34.61  0.256 0.303   0.12  15.288   0.095
08/02/18 05:44:12 34.60  0.254 0.300   0.12  15.288   0.095
08/02/18 05:44:15 34.60  0.252 0.299   0.12  15.288   0.095
08/02/18 05:44:18 34.59  0.252 0.298   0.12  15.288   0.095
08/02/18 05:44:22 34.58  0.253 0.299   0.12  15.288   0.095
08/02/18 05:44:24 34.58  0.252 0.299   0.12  15.288   0.095
08/02/18 05:44:27 34.57  0.251 0.297   0.12  15.288   0.095
08/02/18 05:44:30 34.57  0.251 0.297   0.12  15.288   0.095
08/02/18 05:44:34 34.56  0.251 0.297   0.12  15.288   0.095
08/02/18 05:44:36 34.56  0.252 0.298   0.12  15.288   0.095
08/02/18 05:44:39 34.55  0.252 0.298   0.12  15.288   0.095
08/02/18 05:44:42 34.55  0.252 0.298   0.12  15.288   0.095
08/02/18 05:44:46 34.54  0.252 0.298   0.12  15.288   0.095
08/02/18 05:44:48 34.53  0.251 0.297   0.12  15.288   0.095
08/02/18 05:44:51 34.53  0.251 0.297   0.12  15.288   0.095
08/02/18 05:44:54 34.52  0.253 0.300   0.12  15.288   0.095
08/02/18 05:44:58 34.51  0.254 0.301   0.12  15.288   0.095
08/02/18 05:45:00 34.51  0.255 0.301   0.12  15.288   0.095
08/02/18 05:45:03 34.50  0.254 0.301   0.12  15.288   0.095
08/02/18 05:45:06 34.49  0.255 0.301   0.12  15.288   0.095
08/02/18 05:45:10 34.49  0.253 0.299   0.12  15.288   0.095
08/02/18 05:45:12 34.48  0.251 0.297   0.12  15.288   0.095
08/02/18 05:45:15 34.48  0.241 0.285   0.11  15.288   0.095
08/02/18 05:45:18 34.47  0.241 0.285   0.11  15.288   0.095
08/02/18 05:45:22 34.46  0.241 0.284   0.11  15.288   0.095
08/02/18 05:45:24 34.46  0.241 0.284   0.11  15.288   0.095
08/02/18 05:45:27 34.46  0.241 0.284   0.11  15.288   0.095
08/02/18 05:45:30 34.45  0.245 0.289   0.11  15.288   0.095
08/02/18 05:45:34 34.44  0.250 0.296   0.12  15.288   0.095
08/02/18 05:45:36 34.44  0.250 0.295   0.12  15.288   0.095
08/02/18 05:45:39 34.44  0.250 0.295   0.12  15.288   0.095
08/02/18 05:45:42 34.43  0.256 0.302   0.12  15.288   0.095
08/02/18 05:45:46 34.43  0.251 0.296   0.12  15.288   0.095
08/02/18 05:45:48 34.42  0.249 0.293   0.12  15.288   0.095
08/02/18 05:45:51 34.42  0.249 0.294   0.12  15.288   0.095
08/02/18 05:45:54 34.42  0.248 0.292   0.11  15.289   0.095
08/02/18 05:45:58 34.41  0.245 0.289   0.11  15.288   0.095
08/02/18 05:46:00 34.41  0.249 0.294   0.12  15.288   0.095
08/02/18 05:46:03 34.41  0.264 0.312   0.12  15.288   0.095
08/02/18 05:46:06 34.40  0.256 0.302   0.12  15.288   0.095
08/02/18 05:46:10 34.40  0.264 0.311   0.12  15.288   0.095
08/02/18 05:46:12 34.40  0.264 0.312   0.12  15.288   0.095
08/02/18 05:46:15 34.40  0.257 0.304   0.12  15.288   0.095
08/02/18 05:46:18 34.40  0.287 0.338   0.13  15.288   0.095
08/02/18 05:46:22 34.41  0.278 0.328   0.13  15.288   0.095
08/02/18 05:46:24 34.42  0.277 0.327   0.13  15.288   0.095
08/02/18 05:46:27 34.44  0.279 0.329   0.13  15.288   0.095
08/02/18 05:46:30 34.46  0.268 0.316   0.12  15.288   0.095
08/02/18 05:46:34 34.48  0.283 0.334   0.13  15.289   0.095
08/02/18 05:46:36 34.49  0.284 0.336   0.13  15.288   0.095
08/02/18 05:46:39 34.50  0.283 0.335   0.13  15.289   0.095
08/02/18 05:46:42 34.52  0.266 0.314   0.12  15.289   0.096
08/02/18 05:46:46 34.53  0.270 0.319   0.13  15.289   0.096
08/02/18 05:46:48 34.54  0.263 0.310   0.12  15.289   0.095
08/02/18 05:46:51 34.55  0.261 0.309   0.12  15.288   0.095
08/02/18 05:46:54 34.56  0.260 0.307   0.12  15.288   0.095
08/02/18 05:46:58 34.57  0.259 0.307   0.12  15.288   0.095
08/02/18 05:47:00 34.57  0.261 0.309   0.12  15.288   0.095
08/02/18 05:47:03 34.58  0.260 0.308   0.12  15.289   0.095
08/02/18 05:47:06 34.59  0.273 0.324   0.13  15.289   0.096
08/02/18 05:47:10 34.60  0.277 0.328   0.13  15.289   0.096
08/02/18 05:47:12 34.60  0.283 0.334   0.13  15.289   0.096
08/02/18 05:47:15 34.61  0.271 0.321   0.13  15.289   0.096
08/02/18 05:47:18 34.61  0.261 0.309   0.12  15.289   0.096
08/02/18 05:47:22 34.62  0.278 0.329   0.13  15.289   0.096
08/02/18 05:47:24 34.62  0.253 0.300   0.12  15.289   0.096
08/02/18 05:47:27 34.63  0.268 0.317   0.12  15.289   0.096
08/02/18 05:47:30 34.63  0.251 0.297   0.12  15.289   0.096
08/02/18 05:47:34 34.64  0.239 0.283   0.11  15.289   0.096
08/02/18 05:47:36 34.64  0.246 0.291   0.11  15.289   0.096
08/02/18 05:47:39 34.64  0.241 0.285   0.11  15.289   0.096
08/02/18 05:47:42 34.64  0.238 0.282   0.11  15.289   0.096
08/02/18 05:47:46 34.64  0.237 0.281   0.11  15.289   0.096
08/02/18 05:47:48 34.64  0.247 0.292   0.11  15.289   0.096
08/02/18 05:47:51 34.63  0.236 0.279   0.11  15.289   0.096
08/02/18 05:47:54 34.62  0.264 0.313   0.12  15.289   0.096
08/02/18 05:47:58 34.60  0.262 0.310   0.12  15.290   0.096
08/02/18 05:48:00 34.59  0.239 0.282   0.11  15.289   0.096
08/02/18 05:48:03 34.58  0.240 0.284   0.11  15.289   0.096
08/02/18 05:48:06 34.57  0.241 0.285   0.11  15.289   0.096
08/02/18 05:48:10 34.56  0.248 0.293   0.11  15.289   0.096
08/02/18 05:48:12 34.56  0.245 0.289   0.11  15.289   0.096
08/02/18 05:48:15 34.56  0.243 0.287   0.11  15.289   0.096
08/02/18 05:48:18 34.56  0.241 0.285   0.11  15.289   0.096
08/02/18 05:48:22 34.55  0.256 0.302   0.12  15.289   0.096
08/02/18 05:48:24 34.55  0.258 0.305   0.12  15.289   0.096
08/02/18 05:48:27 34.55  0.250 0.296   0.12  15.289   0.096
08/02/18 05:48:30 34.55  0.251 0.297   0.12  15.289   0.096
08/02/18 05:48:34 34.57  0.244 0.289   0.11  15.289   0.096
08/02/18 05:48:36 34.58  0.243 0.288   0.11  15.289   0.096
08/02/18 05:48:39 34.59  0.243 0.287   0.11  15.289   0.096
08/02/18 05:48:42 34.60  0.240 0.284   0.11  15.289   0.096
08/02/18 05:48:46 34.62  0.238 0.282   0.11  15.289   0.096
08/02/18 05:48:48 34.64  0.254 0.301   0.12  15.289   0.096
08/02/18 05:48:51 34.67  0.257 0.304   0.12  15.289   0.096
08/02/18 05:48:54 34.69  0.276 0.327   0.13  15.289   0.096
08/02/18 05:48:58 34.72  0.271 0.321   0.13  15.288   0.095
08/02/18 05:49:00 34.73  0.262 0.310   0.12  15.288   0.095
08/02/18 05:49:03 34.75  0.264 0.313   0.12  15.288   0.095
08/02/18 05:49:06 34.76  0.227 0.270   0.10  15.288   0.095
08/02/18 05:49:10 34.78  0.215 0.255   0.10  15.288   0.095
08/02/18 05:49:12 34.80  0.215 0.255   0.10  15.288   0.095
08/02/18 05:49:15 34.81  0.215 0.255   0.10  15.287   0.094
08/02/18 05:49:18 34.83  0.216 0.257   0.10  15.286   0.094
08/02/18 05:49:22 34.83  0.218 0.259   0.10  15.284   0.092
08/02/18 05:49:24 34.83  0.219 0.260   0.10  15.283   0.092
08/02/18 05:49:27 34.83  0.219 0.260   0.10  15.282   0.091
08/02/18 05:49:30 34.83  0.220 0.261   0.10  15.281   0.091
08/02/18 05:49:34 34.83  0.220 0.261   0.10  15.281   0.090
08/02/18 05:49:36 34.82  0.220 0.262   0.10  15.281   0.090
08/02/18 05:49:39 34.81  0.220 0.262   0.10  15.280   0.090
08/02/18 05:49:42 34.79  0.220 0.261   0.10  15.280   0.089
08/02/18 05:49:46 34.77  0.221 0.262   0.10  15.280   0.089
08/02/18 05:49:48 34.76  0.221 0.262   0.10  15.280   0.089
08/02/18 05:49:51 34.74  0.221 0.262   0.10  15.279   0.088
08/02/18 05:49:54 34.72  0.221 0.262   0.10  15.277   0.087
08/02/18 05:49:58 34.71  0.220 0.261   0.10  15.276   0.086
08/02/18 05:50:00 34.70  0.220 0.261   0.10  15.275   0.086
08/02/18 05:50:03 34.68  0.220 0.261   0.10  15.275   0.086
08/02/18 05:50:06 34.67  0.221 0.262   0.10  15.275   0.086
08/02/18 05:50:10 34.66  0.221 0.262   0.10  15.275   0.086
08/02/18 05:50:12 34.65  0.221 0.261   0.10  15.274   0.085
08/02/18 05:50:15 34.64  0.221 0.262   0.10  15.273   0.085
08/02/18 05:50:18 34.63  0.222 0.263   0.10  15.273   0.085
08/02/18 05:50:22 34.62  0.222 0.263   0.10  15.271   0.083
08/02/18 05:50:24 34.61  0.222 0.263   0.10  15.271   0.083
08/02/18 05:50:27 34.60  0.222 0.263   0.10  15.270   0.082
08/02/18 05:50:30 34.59  0.222 0.262   0.10  15.269   0.081
08/02/18 05:50:34 34.58  0.222 0.263   0.10  15.268   0.081
08/02/18 05:50:36 34.58  0.222 0.263   0.10  15.267   0.080
08/02/18 05:50:39 34.57  0.223 0.264   0.10  15.267   0.080
08/02/18 05:50:42 34.57  0.223 0.264   0.10  15.266   0.080
08/02/18 05:50:46 34.58  0.223 0.263   0.10  15.265   0.079
08/02/18 05:50:48 34.58  0.223 0.264   0.10  15.265   0.079
08/02/18 05:50:51 34.59  0.223 0.264   0.10  15.264   0.078
08/02/18 05:50:54 34.60  0.223 0.264   0.10  15.264   0.078
08/02/18 05:50:58 34.60  0.223 0.264   0.10  15.263   0.077
08/02/18 05:51:00 34.61  0.223 0.264   0.10  15.262   0.077
08/02/18 05:51:03 34.61  0.222 0.263   0.10  15.261   0.076
08/02/18 05:51:06 34.61  0.222 0.263   0.10  15.261   0.076
08/02/18 05:51:10 34.61  0.223 0.264   0.10  15.260   0.076
08/02/18 05:51:12 34.61  0.224 0.265   0.10  15.260   0.075
08/02/18 05:51:15 34.61  0.226 0.267   0.10  15.260   0.075
08/02/18 05:51:18 34.61  0.225 0.267   0.10  15.259   0.075
08/02/18 05:51:22 34.60  0.225 0.266   0.10  15.259   0.074
08/02/18 05:51:24 34.60  0.224 0.265   0.10  15.259   0.074
08/02/18 05:51:27 34.59  0.224 0.265   0.10  15.257   0.073
08/02/18 05:51:30 34.58  0.224 0.265   0.10  15.257   0.073
08/02/18 05:51:34 34.57  0.225 0.266   0.10  15.258   0.074
08/02/18 05:51:36 34.56  0.225 0.267   0.10  15.258   0.074
08/02/18 05:51:39 34.54  0.226 0.267   0.10  15.258   0.074
08/02/18 05:51:42 34.53  0.227 0.268   0.10  15.258   0.074
08/02/18 05:51:46 34.52  0.227 0.269   0.10  15.258   0.074
08/02/18 05:51:48 34.51  0.228 0.270   0.11  15.258   0.074
08/02/18 05:51:51 34.50  0.228 0.270   0.11  15.258   0.074
08/02/18 05:51:54 34.49  0.228 0.269   0.11  15.258   0.074
08/02/18 05:51:58 34.48  0.231 0.273   0.11  15.258   0.074
08/02/18 05:52:00 34.47  0.242 0.286   0.11  15.258   0.074
08/02/18 05:52:03 34.47  0.231 0.273   0.11  15.258   0.074
08/02/18 05:52:06 34.47  0.224 0.264   0.10  15.257   0.073
08/02/18 05:52:10 34.47  0.228 0.269   0.11  15.257   0.073
08/02/18 05:52:12 34.46  0.228 0.269   0.11  15.257   0.073
08/02/18 05:52:15 34.46  0.227 0.268   0.10  15.256   0.073
08/02/18 05:52:18 34.46  0.226 0.267   0.10  15.255   0.072
08/02/18 05:52:22 34.46  0.225 0.266   0.10  15.254   0.071
08/02/18 05:52:24 34.46  0.225 0.265   0.10  15.254   0.071
08/02/18 05:52:27 34.46  0.226 0.267   0.10  15.254   0.071
08/02/18 05:52:30 34.46  0.226 0.267   0.10  15.254   0.071
08/02/18 05:52:34 34.46  0.227 0.268   0.10  15.253   0.071
08/02/18 05:52:36 34.45  0.227 0.268   0.10  15.253   0.071
08/02/18 05:52:39 34.45  0.228 0.269   0.11  15.253   0.070
08/02/18 05:52:42 34.45  0.228 0.269   0.11  15.252   0.070
08/02/18 05:52:46 34.44  0.228 0.269   0.11  15.252   0.070
08/02/18 05:52:48 34.44  0.227 0.268   0.10  15.252   0.070
08/02/18 05:52:51 34.44  0.226 0.267   0.10  15.251   0.069
08/02/18 05:52:54 34.44  0.225 0.266   0.10  15.251   0.069
08/02/18 05:52:58 34.44  0.225 0.265   0.10  15.250   0.068
08/02/18 05:53:00 34.44  0.224 0.265   0.10  15.250   0.069
08/02/18 05:53:03 34.43  0.223 0.264   0.10  15.250   0.068
08/02/18 05:53:06 34.44  0.223 0.264   0.10  15.250   0.068
08/02/18 05:53:10 34.43  0.224 0.264   0.10  15.250   0.068
08/02/18 05:53:12 34.43  0.224 0.265   0.10  15.250   0.068
08/02/18 05:53:15 34.43  0.224 0.264   0.10  15.250   0.068
08/02/18 05:53:18 34.43  0.224 0.264   0.10  15.249   0.068
08/02/18 05:53:22 34.42  0.224 0.265   0.10  15.249   0.068
08/02/18 05:53:24 34.42  0.224 0.265   0.10  15.249   0.067
08/02/18 05:53:27 34.42  0.224 0.265   0.10  15.249   0.067
08/02/18 05:53:30 34.42  0.224 0.265   0.10  15.248   0.067
08/02/18 05:53:34 34.41  0.224 0.265   0.10  15.247   0.066
08/02/18 05:53:36 34.41  0.225 0.265   0.10  15.248   0.067
08/02/18 05:53:39 34.41  0.225 0.266   0.10  15.248   0.067
08/02/18 05:53:42 34.41  0.226 0.267   0.10  15.249   0.067
08/02/18 05:53:46 34.41  0.226 0.267   0.10  15.248   0.067
08/02/18 05:53:48 34.41  0.227 0.268   0.10  15.249   0.067
08/02/18 05:53:51 34.41  0.228 0.269   0.11  15.249   0.067
08/02/18 05:53:54 34.41  0.228 0.269   0.11  15.249   0.067
08/02/18 05:53:58 34.41  0.228 0.268   0.11  15.249   0.067
08/02/18 05:54:00 34.40  0.227 0.268   0.10  15.249   0.067
08/02/18 05:54:03 34.39  0.230 0.271   0.11  15.249   0.067
08/02/18 05:54:06 34.39  0.246 0.291   0.11  15.249   0.067
08/02/18 05:54:10 34.38  0.230 0.271   0.11  15.248   0.067
08/02/18 05:54:12 34.38  0.252 0.297   0.12  15.248   0.067
08/02/18 05:54:15 34.37  0.234 0.276   0.11  15.248   0.067
08/02/18 05:54:18 34.35  0.228 0.269   0.11  15.248   0.067
08/02/18 05:54:22 34.34  0.229 0.269   0.11  15.248   0.067
08/02/18 05:54:24 34.33  0.236 0.277   0.11  15.248   0.067
08/02/18 05:54:27 34.31  0.229 0.270   0.11  15.248   0.067
08/02/18 05:54:30 34.30  0.228 0.268   0.11  15.247   0.066
08/02/18 05:54:34 34.29  0.227 0.268   0.11  15.246   0.065
08/02/18 05:54:36 34.27  0.227 0.267   0.10  15.246   0.065
08/02/18 05:54:39 34.26  0.227 0.267   0.10  15.246   0.065
08/02/18 05:54:42 34.25  0.227 0.267   0.10  15.246   0.065
08/02/18 05:54:46 34.24  0.227 0.267   0.10  15.246   0.065
08/02/18 05:54:48 34.23  0.226 0.266   0.10  15.246   0.065
08/02/18 05:54:51 34.22  0.226 0.266   0.10  15.245   0.065
08/02/18 05:54:54 34.21  0.226 0.266   0.10  15.245   0.064
08/02/18 05:54:58 34.21  0.226 0.266   0.10  15.244   0.064
08/02/18 05:55:00 34.21  0.226 0.266   0.10  15.244   0.064
08/02/18 05:55:03 34.20  0.226 0.266   0.10  15.244   0.064
08/02/18 05:55:06 34.20  0.226 0.266   0.10  15.244   0.064
08/02/18 05:55:10 34.20  0.226 0.266   0.10  15.243   0.064
08/02/18 05:55:12 34.20  0.227 0.267   0.10  15.243   0.063
08/02/18 05:55:15 34.20  0.228 0.268   0.11  15.243   0.063
08/02/18 05:55:18 34.21  0.230 0.270   0.11  15.242   0.063
08/02/18 05:55:22 34.22  0.225 0.265   0.10  15.243   0.063
08/02/18 05:55:24 34.23  0.228 0.268   0.11  15.242   0.063
08/02/18 05:55:27 34.23  0.228 0.268   0.11  15.242   0.062
08/02/18 05:55:30 34.24  0.228 0.269   0.11  15.241   0.062
08/02/18 05:55:34 34.24  0.229 0.269   0.11  15.241   0.062
08/02/18 05:55:36 34.25  0.230 0.271   0.11  15.242   0.062
08/02/18 05:55:39 34.25  0.230 0.271   0.11  15.242   0.063
08/02/18 05:55:42 34.25  0.231 0.272   0.11  15.242   0.063
08/02/18 05:55:46 34.25  0.230 0.270   0.11  15.242   0.063
08/02/18 05:55:48 34.25  0.233 0.274   0.11  15.243   0.063
08/02/18 05:55:51 34.25  0.233 0.274   0.11  15.243   0.063
08/02/18 05:55:54 34.24  0.226 0.265   0.10  15.243   0.063
08/02/18 05:55:58 34.24  0.232 0.273   0.11  15.243   0.063
08/02/18 05:56:00 34.24  0.227 0.268   0.11  15.243   0.063
08/02/18 05:56:03 34.24  0.226 0.266   0.10  15.243   0.063
08/02/18 05:56:06 34.24  0.234 0.275   0.11  15.242   0.062
08/02/18 05:56:10 34.23  0.232 0.273   0.11  15.242   0.062
08/02/18 05:56:12 34.24  0.234 0.276   0.11  15.241   0.062
08/02/18 05:56:15 34.23  0.234 0.275   0.11  15.241   0.062
08/02/18 05:56:18 34.22  0.232 0.273   0.11  15.242   0.062
08/02/18 05:56:22 34.22  0.225 0.265   0.10  15.241   0.062
08/02/18 05:56:24 34.21  0.225 0.264   0.10  15.240   0.061
08/02/18 05:56:27 34.21  0.243 0.286   0.11  15.240   0.062
08/02/18 05:56:30 34.21  0.230 0.270   0.11  15.240   0.061
08/02/18 05:56:34 34.20  0.228 0.267   0.11  15.239   0.061
08/02/18 05:56:36 34.20  0.230 0.270   0.11  15.238   0.060
08/02/18 05:56:39 34.19  0.229 0.269   0.11  15.237   0.059
08/02/18 05:56:42 34.19  0.230 0.270   0.11  15.238   0.059
08/02/18 05:56:46 34.19  0.222 0.261   0.10  15.237   0.059
08/02/18 05:56:48 34.18  0.223 0.262   0.10  15.237   0.059
08/02/18 05:56:51 34.18  0.241 0.283   0.11  15.237   0.059
08/02/18 05:56:54 34.17  0.242 0.285   0.11  15.237   0.059
08/02/18 05:56:58 34.16  0.226 0.266   0.10  15.238   0.060
08/02/18 05:57:00 34.16  0.222 0.261   0.10  15.237   0.059
08/02/18 05:57:03 34.15  0.225 0.265   0.10  15.237   0.059
08/02/18 05:57:06 34.15  0.224 0.263   0.10  15.236   0.058
08/02/18 05:57:10 34.15  0.224 0.264   0.10  15.236   0.058
08/02/18 05:57:12 34.15  0.225 0.264   0.10  15.237   0.059
08/02/18 05:57:15 34.14  0.225 0.265   0.10  15.237   0.059
08/02/18 05:57:18 34.14  0.226 0.265   0.10  15.237   0.059
08/02/18 05:57:22 34.14  0.237 0.278   0.11  15.237   0.059
08/02/18 05:57:24 34.14  0.226 0.265   0.10  15.237   0.059
08/02/18 05:57:27 34.13  0.227 0.266   0.10  15.237   0.059
08/02/18 05:57:30 34.13  0.409 0.480   0.19  15.237   0.059
08/02/18 05:57:34 34.13  0.328 0.385   0.15  15.238   0.060
08/02/18 05:57:36 34.13  0.285 0.334   0.13  15.240   0.061
08/02/18 05:57:39 34.12  0.330 0.387   0.15  15.241   0.062
08/02/18 05:57:42 34.12  0.366 0.429   0.17  15.242   0.062
08/02/18 05:57:46 34.12  0.311 0.365   0.15  15.243   0.063
08/02/18 05:57:48 34.12  0.301 0.353   0.14  15.243   0.063
08/02/18 05:57:51 34.12  0.266 0.313   0.12  15.244   0.064
08/02/18 05:57:54 34.11  0.261 0.307   0.12  15.244   0.064
08/02/18 05:57:58 34.11  0.259 0.303   0.12  15.245   0.064
08/02/18 05:58:00 34.10  0.257 0.301   0.12  15.245   0.064
08/02/18 05:58:03 34.09  0.259 0.305   0.12  15.245   0.064
08/02/18 05:58:06 34.07  0.258 0.303   0.12  15.245   0.065
08/02/18 05:58:10 34.06  0.256 0.300   0.12  15.245   0.065
08/02/18 05:58:12 34.06  0.252 0.296   0.12  15.245   0.064
08/02/18 05:58:15 34.05  0.250 0.293   0.12  15.244   0.064
08/02/18 05:58:18 34.04  0.249 0.292   0.12  15.243   0.063
08/02/18 05:58:22 34.03  0.249 0.291   0.12  15.242   0.062
08/02/18 05:58:24 34.03  0.246 0.289   0.11  15.241   0.062
08/02/18 05:58:27 34.02  0.244 0.286   0.11  15.240   0.061
08/02/18 05:58:30 34.02  0.245 0.287   0.11  15.240   0.061
08/02/18 05:58:34 34.03  0.253 0.297   0.12  15.240   0.061
08/02/18 05:58:36 34.03  0.245 0.287   0.11  15.240   0.061
08/02/18 05:58:39 34.04  0.240 0.281   0.11  15.240   0.061
08/02/18 05:58:42 34.05  0.242 0.284   0.11  15.241   0.062
08/02/18 05:58:46 34.06  0.242 0.284   0.11  15.241   0.062
08/02/18 05:58:48 34.06  0.242 0.284   0.11  15.242   0.062
08/02/18 05:58:51 34.07  0.242 0.283   0.11  15.242   0.063
08/02/18 05:58:54 34.08  0.242 0.283   0.11  15.243   0.063
08/02/18 05:58:58 34.08  0.241 0.283   0.11  15.244   0.064
08/02/18 05:59:00 34.09  0.241 0.283   0.11  15.244   0.064
08/02/18 05:59:03 34.09  0.241 0.283   0.11  15.245   0.064
08/02/18 05:59:06 34.09  0.241 0.283   0.11  15.245   0.065
08/02/18 05:59:10 34.10  0.241 0.282   0.11  15.245   0.065
08/02/18 05:59:12 34.10  0.241 0.283   0.11  15.246   0.065
08/02/18 05:59:15 34.10  0.241 0.283   0.11  15.246   0.065
08/02/18 05:59:18 34.10  0.240 0.282   0.11  15.247   0.066
08/02/18 05:59:22 34.11  0.240 0.282   0.11  15.247   0.066
08/02/18 05:59:24 34.11  0.240 0.282   0.11  15.247   0.066
08/02/18 05:59:27 34.12  0.240 0.282   0.11  15.248   0.067
08/02/18 05:59:30 34.13  0.241 0.283   0.11  15.248   0.067
08/02/18 05:59:34 34.16  0.241 0.283   0.11  15.249   0.067
08/02/18 05:59:36 34.17  0.241 0.283   0.11  15.249   0.067
08/02/18 05:59:39 34.19  0.241 0.283   0.11  15.249   0.067
08/02/18 05:59:42 34.21  0.231 0.272   0.11  15.249   0.068
08/02/18 05:59:46 34.24  0.239 0.282   0.11  15.249   0.068
08/02/18 05:59:48 34.27  0.242 0.284   0.11  15.249   0.067
08/02/18 05:59:51 34.30  0.242 0.285   0.11  15.249   0.067
08/02/18 05:59:54 34.33  0.241 0.284   0.11  15.249   0.068
08/02/18 05:59:58 34.37  0.240 0.283   0.11  15.249   0.068
08/02/18 06:00:00 34.39  0.240 0.283   0.11  15.250   0.068
08/02/18 06:00:03 34.42  0.240 0.283   0.11  15.250   0.068
08/02/18 06:00:06 34.44  0.240 0.283   0.11  15.250   0.068
08/02/18 06:00:10 34.47  0.238 0.281   0.11  15.250   0.068
08/02/18 06:00:12 34.49  0.236 0.279   0.11  15.250   0.068
08/02/18 06:00:15 34.51  0.235 0.277   0.11  15.250   0.068
08/02/18 06:00:18 34.53  0.235 0.277   0.11  15.250   0.069
08/02/18 06:00:22 34.55  0.236 0.279   0.11  15.250   0.068
08/02/18 06:00:24 34.57  0.244 0.289   0.11  15.250   0.068
08/02/18 06:00:27 34.59  0.244 0.289   0.11  15.250   0.068
08/02/18 06:00:30 34.61  0.243 0.288   0.11  15.250   0.068
08/02/18 06:00:34 34.64  0.242 0.287   0.11  15.250   0.069
08/02/18 06:00:36 34.66  0.242 0.286   0.11  15.251   0.069
08/02/18 06:00:39 34.69  0.240 0.284   0.11  15.251   0.069
08/02/18 06:00:42 34.72  0.240 0.284   0.11  15.251   0.069
08/02/18 06:00:46 34.77  0.229 0.271   0.11  15.252   0.070
08/02/18 06:00:48 34.79  0.236 0.280   0.11  15.253   0.070
08/02/18 06:00:51 34.80  0.250 0.297   0.12  15.252   0.070
08/02/18 06:00:54 34.78  0.248 0.294   0.11  15.252   0.070
08/02/18 06:00:58 34.73  0.250 0.296   0.12  15.252   0.070
08/02/18 06:01:00 34.71  0.267 0.317   0.12  15.251   0.069
08/02/18 06:01:03 34.66  0.242 0.286   0.11  15.252   0.070
08/02/18 06:01:06 34.62  0.252 0.298   0.12  15.252   0.070
08/02/18 06:01:10 34.58  0.266 0.315   0.12  15.252   0.070
08/02/18 06:01:12 34.55  0.251 0.297   0.12  15.253   0.070
08/02/18 06:01:15 34.52  0.267 0.316   0.12  15.253   0.071
08/02/18 06:01:18 34.49  0.250 0.296   0.12  15.254   0.071
08/02/18 06:01:22 34.46  0.251 0.296   0.12  15.254   0.071
08/02/18 06:01:24 34.44  0.247 0.292   0.11  15.255   0.071
08/02/18 06:01:27 34.42  0.235 0.277   0.11  15.255   0.072
08/02/18 06:01:30 34.41  0.234 0.276   0.11  15.255   0.072
08/02/18 06:01:34 34.39  0.233 0.274   0.11  15.255   0.072
08/02/18 06:01:36 34.38  0.233 0.274   0.11  15.255   0.072
08/02/18 06:01:39 34.37  0.235 0.277   0.11  15.256   0.072
08/02/18 06:01:42 34.36  0.236 0.279   0.11  15.256   0.072
08/02/18 06:01:46 34.36  0.241 0.284   0.11  15.256   0.072
08/02/18 06:01:48 34.35  0.241 0.284   0.11  15.256   0.072
08/02/18 06:01:51 34.34  0.242 0.285   0.11  15.256   0.072
08/02/18 06:01:54 34.33  0.242 0.285   0.11  15.256   0.072
08/02/18 06:01:58 34.32  0.242 0.285   0.11  15.255   0.072
08/02/18 06:02:00 34.32  0.242 0.285   0.11  15.255   0.072
08/02/18 06:02:03 34.31  0.241 0.284   0.11  15.256   0.072
08/02/18 06:02:06 34.30  0.242 0.285   0.11  15.255   0.072
08/02/18 06:02:10 34.29  0.242 0.285   0.11  15.255   0.072
08/02/18 06:02:12 34.28  0.240 0.282   0.11  15.254   0.071
08/02/18 06:02:15 34.28  0.237 0.279   0.11  15.255   0.072
08/02/18 06:02:18 34.27  0.237 0.279   0.11  15.256   0.072
08/02/18 06:02:22 34.26  0.240 0.282   0.11  15.256   0.073
08/02/18 06:02:24 34.26  0.240 0.282   0.11  15.256   0.073
08/02/18 06:02:27 34.26  0.239 0.281   0.11  15.257   0.073
08/02/18 06:02:30 34.25  0.239 0.281   0.11  15.257   0.073
08/02/18 06:02:34 34.25  0.239 0.281   0.11  15.257   0.073
08/02/18 06:02:36 34.24  0.244 0.287   0.11  15.257   0.073
08/02/18 06:02:39 34.24  0.250 0.294   0.12  15.257   0.073
08/02/18 06:02:42 34.23  0.251 0.295   0.12  15.257   0.073
08/02/18 06:02:46 34.23  0.270 0.317   0.13  15.257   0.073
08/02/18 06:02:48 34.23  0.313 0.369   0.15  15.257   0.073
08/02/18 06:02:51 34.22  0.320 0.376   0.15  15.257   0.073
08/02/18 06:02:54 34.22  0.357 0.420   0.17  15.258   0.074
08/02/18 06:02:58 34.22  0.299 0.352   0.14  15.258   0.074
08/02/18 06:03:00 34.22  0.336 0.396   0.16  15.258   0.074
08/02/18 06:03:03 34.22  0.356 0.419   0.17  15.258   0.074
08/02/18 06:03:06 34.22  0.318 0.374   0.15  15.258   0.074
08/02/18 06:03:10 34.22  0.245 0.288   0.11  15.258   0.074
08/02/18 06:03:12 34.22  0.263 0.310   0.12  15.258   0.074
08/02/18 06:03:15 34.21  0.294 0.346   0.14  15.259   0.074
08/02/18 06:03:18 34.21  0.264 0.310   0.12  15.259   0.074
08/02/18 06:03:22 34.21  0.258 0.303   0.12  15.258   0.074
08/02/18 06:03:24 34.21  0.251 0.295   0.12  15.258   0.074
08/02/18 06:03:27 34.20  0.247 0.291   0.11  15.258   0.074
08/02/18 06:03:30 34.20  0.263 0.309   0.12  15.258   0.074
08/02/18 06:03:34 34.20  0.242 0.284   0.11  15.259   0.074
08/02/18 06:03:36 34.19  0.232 0.273   0.11  15.259   0.074
08/02/18 06:03:39 34.19  0.232 0.273   0.11  15.258   0.074
08/02/18 06:03:42 34.18  0.233 0.274   0.11  15.255   0.072
08/02/18 06:03:46 34.17  0.230 0.271   0.11  15.252   0.070
08/02/18 06:03:48 34.16  0.229 0.269   0.11  15.251   0.069
08/02/18 06:03:51 34.15  0.228 0.268   0.11  15.250   0.068
08/02/18 06:03:54 34.15  0.228 0.268   0.11  15.249   0.067
08/02/18 06:03:58 34.14  0.227 0.267   0.11  15.249   0.067
08/02/18 06:04:00 34.14  0.227 0.267   0.11  15.249   0.068
08/02/18 06:04:03 34.13  0.227 0.266   0.10  15.249   0.068
08/02/18 06:04:06 34.12  0.227 0.266   0.10  15.249   0.068
08/02/18 06:04:10 34.12  0.226 0.266   0.10  15.250   0.068
08/02/18 06:04:12 34.11  0.226 0.266   0.10  15.250   0.068
08/02/18 06:04:15 34.11  0.226 0.266   0.10  15.250   0.068
08/02/18 06:04:18 34.10  0.227 0.266   0.10  15.250   0.069
08/02/18 06:04:22 34.10  0.227 0.266   0.10  15.251   0.069
08/02/18 06:04:24 34.10  0.227 0.266   0.10  15.252   0.070
08/02/18 06:04:27 34.09  0.227 0.267   0.11  15.251   0.069
08/02/18 06:04:30 34.09  0.235 0.276   0.11  15.254   0.071
08/02/18 06:04:34 34.08  0.234 0.275   0.11  15.258   0.074
08/02/18 06:04:36 34.08  0.236 0.277   0.11  15.259   0.075
08/02/18 06:04:39 34.08  0.243 0.286   0.11  15.260   0.075
08/02/18 06:04:42 34.09  0.241 0.282   0.11  15.261   0.076
08/02/18 06:04:46 34.13  0.238 0.279   0.11  15.261   0.076
08/02/18 06:04:48 34.15  0.235 0.277   0.11  15.262   0.077
08/02/18 06:04:51 34.17  0.228 0.268   0.11  15.262   0.077
08/02/18 06:04:54 34.18  0.226 0.266   0.10  15.262   0.077
08/02/18 06:04:58 34.18  0.225 0.265   0.10  15.262   0.077
08/02/18 06:05:00 34.17  0.229 0.269   0.11  15.262   0.077
08/02/18 06:05:03 34.17  0.227 0.267   0.10  15.262   0.077
08/02/18 06:05:06 34.17  0.228 0.268   0.11  15.262   0.077
08/02/18 06:05:10 34.18  0.227 0.267   0.11  15.262   0.077
08/02/18 06:05:12 34.19  0.227 0.267   0.11  15.262   0.077
08/02/18 06:05:15 34.20  0.227 0.267   0.10  15.262   0.077
08/02/18 06:05:18 34.21  0.227 0.267   0.10  15.262   0.077
08/02/18 06:05:22 34.23  0.226 0.266   0.10  15.262   0.077
08/02/18 06:05:24 34.24  0.226 0.266   0.10  15.262   0.077
08/02/18 06:05:27 34.25  0.225 0.265   0.10  15.262   0.077
08/02/18 06:05:30 34.25  0.223 0.262   0.10  15.262   0.077
08/02/18 06:05:34 34.25  0.220 0.259   0.10  15.262   0.076
08/02/18 06:05:36 34.25  0.219 0.258   0.10  15.261   0.076
08/02/18 06:05:39 34.24  0.218 0.257   0.10  15.261   0.076
08/02/18 06:05:42 34.23  0.218 0.257   0.10  15.261   0.076
08/02/18 06:05:46 34.22  0.218 0.257   0.10  15.262   0.076
08/02/18 06:05:48 34.22  0.218 0.257   0.10  15.261   0.076
08/02/18 06:05:51 34.22  0.218 0.256   0.10  15.262   0.077
08/02/18 06:05:54 34.21  0.225 0.265   0.10  15.262   0.077
08/02/18 06:05:58 34.24  0.239 0.281   0.11  15.262   0.077
08/02/18 06:06:00 34.27  0.233 0.274   0.11  15.262   0.077
08/02/18 06:06:03 34.35  0.240 0.282   0.11  15.262   0.077
08/02/18 06:06:06 34.43  0.239 0.282   0.11  15.262   0.077
08/02/18 06:06:10 34.51  0.244 0.288   0.11  15.262   0.077
08/02/18 06:06:12 34.56  0.241 0.285   0.11  15.262   0.077
08/02/18 06:06:15 34.62  0.232 0.275   0.11  15.262   0.077
08/02/18 06:06:18 34.67  0.235 0.279   0.11  15.261   0.076
08/02/18 06:06:22 34.72  0.241 0.286   0.11  15.261   0.076
08/02/18 06:06:24 34.75  0.241 0.286   0.11  15.261   0.076
08/02/18 06:06:27 34.79  0.301 0.357   0.14  15.261   0.076
08/02/18 06:06:30 34.82  0.243 0.289   0.11  15.261   0.076
08/02/18 06:06:34 34.86  0.276 0.328   0.13  15.261   0.076
08/02/18 06:06:36 34.88  0.261 0.310   0.12  15.262   0.077
08/02/18 06:06:39 34.89  0.292 0.347   0.14  15.262   0.077
08/02/18 06:06:42 34.90  0.286 0.340   0.13  15.262   0.077
08/02/18 06:06:46 34.91  0.274 0.325   0.13  15.262   0.077
08/02/18 06:06:48 34.91  0.263 0.313   0.12  15.262   0.077
08/02/18 06:06:51 34.91  0.245 0.291   0.11  15.262   0.077
08/02/18 06:06:54 34.91  0.252 0.299   0.12  15.262   0.077
08/02/18 06:06:58 34.92  0.275 0.328   0.13  15.262   0.077
08/02/18 06:07:00 34.92  0.403 0.480   0.19  15.262   0.077
08/02/18 06:07:03 34.90  0.343 0.407   0.16  15.262   0.077
08/02/18 06:07:06 34.86  0.310 0.368   0.14  15.263   0.077
08/02/18 06:07:10 34.82  0.386 0.458   0.18  15.263   0.077
08/02/18 06:07:12 34.78  0.232 0.276   0.11  15.263   0.078
08/02/18 06:07:15 34.75  0.394 0.467   0.18  15.263   0.078
08/02/18 06:07:18 34.73  0.250 0.296   0.12  15.264   0.078
08/02/18 06:07:22 34.70  0.253 0.299   0.12  15.264   0.078
08/02/18 06:07:24 34.68  0.283 0.335   0.13  15.264   0.078
08/02/18 06:07:27 34.66  0.294 0.348   0.14  15.264   0.078
08/02/18 06:07:30 34.64  0.246 0.291   0.11  15.264   0.078
08/02/18 06:07:34 34.61  0.285 0.338   0.13  15.264   0.078
08/02/18 06:07:36 34.60  0.260 0.307   0.12  15.264   0.078
08/02/18 06:07:39 34.57  0.249 0.295   0.12  15.264   0.078
08/02/18 06:07:42 34.55  0.242 0.287   0.11  15.265   0.079
08/02/18 06:07:46 34.52  0.242 0.286   0.11  15.265   0.079
08/02/18 06:07:48 34.51  0.238 0.282   0.11  15.265   0.079
08/02/18 06:07:51 34.49  0.226 0.267   0.10  15.265   0.079
08/02/18 06:07:54 34.48  0.242 0.286   0.11  15.265   0.079
08/02/18 06:07:58 34.47  0.237 0.280   0.11  15.265   0.079
08/02/18 06:08:00 34.46  0.256 0.302   0.12  15.265   0.079
08/02/18 06:08:03 34.46  0.251 0.296   0.12  15.264   0.079
08/02/18 06:08:06 34.45  0.255 0.301   0.12  15.265   0.079
08/02/18 06:08:10 34.44  0.246 0.291   0.11  15.265   0.079
08/02/18 06:08:12 34.44  0.351 0.415   0.16  15.265   0.079
08/02/18 06:08:15 34.44  0.259 0.305   0.12  15.265   0.079
08/02/18 06:08:18 34.45  0.241 0.284   0.11  15.265   0.079
08/02/18 06:08:22 34.46  0.234 0.277   0.11  15.265   0.079
08/02/18 06:08:24 34.48  0.236 0.279   0.11  15.265   0.079
08/02/18 06:08:27 34.49  0.250 0.295   0.12  15.265   0.079
08/02/18 06:08:30 34.51  0.239 0.283   0.11  15.265   0.079
08/02/18 06:08:34 34.52  0.243 0.287   0.11  15.265   0.079
08/02/18 06:08:36 34.53  0.243 0.287   0.11  15.265   0.079
08/02/18 06:08:39 34.55  0.249 0.294   0.12  15.265   0.079
08/02/18 06:08:42 34.56  0.242 0.286   0.11  15.265   0.079
08/02/18 06:08:46 34.58  0.245 0.290   0.11  15.265   0.079
08/02/18 06:08:48 34.59  0.242 0.287   0.11  15.265   0.079
08/02/18 06:08:51 34.60  0.239 0.282   0.11  15.265   0.079
08/02/18 06:08:54 34.61  0.236 0.279   0.11  15.265   0.079
08/02/18 06:08:58 34.62  0.235 0.279   0.11  15.265   0.079
08/02/18 06:09:00 34.62  0.236 0.279   0.11  15.266   0.079
08/02/18 06:09:03 34.63  0.237 0.280   0.11  15.266   0.079
08/02/18 06:09:06 34.64  0.234 0.278   0.11  15.266   0.080
08/02/18 06:09:10 34.65  0.235 0.279   0.11  15.266   0.080
08/02/18 06:09:12 34.65  0.236 0.280   0.11  15.266   0.080
08/02/18 06:09:15 34.66  0.237 0.280   0.11  15.266   0.079
08/02/18 06:09:18 34.67  0.237 0.280   0.11  15.265   0.079
08/02/18 06:09:22 34.68  0.236 0.279   0.11  15.265   0.079
08/02/18 06:09:24 34.69  0.235 0.279   0.11  15.265   0.079
08/02/18 06:09:27 34.70  0.236 0.280   0.11  15.265   0.079
08/02/18 06:09:30 34.70  0.237 0.281   0.11  15.265   0.079
08/02/18 06:09:34 34.71  0.236 0.280   0.11  15.265   0.079
08/02/18 06:09:36 34.71  0.235 0.279   0.11  15.265   0.079
08/02/18 06:09:39 34.71  0.236 0.279   0.11  15.264   0.078
08/02/18 06:09:42 34.70  0.251 0.298   0.12  15.264   0.078
08/02/18 06:09:46 34.68  0.255 0.303   0.12  15.263   0.077
08/02/18 06:09:48 34.67  0.264 0.312   0.12  15.263   0.077
08/02/18 06:09:51 34.67  0.269 0.318   0.12  15.263   0.077
08/02/18 06:09:54 34.67  0.248 0.294   0.11  15.263   0.077
08/02/18 06:09:58 34.67  0.249 0.294   0.12  15.262   0.077
08/02/18 06:10:00 34.66  0.255 0.302   0.12  15.262   0.077
08/02/18 06:10:03 34.65  0.253 0.300   0.12  15.262   0.077
08/02/18 06:10:06 34.64  0.249 0.295   0.12  15.262   0.077
08/02/18 06:10:10 34.63  0.248 0.294   0.11  15.261   0.076
08/02/18 06:10:12 34.62  0.246 0.292   0.11  15.261   0.076
08/02/18 06:10:15 34.61  0.245 0.289   0.11  15.261   0.076
08/02/18 06:10:18 34.60  0.246 0.291   0.11  15.261   0.076
08/02/18 06:10:22 34.59  0.247 0.292   0.11  15.261   0.076
08/02/18 06:10:24 34.59  0.260 0.308   0.12  15.261   0.076
08/02/18 06:10:27 34.58  0.291 0.344   0.14  15.261   0.076
08/02/18 06:10:30 34.58  0.283 0.334   0.13  15.260   0.076
08/02/18 06:10:34 34.57  0.292 0.345   0.14  15.260   0.075
08/02/18 06:10:36 34.57  0.255 0.302   0.12  15.260   0.076
08/02/18 06:10:39 34.57  0.250 0.296   0.12  15.261   0.076
08/02/18 06:10:42 34.58  0.258 0.305   0.12  15.261   0.076
08/02/18 06:10:46 34.58  0.261 0.309   0.12  15.260   0.076
08/02/18 06:10:48 34.58  0.257 0.304   0.12  15.260   0.076
08/02/18 06:10:51 34.58  0.258 0.305   0.12  15.260   0.075
08/02/18 06:10:54 34.59  0.257 0.304   0.12  15.260   0.075
08/02/18 06:10:58 34.59  0.260 0.308   0.12  15.260   0.075
08/02/18 06:11:00 34.60  0.264 0.312   0.12  15.260   0.075
08/02/18 06:11:03 34.61  0.266 0.314   0.12  15.260   0.075
08/02/18 06:11:06 34.63  0.262 0.310   0.12  15.260   0.075
08/02/18 06:11:10 34.65  0.258 0.305   0.12  15.260   0.075
08/02/18 06:11:12 34.65  0.250 0.296   0.12  15.260   0.075
08/02/18 06:11:15 34.66  0.242 0.286   0.11  15.259   0.075
08/02/18 06:11:18 34.66  0.244 0.289   0.11  15.259   0.075
08/02/18 06:11:22 34.66  0.245 0.291   0.11  15.259   0.075
08/02/18 06:11:24 34.65  0.253 0.300   0.12  15.259   0.075
08/02/18 06:11:27 34.64  0.249 0.295   0.12  15.259   0.075
08/02/18 06:11:30 34.65  0.237 0.281   0.11  15.259   0.075
08/02/18 06:11:34 34.66  0.241 0.285   0.11  15.259   0.075
08/02/18 06:11:36 34.67  0.242 0.286   0.11  15.259   0.075
08/02/18 06:11:39 34.68  0.266 0.315   0.12  15.259   0.075
08/02/18 06:11:42 34.70  0.240 0.285   0.11  15.259   0.074
08/02/18 06:11:46 34.72  0.243 0.288   0.11  15.259   0.074
08/02/18 06:11:48 34.73  0.241 0.286   0.11  15.258   0.074
08/02/18 06:11:51 34.74  0.241 0.285   0.11  15.258   0.074
08/02/18 06:11:54 34.75  0.240 0.285   0.11  15.257   0.073
08/02/18 06:11:58 34.76  0.239 0.284   0.11  15.256   0.073
08/02/18 06:12:00 34.77  0.239 0.284   0.11  15.256   0.073
08/02/18 06:12:03 34.78  0.240 0.284   0.11  15.256   0.072
08/02/18 06:12:06 34.78  0.239 0.284   0.11  15.256   0.072
08/02/18 06:12:10 34.79  0.240 0.285   0.11  15.255   0.072
08/02/18 06:12:12 34.79  0.239 0.284   0.11  15.255   0.072
08/02/18 06:12:15 34.79  0.238 0.283   0.11  15.255   0.072
08/02/18 06:12:18 34.80  0.237 0.282   0.11  15.255   0.072
08/02/18 06:12:22 34.80  0.237 0.282   0.11  15.255   0.072
08/02/18 06:12:24 34.81  0.237 0.282   0.11  15.255   0.072
08/02/18 06:12:27 34.81  0.238 0.282   0.11  15.255   0.072
08/02/18 06:12:30 34.82  0.238 0.283   0.11  15.255   0.072
08/02/18 06:12:34 34.82  0.238 0.282   0.11  15.255   0.072
08/02/18 06:12:36 34.83  0.238 0.282   0.11  15.256   0.072
08/02/18 06:12:39 34.84  0.238 0.283   0.11  15.256   0.072
08/02/18 06:12:42 34.84  0.239 0.284   0.11  15.256   0.072
08/02/18 06:12:46 34.85  0.240 0.285   0.11  15.256   0.072
08/02/18 06:12:48 34.85  0.239 0.285   0.11  15.255   0.072
08/02/18 06:12:51 34.86  0.239 0.284   0.11  15.255   0.072
08/02/18 06:12:54 34.87  0.238 0.283   0.11  15.255   0.072
08/02/18 06:12:58 34.87  0.239 0.283   0.11  15.256   0.072
08/02/18 06:13:00 34.88  0.238 0.283   0.11  15.256   0.072
08/02/18 06:13:03 34.88  0.238 0.283   0.11  15.256   0.072
08/02/18 06:13:06 34.89  0.237 0.282   0.11  15.256   0.072
08/02/18 06:13:10 34.89  0.237 0.282   0.11  15.256   0.072
08/02/18 06:13:12 34.90  0.237 0.282   0.11  15.256   0.072
08/02/18 06:13:15 34.90  0.237 0.282   0.11  15.256   0.073
08/02/18 06:13:18 34.91  0.238 0.282   0.11  15.256   0.073
08/02/18 06:13:22 34.91  0.237 0.282   0.11  15.256   0.073
08/02/18 06:13:24 34.92  0.237 0.282   0.11  15.256   0.073
08/02/18 06:13:27 34.92  0.237 0.282   0.11  15.257   0.073
08/02/18 06:13:30 34.93  0.236 0.281   0.11  15.257   0.073
08/02/18 06:13:34 34.92  0.236 0.281   0.11  15.257   0.073
08/02/18 06:13:36 34.92  0.239 0.285   0.11  15.257   0.073
08/02/18 06:13:39 34.92  0.239 0.285   0.11  15.257   0.073
08/02/18 06:13:42 34.91  0.236 0.281   0.11  15.257   0.073
08/02/18 06:13:46 34.91  0.236 0.281   0.11  15.257   0.073
08/02/18 06:13:48 34.91  0.235 0.279   0.11  15.257   0.073
08/02/18 06:13:51 34.91  0.235 0.279   0.11  15.257   0.073
08/02/18 06:13:54 34.92  0.234 0.278   0.11  15.258   0.074
08/02/18 06:13:58 34.93  0.234 0.279   0.11  15.258   0.074
08/02/18 06:14:00 34.93  0.235 0.279   0.11  15.258   0.074
08/02/18 06:14:03 34.94  0.235 0.280   0.11  15.258   0.074
08/02/18 06:14:06 34.94  0.234 0.279   0.11  15.258   0.074
08/02/18 06:14:10 34.95  0.234 0.278   0.11  15.258   0.074
08/02/18 06:14:12 34.95  0.234 0.278   0.11  15.258   0.074
08/02/18 06:14:15 34.96  0.236 0.281   0.11  15.257   0.073
08/02/18 06:14:18 34.96  0.237 0.282   0.11  15.256   0.072
08/02/18 06:14:22 34.97  0.232 0.277   0.11  15.255   0.072
08/02/18 06:14:24 34.97  0.239 0.284   0.11  15.255   0.072
08/02/18 06:14:27 34.97  0.264 0.314   0.12  15.254   0.071
08/02/18 06:14:30 34.97  0.241 0.286   0.11  15.253   0.070
08/02/18 06:14:34 34.98  0.250 0.298   0.12  15.251   0.069
08/02/18 06:14:36 34.98  0.243 0.290   0.11  15.250   0.068
08/02/18 06:14:39 34.98  0.271 0.322   0.13  15.250   0.068
08/02/18 06:14:42 34.98  0.278 0.331   0.13  15.250   0.068
08/02/18 06:14:46 34.99  0.266 0.317   0.12  15.250   0.068
08/02/18 06:14:48 34.99  0.256 0.305   0.12  15.250   0.068
08/02/18 06:14:51 35.00  0.280 0.333   0.13  15.250   0.068
08/02/18 06:14:54 35.00  0.241 0.288   0.11  15.250   0.068
08/02/18 06:14:58 35.01  0.237 0.283   0.11  15.250   0.068
08/02/18 06:15:00 35.01  0.242 0.288   0.11  15.250   0.068
08/02/18 06:15:03 35.01  0.238 0.283   0.11  15.250   0.069
08/02/18 06:15:06 35.02  0.232 0.277   0.11  15.250   0.069
08/02/18 06:15:10 35.02  0.231 0.276   0.11  15.251   0.069
08/02/18 06:15:12 35.02  0.232 0.277   0.11  15.251   0.069
08/02/18 06:15:15 35.03  0.236 0.281   0.11  15.251   0.069
08/02/18 06:15:18 35.03  0.237 0.282   0.11  15.251   0.069
08/02/18 06:15:22 35.04  0.237 0.283   0.11  15.251   0.069
08/02/18 06:15:24 35.04  0.238 0.283   0.11  15.251   0.069
08/02/18 06:15:27 35.05  0.342 0.408   0.16  15.251   0.069
08/02/18 06:15:30 35.05  0.239 0.284   0.11  15.251   0.069
08/02/18 06:15:34 35.07  0.236 0.281   0.11  15.251   0.069
08/02/18 06:15:36 35.07  0.231 0.275   0.11  15.251   0.069
08/02/18 06:15:39 35.08  0.228 0.272   0.11  15.251   0.069
08/02/18 06:15:42 35.09  0.228 0.272   0.11  15.251   0.069
08/02/18 06:15:46 35.10  0.228 0.272   0.11  15.251   0.069
08/02/18 06:15:48 35.11  0.228 0.272   0.11  15.251   0.069
08/02/18 06:15:51 35.11  0.228 0.272   0.11  15.251   0.069
08/02/18 06:15:54 35.12  0.228 0.272   0.11  15.251   0.069
08/02/18 06:15:58 35.12  0.228 0.273   0.11  15.251   0.069
08/02/18 06:16:00 35.13  0.229 0.273   0.11  15.251   0.069
08/02/18 06:16:03 35.13  0.229 0.274   0.11  15.251   0.069
08/02/18 06:16:06 35.14  0.230 0.274   0.11  15.252   0.069
08/02/18 06:16:10 35.15  0.229 0.274   0.11  15.252   0.069
08/02/18 06:16:12 35.15  0.230 0.274   0.11  15.252   0.069
08/02/18 06:16:15 35.16  0.233 0.278   0.11  15.251   0.069
08/02/18 06:16:18 35.16  0.234 0.280   0.11  15.251   0.069
08/02/18 06:16:22 35.17  0.230 0.275   0.11  15.251   0.069
08/02/18 06:16:24 35.17  0.231 0.276   0.11  15.251   0.069
08/02/18 06:16:27 35.17  0.231 0.276   0.11  15.251   0.069
08/02/18 06:16:30 35.18  0.234 0.279   0.11  15.251   0.069
08/02/18 06:16:34 35.19  0.239 0.285   0.11  15.250   0.068
08/02/18 06:16:36 35.19  0.233 0.279   0.11  15.250   0.068
08/02/18 06:16:39 35.20  0.231 0.276   0.11  15.250   0.068
08/02/18 06:16:42 35.21  0.225 0.269   0.10  15.249   0.068
08/02/18 06:16:46 35.22  0.225 0.269   0.10  15.249   0.067
08/02/18 06:16:48 35.22  0.225 0.269   0.10  15.248   0.067
08/02/18 06:16:51 35.23  0.225 0.269   0.10  15.248   0.067
08/02/18 06:16:54 35.24  0.228 0.273   0.11  15.248   0.067
08/02/18 06:16:58 35.25  0.230 0.275   0.11  15.247   0.066
08/02/18 06:17:00 35.25  0.231 0.276   0.11  15.247   0.066
08/02/18 06:17:03 35.26  0.233 0.278   0.11  15.246   0.065
08/02/18 06:17:06 35.27  0.234 0.280   0.11  15.245   0.065
08/02/18 06:17:10 35.27  0.234 0.280   0.11  15.244   0.064
08/02/18 06:17:12 35.28  0.234 0.280   0.11  15.244   0.064
08/02/18 06:17:15 35.29  0.236 0.282   0.11  15.243   0.064
08/02/18 06:17:18 35.29  0.236 0.283   0.11  15.243   0.063
08/02/18 06:17:22 35.30  0.247 0.295   0.11  15.243   0.063
08/02/18 06:17:24 35.31  0.242 0.289   0.11  15.242   0.063
08/02/18 06:17:27 35.31  0.262 0.314   0.12  15.242   0.063
08/02/18 06:17:30 35.32  0.251 0.301   0.12  15.242   0.063
08/02/18 06:17:34 35.33  0.249 0.298   0.12  15.242   0.063
08/02/18 06:17:36 35.33  0.242 0.290   0.11  15.243   0.063
08/02/18 06:17:39 35.34  0.243 0.291   0.11  15.243   0.063
08/02/18 06:17:42 35.35  0.246 0.295   0.11  15.243   0.064
08/02/18 06:17:46 35.35  0.240 0.287   0.11  15.244   0.064
08/02/18 06:17:48 35.36  0.235 0.282   0.11  15.244   0.064
08/02/18 06:17:51 35.36  0.234 0.280   0.11  15.245   0.064
08/02/18 06:17:54 35.37  0.235 0.281   0.11  15.245   0.065
08/02/18 06:17:58 35.38  0.235 0.281   0.11  15.246   0.065
08/02/18 06:18:00 35.38  0.235 0.282   0.11  15.246   0.065
08/02/18 06:18:03 35.39  0.235 0.282   0.11  15.246   0.065
08/02/18 06:18:06 35.39  0.243 0.292   0.11  15.246   0.066
08/02/18 06:18:10 35.40  0.255 0.306   0.12  15.247   0.066
08/02/18 06:18:12 35.40  0.239 0.286   0.11  15.247   0.066
08/02/18 06:18:15 35.41  0.238 0.285   0.11  15.247   0.066
08/02/18 06:18:18 35.42  0.240 0.287   0.11  15.247   0.066
08/02/18 06:18:22 35.43  0.239 0.287   0.11  15.247   0.066
08/02/18 06:18:24 35.43  0.238 0.286   0.11  15.247   0.066
08/02/18 06:18:27 35.44  0.236 0.282   0.11  15.247   0.066
08/02/18 06:18:30 35.44  0.234 0.281   0.11  15.246   0.065
08/02/18 06:18:34 35.45  0.234 0.280   0.11  15.246   0.065
08/02/18 06:18:36 35.45  0.233 0.280   0.11  15.246   0.065
08/02/18 06:18:39 35.46  0.233 0.279   0.11  15.246   0.065
08/02/18 06:18:42 35.46  0.232 0.279   0.11  15.246   0.065
08/02/18 06:18:46 35.47  0.233 0.280   0.11  15.246   0.065
08/02/18 06:18:48 35.48  0.233 0.280   0.11  15.246   0.065
08/02/18 06:18:51 35.48  0.233 0.279   0.11  15.246   0.065
08/02/18 06:18:54 35.49  0.232 0.278   0.11  15.245   0.065
08/02/18 06:18:58 35.50  0.230 0.276   0.11  15.245   0.065
08/02/18 06:19:00 35.50  0.230 0.276   0.11  15.245   0.064
08/02/18 06:19:03 35.51  0.230 0.276   0.11  15.244   0.064
08/02/18 06:19:06 35.52  0.230 0.276   0.11  15.243   0.063
08/02/18 06:19:10 35.53  0.229 0.275   0.11  15.241   0.062
08/02/18 06:19:12 35.53  0.229 0.275   0.11  15.241   0.062
08/02/18 06:19:15 35.54  0.242 0.290   0.11  15.240   0.061
08/02/18 06:19:18 35.55  0.241 0.290   0.11  15.239   0.061
08/02/18 06:19:22 35.56  0.237 0.285   0.11  15.237   0.059
08/02/18 06:19:24 35.57  0.233 0.280   0.11  15.236   0.059
08/02/18 06:19:27 35.57  0.234 0.281   0.11  15.236   0.058
08/02/18 06:19:30 35.58  0.235 0.282   0.11  15.236   0.058
08/02/18 06:19:34 35.59  0.234 0.281   0.11  15.236   0.058
08/02/18 06:19:36 35.59  0.234 0.281   0.11  15.236   0.058
08/02/18 06:19:39 35.60  0.234 0.281   0.11  15.235   0.058
08/02/18 06:19:42 35.61  0.233 0.280   0.11  15.235   0.057
08/02/18 06:19:46 35.62  0.232 0.279   0.11  15.235   0.057
08/02/18 06:19:48 35.62  0.231 0.278   0.11  15.235   0.058
08/02/18 06:19:51 35.63  0.231 0.277   0.11  15.235   0.058
08/02/18 06:19:54 35.63  0.231 0.278   0.11  15.235   0.058
08/02/18 06:19:58 35.64  0.231 0.278   0.11  15.235   0.058
08/02/18 06:20:00 35.65  0.232 0.279   0.11  15.235   0.057
08/02/18 06:20:03 35.65  0.232 0.279   0.11  15.234   0.057
08/02/18 06:20:06 35.66  0.231 0.278   0.11  15.234   0.057
08/02/18 06:20:10 35.67  0.229 0.275   0.11  15.233   0.057
08/02/18 06:20:12 35.67  0.228 0.274   0.10  15.233   0.057
08/02/18 06:20:15 35.68  0.228 0.274   0.10  15.234   0.057
08/02/18 06:20:18 35.69  0.230 0.277   0.11  15.234   0.057
08/02/18 06:20:22 35.69  0.231 0.278   0.11  15.234   0.057
08/02/18 06:20:24 35.70  0.231 0.279   0.11  15.234   0.057
08/02/18 06:20:27 35.70  0.231 0.278   0.11  15.235   0.057
08/02/18 06:20:30 35.71  0.231 0.278   0.11  15.234   0.057
08/02/18 06:20:34 35.71  0.230 0.277   0.11  15.234   0.057
08/02/18 06:20:36 35.72  0.230 0.277   0.11  15.235   0.057
08/02/18 06:20:39 35.72  0.230 0.277   0.11  15.235   0.057
08/02/18 06:20:42 35.73  0.230 0.277   0.11  15.234   0.057
08/02/18 06:20:46 35.73  0.231 0.278   0.11  15.234   0.057
08/02/18 06:20:48 35.74  0.231 0.278   0.11  15.233   0.057
08/02/18 06:20:51 35.74  0.230 0.278   0.11  15.233   0.056
08/02/18 06:20:54 35.75  0.230 0.277   0.11  15.234   0.057
08/02/18 06:20:58 35.75  0.229 0.277   0.11  15.234   0.057
08/02/18 06:21:00 35.75  0.229 0.276   0.11  15.235   0.057
08/02/18 06:21:03 35.76  0.229 0.276   0.11  15.235   0.057
08/02/18 06:21:06 35.76  0.228 0.275   0.11  15.235   0.058
08/02/18 06:21:10 35.77  0.227 0.274   0.10  15.236   0.058
08/02/18 06:21:12 35.78  0.227 0.273   0.10  15.236   0.058
08/02/18 06:21:15 35.78  0.226 0.273   0.10  15.236   0.058
08/02/18 06:21:18 35.79  0.227 0.273   0.10  15.236   0.058
08/02/18 06:21:21 35.80  0.227 0.273   0.10  15.237   0.059
08/02/18 06:21:24 35.80  0.227 0.273   0.10  15.237   0.059
08/02/18 06:21:27 35.81  0.227 0.274   0.10  15.237   0.059
08/02/18 06:21:30 35.81  0.227 0.274   0.10  15.237   0.059
08/02/18 06:21:33 35.82  0.227 0.273   0.10  15.237   0.059
08/02/18 06:21:36 35.82  0.227 0.273   0.10  15.238   0.059
08/02/18 06:21:39 35.83  0.226 0.273   0.10  15.238   0.060
08/02/18 06:21:42 35.83  0.226 0.273   0.10  15.238   0.060
08/02/18 06:21:45 35.84  0.227 0.274   0.10  15.238   0.060
08/02/18 06:21:48 35.84  0.245 0.296   0.11  15.238   0.060
08/02/18 06:21:51 35.85  0.235 0.283   0.11  15.239   0.060
08/02/18 06:21:54 35.85  0.237 0.286   0.11  15.239   0.061
08/02/18 06:21:57 35.86  0.236 0.285   0.11  15.240   0.061
08/02/18 06:22:00 35.86  0.235 0.284   0.11  15.240   0.061
08/02/18 06:22:03 35.87  0.234 0.283   0.11  15.240   0.061
08/02/18 06:22:06 35.88  0.234 0.282   0.11  15.240   0.061
08/02/18 06:22:09 35.88  0.235 0.284   0.11  15.240   0.061
08/02/18 06:22:12 35.89  0.248 0.299   0.11  15.240   0.061
08/02/18 06:22:15 35.89  0.245 0.296   0.11  15.239   0.061
08/02/18 06:22:18 35.90  0.244 0.295   0.11  15.239   0.061
08/02/18 06:22:21 35.91  0.244 0.294   0.11  15.239   0.060
08/02/18 06:22:24 35.91  0.241 0.291   0.11  15.239   0.061
08/02/18 06:22:27 35.92  0.241 0.291   0.11  15.239   0.061
08/02/18 06:22:30 35.92  0.242 0.292   0.11  15.239   0.061
08/02/18 06:22:33 35.93  0.243 0.294   0.11  15.239   0.061
08/02/18 06:22:36 35.93  0.242 0.292   0.11  15.240   0.061
08/02/18 06:22:39 35.94  0.240 0.290   0.11  15.240   0.061
08/02/18 06:22:42 35.95  0.239 0.289   0.11  15.240   0.061
08/02/18 06:22:45 35.95  0.240 0.290   0.11  15.241   0.062
08/02/18 06:22:48 35.96  0.241 0.291   0.11  15.241   0.062
08/02/18 06:22:51 35.96  0.241 0.292   0.11  15.241   0.062
08/02/18 06:22:54 35.97  0.241 0.292   0.11  15.242   0.062
08/02/18 06:22:57 35.98  0.242 0.293   0.11  15.242   0.063
08/02/18 06:23:00 35.98  0.243 0.293   0.11  15.242   0.063
08/02/18 06:23:03 35.99  0.242 0.293   0.11  15.242   0.063
08/02/18 06:23:06 36.00  0.244 0.295   0.11  15.242   0.062
08/02/18 06:23:09 36.00  0.244 0.296   0.11  15.241   0.062
08/02/18 06:23:12 36.01  0.240 0.291   0.11  15.241   0.062
08/02/18 06:23:15 36.02  0.238 0.288   0.11  15.240   0.061
08/02/18 06:23:18 36.03  0.239 0.289   0.11  15.240   0.061
08/02/18 06:23:21 36.04  0.238 0.288   0.11  15.239   0.060
08/02/18 06:23:24 36.04  0.235 0.285   0.11  15.238   0.060
08/02/18 06:23:27 36.05  0.231 0.280   0.11  15.237   0.059
08/02/18 06:23:30 36.05  0.230 0.279   0.11  15.237   0.059
08/02/18 06:23:33 36.06  0.229 0.277   0.11  15.237   0.059
08/02/18 06:23:36 36.06  0.228 0.276   0.10  15.237   0.059
08/02/18 06:23:39 36.06  0.227 0.275   0.10  15.237   0.059
08/02/18 06:23:42 36.06  0.228 0.276   0.11  15.237   0.059
08/02/18 06:23:45 36.06  0.230 0.278   0.11  15.236   0.059
08/02/18 06:23:48 36.06  0.230 0.278   0.11  15.236   0.058
08/02/18 06:23:51 36.06  0.231 0.280   0.11  15.235   0.058
08/02/18 06:23:54 36.07  0.235 0.285   0.11  15.235   0.057
08/02/18 06:23:57 36.07  0.237 0.287   0.11  15.234   0.057
08/02/18 06:24:00 36.07  0.248 0.300   0.11  15.234   0.057
08/02/18 06:24:03 36.07  0.236 0.286   0.11  15.234   0.057
08/02/18 06:24:06 36.08  0.253 0.306   0.12  15.234   0.057
08/02/18 06:24:09 36.08  0.244 0.296   0.11  15.234   0.057
08/02/18 06:24:12 36.09  0.248 0.300   0.11  15.234   0.057
08/02/18 06:24:15 36.09  0.252 0.305   0.12  15.234   0.057
08/02/18 06:24:18 36.10  0.253 0.307   0.12  15.235   0.058
08/02/18 06:24:21 36.11  0.246 0.298   0.11  15.235   0.058
08/02/18 06:24:24 36.11  0.240 0.292   0.11  15.235   0.057
08/02/18 06:24:27 36.12  0.241 0.292   0.11  15.234   0.057
08/02/18 06:24:30 36.12  0.231 0.280   0.11  15.234   0.057
08/02/18 06:24:33 36.13  0.237 0.287   0.11  15.233   0.056
08/02/18 06:24:36 36.13  0.238 0.289   0.11  15.233   0.056
08/02/18 06:24:39 36.13  0.244 0.296   0.11  15.232   0.056
08/02/18 06:24:42 36.13  0.237 0.287   0.11  15.232   0.055
08/02/18 06:24:45 36.14  0.238 0.289   0.11  15.231   0.055
08/02/18 06:24:48 36.14  0.257 0.311   0.12  15.231   0.055
08/02/18 06:24:51 36.14  0.250 0.303   0.12  15.230   0.054
08/02/18 06:24:54 36.14  0.245 0.297   0.11  15.229   0.054
08/02/18 06:24:57 36.15  0.241 0.293   0.11  15.229   0.054
08/02/18 06:25:00 36.15  0.243 0.295   0.11  15.229   0.054
08/02/18 06:25:03 36.15  0.236 0.287   0.11  15.230   0.054
08/02/18 06:25:06 36.15  0.241 0.293   0.11  15.230   0.054
08/02/18 06:25:09 36.16  0.243 0.295   0.11  15.230   0.054
08/02/18 06:25:12 36.16  0.250 0.304   0.12  15.230   0.054
08/02/18 06:25:15 36.16  0.245 0.297   0.11  15.230   0.054
08/02/18 06:25:18 36.16  0.235 0.285   0.11  15.230   0.054
08/02/18 06:25:21 36.17  0.237 0.288   0.11  15.231   0.055
08/02/18 06:25:24 36.17  0.241 0.292   0.11  15.231   0.055
08/02/18 06:25:27 36.16  0.239 0.290   0.11  15.232   0.056
08/02/18 06:25:30 36.15  0.237 0.287   0.11  15.233   0.056
08/02/18 06:25:33 36.14  0.235 0.285   0.11  15.233   0.056
08/02/18 06:25:36 36.14  0.236 0.286   0.11  15.233   0.056
08/02/18 06:25:39 36.13  0.234 0.283   0.11  15.234   0.057
08/02/18 06:25:42 36.13  0.237 0.287   0.11  15.234   0.057
08/02/18 06:25:45 36.13  0.248 0.300   0.11  15.235   0.057
08/02/18 06:25:48 36.13  0.249 0.302   0.11  15.235   0.057
08/02/18 06:25:51 36.14  0.243 0.295   0.11  15.235   0.058
08/02/18 06:25:54 36.14  0.249 0.302   0.11  15.235   0.058
08/02/18 06:25:57 36.14  0.247 0.300   0.11  15.236   0.058
08/02/18 06:26:00 36.15  0.236 0.286   0.11  15.236   0.059
08/02/18 06:26:03 36.15  0.231 0.280   0.11  15.237   0.059
08/02/18 06:26:06 36.15  0.231 0.280   0.11  15.237   0.059
08/02/18 06:26:09 36.16  0.232 0.281   0.11  15.237   0.059
08/02/18 06:26:12 36.16  0.232 0.281   0.11  15.237   0.059
08/02/18 06:26:15 36.16  0.232 0.281   0.11  15.238   0.060
08/02/18 06:26:18 36.17  0.246 0.299   0.11  15.238   0.060
08/02/18 06:26:21 36.17  0.246 0.299   0.11  15.239   0.060
08/02/18 06:26:24 36.17  0.239 0.290   0.11  15.239   0.060
08/02/18 06:26:27 36.18  0.240 0.292   0.11  15.239   0.060
08/02/18 06:26:30 36.18  0.244 0.296   0.11  15.239   0.061
08/02/18 06:26:33 36.19  0.242 0.294   0.11  15.240   0.061
08/02/18 06:26:36 36.19  0.241 0.293   0.11  15.239   0.061
08/02/18 06:26:39 36.20  0.237 0.288   0.11  15.239   0.061
08/02/18 06:26:42 36.20  0.235 0.285   0.11  15.240   0.061
08/02/18 06:26:45 36.21  0.234 0.284   0.11  15.240   0.061
08/02/18 06:26:48 36.21  0.233 0.283   0.11  15.240   0.061
08/02/18 06:26:51 36.21  0.233 0.283   0.11  15.240   0.061
08/02/18 06:26:54 36.20  0.233 0.283   0.11  15.240   0.061
08/02/18 06:26:57 36.20  0.233 0.283   0.11  15.240   0.062
08/02/18 06:27:00 36.20  0.232 0.282   0.11  15.241   0.062
08/02/18 06:27:03 36.20  0.233 0.282   0.11  15.242   0.062
08/02/18 06:27:06 36.20  0.233 0.283   0.11  15.242   0.063
08/02/18 06:27:09 36.20  0.234 0.284   0.11  15.242   0.063
08/02/18 06:27:12 36.20  0.234 0.284   0.11  15.243   0.063
08/02/18 06:27:15 36.20  0.237 0.288   0.11  15.243   0.063
08/02/18 06:27:18 36.20  0.241 0.293   0.11  15.243   0.063
08/02/18 06:27:21 36.20  0.240 0.292   0.11  15.243   0.063
08/02/18 06:27:24 36.21  0.239 0.290   0.11  15.243   0.063
08/02/18 06:27:27 36.21  0.238 0.289   0.11  15.242   0.063
08/02/18 06:27:30 36.21  0.235 0.285   0.11  15.242   0.063
08/02/18 06:27:33 36.22  0.233 0.283   0.11  15.242   0.063
08/02/18 06:27:36 36.22  0.232 0.282   0.11  15.243   0.063
08/02/18 06:27:39 36.23  0.231 0.280   0.11  15.243   0.063
08/02/18 06:27:42 36.23  0.230 0.279   0.11  15.243   0.063
08/02/18 06:27:45 36.24  0.229 0.278   0.11  15.243   0.064
08/02/18 06:27:48 36.24  0.230 0.279   0.11  15.244   0.064
08/02/18 06:27:51 36.25  0.244 0.296   0.11  15.244   0.064
08/02/18 06:27:54 36.26  0.242 0.294   0.11  15.245   0.065
08/02/18 06:27:57 36.27  0.242 0.294   0.11  15.245   0.065
08/02/18 06:28:00 36.28  0.241 0.292   0.11  15.245   0.065
08/02/18 06:28:03 36.29  0.240 0.291   0.11  15.245   0.065
08/02/18 06:28:06 36.30  0.240 0.292   0.11  15.245   0.065
08/02/18 06:28:09 36.31  0.240 0.292   0.11  15.245   0.065
08/02/18 06:28:12 36.32  0.240 0.292   0.11  15.246   0.065
08/02/18 06:28:15 36.33  0.241 0.293   0.11  15.245   0.065
08/02/18 06:28:18 36.34  0.261 0.318   0.12  15.245   0.065
08/02/18 06:28:21 36.35  0.244 0.297   0.11  15.245   0.065
08/02/18 06:28:24 36.36  0.259 0.315   0.12  15.245   0.065
08/02/18 06:28:27 36.37  0.250 0.304   0.12  15.246   0.065
08/02/18 06:28:30 36.38  0.238 0.290   0.11  15.246   0.065
08/02/18 06:28:33 36.39  0.236 0.287   0.11  15.246   0.066
08/02/18 06:28:36 36.39  0.234 0.285   0.11  15.246   0.065
08/02/18 06:28:39 36.40  0.232 0.283   0.11  15.246   0.065
08/02/18 06:28:42 36.41  0.231 0.281   0.11  15.246   0.065
08/02/18 06:28:45 36.42  0.231 0.281   0.11  15.245   0.065
08/02/18 06:28:48 36.42  0.230 0.280   0.11  15.245   0.065
08/02/18 06:28:51 36.43  0.230 0.280   0.11  15.245   0.064
08/02/18 06:28:54 36.44  0.229 0.279   0.11  15.244   0.064
08/02/18 06:28:57 36.44  0.229 0.279   0.11  15.243   0.063
08/02/18 06:29:00 36.45  0.229 0.278   0.11  15.243   0.063
08/02/18 06:29:03 36.45  0.228 0.277   0.10  15.242   0.063
08/02/18 06:29:06 36.45  0.228 0.277   0.10  15.242   0.062
08/02/18 06:29:09 36.46  0.227 0.277   0.10  15.242   0.062
08/02/18 06:29:12 36.46  0.227 0.277   0.10  15.242   0.063
08/02/18 06:29:15 36.46  0.228 0.278   0.10  15.242   0.062
08/02/18 06:29:18 36.47  0.228 0.278   0.10  15.241   0.062
08/02/18 06:29:21 36.47  0.227 0.277   0.10  15.241   0.062
08/02/18 06:29:24 36.48  0.227 0.276   0.10  15.241   0.062
08/02/18 06:29:27 36.48  0.226 0.276   0.10  15.242   0.062
08/02/18 06:29:30 36.48  0.226 0.276   0.10  15.242   0.063
08/02/18 06:29:33 36.48  0.226 0.276   0.10  15.242   0.063
08/02/18 06:29:36 36.49  0.227 0.277   0.10  15.242   0.063
08/02/18 06:29:39 36.49  0.228 0.278   0.10  15.243   0.063
08/02/18 06:29:42 36.49  0.258 0.314   0.12  15.243   0.063
08/02/18 06:29:45 36.49  0.233 0.284   0.11  15.244   0.064
08/02/18 06:29:48 36.50  0.232 0.283   0.11  15.244   0.064
08/02/18 06:29:51 36.50  0.249 0.303   0.11  15.244   0.064
08/02/18 06:29:54 36.52  0.236 0.288   0.11  15.244   0.064
08/02/18 06:29:57 36.54  0.239 0.292   0.11  15.244   0.064
08/02/18 06:30:00 36.56  0.233 0.284   0.11  15.245   0.064
08/02/18 06:30:03 36.57  0.232 0.283   0.11  15.245   0.064
08/02/18 06:30:06 36.57  0.231 0.282   0.11  15.245   0.064
08/02/18 06:30:09 36.57  0.230 0.281   0.11  15.245   0.064
08/02/18 06:30:12 36.57  0.230 0.281   0.11  15.245   0.064
08/02/18 06:30:15 36.56  0.230 0.280   0.11  15.244   0.064
08/02/18 06:30:18 36.56  0.230 0.281   0.11  15.244   0.064
08/02/18 06:30:21 36.56  0.230 0.280   0.11  15.244   0.064
08/02/18 06:30:24 36.55  0.229 0.280   0.11  15.244   0.064
08/02/18 06:30:27 36.55  0.229 0.279   0.11  15.244   0.064
08/02/18 06:30:30 36.54  0.229 0.279   0.11  15.245   0.064
08/02/18 06:30:33 36.54  0.229 0.279   0.11  15.244   0.064
08/02/18 06:30:36 36.54  0.229 0.279   0.11  15.244   0.064
08/02/18 06:30:39 36.54  0.229 0.280   0.11  15.245   0.065
08/02/18 06:30:42 36.53  0.229 0.280   0.11  15.245   0.065
08/02/18 06:30:45 36.53  0.229 0.280   0.11  15.245   0.065
08/02/18 06:30:48 36.53  0.230 0.280   0.11  15.245   0.065
08/02/18 06:30:51 36.53  0.230 0.280   0.11  15.245   0.065
08/02/18 06:30:54 36.53  0.230 0.280   0.11  15.246   0.065
08/02/18 06:30:57 36.53  0.229 0.279   0.11  15.246   0.066
08/02/18 06:31:00 36.53  0.232 0.284   0.11  15.246   0.066
08/02/18 06:31:03 36.52  0.228 0.278   0.10  15.247   0.066
08/02/18 06:31:06 36.53  0.228 0.278   0.10  15.247   0.066
08/02/18 06:31:09 36.53  0.227 0.277   0.10  15.247   0.066
08/02/18 06:31:12 36.53  0.227 0.276   0.10  15.247   0.066
08/02/18 06:31:15 36.53  0.226 0.276   0.10  15.247   0.066
08/02/18 06:31:18 36.53  0.226 0.275   0.10  15.248   0.066
08/02/18 06:31:21 36.53  0.226 0.276   0.10  15.248   0.067
08/02/18 06:31:24 36.53  0.227 0.277   0.10  15.248   0.067
08/02/18 06:31:27 36.54  0.228 0.278   0.10  15.248   0.067
08/02/18 06:31:30 36.54  0.228 0.278   0.10  15.248   0.067
08/02/18 06:31:33 36.54  0.227 0.278   0.10  15.248   0.067
08/02/18 06:31:36 36.54  0.229 0.279   0.11  15.248   0.067
08/02/18 06:31:39 36.54  0.248 0.303   0.11  15.248   0.067
08/02/18 06:31:42 36.54  0.225 0.275   0.10  15.248   0.067
08/02/18 06:31:45 36.55  0.225 0.274   0.10  15.248   0.067
08/02/18 06:31:48 36.55  0.227 0.277   0.10  15.249   0.067
08/02/18 06:31:51 36.56  0.229 0.279   0.11  15.249   0.067
08/02/18 06:31:54 36.56  0.230 0.281   0.11  15.249   0.067
08/02/18 06:31:57 36.56  0.229 0.280   0.11  15.249   0.067
08/02/18 06:32:00 36.56  0.229 0.279   0.11  15.249   0.067
08/02/18 06:32:03 36.56  0.228 0.278   0.10  15.249   0.067
08/02/18 06:32:06 36.56  0.227 0.277   0.10  15.249   0.067
08/02/18 06:32:09 36.56  0.228 0.278   0.10  15.249   0.067
08/02/18 06:32:12 36.55  0.227 0.277   0.10  15.249   0.067
08/02/18 06:32:15 36.55  0.227 0.277   0.10  15.249   0.067
08/02/18 06:32:18 36.56  0.228 0.278   0.10  15.248   0.067
08/02/18 06:32:21 36.56  0.229 0.280   0.11  15.248   0.067
08/02/18 06:32:24 36.56  0.229 0.280   0.11  15.248   0.067
08/02/18 06:32:27 36.56  0.229 0.280   0.11  15.247   0.066
08/02/18 06:32:30 36.57  0.230 0.280   0.11  15.247   0.066
08/02/18 06:32:33 36.57  0.230 0.280   0.11  15.247   0.066
08/02/18 06:32:36 36.57  0.229 0.280   0.11  15.247   0.066
08/02/18 06:32:39 36.57  0.250 0.305   0.12  15.247   0.066
08/02/18 06:32:42 36.57  0.234 0.286   0.11  15.247   0.066
08/02/18 06:32:45 36.58  0.238 0.291   0.11  15.247   0.066
08/02/18 06:32:48 36.60  0.229 0.280   0.11  15.247   0.066
08/02/18 06:32:51 36.61  0.246 0.301   0.11  15.248   0.067
08/02/18 06:32:54 36.62  0.238 0.291   0.11  15.248   0.067
08/02/18 06:32:57 36.62  0.238 0.291   0.11  15.248   0.067
08/02/18 06:33:00 36.62  0.237 0.290   0.11  15.248   0.067
08/02/18 06:33:03 36.61  0.239 0.292   0.11  15.248   0.067
08/02/18 06:33:06 36.61  0.239 0.293   0.11  15.248   0.067
08/02/18 06:33:09 36.61  0.238 0.291   0.11  15.248   0.067
08/02/18 06:33:12 36.61  0.236 0.288   0.11  15.249   0.067
08/02/18 06:33:15 36.61  0.233 0.285   0.11  15.249   0.067
08/02/18 06:33:18 36.61  0.232 0.284   0.11  15.249   0.067
08/02/18 06:33:21 36.61  0.231 0.283   0.11  15.249   0.067
08/02/18 06:33:24 36.61  0.231 0.282   0.11  15.249   0.067
08/02/18 06:33:27 36.60  0.231 0.283   0.11  15.248   0.067
08/02/18 06:33:30 36.59  0.232 0.283   0.11  15.248   0.067
08/02/18 06:33:33 36.57  0.260 0.317   0.12  15.249   0.067
08/02/18 06:33:36 36.56  0.229 0.279   0.11  15.249   0.068
08/02/18 06:33:39 36.54  0.228 0.278   0.10  15.249   0.068
08/02/18 06:33:42 36.52  0.228 0.278   0.10  15.250   0.068
08/02/18 06:33:45 36.51  0.228 0.278   0.10  15.250   0.068
08/02/18 06:33:48 36.50  0.236 0.288   0.11  15.250   0.068
08/02/18 06:33:51 36.48  0.236 0.288   0.11  15.249   0.068
08/02/18 06:33:54 36.47  0.238 0.290   0.11  15.249   0.068
08/02/18 06:33:57 36.46  0.237 0.289   0.11  15.250   0.068
08/02/18 06:34:00 36.45  0.236 0.288   0.11  15.250   0.068
08/02/18 06:34:03 36.44  0.237 0.289   0.11  15.250   0.068
08/02/18 06:34:06 36.43  0.236 0.287   0.11  15.250   0.068
08/02/18 06:34:09 36.42  0.234 0.285   0.11  15.250   0.068
08/02/18 06:34:12 36.42  0.234 0.285   0.11  15.250   0.068
08/02/18 06:34:15 36.41  0.233 0.284   0.11  15.250   0.068
08/02/18 06:34:18 36.40  0.233 0.284   0.11  15.250   0.068
08/02/18 06:34:21 36.39  0.233 0.283   0.11  15.250   0.068
08/02/18 06:34:24 36.39  0.233 0.284   0.11  15.250   0.068
08/02/18 06:34:27 36.38  0.237 0.288   0.11  15.250   0.068
08/02/18 06:34:30 36.38  0.239 0.291   0.11  15.250   0.068
08/02/18 06:34:33 36.39  0.252 0.307   0.12  15.250   0.068
08/02/18 06:34:36 36.40  0.259 0.316   0.12  15.250   0.068
08/02/18 06:34:39 36.41  0.253 0.308   0.12  15.250   0.068
08/02/18 06:34:42 36.43  0.254 0.310   0.12  15.250   0.068
08/02/18 06:34:45 36.45  0.257 0.313   0.12  15.250   0.069
08/02/18 06:34:48 36.46  0.261 0.318   0.12  15.251   0.069
08/02/18 06:34:51 36.48  0.237 0.289   0.11  15.251   0.069
08/02/18 06:34:54 36.49  0.241 0.294   0.11  15.251   0.069
08/02/18 06:34:57 36.50  0.237 0.289   0.11  15.252   0.069
08/02/18 06:35:00 36.51  0.234 0.286   0.11  15.252   0.070
08/02/18 06:35:03 36.51  0.238 0.290   0.11  15.252   0.070
08/02/18 06:35:06 36.51  0.234 0.286   0.11  15.252   0.070
08/02/18 06:35:09 36.51  0.244 0.297   0.11  15.253   0.070
08/02/18 06:35:12 36.51  0.242 0.295   0.11  15.253   0.070
08/02/18 06:35:15 36.50  0.233 0.284   0.11  15.253   0.070
08/02/18 06:35:18 36.50  0.235 0.286   0.11  15.253   0.071
08/02/18 06:35:21 36.49  0.234 0.286   0.11  15.253   0.071
08/02/18 06:35:24 36.48  0.234 0.285   0.11  15.253   0.071
08/02/18 06:35:27 36.48  0.233 0.284   0.11  15.254   0.071
08/02/18 06:35:30 36.48  0.235 0.287   0.11  15.252   0.070
08/02/18 06:35:33 36.48  0.241 0.294   0.11  15.253   0.070
08/02/18 06:35:36 36.48  0.233 0.284   0.11  15.254   0.071
08/02/18 06:35:39 36.49  0.233 0.284   0.11  15.254   0.071
08/02/18 06:35:42 36.51  0.233 0.284   0.11  15.255   0.072
08/02/18 06:35:45 36.52  0.233 0.284   0.11  15.255   0.072
08/02/18 06:35:48 36.53  0.233 0.285   0.11  15.255   0.072
08/02/18 06:35:51 36.55  0.234 0.286   0.11  15.255   0.072
08/02/18 06:35:54 36.56  0.234 0.285   0.11  15.255   0.072
08/02/18 06:35:57 36.58  0.234 0.285   0.11  15.255   0.072
08/02/18 06:36:00 36.58  0.234 0.285   0.11  15.255   0.072
08/02/18 06:36:03 36.59  0.236 0.288   0.11  15.255   0.072
08/02/18 06:36:06 36.60  0.237 0.289   0.11  15.255   0.072
08/02/18 06:36:09 36.61  0.237 0.290   0.11  15.255   0.072
08/02/18 06:36:12 36.62  0.238 0.290   0.11  15.255   0.072
08/02/18 06:36:15 36.63  0.238 0.291   0.11  15.255   0.072
08/02/18 06:36:18 36.63  0.238 0.291   0.11  15.255   0.072
08/02/18 06:36:21 36.64  0.238 0.290   0.11  15.255   0.072
08/02/18 06:36:24 36.65  0.238 0.291   0.11  15.255   0.072
08/02/18 06:36:27 36.65  0.237 0.290   0.11  15.255   0.072
08/02/18 06:36:30 36.66  0.237 0.290   0.11  15.255   0.072
08/02/18 06:36:33 36.66  0.236 0.289   0.11  15.255   0.072
08/02/18 06:36:36 36.67  0.234 0.287   0.11  15.255   0.072
08/02/18 06:36:39 36.67  0.233 0.285   0.11  15.255   0.072
08/02/18 06:36:42 36.68  0.233 0.285   0.11  15.255   0.072
08/02/18 06:36:45 36.69  0.232 0.284   0.11  15.255   0.072
08/02/18 06:36:48 36.69  0.234 0.286   0.11  15.255   0.072
08/02/18 06:36:51 36.70  0.236 0.289   0.11  15.255   0.072
08/02/18 06:36:54 36.70  0.237 0.290   0.11  15.254   0.071
08/02/18 06:36:57 36.71  0.237 0.290   0.11  15.254   0.071
08/02/18 06:37:00 36.71  0.238 0.291   0.11  15.254   0.071
08/02/18 06:37:03 36.71  0.241 0.295   0.11  15.253   0.071
08/02/18 06:37:06 36.72  0.249 0.305   0.11  15.253   0.070
08/02/18 06:37:09 36.72  0.247 0.303   0.11  15.253   0.070
08/02/18 06:37:12 36.73  0.247 0.302   0.11  15.252   0.070
08/02/18 06:37:15 36.73  0.247 0.302   0.11  15.252   0.070
08/02/18 06:37:18 36.73  0.258 0.316   0.12  15.252   0.070
08/02/18 06:37:21 36.74  0.265 0.325   0.12  15.253   0.070
08/02/18 06:37:24 36.74  0.278 0.340   0.13  15.253   0.070
08/02/18 06:37:27 36.75  0.247 0.302   0.11  15.253   0.071
08/02/18 06:37:30 36.75  0.255 0.313   0.12  15.254   0.071
08/02/18 06:37:33 36.76  0.247 0.302   0.11  15.254   0.071
08/02/18 06:37:36 36.76  0.251 0.307   0.12  15.255   0.071
08/02/18 06:37:39 36.76  0.252 0.308   0.12  15.255   0.072
08/02/18 06:37:42 36.77  0.257 0.314   0.12  15.255   0.072
08/02/18 06:37:45 36.77  0.250 0.306   0.12  15.255   0.072
08/02/18 06:37:48 36.77  0.253 0.310   0.12  15.256   0.072
08/02/18 06:37:51 36.78  0.247 0.303   0.11  15.256   0.072
08/02/18 06:37:54 36.78  0.246 0.302   0.11  15.256   0.072
08/02/18 06:37:57 36.78  0.245 0.301   0.11  15.256   0.072
08/02/18 06:38:00 36.79  0.247 0.302   0.11  15.256   0.072
08/02/18 06:38:03 36.79  0.246 0.302   0.11  15.256   0.073
08/02/18 06:38:06 36.79  0.243 0.298   0.11  15.257   0.073
08/02/18 06:38:09 36.79  0.241 0.295   0.11  15.257   0.073
08/02/18 06:38:12 36.79  0.240 0.294   0.11  15.257   0.073
08/02/18 06:38:15 36.79  0.239 0.293   0.11  15.257   0.073
08/02/18 06:38:18 36.79  0.239 0.293   0.11  15.257   0.073
08/02/18 06:38:21 36.79  0.239 0.293   0.11  15.257   0.073
08/02/18 06:38:24 36.79  0.239 0.293   0.11  15.257   0.073
08/02/18 06:38:27 36.79  0.239 0.293   0.11  15.256   0.072
08/02/18 06:38:30 36.79  0.240 0.294   0.11  15.255   0.072
08/02/18 06:38:33 36.79  0.241 0.295   0.11  15.255   0.072
08/02/18 06:38:36 36.79  0.241 0.295   0.11  15.254   0.071
08/02/18 06:38:39 36.79  0.241 0.295   0.11  15.254   0.071
08/02/18 06:38:42 36.79  0.240 0.294   0.11  15.254   0.071
08/02/18 06:38:45 36.79  0.238 0.291   0.11  15.254   0.071
08/02/18 06:38:48 36.80  0.235 0.289   0.11  15.254   0.071
08/02/18 06:38:51 36.84  0.240 0.295   0.11  15.254   0.071
08/02/18 06:38:54 36.86  0.242 0.296   0.11  15.254   0.071
08/02/18 06:38:57 36.88  0.242 0.296   0.11  15.253   0.071
08/02/18 06:39:00 36.88  0.242 0.297   0.11  15.253   0.071
08/02/18 06:39:03 36.89  0.242 0.296   0.11  15.253   0.071
08/02/18 06:39:06 36.90  0.239 0.294   0.11  15.253   0.071
08/02/18 06:39:09 36.91  0.239 0.293   0.11  15.253   0.071
08/02/18 06:39:12 36.91  0.239 0.293   0.11  15.253   0.071
08/02/18 06:39:15 36.90  0.238 0.292   0.11  15.253   0.071
08/02/18 06:39:18 36.88  0.238 0.292   0.11  15.254   0.071
08/02/18 06:39:21 36.87  0.238 0.292   0.11  15.254   0.071
08/02/18 06:39:24 36.86  0.239 0.294   0.11  15.253   0.071
08/02/18 06:39:27 36.85  0.242 0.297   0.11  15.253   0.070
08/02/18 06:39:30 36.84  0.244 0.300   0.11  15.252   0.070
08/02/18 06:39:33 36.85  0.246 0.302   0.11  15.251   0.069
08/02/18 06:39:36 36.85  0.245 0.301   0.11  15.251   0.069
08/02/18 06:39:39 36.86  0.243 0.298   0.11  15.250   0.069
08/02/18 06:39:42 36.86  0.244 0.299   0.11  15.250   0.069
08/02/18 06:39:45 36.86  0.243 0.298   0.11  15.250   0.068
08/02/18 06:39:48 36.87  0.242 0.297   0.11  15.250   0.068
08/02/18 06:39:51 36.88  0.242 0.296   0.11  15.250   0.068
08/02/18 06:39:54 36.89  0.243 0.299   0.11  15.250   0.068
08/02/18 06:39:57 36.90  0.245 0.301   0.11  15.250   0.068
08/02/18 06:40:00 36.90  0.251 0.308   0.12  15.250   0.069
08/02/18 06:40:03 36.90  0.255 0.313   0.12  15.251   0.069
08/02/18 06:40:06 36.90  0.259 0.318   0.12  15.251   0.069
08/02/18 06:40:09 36.89  0.257 0.316   0.12  15.251   0.069
08/02/18 06:40:12 36.89  0.256 0.314   0.12  15.252   0.070
08/02/18 06:40:15 36.88  0.256 0.314   0.12  15.252   0.070
08/02/18 06:40:18 36.86  0.257 0.315   0.12  15.252   0.070
08/02/18 06:40:21 36.85  0.256 0.314   0.12  15.252   0.070
08/02/18 06:40:24 36.84  0.255 0.313   0.12  15.252   0.070
08/02/18 06:40:27 36.83  0.254 0.311   0.12  15.252   0.070
08/02/18 06:40:30 36.82  0.254 0.311   0.12  15.252   0.070
08/02/18 06:40:33 36.81  0.253 0.310   0.12  15.253   0.070
08/02/18 06:40:36 36.80  0.253 0.311   0.12  15.253   0.070
08/02/18 06:40:39 36.79  0.254 0.312   0.12  15.253   0.070
08/02/18 06:40:42 36.78  0.255 0.312   0.12  15.253   0.070
08/02/18 06:40:45 36.77  0.254 0.312   0.12  15.252   0.070
08/02/18 06:40:48 36.77  0.255 0.312   0.12  15.252   0.070
08/02/18 06:40:51 36.76  0.254 0.311   0.12  15.252   0.070
08/02/18 06:40:54 36.75  0.252 0.309   0.12  15.252   0.070
08/02/18 06:40:57 36.75  0.251 0.308   0.12  15.252   0.070
08/02/18 06:41:00 36.75  0.250 0.306   0.12  15.252   0.069
08/02/18 06:41:03 36.75  0.250 0.307   0.12  15.252   0.069
08/02/18 06:41:06 36.76  0.252 0.309   0.12  15.252   0.070
08/02/18 06:41:09 36.77  0.253 0.310   0.12  15.252   0.070
08/02/18 06:41:12 36.79  0.253 0.310   0.12  15.252   0.070
08/02/18 06:41:15 36.81  0.249 0.305   0.11  15.253   0.070
08/02/18 06:41:18 36.82  0.248 0.303   0.11  15.253   0.071
08/02/18 06:41:21 36.83  0.248 0.304   0.11  15.254   0.071
08/02/18 06:41:24 36.84  0.248 0.304   0.11  15.254   0.071
08/02/18 06:41:27 36.85  0.248 0.305   0.11  15.254   0.071
08/02/18 06:41:30 36.86  0.249 0.305   0.11  15.255   0.072
08/02/18 06:41:33 36.87  0.248 0.304   0.11  15.255   0.072
08/02/18 06:41:36 36.88  0.236 0.290   0.11  15.255   0.072
08/02/18 06:41:39 36.89  0.231 0.284   0.11  15.255   0.072
08/02/18 06:41:42 36.89  0.230 0.282   0.11  15.255   0.072
08/02/18 06:41:45 36.90  0.229 0.281   0.11  15.255   0.072
08/02/18 06:41:48 36.91  0.229 0.281   0.11  15.256   0.072
08/02/18 06:41:51 36.91  0.231 0.283   0.11  15.256   0.072
08/02/18 06:41:54 36.91  0.232 0.285   0.11  15.256   0.073
08/02/18 06:41:57 36.90  0.233 0.286   0.11  15.256   0.073
08/02/18 06:42:00 36.90  0.233 0.286   0.11  15.256   0.073
08/02/18 06:42:03 36.88  0.234 0.287   0.11  15.257   0.073
08/02/18 06:42:06 36.86  0.234 0.287   0.11  15.257   0.073
08/02/18 06:42:09 36.85  0.234 0.287   0.11  15.257   0.073
08/02/18 06:42:12 36.84  0.234 0.287   0.11  15.257   0.073
08/02/18 06:42:15 36.82  0.234 0.287   0.11  15.258   0.074
08/02/18 06:42:18 36.81  0.231 0.283   0.11  15.258   0.074
08/02/18 06:42:21 36.80  0.231 0.283   0.11  15.259   0.074
08/02/18 06:42:24 36.79  0.235 0.288   0.11  15.259   0.074
08/02/18 06:42:27 36.78  0.231 0.282   0.11  15.259   0.074
08/02/18 06:42:30 36.78  0.233 0.286   0.11  15.259   0.075
08/02/18 06:42:33 36.77  0.241 0.295   0.11  15.259   0.074
08/02/18 06:42:36 36.77  0.236 0.289   0.11  15.259   0.074
08/02/18 06:42:39 36.76  0.244 0.298   0.11  15.259   0.074
08/02/18 06:42:42 36.76  0.235 0.288   0.11  15.259   0.074
08/02/18 06:42:45 36.75  0.239 0.292   0.11  15.259   0.074
08/02/18 06:42:48 36.75  0.239 0.292   0.11  15.259   0.074
08/02/18 06:42:51 36.75  0.238 0.291   0.11  15.259   0.074
08/02/18 06:42:54 36.75  0.239 0.292   0.11  15.259   0.074
08/02/18 06:42:57 36.75  0.237 0.291   0.11  15.259   0.074
08/02/18 06:43:00 36.75  0.238 0.291   0.11  15.259   0.074
08/02/18 06:43:03 36.74  0.237 0.290   0.11  15.259   0.075
08/02/18 06:43:06 36.74  0.236 0.289   0.11  15.259   0.075
08/02/18 06:43:09 36.74  0.237 0.290   0.11  15.258   0.074
08/02/18 06:43:12 36.73  0.236 0.289   0.11  15.258   0.074
08/02/18 06:43:15 36.73  0.235 0.288   0.11  15.258   0.074
08/02/18 06:43:18 36.73  0.234 0.287   0.11  15.257   0.073
08/02/18 06:43:21 36.73  0.252 0.308   0.12  15.256   0.073
08/02/18 06:43:24 36.72  0.285 0.349   0.13  15.256   0.072
08/02/18 06:43:27 36.72  0.251 0.307   0.12  15.255   0.072
08/02/18 06:43:30 36.72  0.270 0.331   0.12  15.255   0.072
08/02/18 06:43:33 36.72  0.244 0.299   0.11  15.255   0.072
08/02/18 06:43:36 36.72  0.235 0.288   0.11  15.255   0.072
08/02/18 06:43:39 36.72  0.235 0.288   0.11  15.255   0.072
08/02/18 06:43:42 36.72  0.233 0.286   0.11  15.255   0.072
08/02/18 06:43:45 36.72  0.233 0.285   0.11  15.255   0.072
08/02/18 06:43:48 36.72  0.232 0.284   0.11  15.255   0.072
08/02/18 06:43:51 36.71  0.231 0.283   0.11  15.255   0.072
08/02/18 06:43:54 36.71  0.231 0.283   0.11  15.256   0.072
08/02/18 06:43:57 36.71  0.231 0.283   0.11  15.256   0.072
08/02/18 06:44:00 36.70  0.231 0.282   0.11  15.256   0.073
08/02/18 06:44:03 36.70  0.231 0.282   0.11  15.256   0.073
08/02/18 06:44:06 36.69  0.230 0.282   0.11  15.256   0.073
08/02/18 06:44:09 36.69  0.230 0.282   0.11  15.256   0.073
08/02/18 06:44:12 36.68  0.230 0.282   0.11  15.256   0.073
08/02/18 06:44:15 36.68  0.230 0.282   0.11  15.256   0.073
08/02/18 06:44:18 36.67  0.230 0.281   0.11  15.256   0.073
08/02/18 06:44:21 36.67  0.230 0.281   0.11  15.256   0.073
08/02/18 06:44:24 36.67  0.230 0.281   0.11  15.256   0.073
08/02/18 06:44:27 36.66  0.230 0.281   0.11  15.256   0.073
08/02/18 06:44:30 36.66  0.230 0.281   0.11  15.257   0.073
08/02/18 06:44:33 36.66  0.229 0.281   0.11  15.257   0.073
08/02/18 06:44:36 36.66  0.229 0.281   0.11  15.257   0.073
08/02/18 06:44:39 36.66  0.230 0.281   0.11  15.257   0.073
08/02/18 06:44:42 36.66  0.230 0.281   0.11  15.257   0.074
08/02/18 06:44:45 36.66  0.230 0.281   0.11  15.258   0.074
08/02/18 06:44:48 36.66  0.230 0.281   0.11  15.258   0.074
08/02/18 06:44:51 36.66  0.230 0.281   0.11  15.258   0.074
08/02/18 06:44:54 36.67  0.230 0.281   0.11  15.258   0.074
08/02/18 06:44:57 36.68  0.230 0.281   0.11  15.258   0.074
08/02/18 06:45:00 36.69  0.229 0.280   0.11  15.258   0.074
08/02/18 06:45:03 36.71  0.230 0.281   0.11  15.258   0.074
08/02/18 06:45:06 36.72  0.230 0.281   0.11  15.258   0.074
08/02/18 06:45:09 36.73  0.230 0.282   0.11  15.258   0.074
08/02/18 06:45:12 36.74  0.230 0.282   0.11  15.258   0.074
08/02/18 06:45:15 36.76  0.230 0.282   0.11  15.257   0.073
08/02/18 06:45:18 36.77  0.230 0.281   0.11  15.257   0.073
08/02/18 06:45:21 36.77  0.229 0.281   0.11  15.257   0.073
08/02/18 06:45:24 36.78  0.229 0.281   0.11  15.258   0.074
08/02/18 06:45:27 36.79  0.229 0.281   0.11  15.258   0.074
08/02/18 06:45:30 36.79  0.229 0.280   0.11  15.258   0.074
08/02/18 06:45:33 36.80  0.229 0.280   0.11  15.258   0.074
08/02/18 06:45:36 36.81  0.229 0.280   0.11  15.259   0.074
08/02/18 06:45:39 36.81  0.229 0.280   0.11  15.259   0.074
08/02/18 06:45:42 36.82  0.228 0.280   0.11  15.259   0.074
08/02/18 06:45:45 36.82  0.229 0.280   0.11  15.259   0.075
08/02/18 06:45:48 36.82  0.228 0.280   0.10  15.259   0.075
08/02/18 06:45:51 36.83  0.228 0.279   0.10  15.260   0.075
08/02/18 06:45:54 36.83  0.226 0.277   0.10  15.260   0.075
08/02/18 06:45:57 36.82  0.225 0.276   0.10  15.260   0.076
08/02/18 06:46:00 36.81  0.224 0.275   0.10  15.260   0.076
08/02/18 06:46:03 36.80  0.223 0.274   0.10  15.260   0.076
08/02/18 06:46:06 36.79  0.223 0.274   0.10  15.261   0.076
08/02/18 06:46:09 36.79  0.224 0.275   0.10  15.261   0.076
08/02/18 06:46:12 36.78  0.226 0.277   0.10  15.261   0.076
08/02/18 06:46:15 36.77  0.229 0.281   0.11  15.260   0.076
08/02/18 06:46:18 36.76  0.231 0.283   0.11  15.260   0.076
08/02/18 06:46:21 36.74  0.232 0.284   0.11  15.261   0.076
08/02/18 06:46:24 36.73  0.232 0.284   0.11  15.261   0.076
08/02/18 06:46:27 36.71  0.233 0.285   0.11  15.261   0.076
08/02/18 06:46:30 36.70  0.233 0.286   0.11  15.261   0.076
08/02/18 06:46:33 36.69  0.234 0.286   0.11  15.262   0.077
08/02/18 06:46:36 36.68  0.234 0.287   0.11  15.262   0.077
08/02/18 06:46:39 36.67  0.234 0.286   0.11  15.262   0.077
08/02/18 06:46:42 36.66  0.234 0.286   0.11  15.262   0.077
08/02/18 06:46:45 36.66  0.254 0.311   0.12  15.263   0.077
08/02/18 06:46:48 36.65  0.266 0.325   0.12  15.263   0.077
08/02/18 06:46:51 36.65  0.256 0.313   0.12  15.263   0.077
08/02/18 06:46:54 36.65  0.252 0.309   0.12  15.263   0.077
08/02/18 06:46:57 36.65  0.257 0.314   0.12  15.263   0.077
08/02/18 06:47:00 36.64  0.256 0.313   0.12  15.263   0.078
08/02/18 06:47:03 36.64  0.256 0.314   0.12  15.263   0.078
08/02/18 06:47:06 36.64  0.247 0.301   0.11  15.263   0.078
08/02/18 06:47:09 36.65  0.246 0.301   0.11  15.263   0.078
08/02/18 06:47:12 36.65  0.252 0.308   0.12  15.263   0.078
08/02/18 06:47:15 36.66  0.247 0.302   0.11  15.263   0.077
08/02/18 06:47:18 36.68  0.239 0.293   0.11  15.262   0.077
08/02/18 06:47:21 36.70  0.244 0.298   0.11  15.261   0.076
08/02/18 06:47:24 36.71  0.337 0.413   0.16  15.260   0.076
08/02/18 06:47:27 36.73  0.251 0.307   0.12  15.260   0.075
08/02/18 06:47:30 36.75  0.249 0.305   0.11  15.259   0.075
08/02/18 06:47:33 36.76  0.244 0.299   0.11  15.258   0.074
08/02/18 06:47:36 36.77  0.244 0.299   0.11  15.258   0.074
08/02/18 06:47:39 36.79  0.245 0.300   0.11  15.256   0.073
08/02/18 06:47:42 36.80  0.258 0.316   0.12  15.256   0.072
08/02/18 06:47:45 36.80  0.279 0.342   0.13  15.255   0.072
08/02/18 06:47:48 36.81  0.304 0.372   0.14  15.255   0.072
08/02/18 06:47:51 36.82  0.302 0.370   0.14  15.255   0.072
08/02/18 06:47:54 36.82  0.331 0.406   0.15  15.255   0.072
08/02/18 06:47:57 36.83  0.326 0.400   0.15  15.255   0.072
08/02/18 06:48:00 36.83  0.321 0.394   0.15  15.255   0.072
08/02/18 06:48:03 36.84  0.324 0.397   0.15  15.256   0.072
08/02/18 06:48:06 36.84  0.323 0.396   0.15  15.256   0.072
08/02/18 06:48:09 36.84  0.336 0.412   0.16  15.256   0.073
08/02/18 06:48:12 36.85  0.307 0.376   0.14  15.256   0.073
08/02/18 06:48:15 36.85  0.291 0.357   0.13  15.257   0.073
08/02/18 06:48:18 36.85  0.291 0.357   0.13  15.257   0.073
08/02/18 06:48:21 36.86  0.293 0.360   0.14  15.258   0.074
08/02/18 06:48:24 36.86  0.289 0.355   0.13  15.258   0.074
08/02/18 06:48:27 36.86  0.292 0.358   0.14  15.258   0.074
08/02/18 06:48:30 36.86  0.299 0.367   0.14  15.258   0.074
08/02/18 06:48:33 36.87  0.305 0.375   0.14  15.259   0.074
08/02/18 06:48:36 36.87  0.277 0.340   0.13  15.259   0.074
08/02/18 06:48:39 36.87  0.254 0.311   0.12  15.258   0.074
08/02/18 06:48:42 36.87  0.255 0.313   0.12  15.258   0.074
08/02/18 06:48:45 36.87  0.252 0.309   0.12  15.257   0.073
08/02/18 06:48:48 36.88  0.252 0.309   0.12  15.257   0.073
08/02/18 06:48:51 36.88  0.252 0.309   0.12  15.257   0.073
08/02/18 06:48:54 36.88  0.252 0.309   0.12  15.257   0.073
08/02/18 06:48:57 36.88  0.251 0.309   0.12  15.257   0.073
08/02/18 06:49:00 36.88  0.251 0.308   0.12  15.257   0.073
08/02/18 06:49:03 36.89  0.253 0.310   0.12  15.257   0.073
08/02/18 06:49:06 36.89  0.273 0.335   0.13  15.257   0.073
08/02/18 06:49:09 36.89  0.261 0.321   0.12  15.258   0.074
08/02/18 06:49:12 36.89  0.259 0.317   0.12  15.258   0.074
08/02/18 06:49:15 36.89  0.262 0.321   0.12  15.258   0.074
08/02/18 06:49:18 36.89  0.260 0.319   0.12  15.258   0.074
08/02/18 06:49:21 36.89  0.257 0.315   0.12  15.258   0.074
08/02/18 06:49:24 36.89  0.250 0.307   0.12  15.259   0.074
08/02/18 06:49:27 36.89  0.247 0.303   0.11  15.259   0.074
08/02/18 06:49:30 36.89  0.248 0.304   0.11  15.259   0.074
08/02/18 06:49:33 36.89  0.247 0.303   0.11  15.259   0.075
08/02/18 06:49:36 36.90  0.246 0.301   0.11  15.259   0.075
08/02/18 06:49:39 36.90  0.245 0.300   0.11  15.259   0.075
08/02/18 06:49:42 36.90  0.243 0.298   0.11  15.259   0.075
08/02/18 06:49:45 36.90  0.242 0.297   0.11  15.260   0.075
08/02/18 06:49:48 36.90  0.242 0.297   0.11  15.260   0.075
08/02/18 06:49:51 36.91  0.241 0.296   0.11  15.260   0.075
08/02/18 06:49:54 36.91  0.243 0.298   0.11  15.260   0.075
08/02/18 06:49:57 36.91  0.256 0.314   0.12  15.260   0.075
08/02/18 06:50:00 36.91  0.248 0.304   0.11  15.260   0.076
08/02/18 06:50:03 36.91  0.247 0.304   0.11  15.261   0.076
08/02/18 06:50:06 36.92  0.247 0.304   0.11  15.261   0.076
08/02/18 06:50:09 36.92  0.247 0.304   0.11  15.261   0.076
08/02/18 06:50:12 36.92  0.247 0.304   0.11  15.261   0.076
08/02/18 06:50:15 36.93  0.247 0.304   0.11  15.261   0.076
08/02/18 06:50:18 36.93  0.247 0.304   0.11  15.261   0.076
08/02/18 06:50:21 36.93  0.248 0.304   0.11  15.261   0.076
08/02/18 06:50:24 36.94  0.248 0.305   0.11  15.261   0.076
08/02/18 06:50:27 36.94  0.248 0.305   0.11  15.262   0.077
08/02/18 06:50:30 36.94  0.249 0.306   0.11  15.262   0.077
08/02/18 06:50:33 36.95  0.249 0.306   0.11  15.262   0.077
08/02/18 06:50:36 36.95  0.249 0.306   0.11  15.262   0.077
08/02/18 06:50:39 36.95  0.249 0.306   0.11  15.262   0.077
08/02/18 06:50:42 36.96  0.249 0.306   0.11  15.262   0.077
08/02/18 06:50:45 36.96  0.249 0.306   0.11  15.262   0.077
08/02/18 06:50:48 36.96  0.249 0.306   0.11  15.263   0.077
08/02/18 06:50:51 36.97  0.250 0.307   0.12  15.263   0.077
08/02/18 06:50:54 36.97  0.250 0.307   0.12  15.263   0.078
08/02/18 06:50:57 36.98  0.249 0.306   0.11  15.263   0.078
08/02/18 06:51:00 36.98  0.249 0.306   0.11  15.263   0.078
08/02/18 06:51:03 36.98  0.249 0.306   0.11  15.264   0.078
08/02/18 06:51:06 36.99  0.260 0.319   0.12  15.264   0.078
08/02/18 06:51:09 36.99  0.255 0.314   0.12  15.264   0.078
08/02/18 06:51:12 36.99  0.251 0.308   0.12  15.264   0.079
08/02/18 06:51:15 37.00  0.255 0.313   0.12  15.265   0.079
08/02/18 06:51:18 37.01  0.253 0.311   0.12  15.265   0.079
08/02/18 06:51:21 37.01  0.255 0.313   0.12  15.265   0.079
08/02/18 06:51:24 37.01  0.254 0.312   0.12  15.265   0.079
08/02/18 06:51:27 37.02  0.256 0.314   0.12  15.265   0.079
08/02/18 06:51:30 37.02  0.260 0.320   0.12  15.265   0.079
08/02/18 06:51:33 37.03  0.261 0.321   0.12  15.265   0.079
08/02/18 06:51:36 37.03  0.259 0.318   0.12  15.266   0.079
08/02/18 06:51:39 37.04  0.261 0.321   0.12  15.266   0.079
08/02/18 06:51:42 37.05  0.260 0.320   0.12  15.266   0.079
08/02/18 06:51:45 37.05  0.286 0.351   0.13  15.266   0.080
08/02/18 06:51:48 37.06  0.257 0.317   0.12  15.266   0.080
08/02/18 06:51:51 37.07  0.288 0.354   0.13  15.266   0.080
08/02/18 06:51:54 37.07  0.261 0.321   0.12  15.266   0.080
08/02/18 06:51:57 37.08  0.282 0.347   0.13  15.267   0.080
08/02/18 06:52:00 37.08  0.276 0.340   0.13  15.267   0.080
08/02/18 06:52:03 37.09  0.262 0.322   0.12  15.267   0.080
08/02/18 06:52:06 37.10  0.323 0.397   0.15  15.267   0.080
08/02/18 06:52:09 37.11  0.271 0.334   0.13  15.267   0.081
08/02/18 06:52:12 37.12  0.275 0.339   0.13  15.267   0.081
08/02/18 06:52:15 37.13  0.266 0.327   0.12  15.268   0.081
08/02/18 06:52:18 37.14  0.308 0.379   0.14  15.268   0.081
08/02/18 06:52:21 37.14  0.266 0.328   0.12  15.268   0.081
08/02/18 06:52:24 37.15  0.294 0.362   0.14  15.268   0.081
08/02/18 06:52:27 37.16  0.304 0.374   0.14  15.268   0.081
08/02/18 06:52:30 37.16  0.256 0.315   0.12  15.268   0.081
08/02/18 06:52:33 37.17  0.255 0.314   0.12  15.268   0.081
08/02/18 06:52:36 37.18  0.263 0.324   0.12  15.268   0.081
08/02/18 06:52:39 37.18  0.305 0.375   0.14  15.268   0.081
08/02/18 06:52:42 37.19  0.276 0.340   0.13  15.268   0.081
08/02/18 06:52:45 37.20  0.278 0.342   0.13  15.268   0.081
08/02/18 06:52:48 37.20  0.286 0.352   0.13  15.268   0.081
08/02/18 06:52:51 37.21  0.275 0.339   0.13  15.269   0.081
08/02/18 06:52:54 37.22  0.280 0.345   0.13  15.269   0.082
08/02/18 06:52:57 37.22  0.273 0.336   0.13  15.269   0.082
08/02/18 06:53:00 37.23  0.277 0.341   0.13  15.269   0.082
08/02/18 06:53:03 37.24  0.278 0.343   0.13  15.269   0.082
08/02/18 06:53:06 37.24  0.303 0.374   0.14  15.269   0.082
08/02/18 06:53:09 37.25  0.303 0.374   0.14  15.269   0.082
08/02/18 06:53:12 37.26  0.297 0.367   0.14  15.269   0.082
08/02/18 06:53:15 37.27  0.273 0.337   0.13  15.269   0.082
08/02/18 06:53:18 37.27  0.277 0.341   0.13  15.270   0.082
08/02/18 06:53:21 37.28  0.263 0.325   0.12  15.270   0.082
08/02/18 06:53:24 37.29  0.262 0.323   0.12  15.270   0.082
08/02/18 06:53:27 37.29  0.254 0.313   0.12  15.270   0.082
08/02/18 06:53:30 37.30  0.260 0.321   0.12  15.270   0.083
08/02/18 06:53:33 37.31  0.249 0.308   0.11  15.270   0.083
08/02/18 06:53:36 37.31  0.262 0.324   0.12  15.270   0.083
08/02/18 06:53:39 37.32  0.259 0.320   0.12  15.271   0.083
08/02/18 06:53:42 37.33  0.257 0.317   0.12  15.271   0.083
08/02/18 06:53:45 37.33  0.257 0.318   0.12  15.271   0.083
08/02/18 06:53:48 37.34  0.264 0.326   0.12  15.271   0.083
08/02/18 06:53:51 37.35  0.295 0.365   0.14  15.271   0.083
08/02/18 06:53:54 37.36  0.275 0.340   0.13  15.270   0.083
08/02/18 06:53:57 37.36  0.286 0.354   0.13  15.270   0.083
08/02/18 06:54:00 37.37  0.309 0.382   0.14  15.271   0.083
08/02/18 06:54:03 37.38  0.290 0.359   0.13  15.270   0.083
08/02/18 06:54:06 37.39  0.325 0.401   0.15  15.270   0.083
08/02/18 06:54:09 37.40  0.319 0.394   0.15  15.270   0.083
08/02/18 06:54:12 37.41  0.314 0.388   0.15  15.270   0.082
08/02/18 06:54:15 37.42  0.332 0.411   0.15  15.270   0.082
08/02/18 06:54:18 37.43  0.375 0.464   0.17  15.270   0.082
08/02/18 06:54:21 37.44  0.377 0.466   0.18  15.270   0.082
08/02/18 06:54:24 37.45  0.356 0.440   0.17  15.270   0.082
08/02/18 06:54:27 37.46  0.279 0.346   0.13  15.270   0.082
08/02/18 06:54:30 37.48  0.392 0.485   0.18  15.269   0.082
08/02/18 06:54:33 37.49  0.304 0.376   0.14  15.269   0.082
08/02/18 06:54:36 37.50  0.316 0.391   0.15  15.269   0.082
08/02/18 06:54:39 37.52  0.284 0.351   0.13  15.269   0.082
08/02/18 06:54:42 37.53  0.303 0.375   0.14  15.269   0.082
08/02/18 06:54:45 37.55  0.264 0.327   0.12  15.270   0.082
08/02/18 06:54:48 37.55  0.352 0.437   0.16  15.270   0.082
08/02/18 06:54:51 37.57  0.347 0.430   0.16  15.270   0.082
08/02/18 06:54:54 37.58  0.290 0.359   0.13  15.270   0.083
08/02/18 06:54:57 37.58  0.308 0.382   0.14  15.271   0.083
08/02/18 06:55:00 37.59  0.318 0.395   0.15  15.271   0.083
08/02/18 06:55:03 37.60  0.322 0.400   0.15  15.270   0.083
08/02/18 06:55:06 37.61  0.367 0.456   0.17  15.271   0.083
08/02/18 06:55:09 37.62  0.305 0.379   0.14  15.271   0.083
08/02/18 06:55:12 37.63  0.378 0.469   0.18  15.271   0.083
08/02/18 06:55:15 37.64  0.363 0.451   0.17  15.271   0.083
08/02/18 06:55:18 37.64  0.372 0.462   0.17  15.271   0.083
08/02/18 06:55:21 37.65  0.315 0.391   0.15  15.271   0.083
08/02/18 06:55:24 37.66  0.328 0.407   0.15  15.271   0.083
08/02/18 06:55:27 37.66  0.316 0.392   0.15  15.271   0.083
08/02/18 06:55:30 37.67  0.344 0.427   0.16  15.270   0.083
08/02/18 06:55:33 37.67  0.331 0.411   0.15  15.270   0.083
08/02/18 06:55:36 37.68  0.323 0.401   0.15  15.270   0.082
08/02/18 06:55:39 37.68  0.340 0.422   0.16  15.270   0.082
08/02/18 06:55:42 37.68  0.328 0.408   0.15  15.269   0.082
08/02/18 06:55:45 37.69  0.334 0.415   0.16  15.269   0.082
08/02/18 06:55:48 37.69  0.350 0.434   0.16  15.268   0.081
08/02/18 06:55:51 37.69  0.317 0.394   0.15  15.267   0.081
08/02/18 06:55:54 37.70  0.340 0.423   0.16  15.266   0.080
08/02/18 06:55:57 37.70  0.335 0.417   0.16  15.265   0.079
08/02/18 06:56:00 37.71  0.339 0.422   0.16  15.265   0.079
08/02/18 06:56:03 37.71  0.336 0.417   0.16  15.264   0.079
08/02/18 06:56:06 37.72  0.317 0.394   0.15  15.264   0.079
08/02/18 06:56:09 37.72  0.318 0.395   0.15  15.265   0.079
08/02/18 06:56:12 37.73  0.317 0.394   0.15  15.265   0.079
08/02/18 06:56:15 37.73  0.323 0.401   0.15  15.265   0.079
08/02/18 06:56:18 37.74  0.313 0.389   0.14  15.265   0.079
08/02/18 06:56:21 37.75  0.348 0.433   0.16  15.266   0.079
08/02/18 06:56:24 37.75  0.353 0.439   0.16  15.266   0.079
08/02/18 06:56:27 37.76  0.322 0.401   0.15  15.266   0.079
08/02/18 06:56:30 37.76  0.342 0.426   0.16  15.265   0.079
08/02/18 06:56:33 37.77  0.300 0.373   0.14  15.264   0.078
08/02/18 06:56:36 37.77  0.273 0.340   0.13  15.264   0.078
08/02/18 06:56:39 37.78  0.265 0.330   0.12  15.264   0.078
08/02/18 06:56:42 37.79  0.257 0.320   0.12  15.263   0.078
08/02/18 06:56:45 37.79  0.262 0.326   0.12  15.263   0.077
08/02/18 06:56:48 37.79  0.258 0.321   0.12  15.262   0.077
08/02/18 06:56:51 37.80  0.259 0.322   0.12  15.261   0.077
08/02/18 06:56:54 37.80  0.258 0.322   0.12  15.261   0.076
08/02/18 06:56:57 37.80  0.271 0.337   0.12  15.260   0.076
08/02/18 06:57:00 37.80  0.265 0.330   0.12  15.260   0.075
08/02/18 06:57:03 37.80  0.296 0.368   0.14  15.260   0.075
08/02/18 06:57:06 37.81  0.281 0.350   0.13  15.260   0.075
08/02/18 06:57:09 37.81  0.292 0.363   0.13  15.260   0.075
08/02/18 06:57:12 37.81  0.279 0.347   0.13  15.260   0.075
08/02/18 06:57:15 37.81  0.273 0.339   0.13  15.260   0.075
08/02/18 06:57:18 37.82  0.287 0.357   0.13  15.260   0.075
08/02/18 06:57:21 37.82  0.278 0.346   0.13  15.260   0.076
08/02/18 06:57:24 37.82  0.283 0.353   0.13  15.261   0.076
08/02/18 06:57:27 37.82  0.267 0.333   0.12  15.261   0.076
08/02/18 06:57:30 37.83  0.289 0.360   0.13  15.261   0.076
08/02/18 06:57:33 37.83  0.274 0.342   0.13  15.261   0.076
08/02/18 06:57:36 37.83  0.300 0.373   0.14  15.262   0.077
08/02/18 06:57:39 37.83  0.290 0.362   0.13  15.262   0.077
08/02/18 06:57:42 37.84  0.304 0.378   0.14  15.262   0.077
08/02/18 06:57:45 37.84  0.294 0.366   0.14  15.262   0.077
08/02/18 06:57:48 37.85  0.294 0.366   0.14  15.262   0.077
08/02/18 06:57:51 37.85  0.314 0.391   0.15  15.263   0.077
08/02/18 06:57:54 37.86  0.287 0.358   0.13  15.263   0.077
08/02/18 06:57:57 37.86  0.309 0.385   0.14  15.263   0.078
08/02/18 06:58:00 37.87  0.313 0.390   0.15  15.264   0.078
08/02/18 06:58:03 37.87  0.303 0.378   0.14  15.263   0.078
08/02/18 06:58:06 37.88  0.323 0.402   0.15  15.264   0.078
08/02/18 06:58:09 37.88  0.325 0.405   0.15  15.264   0.078
08/02/18 06:58:12 37.89  0.311 0.387   0.14  15.264   0.078
08/02/18 06:58:15 37.90  0.334 0.416   0.15  15.263   0.078
08/02/18 06:58:18 37.90  0.312 0.389   0.14  15.263   0.077
08/02/18 06:58:21 37.91  0.312 0.389   0.14  15.262   0.077
08/02/18 06:58:24 37.92  0.315 0.393   0.15  15.261   0.076
08/02/18 06:58:27 37.92  0.320 0.399   0.15  15.260   0.076
08/02/18 06:58:30 37.93  0.305 0.380   0.14  15.260   0.075
08/02/18 06:58:33 37.94  0.290 0.361   0.13  15.259   0.074
08/02/18 06:58:36 37.94  0.279 0.348   0.13  15.258   0.074
08/02/18 06:58:39 37.95  0.284 0.355   0.13  15.257   0.074
08/02/18 06:58:42 37.96  0.276 0.344   0.13  15.257   0.073
08/02/18 06:58:45 37.96  0.298 0.371   0.14  15.255   0.072
08/02/18 06:58:48 37.96  0.277 0.346   0.13  15.255   0.072
08/02/18 06:58:51 37.97  0.297 0.371   0.14  15.255   0.072
08/02/18 06:58:54 37.97  0.284 0.354   0.13  15.255   0.072
08/02/18 06:58:57 37.97  0.295 0.368   0.14  15.255   0.072
08/02/18 06:59:00 37.97  0.286 0.357   0.13  15.256   0.072
08/02/18 06:59:03 37.98  0.268 0.334   0.12  15.256   0.072
08/02/18 06:59:06 37.98  0.266 0.332   0.12  15.256   0.073
08/02/18 06:59:09 37.98  0.275 0.343   0.13  15.256   0.073
08/02/18 06:59:12 37.98  0.257 0.320   0.12  15.257   0.073
08/02/18 06:59:15 37.98  0.249 0.311   0.11  15.257   0.074
08/02/18 06:59:18 37.99  0.257 0.321   0.12  15.258   0.074
08/02/18 06:59:21 37.99  0.250 0.312   0.11  15.258   0.074
08/02/18 06:59:24 37.99  0.252 0.314   0.12  15.259   0.074
08/02/18 06:59:27 37.99  0.251 0.314   0.12  15.259   0.075
08/02/18 06:59:30 37.99  0.251 0.314   0.12  15.259   0.075
08/02/18 06:59:33 37.99  0.252 0.314   0.12  15.259   0.075
08/02/18 06:59:36 38.00  0.253 0.316   0.12  15.259   0.075
08/02/18 06:59:39 38.00  0.253 0.316   0.12  15.259   0.075
08/02/18 06:59:42 38.00  0.254 0.318   0.12  15.259   0.075
08/02/18 06:59:45 38.00  0.255 0.318   0.12  15.259   0.075
08/02/18 06:59:48 38.00  0.255 0.318   0.12  15.259   0.075
08/02/18 06:59:51 38.01  0.262 0.327   0.12  15.259   0.075
08/02/18 06:59:54 38.01  0.250 0.312   0.12  15.260   0.075
08/02/18 06:59:57 38.01  0.259 0.324   0.12  15.260   0.075
08/02/18 07:00:00 38.02  0.252 0.315   0.12  15.260   0.075
08/02/18 07:00:03 38.02  0.255 0.318   0.12  15.260   0.075
08/02/18 07:00:06 38.02  0.253 0.316   0.12  15.260   0.075
08/02/18 07:00:09 38.02  0.252 0.315   0.12  15.260   0.076
08/02/18 07:00:12 38.02  0.252 0.315   0.12  15.260   0.076
08/02/18 07:00:15 38.03  0.253 0.316   0.12  15.260   0.076
08/02/18 07:00:18 38.03  0.253 0.316   0.12  15.261   0.076
08/02/18 07:00:21 38.03  0.253 0.316   0.12  15.261   0.076
08/02/18 07:00:24 38.03  0.253 0.316   0.12  15.261   0.076
08/02/18 07:00:27 38.04  0.253 0.316   0.12  15.261   0.076
08/02/18 07:00:30 38.04  0.252 0.315   0.12  15.262   0.077
08/02/18 07:00:33 38.05  0.252 0.315   0.12  15.262   0.077
08/02/18 07:00:36 38.05  0.252 0.315   0.12  15.263   0.077
08/02/18 07:00:39 38.05  0.253 0.316   0.12  15.263   0.078
08/02/18 07:00:42 38.06  0.253 0.316   0.12  15.263   0.078
08/02/18 07:00:45 38.06  0.254 0.317   0.12  15.264   0.078
08/02/18 07:00:48 38.06  0.253 0.317   0.12  15.264   0.078
08/02/18 07:00:51 38.07  0.253 0.316   0.12  15.264   0.079
08/02/18 07:00:54 38.07  0.253 0.316   0.12  15.264   0.079
08/02/18 07:00:57 38.08  0.254 0.317   0.12  15.265   0.079
08/02/18 07:01:00 38.08  0.254 0.317   0.12  15.265   0.079
08/02/18 07:01:03 38.09  0.254 0.318   0.12  15.265   0.079
08/02/18 07:01:06 38.10  0.255 0.318   0.12  15.265   0.079
08/02/18 07:01:09 38.10  0.254 0.318   0.12  15.265   0.079
08/02/18 07:01:12 38.11  0.254 0.318   0.12  15.264   0.078
08/02/18 07:01:15 38.11  0.254 0.318   0.12  15.264   0.078
08/02/18 07:01:18 38.12  0.254 0.317   0.12  15.264   0.078
08/02/18 07:01:21 38.13  0.253 0.317   0.12  15.264   0.078
08/02/18 07:01:24 38.13  0.253 0.316   0.12  15.265   0.079
08/02/18 07:01:27 38.14  0.253 0.316   0.12  15.265   0.079
08/02/18 07:01:30 38.15  0.253 0.316   0.12  15.265   0.079
08/02/18 07:01:33 38.15  0.253 0.317   0.12  15.265   0.079
08/02/18 07:01:36 38.16  0.254 0.318   0.12  15.265   0.079
08/02/18 07:01:39 38.16  0.256 0.321   0.12  15.265   0.079
08/02/18 07:01:42 38.17  0.256 0.320   0.12  15.265   0.079
08/02/18 07:01:45 38.18  0.254 0.318   0.12  15.265   0.079
08/02/18 07:01:48 38.18  0.253 0.317   0.12  15.265   0.079
08/02/18 07:01:51 38.19  0.253 0.317   0.12  15.266   0.079
08/02/18 07:01:54 38.19  0.253 0.317   0.12  15.265   0.079
08/02/18 07:01:57 38.20  0.253 0.317   0.12  15.265   0.079
08/02/18 07:02:00 38.20  0.253 0.317   0.12  15.265   0.079
08/02/18 07:02:03 38.21  0.254 0.318   0.12  15.266   0.079
08/02/18 07:02:06 38.21  0.253 0.317   0.12  15.266   0.079
08/02/18 07:02:09 38.22  0.253 0.317   0.12  15.266   0.079
08/02/18 07:02:12 38.22  0.253 0.316   0.12  15.265   0.079
08/02/18 07:02:15 38.23  0.252 0.316   0.12  15.265   0.079
08/02/18 07:02:18 38.23  0.252 0.316   0.12  15.265   0.079
08/02/18 07:02:21 38.24  0.253 0.317   0.12  15.265   0.079
08/02/18 07:02:24 38.24  0.252 0.316   0.12  15.265   0.079
08/02/18 07:02:27 38.25  0.252 0.316   0.12  15.265   0.079
08/02/18 07:02:30 38.25  0.253 0.317   0.12  15.265   0.079
08/02/18 07:02:33 38.26  0.252 0.315   0.12  15.265   0.079
08/02/18 07:02:36 38.26  0.252 0.316   0.12  15.265   0.079
08/02/18 07:02:39 38.27  0.254 0.318   0.12  15.264   0.079
08/02/18 07:02:42 38.27  0.253 0.318   0.12  15.264   0.078
08/02/18 07:02:45 38.28  0.253 0.317   0.12  15.264   0.078
08/02/18 07:02:48 38.28  0.253 0.317   0.12  15.264   0.078
08/02/18 07:02:51 38.29  0.253 0.318   0.12  15.264   0.079
08/02/18 07:02:54 38.29  0.253 0.317   0.12  15.265   0.079
08/02/18 07:02:57 38.30  0.252 0.316   0.12  15.265   0.079
08/02/18 07:03:00 38.30  0.252 0.315   0.12  15.265   0.079
08/02/18 07:03:03 38.31  0.252 0.316   0.12  15.266   0.080
08/02/18 07:03:06 38.31  0.252 0.316   0.12  15.266   0.080
08/02/18 07:03:09 38.31  0.252 0.316   0.12  15.266   0.080
08/02/18 07:03:12 38.32  0.253 0.317   0.12  15.266   0.080
08/02/18 07:03:15 38.32  0.252 0.317   0.12  15.266   0.080
08/02/18 07:03:18 38.33  0.253 0.317   0.12  15.266   0.080
08/02/18 07:03:21 38.33  0.253 0.317   0.12  15.266   0.080
08/02/18 07:03:24 38.34  0.253 0.317   0.12  15.267   0.080
08/02/18 07:03:27 38.34  0.253 0.317   0.12  15.267   0.080
08/02/18 07:03:30 38.35  0.253 0.317   0.12  15.267   0.080
08/02/18 07:03:33 38.35  0.253 0.317   0.12  15.267   0.080
08/02/18 07:03:36 38.36  0.253 0.318   0.12  15.267   0.080
08/02/18 07:03:39 38.36  0.253 0.318   0.12  15.267   0.080
08/02/18 07:03:42 38.37  0.252 0.317   0.12  15.266   0.080
08/02/18 07:03:45 38.37  0.252 0.316   0.12  15.266   0.080
08/02/18 07:03:48 38.38  0.252 0.316   0.12  15.265   0.079
08/02/18 07:03:51 38.38  0.252 0.316   0.12  15.264   0.079
08/02/18 07:03:54 38.39  0.252 0.316   0.12  15.264   0.078
08/02/18 07:03:57 38.39  0.251 0.315   0.12  15.264   0.078
08/02/18 07:04:00 38.40  0.252 0.317   0.12  15.263   0.078
08/02/18 07:04:03 38.40  0.252 0.317   0.12  15.263   0.078
08/02/18 07:04:06 38.41  0.258 0.324   0.12  15.263   0.078
08/02/18 07:04:09 38.41  0.261 0.328   0.12  15.263   0.078
08/02/18 07:04:12 38.42  0.256 0.321   0.12  15.263   0.077
08/02/18 07:04:15 38.42  0.251 0.315   0.12  15.263   0.077
08/02/18 07:04:18 38.43  0.256 0.322   0.12  15.263   0.078
08/02/18 07:04:21 38.43  0.251 0.316   0.12  15.263   0.078
08/02/18 07:04:24 38.44  0.253 0.318   0.12  15.263   0.078
08/02/18 07:04:27 38.44  0.249 0.312   0.11  15.263   0.077
08/02/18 07:04:30 38.45  0.251 0.316   0.12  15.262   0.077
08/02/18 07:04:33 38.45  0.257 0.323   0.12  15.262   0.077
08/02/18 07:04:36 38.45  0.249 0.312   0.11  15.262   0.077
08/02/18 07:04:39 38.46  0.249 0.313   0.11  15.262   0.077
08/02/18 07:04:42 38.46  0.252 0.317   0.12  15.262   0.077
08/02/18 07:04:45 38.47  0.252 0.316   0.12  15.262   0.077
08/02/18 07:04:48 38.47  0.251 0.316   0.12  15.262   0.077
08/02/18 07:04:51 38.47  0.251 0.315   0.12  15.263   0.077
08/02/18 07:04:54 38.48  0.250 0.315   0.11  15.263   0.078
08/02/18 07:04:57 38.48  0.250 0.314   0.11  15.263   0.078
08/02/18 07:05:00 38.48  0.250 0.315   0.11  15.263   0.078
08/02/18 07:05:03 38.48  0.252 0.316   0.12  15.264   0.078
08/02/18 07:05:06 38.49  0.252 0.317   0.12  15.264   0.078
08/02/18 07:05:09 38.49  0.287 0.361   0.13  15.264   0.078
08/02/18 07:05:12 38.49  0.294 0.370   0.14  15.264   0.078
08/02/18 07:05:15 38.50  0.315 0.396   0.15  15.264   0.079
08/02/18 07:05:18 38.50  0.310 0.390   0.14  15.265   0.079
08/02/18 07:05:21 38.51  0.318 0.400   0.15  15.265   0.079
08/02/18 07:05:24 38.51  0.302 0.380   0.14  15.265   0.079
08/02/18 07:05:27 38.52  0.296 0.372   0.14  15.265   0.079
08/02/18 07:05:30 38.52  0.280 0.353   0.13  15.265   0.079
08/02/18 07:05:33 38.53  0.306 0.385   0.14  15.265   0.079
08/02/18 07:05:36 38.54  0.299 0.376   0.14  15.265   0.079
08/02/18 07:05:39 38.54  0.274 0.345   0.13  15.265   0.079
08/02/18 07:05:42 38.55  0.281 0.354   0.13  15.266   0.079
08/02/18 07:05:45 38.55  0.265 0.334   0.12  15.266   0.079
08/02/18 07:05:48 38.56  0.269 0.338   0.12  15.266   0.079
08/02/18 07:05:51 38.56  0.270 0.340   0.12  15.266   0.080
08/02/18 07:05:54 38.57  0.268 0.338   0.12  15.266   0.080
08/02/18 07:05:57 38.57  0.263 0.331   0.12  15.267   0.080
08/02/18 07:06:00 38.57  0.267 0.336   0.12  15.267   0.080
08/02/18 07:06:03 38.58  0.273 0.344   0.13  15.267   0.080
08/02/18 07:06:06 38.58  0.264 0.332   0.12  15.267   0.081
08/02/18 07:06:09 38.59  0.267 0.336   0.12  15.268   0.081
08/02/18 07:06:12 38.59  0.264 0.332   0.12  15.268   0.081
08/02/18 07:06:15 38.60  0.268 0.337   0.12  15.268   0.081
08/02/18 07:06:18 38.60  0.262 0.330   0.12  15.268   0.081
08/02/18 07:06:21 38.60  0.257 0.324   0.12  15.269   0.082
08/02/18 07:06:24 38.61  0.259 0.326   0.12  15.269   0.082
08/02/18 07:06:27 38.61  0.259 0.327   0.12  15.269   0.082
08/02/18 07:06:30 38.62  0.264 0.332   0.12  15.269   0.082
08/02/18 07:06:33 38.62  0.272 0.343   0.13  15.269   0.082
08/02/18 07:06:36 38.62  0.261 0.328   0.12  15.269   0.082
08/02/18 07:06:39 38.63  0.259 0.326   0.12  15.269   0.082
08/02/18 07:06:42 38.64  0.256 0.323   0.12  15.269   0.082
08/02/18 07:06:45 38.64  0.265 0.334   0.12  15.269   0.082
08/02/18 07:06:48 38.65  0.267 0.336   0.12  15.269   0.082
08/02/18 07:06:51 38.65  0.262 0.331   0.12  15.269   0.082
08/02/18 07:06:54 38.66  0.261 0.329   0.12  15.269   0.082
08/02/18 07:06:57 38.66  0.279 0.352   0.13  15.269   0.082
08/02/18 07:07:00 38.67  0.295 0.372   0.14  15.269   0.082
08/02/18 07:07:03 38.68  0.291 0.367   0.13  15.269   0.082
08/02/18 07:07:06 38.68  0.265 0.334   0.12  15.269   0.082
08/02/18 07:07:09 38.69  0.273 0.344   0.13  15.269   0.082
08/02/18 07:07:12 38.69  0.276 0.348   0.13  15.269   0.082
08/02/18 07:07:15 38.70  0.275 0.346   0.13  15.270   0.082
08/02/18 07:07:18 38.71  0.280 0.353   0.13  15.270   0.082
08/02/18 07:07:21 38.71  0.274 0.346   0.13  15.270   0.082
08/02/18 07:07:24 38.72  0.283 0.357   0.13  15.270   0.082
08/02/18 07:07:27 38.73  0.277 0.349   0.13  15.270   0.082
08/02/18 07:07:30 38.73  0.265 0.335   0.12  15.270   0.082
08/02/18 07:07:33 38.74  0.277 0.350   0.13  15.270   0.083
08/02/18 07:07:36 38.74  0.287 0.362   0.13  15.270   0.083
08/02/18 07:07:39 38.75  0.279 0.353   0.13  15.270   0.083
08/02/18 07:07:42 38.76  0.277 0.350   0.13  15.270   0.083
08/02/18 07:07:45 38.76  0.277 0.350   0.13  15.270   0.083
08/02/18 07:07:48 38.76  0.313 0.395   0.14  15.270   0.083
08/02/18 07:07:51 38.77  0.315 0.397   0.15  15.271   0.083
08/02/18 07:07:54 38.78  0.315 0.397   0.15  15.271   0.083
08/02/18 07:07:57 38.78  0.311 0.393   0.14  15.271   0.083
08/02/18 07:08:00 38.79  0.319 0.403   0.15  15.271   0.083
08/02/18 07:08:03 38.79  0.300 0.379   0.14  15.271   0.083
08/02/18 07:08:06 38.80  0.308 0.389   0.14  15.271   0.083
08/02/18 07:08:09 38.81  0.321 0.406   0.15  15.271   0.083
08/02/18 07:08:12 38.81  0.324 0.410   0.15  15.271   0.084
08/02/18 07:08:15 38.82  0.315 0.398   0.15  15.272   0.084
08/02/18 07:08:18 38.83  0.283 0.358   0.13  15.272   0.084
08/02/18 07:08:21 38.83  0.266 0.336   0.12  15.272   0.084
08/02/18 07:08:24 38.84  0.252 0.319   0.12  15.272   0.084
08/02/18 07:08:27 38.85  0.247 0.312   0.11  15.272   0.084
08/02/18 07:08:30 38.85  0.255 0.322   0.12  15.272   0.084
08/02/18 07:08:33 38.85  0.251 0.317   0.12  15.272   0.084
08/02/18 07:08:36 38.86  0.248 0.314   0.11  15.272   0.084
08/02/18 07:08:39 38.86  0.264 0.334   0.12  15.272   0.084
08/02/18 07:08:42 38.87  0.283 0.358   0.13  15.272   0.084
08/02/18 07:08:45 38.87  0.283 0.357   0.13  15.271   0.084
08/02/18 07:08:48 38.87  0.290 0.366   0.13  15.271   0.083
08/02/18 07:08:51 38.88  0.263 0.333   0.12  15.271   0.083
08/02/18 07:08:54 38.89  0.267 0.338   0.12  15.271   0.083
08/02/18 07:08:57 38.89  0.255 0.322   0.12  15.271   0.084
08/02/18 07:09:00 38.89  0.265 0.335   0.12  15.271   0.084
08/02/18 07:09:03 38.90  0.277 0.350   0.13  15.272   0.084
08/02/18 07:09:06 38.90  0.281 0.356   0.13  15.272   0.084
08/02/18 07:09:09 38.91  0.302 0.382   0.14  15.272   0.084
08/02/18 07:09:12 38.91  0.288 0.364   0.13  15.272   0.084
08/02/18 07:09:15 38.92  0.280 0.354   0.13  15.272   0.084
08/02/18 07:09:18 38.93  0.304 0.385   0.14  15.272   0.084
08/02/18 07:09:21 38.93  0.286 0.362   0.13  15.273   0.084
08/02/18 07:09:24 38.94  0.288 0.365   0.13  15.273   0.084
08/02/18 07:09:27 38.95  0.298 0.377   0.14  15.273   0.085
08/02/18 07:09:30 38.95  0.258 0.327   0.12  15.273   0.085
08/02/18 07:09:33 38.96  0.271 0.344   0.12  15.274   0.085
08/02/18 07:09:36 38.97  0.264 0.334   0.12  15.274   0.085
08/02/18 07:09:39 38.97  0.260 0.329   0.12  15.274   0.085
08/02/18 07:09:42 38.98  0.260 0.329   0.12  15.274   0.086
08/02/18 07:09:45 38.99  0.259 0.328   0.12  15.274   0.086
08/02/18 07:09:48 38.99  0.260 0.329   0.12  15.274   0.086
08/02/18 07:09:51 39.00  0.259 0.329   0.12  15.274   0.086
08/02/18 07:09:54 39.00  0.257 0.325   0.12  15.274   0.086
08/02/18 07:09:57 39.01  0.255 0.323   0.12  15.275   0.086
08/02/18 07:10:00 39.01  0.253 0.321   0.12  15.275   0.086
08/02/18 07:10:03 39.02  0.252 0.319   0.12  15.275   0.086
08/02/18 07:10:06 39.03  0.263 0.334   0.12  15.275   0.086
08/02/18 07:10:09 39.03  0.289 0.366   0.13  15.275   0.086
08/02/18 07:10:12 39.04  0.279 0.354   0.13  15.275   0.086
08/02/18 07:10:15 39.04  0.287 0.364   0.13  15.275   0.086
08/02/18 07:10:18 39.05  0.295 0.375   0.14  15.275   0.086
08/02/18 07:10:21 39.05  0.290 0.368   0.13  15.275   0.086
08/02/18 07:10:24 39.06  0.290 0.368   0.13  15.275   0.086
08/02/18 07:10:27 39.07  0.274 0.348   0.13  15.275   0.086
08/02/18 07:10:30 39.07  0.265 0.337   0.12  15.275   0.086
08/02/18 07:10:33 39.08  0.269 0.341   0.12  15.275   0.086
08/02/18 07:10:36 39.08  0.253 0.321   0.12  15.275   0.086
08/02/18 07:10:39 39.09  0.250 0.317   0.11  15.274   0.085
08/02/18 07:10:42 39.09  0.250 0.318   0.11  15.273   0.085
08/02/18 07:10:45 39.10  0.249 0.316   0.11  15.272   0.084
08/02/18 07:10:48 39.10  0.249 0.316   0.11  15.271   0.084
08/02/18 07:10:51 39.10  0.250 0.317   0.11  15.271   0.083
08/02/18 07:10:54 39.11  0.277 0.352   0.13  15.270   0.083
08/02/18 07:10:57 39.11  0.258 0.328   0.12  15.270   0.082
08/02/18 07:11:00 39.11  0.253 0.321   0.12  15.270   0.082
08/02/18 07:11:03 39.12  0.249 0.316   0.11  15.269   0.082
08/02/18 07:11:06 39.12  0.251 0.318   0.12  15.269   0.082
08/02/18 07:11:09 39.12  0.251 0.319   0.12  15.269   0.082
08/02/18 07:11:12 39.13  0.251 0.319   0.12  15.269   0.082
08/02/18 07:11:15 39.13  0.275 0.349   0.13  15.269   0.082
08/02/18 07:11:18 39.13  0.261 0.331   0.12  15.269   0.082
08/02/18 07:11:21 39.14  0.247 0.314   0.11  15.269   0.082
08/02/18 07:11:24 39.14  0.279 0.355   0.13  15.269   0.082
08/02/18 07:11:27 39.14  0.281 0.358   0.13  15.269   0.082
08/02/18 07:11:30 39.14  0.281 0.357   0.13  15.268   0.081
08/02/18 07:11:33 39.15  0.293 0.372   0.13  15.267   0.081
08/02/18 07:11:36 39.15  0.293 0.372   0.13  15.267   0.081
08/02/18 07:11:39 39.15  0.292 0.371   0.13  15.267   0.080
08/02/18 07:11:42 39.15  0.295 0.375   0.14  15.267   0.081
08/02/18 07:11:45 39.16  0.290 0.368   0.13  15.267   0.081
08/02/18 07:11:48 39.16  0.290 0.368   0.13  15.268   0.081
08/02/18 07:11:51 39.16  0.305 0.387   0.14  15.268   0.081
08/02/18 07:11:54 39.17  0.296 0.376   0.14  15.268   0.081
08/02/18 07:11:57 39.17  0.311 0.396   0.14  15.268   0.081
08/02/18 07:12:00 39.17  0.315 0.400   0.15  15.268   0.081
08/02/18 07:12:03 39.18  0.308 0.391   0.14  15.269   0.081
08/02/18 07:12:06 39.18  0.308 0.391   0.14  15.269   0.082
08/02/18 07:12:09 39.19  0.324 0.411   0.15  15.269   0.082
08/02/18 07:12:12 39.19  0.328 0.417   0.15  15.269   0.082
08/02/18 07:12:15 39.20  0.317 0.403   0.15  15.269   0.082
08/02/18 07:12:18 39.20  0.319 0.405   0.15  15.270   0.082
08/02/18 07:12:21 39.21  0.320 0.406   0.15  15.270   0.082
08/02/18 07:12:24 39.21  0.272 0.346   0.13  15.270   0.083
08/02/18 07:12:27 39.22  0.302 0.383   0.14  15.271   0.083
08/02/18 07:12:30 39.22  0.268 0.341   0.12  15.271   0.083
08/02/18 07:12:33 39.23  0.337 0.429   0.16  15.271   0.083
08/02/18 07:12:36 39.23  0.331 0.421   0.15  15.271   0.083
08/02/18 07:12:39 39.23  0.267 0.340   0.12  15.271   0.084
08/02/18 07:12:42 39.24  0.260 0.330   0.12  15.271   0.084
08/02/18 07:12:45 39.24  0.256 0.326   0.12  15.272   0.084
08/02/18 07:12:48 39.25  0.251 0.320   0.12  15.272   0.084
08/02/18 07:12:51 39.25  0.248 0.315   0.11  15.272   0.084
08/02/18 07:12:54 39.25  0.248 0.315   0.11  15.272   0.084
08/02/18 07:12:57 39.26  0.247 0.314   0.11  15.272   0.084
08/02/18 07:13:00 39.26  0.245 0.311   0.11  15.272   0.084
08/02/18 07:13:03 39.26  0.245 0.312   0.11  15.272   0.084
08/02/18 07:13:06 39.26  0.244 0.311   0.11  15.272   0.084
08/02/18 07:13:09 39.27  0.244 0.310   0.11  15.272   0.084
08/02/18 07:13:12 39.27  0.244 0.310   0.11  15.272   0.084
08/02/18 07:13:15 39.27  0.243 0.309   0.11  15.272   0.084
08/02/18 07:13:18 39.28  0.243 0.309   0.11  15.272   0.084
08/02/18 07:13:21 39.28  0.242 0.308   0.11  15.272   0.084
08/02/18 07:13:24 39.28  0.242 0.309   0.11  15.273   0.084
08/02/18 07:13:27 39.28  0.242 0.309   0.11  15.273   0.085
08/02/18 07:13:30 39.28  0.244 0.311   0.11  15.273   0.084
08/02/18 07:13:33 39.28  0.245 0.312   0.11  15.273   0.085
08/02/18 07:13:36 39.29  0.245 0.312   0.11  15.273   0.085
08/02/18 07:13:39 39.28  0.246 0.313   0.11  15.273   0.085
08/02/18 07:13:42 39.27  0.246 0.313   0.11  15.274   0.085
08/02/18 07:13:45 39.26  0.246 0.313   0.11  15.274   0.085
08/02/18 07:13:48 39.25  0.246 0.313   0.11  15.274   0.085
08/02/18 07:13:51 39.25  0.246 0.312   0.11  15.274   0.086
08/02/18 07:13:54 39.25  0.246 0.312   0.11  15.274   0.086
08/02/18 07:13:57 39.25  0.246 0.312   0.11  15.274   0.086
08/02/18 07:14:00 39.26  0.246 0.313   0.11  15.274   0.086
08/02/18 07:14:03 39.26  0.246 0.313   0.11  15.275   0.086
08/02/18 07:14:06 39.27  0.246 0.313   0.11  15.275   0.086
08/02/18 07:14:09 39.27  0.246 0.313   0.11  15.275   0.086
08/02/18 07:14:12 39.27  0.248 0.315   0.11  15.275   0.086
08/02/18 07:14:15 39.27  0.249 0.317   0.11  15.274   0.086
08/02/18 07:14:18 39.26  0.250 0.318   0.11  15.274   0.086
08/02/18 07:14:21 39.26  0.250 0.319   0.11  15.274   0.086
08/02/18 07:14:24 39.26  0.251 0.319   0.12  15.274   0.085
08/02/18 07:14:27 39.27  0.251 0.320   0.12  15.273   0.085
08/02/18 07:14:30 39.27  0.252 0.320   0.12  15.273   0.085
08/02/18 07:14:33 39.28  0.252 0.320   0.12  15.273   0.085
08/02/18 07:14:36 39.29  0.268 0.341   0.12  15.273   0.085
08/02/18 07:14:39 39.29  0.277 0.352   0.13  15.272   0.084
08/02/18 07:14:42 39.30  0.277 0.352   0.13  15.272   0.084
08/02/18 07:14:45 39.31  0.277 0.353   0.13  15.272   0.084
08/02/18 07:14:48 39.31  0.269 0.342   0.12  15.272   0.084
08/02/18 07:14:51 39.32  0.254 0.323   0.12  15.273   0.084
08/02/18 07:14:54 39.32  0.251 0.319   0.11  15.273   0.085
08/02/18 07:14:57 39.33  0.254 0.323   0.12  15.273   0.085
08/02/18 07:15:00 39.33  0.251 0.320   0.12  15.273   0.085
08/02/18 07:15:03 39.34  0.251 0.320   0.12  15.272   0.084
08/02/18 07:15:06 39.34  0.251 0.320   0.12  15.272   0.084
08/02/18 07:15:09 39.35  0.251 0.319   0.11  15.272   0.084
08/02/18 07:15:12 39.35  0.250 0.319   0.11  15.272   0.084
08/02/18 07:15:15 39.35  0.251 0.319   0.11  15.272   0.084
08/02/18 07:15:18 39.36  0.250 0.319   0.11  15.272   0.084
08/02/18 07:15:21 39.36  0.250 0.319   0.11  15.272   0.084
08/02/18 07:15:24 39.36  0.250 0.318   0.11  15.272   0.084
08/02/18 07:15:27 39.37  0.250 0.318   0.11  15.273   0.084
08/02/18 07:15:30 39.37  0.250 0.319   0.11  15.273   0.085
08/02/18 07:15:33 39.37  0.250 0.319   0.11  15.273   0.085
08/02/18 07:15:36 39.37  0.250 0.319   0.11  15.273   0.085
08/02/18 07:15:39 39.38  0.250 0.319   0.11  15.274   0.085
08/02/18 07:15:42 39.38  0.251 0.319   0.11  15.274   0.085
08/02/18 07:15:45 39.38  0.251 0.319   0.11  15.274   0.085
08/02/18 07:15:48 39.38  0.250 0.319   0.11  15.274   0.085
08/02/18 07:15:51 39.39  0.251 0.319   0.11  15.274   0.085
08/02/18 07:15:54 39.39  0.251 0.320   0.12  15.274   0.085
08/02/18 07:15:57 39.39  0.251 0.320   0.12  15.274   0.086
08/02/18 07:16:00 39.40  0.251 0.320   0.12  15.274   0.086
08/02/18 07:16:03 39.40  0.251 0.320   0.12  15.274   0.086
08/02/18 07:16:06 39.41  0.251 0.321   0.12  15.274   0.085
08/02/18 07:16:09 39.41  0.251 0.321   0.12  15.274   0.085
08/02/18 07:16:12 39.41  0.252 0.321   0.12  15.273   0.085
08/02/18 07:16:15 39.42  0.252 0.321   0.12  15.273   0.085
08/02/18 07:16:18 39.42  0.252 0.321   0.12  15.273   0.085
08/02/18 07:16:21 39.42  0.252 0.322   0.12  15.273   0.085
08/02/18 07:16:24 39.43  0.252 0.322   0.12  15.274   0.085
08/02/18 07:16:27 39.43  0.252 0.321   0.12  15.274   0.085
08/02/18 07:16:30 39.44  0.251 0.320   0.12  15.274   0.085
08/02/18 07:16:33 39.44  0.251 0.320   0.11  15.274   0.085
08/02/18 07:16:36 39.44  0.251 0.320   0.12  15.274   0.086
08/02/18 07:16:39 39.45  0.251 0.320   0.12  15.274   0.086
08/02/18 07:16:42 39.45  0.251 0.321   0.12  15.275   0.086
08/02/18 07:16:45 39.45  0.251 0.320   0.12  15.275   0.086
08/02/18 07:16:48 39.46  0.251 0.320   0.11  15.275   0.086
08/02/18 07:16:51 39.46  0.251 0.320   0.11  15.275   0.086
08/02/18 07:16:54 39.46  0.250 0.320   0.11  15.275   0.086
08/02/18 07:16:57 39.47  0.251 0.320   0.11  15.276   0.086
08/02/18 07:17:00 39.47  0.251 0.320   0.11  15.276   0.087
08/02/18 07:17:03 39.48  0.251 0.320   0.11  15.276   0.087
08/02/18 07:17:06 39.48  0.251 0.320   0.11  15.276   0.087
08/02/18 07:17:09 39.48  0.250 0.320   0.11  15.276   0.087
08/02/18 07:17:12 39.49  0.251 0.320   0.11  15.276   0.087
08/02/18 07:17:15 39.49  0.251 0.320   0.11  15.276   0.087
08/02/18 07:17:18 39.50  0.251 0.320   0.11  15.277   0.087
08/02/18 07:17:21 39.50  0.251 0.320   0.12  15.277   0.087
08/02/18 07:17:24 39.50  0.251 0.320   0.11  15.277   0.087
08/02/18 07:17:27 39.51  0.251 0.320   0.12  15.277   0.088
08/02/18 07:17:30 39.51  0.251 0.320   0.11  15.277   0.088
08/02/18 07:17:33 39.52  0.251 0.320   0.11  15.277   0.088
08/02/18 07:17:36 39.52  0.251 0.320   0.12  15.277   0.088
08/02/18 07:17:39 39.53  0.251 0.320   0.11  15.277   0.088
08/02/18 07:17:42 39.53  0.251 0.320   0.11  15.277   0.088
08/02/18 07:17:45 39.53  0.251 0.320   0.11  15.277   0.088
08/02/18 07:17:48 39.54  0.251 0.321   0.12  15.277   0.087
08/02/18 07:17:51 39.54  0.251 0.321   0.12  15.276   0.087
08/02/18 07:17:54 39.55  0.251 0.321   0.12  15.276   0.087
08/02/18 07:17:57 39.55  0.251 0.320   0.11  15.276   0.087
08/02/18 07:18:00 39.55  0.251 0.320   0.11  15.276   0.087
08/02/18 07:18:03 39.56  0.251 0.321   0.11  15.276   0.087
08/02/18 07:18:06 39.56  0.251 0.321   0.12  15.276   0.087
08/02/18 07:18:09 39.57  0.251 0.321   0.11  15.276   0.087
08/02/18 07:18:12 39.57  0.251 0.320   0.11  15.276   0.087
08/02/18 07:18:15 39.57  0.250 0.320   0.11  15.276   0.087
08/02/18 07:18:18 39.58  0.250 0.320   0.11  15.276   0.087
08/02/18 07:18:21 39.58  0.250 0.320   0.11  15.276   0.087
08/02/18 07:18:24 39.58  0.250 0.320   0.11  15.276   0.087
08/02/18 07:18:27 39.59  0.250 0.320   0.11  15.276   0.087
08/02/18 07:18:30 39.59  0.251 0.321   0.11  15.276   0.087
08/02/18 07:18:33 39.59  0.251 0.321   0.12  15.276   0.087
08/02/18 07:18:36 39.60  0.251 0.321   0.12  15.277   0.087
08/02/18 07:18:39 39.60  0.251 0.321   0.12  15.277   0.087
08/02/18 07:18:42 39.61  0.251 0.321   0.12  15.277   0.087
08/02/18 07:18:45 39.61  0.251 0.321   0.12  15.277   0.088
08/02/18 07:18:48 39.61  0.251 0.321   0.11  15.277   0.088
08/02/18 07:18:51 39.62  0.251 0.321   0.11  15.277   0.088
08/02/18 07:18:54 39.62  0.250 0.320   0.11  15.277   0.088
08/02/18 07:18:57 39.63  0.250 0.320   0.11  15.278   0.088
08/02/18 07:19:00 39.63  0.250 0.320   0.11  15.278   0.088
08/02/18 07:19:03 39.64  0.250 0.320   0.11  15.278   0.088
08/02/18 07:19:06 39.64  0.250 0.320   0.11  15.278   0.088
08/02/18 07:19:09 39.64  0.250 0.320   0.11  15.278   0.089
08/02/18 07:19:12 39.65  0.250 0.320   0.11  15.278   0.089
08/02/18 07:19:15 39.65  0.250 0.320   0.11  15.279   0.089
08/02/18 07:19:18 39.66  0.251 0.321   0.11  15.279   0.089
08/02/18 07:19:21 39.66  0.251 0.321   0.11  15.279   0.089
08/02/18 07:19:24 39.67  0.250 0.320   0.11  15.279   0.089
08/02/18 07:19:27 39.67  0.250 0.320   0.11  15.279   0.089
08/02/18 07:19:30 39.68  0.250 0.320   0.11  15.279   0.089
08/02/18 07:19:33 39.68  0.250 0.320   0.11  15.280   0.089
08/02/18 07:19:36 39.69  0.250 0.321   0.11  15.280   0.089
08/02/18 07:19:39 39.69  0.250 0.320   0.11  15.280   0.089
08/02/18 07:19:42 39.70  0.250 0.320   0.11  15.280   0.089
08/02/18 07:19:45 39.70  0.250 0.320   0.11  15.280   0.090
08/02/18 07:19:48 39.71  0.250 0.320   0.11  15.280   0.090
08/02/18 07:19:51 39.71  0.250 0.321   0.11  15.280   0.090
08/02/18 07:19:54 39.72  0.250 0.320   0.11  15.280   0.090
08/02/18 07:19:57 39.73  0.250 0.320   0.11  15.280   0.090
08/02/18 07:20:00 39.73  0.246 0.315   0.11  15.280   0.090
08/02/18 07:20:03 39.74  0.243 0.311   0.11  15.281   0.090
08/02/18 07:20:06 39.74  0.246 0.315   0.11  15.281   0.090
08/02/18 07:20:09 39.75  0.240 0.308   0.11  15.281   0.090
08/02/18 07:20:12 39.75  0.239 0.306   0.11  15.281   0.090
08/02/18 07:20:15 39.76  0.238 0.305   0.11  15.281   0.090
08/02/18 07:20:18 39.76  0.238 0.305   0.11  15.281   0.090
08/02/18 07:20:21 39.77  0.237 0.304   0.11  15.281   0.090
08/02/18 07:20:24 39.77  0.237 0.304   0.11  15.280   0.090
08/02/18 07:20:27 39.78  0.238 0.305   0.11  15.279   0.089
08/02/18 07:20:30 39.78  0.238 0.306   0.11  15.279   0.089
08/02/18 07:20:33 39.79  0.238 0.306   0.11  15.279   0.089
08/02/18 07:20:36 39.79  0.238 0.305   0.11  15.279   0.089
08/02/18 07:20:39 39.80  0.238 0.305   0.11  15.279   0.089
08/02/18 07:20:42 39.81  0.238 0.305   0.11  15.279   0.089
08/02/18 07:20:45 39.81  0.238 0.305   0.11  15.279   0.089
08/02/18 07:20:48 39.82  0.238 0.305   0.11  15.279   0.089
08/02/18 07:20:51 39.82  0.238 0.305   0.11  15.279   0.089
08/02/18 07:20:54 39.82  0.237 0.305   0.11  15.279   0.089
08/02/18 07:20:57 39.83  0.237 0.305   0.11  15.279   0.089
08/02/18 07:21:00 39.83  0.237 0.305   0.11  15.279   0.089
08/02/18 07:21:03 39.84  0.238 0.305   0.11  15.278   0.088
08/02/18 07:21:06 39.84  0.239 0.306   0.11  15.278   0.088
08/02/18 07:21:09 39.84  0.239 0.307   0.11  15.278   0.088
08/02/18 07:21:12 39.84  0.239 0.307   0.11  15.278   0.088
08/02/18 07:21:15 39.85  0.239 0.307   0.11  15.278   0.088
08/02/18 07:21:18 39.85  0.239 0.307   0.11  15.277   0.088
08/02/18 07:21:21 39.86  0.239 0.307   0.11  15.277   0.087
08/02/18 07:21:24 39.86  0.239 0.307   0.11  15.277   0.087
08/02/18 07:21:27 39.86  0.239 0.307   0.11  15.276   0.087
08/02/18 07:21:30 39.86  0.239 0.307   0.11  15.276   0.087
08/02/18 07:21:33 39.87  0.239 0.307   0.11  15.276   0.087
08/02/18 07:21:36 39.87  0.239 0.307   0.11  15.276   0.087
08/02/18 07:21:39 39.87  0.239 0.307   0.11  15.276   0.087
08/02/18 07:21:42 39.88  0.239 0.307   0.11  15.276   0.087
08/02/18 07:21:45 39.88  0.239 0.307   0.11  15.276   0.087
08/02/18 07:21:48 39.88  0.239 0.307   0.11  15.276   0.087
08/02/18 07:21:51 39.89  0.239 0.307   0.11  15.276   0.087
08/02/18 07:21:54 39.89  0.239 0.307   0.11  15.276   0.087
08/02/18 07:21:57 39.89  0.239 0.307   0.11  15.276   0.087
08/02/18 07:22:00 39.89  0.239 0.307   0.11  15.276   0.087
08/02/18 07:22:03 39.90  0.239 0.307   0.11  15.276   0.087
08/02/18 07:22:06 39.90  0.239 0.308   0.11  15.276   0.087
08/02/18 07:22:09 39.91  0.239 0.308   0.11  15.275   0.086
08/02/18 07:22:12 39.91  0.239 0.308   0.11  15.275   0.086
08/02/18 07:22:15 39.91  0.240 0.308   0.11  15.274   0.086
08/02/18 07:22:18 39.92  0.239 0.308   0.11  15.274   0.085
08/02/18 07:22:21 39.92  0.239 0.308   0.11  15.274   0.085
08/02/18 07:22:24 39.92  0.239 0.308   0.11  15.274   0.085
08/02/18 07:22:27 39.92  0.239 0.307   0.11  15.274   0.086
08/02/18 07:22:30 39.93  0.239 0.307   0.11  15.274   0.086
08/02/18 07:22:33 39.93  0.239 0.307   0.11  15.274   0.086
08/02/18 07:22:36 39.93  0.239 0.307   0.11  15.274   0.086
08/02/18 07:22:39 39.93  0.239 0.307   0.11  15.274   0.086
08/02/18 07:22:42 39.94  0.239 0.307   0.11  15.274   0.086
08/02/18 07:22:45 39.94  0.239 0.307   0.11  15.274   0.085
08/02/18 07:22:48 39.94  0.239 0.307   0.11  15.274   0.085
08/02/18 07:22:51 39.94  0.239 0.307   0.11  15.274   0.085
08/02/18 07:22:54 39.94  0.239 0.307   0.11  15.273   0.085
08/02/18 07:22:57 39.94  0.239 0.307   0.11  15.273   0.085
08/02/18 07:23:00 39.94  0.239 0.307   0.11  15.273   0.085
08/02/18 07:23:03 39.94  0.238 0.307   0.11  15.273   0.085
08/02/18 07:23:06 39.94  0.238 0.307   0.11  15.273   0.084
08/02/18 07:23:09 39.95  0.239 0.307   0.11  15.272   0.084
08/02/18 07:23:12 39.95  0.238 0.307   0.11  15.271   0.084
08/02/18 07:23:15 39.95  0.239 0.307   0.11  15.271   0.083
08/02/18 07:23:18 39.95  0.239 0.307   0.11  15.271   0.083
08/02/18 07:23:21 39.95  0.239 0.307   0.11  15.270   0.083
08/02/18 07:23:24 39.95  0.239 0.307   0.11  15.270   0.083
08/02/18 07:23:27 39.96  0.239 0.307   0.11  15.269   0.082
08/02/18 07:23:30 39.96  0.239 0.307   0.11  15.268   0.081
08/02/18 07:23:33 39.96  0.239 0.307   0.11  15.268   0.081
08/02/18 07:23:36 39.96  0.239 0.307   0.11  15.267   0.081
08/02/18 07:23:39 39.96  0.239 0.307   0.11  15.267   0.081
08/02/18 07:23:42 39.96  0.239 0.307   0.11  15.267   0.081
08/02/18 07:23:45 39.96  0.238 0.307   0.11  15.267   0.080
08/02/18 07:23:48 39.97  0.239 0.307   0.11  15.267   0.080
08/02/18 07:23:51 39.97  0.239 0.307   0.11  15.266   0.080
08/02/18 07:23:54 39.97  0.239 0.307   0.11  15.266   0.079
08/02/18 07:23:57 39.97  0.239 0.307   0.11  15.265   0.079
08/02/18 07:24:00 39.97  0.239 0.307   0.11  15.265   0.079
08/02/18 07:24:03 39.97  0.239 0.307   0.11  15.264   0.079
08/02/18 07:24:06 39.98  0.239 0.307   0.11  15.264   0.078
08/02/18 07:24:09 39.98  0.239 0.307   0.11  15.265   0.079
08/02/18 07:24:12 39.98  0.239 0.307   0.11  15.265   0.079
08/02/18 07:24:15 39.98  0.239 0.307   0.11  15.265   0.079
08/02/18 07:24:18 39.98  0.239 0.307   0.11  15.265   0.079
08/02/18 07:24:21 39.98  0.239 0.307   0.11  15.265   0.079
08/02/18 07:24:24 39.98  0.239 0.307   0.11  15.265   0.079
08/02/18 07:24:27 39.98  0.239 0.307   0.11  15.265   0.079
08/02/18 07:24:30 39.99  0.239 0.307   0.11  15.265   0.079
08/02/18 07:24:33 39.99  0.239 0.307   0.11  15.264   0.078
08/02/18 07:24:36 39.99  0.239 0.307   0.11  15.264   0.078
08/02/18 07:24:39 39.99  0.239 0.307   0.11  15.263   0.078
08/02/18 07:24:42 39.99  0.239 0.307   0.11  15.263   0.077
08/02/18 07:24:45 39.99  0.239 0.307   0.11  15.262   0.077
08/02/18 07:24:48 39.99  0.239 0.307   0.11  15.262   0.077
08/02/18 07:24:51 39.99  0.239 0.307   0.11  15.262   0.077
08/02/18 07:24:54 39.99  0.239 0.308   0.11  15.262   0.077
08/02/18 07:24:57 39.99  0.239 0.308   0.11  15.262   0.077
08/02/18 07:25:00 39.99  0.239 0.308   0.11  15.262   0.077
08/02/18 07:25:03 39.99  0.239 0.308   0.11  15.262   0.077
08/02/18 07:25:06 39.99  0.239 0.308   0.11  15.262   0.077
08/02/18 07:25:09 39.99  0.239 0.308   0.11  15.262   0.077
08/02/18 07:25:12 39.99  0.239 0.308   0.11  15.263   0.077
08/02/18 07:25:15 39.99  0.239 0.308   0.11  15.263   0.078
08/02/18 07:25:18 39.99  0.239 0.308   0.11  15.263   0.078
08/02/18 07:25:21 39.99  0.239 0.308   0.11  15.264   0.078
08/02/18 07:25:24 39.99  0.239 0.308   0.11  15.264   0.078
08/02/18 07:25:27 39.99  0.239 0.308   0.11  15.265   0.079
08/02/18 07:25:30 39.99  0.239 0.308   0.11  15.265   0.079
08/02/18 07:25:33 39.99  0.239 0.308   0.11  15.265   0.079
08/02/18 07:25:36 39.99  0.239 0.308   0.11  15.266   0.079
08/02/18 07:25:39 39.99  0.239 0.308   0.11  15.266   0.080
08/02/18 07:25:42 39.99  0.239 0.308   0.11  15.266   0.080
08/02/18 07:25:45 39.99  0.239 0.308   0.11  15.266   0.080
08/02/18 07:25:48 39.99  0.239 0.308   0.11  15.266   0.080
08/02/18 07:25:51 40.00  0.239 0.308   0.11  15.266   0.080
08/02/18 07:25:54 40.00  0.239 0.307   0.11  15.267   0.080
08/02/18 07:25:57 40.00  0.239 0.307   0.11  15.267   0.080
08/02/18 07:26:00 40.00  0.239 0.307   0.11  15.267   0.081
08/02/18 07:26:03 40.00  0.239 0.307   0.11  15.267   0.081
08/02/18 07:26:06 40.00  0.239 0.307   0.11  15.268   0.081
08/02/18 07:26:09 40.01  0.239 0.307   0.11  15.267   0.080
08/02/18 07:26:12 40.01  0.257 0.331   0.12  15.267   0.080
08/02/18 07:26:15 40.01  0.258 0.332   0.12  15.266   0.080
08/02/18 07:26:18 40.01  0.277 0.357   0.13  15.266   0.080
08/02/18 07:26:21 40.01  0.268 0.344   0.12  15.265   0.079
08/02/18 07:26:24 40.02  0.264 0.339   0.12  15.265   0.079
08/02/18 07:26:27 40.02  0.253 0.326   0.12  15.265   0.079
08/02/18 07:26:30 40.02  0.249 0.320   0.11  15.265   0.079
08/02/18 07:26:33 40.03  0.249 0.321   0.11  15.266   0.080
08/02/18 07:26:36 40.03  0.248 0.320   0.11  15.266   0.080
08/02/18 07:26:39 40.04  0.249 0.321   0.11  15.266   0.080
08/02/18 07:26:42 40.04  0.247 0.318   0.11  15.267   0.080
08/02/18 07:26:45 40.04  0.247 0.318   0.11  15.267   0.080
08/02/18 07:26:48 40.04  0.243 0.312   0.11  15.267   0.081
08/02/18 07:26:51 40.05  0.237 0.306   0.11  15.268   0.081
08/02/18 07:26:54 40.05  0.240 0.309   0.11  15.268   0.081
08/02/18 07:26:57 40.05  0.241 0.310   0.11  15.267   0.080
08/02/18 07:27:00 40.06  0.241 0.310   0.11  15.267   0.080
08/02/18 07:27:03 40.06  0.242 0.311   0.11  15.267   0.080
08/02/18 07:27:06 40.06  0.244 0.314   0.11  15.267   0.080
08/02/18 07:27:09 40.06  0.247 0.318   0.11  15.266   0.080
08/02/18 07:27:12 40.07  0.247 0.318   0.11  15.266   0.080
08/02/18 07:27:15 40.07  0.247 0.318   0.11  15.266   0.080
08/02/18 07:27:18 40.07  0.247 0.318   0.11  15.266   0.080
08/02/18 07:27:21 40.07  0.247 0.318   0.11  15.266   0.080
08/02/18 07:27:24 40.07  0.247 0.318   0.11  15.266   0.080
08/02/18 07:27:27 40.07  0.244 0.315   0.11  15.266   0.080
08/02/18 07:27:30 40.07  0.242 0.311   0.11  15.267   0.080
08/02/18 07:27:33 40.07  0.241 0.311   0.11  15.267   0.080
08/02/18 07:27:36 40.07  0.242 0.311   0.11  15.267   0.080
08/02/18 07:27:39 40.08  0.242 0.311   0.11  15.267   0.081
08/02/18 07:27:42 40.08  0.241 0.311   0.11  15.268   0.081
08/02/18 07:27:45 40.08  0.241 0.310   0.11  15.268   0.081
08/02/18 07:27:48 40.08  0.240 0.310   0.11  15.268   0.081
08/02/18 07:27:51 40.08  0.242 0.312   0.11  15.269   0.082
08/02/18 07:27:54 40.08  0.243 0.314   0.11  15.269   0.082
08/02/18 07:27:57 40.08  0.276 0.356   0.13  15.269   0.082
08/02/18 07:28:00 40.08  0.266 0.342   0.12  15.270   0.082
08/02/18 07:28:03 40.09  0.248 0.319   0.11  15.270   0.083
08/02/18 07:28:06 40.09  0.245 0.316   0.11  15.270   0.083
08/02/18 07:28:09 40.10  0.244 0.315   0.11  15.271   0.083
08/02/18 07:28:12 40.10  0.244 0.315   0.11  15.271   0.083
08/02/18 07:28:15 40.10  0.244 0.315   0.11  15.271   0.083
08/02/18 07:28:18 40.11  0.244 0.314   0.11  15.271   0.084
08/02/18 07:28:21 40.11  0.244 0.315   0.11  15.272   0.084
08/02/18 07:28:24 40.12  0.245 0.315   0.11  15.272   0.084
08/02/18 07:28:27 40.12  0.244 0.315   0.11  15.272   0.084
08/02/18 07:28:30 40.12  0.245 0.315   0.11  15.272   0.084
08/02/18 07:28:33 40.13  0.245 0.316   0.11  15.272   0.084
08/02/18 07:28:36 40.13  0.260 0.336   0.12  15.272   0.084
08/02/18 07:28:39 40.14  0.263 0.338   0.12  15.273   0.085
08/02/18 07:28:42 40.14  0.268 0.346   0.12  15.273   0.085
08/02/18 07:28:45 40.15  0.266 0.343   0.12  15.273   0.085
08/02/18 07:28:48 40.16  0.256 0.330   0.12  15.273   0.085
08/02/18 07:28:51 40.16  0.255 0.329   0.12  15.273   0.085
08/02/18 07:28:54 40.17  0.246 0.317   0.11  15.273   0.085
08/02/18 07:28:57 40.17  0.248 0.320   0.11  15.273   0.085
08/02/18 07:29:00 40.18  0.265 0.342   0.12  15.273   0.085
08/02/18 07:29:03 40.18  0.269 0.348   0.12  15.273   0.085
08/02/18 07:29:06 40.19  0.270 0.348   0.12  15.272   0.084
08/02/18 07:29:09 40.19  0.259 0.334   0.12  15.272   0.084
08/02/18 07:29:12 40.20  0.257 0.331   0.12  15.272   0.084
08/02/18 07:29:15 40.20  0.251 0.324   0.11  15.273   0.084
08/02/18 07:29:18 40.21  0.250 0.322   0.11  15.273   0.084
08/02/18 07:29:21 40.21  0.260 0.336   0.12  15.272   0.084
08/02/18 07:29:24 40.22  0.254 0.328   0.12  15.273   0.084
08/02/18 07:29:27 40.22  0.258 0.333   0.12  15.272   0.084
08/02/18 07:29:30 40.23  0.259 0.334   0.12  15.273   0.084
08/02/18 07:29:33 40.23  0.287 0.371   0.13  15.273   0.085
08/02/18 07:29:36 40.23  0.296 0.382   0.14  15.273   0.085
08/02/18 07:29:39 40.24  0.259 0.334   0.12  15.273   0.085
08/02/18 07:29:42 40.24  0.280 0.362   0.13  15.273   0.085
08/02/18 07:29:45 40.25  0.273 0.352   0.13  15.273   0.085
08/02/18 07:29:48 40.25  0.281 0.363   0.13  15.273   0.085
08/02/18 07:29:51 40.25  0.279 0.360   0.13  15.273   0.085
08/02/18 07:29:54 40.26  0.289 0.374   0.13  15.273   0.085
08/02/18 07:29:57 40.26  0.299 0.386   0.14  15.274   0.085
08/02/18 07:30:00 40.26  0.293 0.378   0.13  15.274   0.085
08/02/18 07:30:03 40.27  0.278 0.358   0.13  15.274   0.086
08/02/18 07:30:06 40.27  0.257 0.332   0.12  15.274   0.086
08/02/18 07:30:09 40.27  0.260 0.335   0.12  15.275   0.086
08/02/18 07:30:12 40.28  0.247 0.320   0.11  15.275   0.086
08/02/18 07:30:15 40.28  0.238 0.308   0.11  15.275   0.086
08/02/18 07:30:18 40.28  0.238 0.308   0.11  15.275   0.086
08/02/18 07:30:21 40.28  0.238 0.308   0.11  15.275   0.086
08/02/18 07:30:24 40.28  0.240 0.310   0.11  15.274   0.086
08/02/18 07:30:27 40.28  0.242 0.312   0.11  15.274   0.086
08/02/18 07:30:30 40.28  0.256 0.330   0.12  15.274   0.085
08/02/18 07:30:33 40.28  0.248 0.321   0.11  15.273   0.085
08/02/18 07:30:36 40.28  0.242 0.312   0.11  15.273   0.085
08/02/18 07:30:39 40.28  0.244 0.316   0.11  15.273   0.085
08/02/18 07:30:42 40.28  0.244 0.315   0.11  15.274   0.085
08/02/18 07:30:45 40.28  0.241 0.312   0.11  15.274   0.085
08/02/18 07:30:48 40.28  0.241 0.312   0.11  15.274   0.086
08/02/18 07:30:51 40.28  0.241 0.311   0.11  15.275   0.086
08/02/18 07:30:54 40.28  0.240 0.310   0.11  15.275   0.086
08/02/18 07:30:57 40.28  0.239 0.309   0.11  15.275   0.086
08/02/18 07:31:00 40.28  0.239 0.308   0.11  15.275   0.086
08/02/18 07:31:03 40.29  0.253 0.327   0.12  15.275   0.086
08/02/18 07:31:06 40.29  0.243 0.314   0.11  15.274   0.086
08/02/18 07:31:09 40.29  0.248 0.320   0.11  15.274   0.085
08/02/18 07:31:12 40.29  0.249 0.321   0.11  15.274   0.085
08/02/18 07:31:15 40.29  0.249 0.321   0.11  15.274   0.085
08/02/18 07:31:18 40.29  0.248 0.321   0.11  15.273   0.085
08/02/18 07:31:21 40.30  0.247 0.320   0.11  15.273   0.085
08/02/18 07:31:24 40.30  0.249 0.322   0.11  15.273   0.085
08/02/18 07:31:27 40.30  0.265 0.343   0.12  15.273   0.085
08/02/18 07:31:30 40.30  0.258 0.333   0.12  15.273   0.085
08/02/18 07:31:33 40.30  0.249 0.321   0.11  15.273   0.085
08/02/18 07:31:36 40.31  0.253 0.327   0.12  15.273   0.085
08/02/18 07:31:39 40.31  0.288 0.372   0.13  15.273   0.085
08/02/18 07:31:42 40.31  0.237 0.306   0.11  15.273   0.085
08/02/18 07:31:45 40.32  0.240 0.311   0.11  15.273   0.085
08/02/18 07:31:48 40.32  0.244 0.315   0.11  15.273   0.085
08/02/18 07:31:51 40.32  0.241 0.311   0.11  15.273   0.085
08/02/18 07:31:54 40.32  0.242 0.313   0.11  15.273   0.085
08/02/18 07:31:57 40.32  0.243 0.314   0.11  15.274   0.085
08/02/18 07:32:00 40.32  0.243 0.315   0.11  15.274   0.085
08/02/18 07:32:03 40.32  0.244 0.316   0.11  15.274   0.086
08/02/18 07:32:06 40.32  0.259 0.335   0.12  15.275   0.086
08/02/18 07:32:09 40.32  0.251 0.324   0.11  15.275   0.086
08/02/18 07:32:12 40.33  0.255 0.330   0.12  15.276   0.086
08/02/18 07:32:15 40.33  0.254 0.329   0.12  15.276   0.087
08/02/18 07:32:18 40.33  0.240 0.310   0.11  15.276   0.087
08/02/18 07:32:21 40.33  0.240 0.310   0.11  15.276   0.086
08/02/18 07:32:24 40.33  0.239 0.310   0.11  15.275   0.086
08/02/18 07:32:27 40.33  0.237 0.307   0.11  15.275   0.086
08/02/18 07:32:30 40.33  0.236 0.305   0.11  15.275   0.086
08/02/18 07:32:33 40.33  0.234 0.302   0.11  15.275   0.086
08/02/18 07:32:36 40.33  0.232 0.300   0.11  15.275   0.086
08/02/18 07:32:39 40.33  0.229 0.296   0.10  15.276   0.087
08/02/18 07:32:42 40.33  0.228 0.295   0.10  15.276   0.087
08/02/18 07:32:45 40.33  0.229 0.296   0.10  15.276   0.087
08/02/18 07:32:48 40.33  0.230 0.298   0.11  15.276   0.087
08/02/18 07:32:51 40.33  0.231 0.299   0.11  15.276   0.087
08/02/18 07:32:54 40.32  0.232 0.300   0.11  15.276   0.087
08/02/18 07:32:57 40.32  0.233 0.301   0.11  15.276   0.087
08/02/18 07:33:00 40.32  0.256 0.331   0.12  15.276   0.087
08/02/18 07:33:03 40.32  0.232 0.300   0.11  15.276   0.087
08/02/18 07:33:06 40.33  0.233 0.301   0.11  15.276   0.087
08/02/18 07:33:09 40.34  0.233 0.301   0.11  15.275   0.086
08/02/18 07:33:12 40.34  0.233 0.301   0.11  15.275   0.086
08/02/18 07:33:15 40.34  0.233 0.301   0.11  15.275   0.086
08/02/18 07:33:18 40.34  0.232 0.300   0.11  15.275   0.086
08/02/18 07:33:21 40.34  0.231 0.298   0.11  15.274   0.086
08/02/18 07:33:24 40.34  0.230 0.297   0.10  15.274   0.085
08/02/18 07:33:27 40.34  0.230 0.297   0.11  15.273   0.085
08/02/18 07:33:30 40.34  0.230 0.297   0.10  15.273   0.085
08/02/18 07:33:33 40.34  0.231 0.298   0.11  15.273   0.084
08/02/18 07:33:36 40.33  0.231 0.299   0.11  15.272   0.084
08/02/18 07:33:39 40.33  0.231 0.299   0.11  15.272   0.084
08/02/18 07:33:42 40.33  0.231 0.299   0.11  15.272   0.084
08/02/18 07:33:45 40.33  0.231 0.298   0.11  15.272   0.084
08/02/18 07:33:48 40.32  0.231 0.298   0.11  15.271   0.084
08/02/18 07:33:51 40.32  0.231 0.298   0.11  15.271   0.083
08/02/18 07:33:54 40.32  0.232 0.300   0.11  15.271   0.084
08/02/18 07:33:57 40.32  0.356 0.460   0.16  15.271   0.084
08/02/18 07:34:00 40.33  0.231 0.299   0.11  15.272   0.084
08/02/18 07:34:03 40.36  0.228 0.295   0.10  15.272   0.084
08/02/18 07:34:06 40.37  0.228 0.295   0.10  15.272   0.084
08/02/18 07:34:09 40.38  0.228 0.295   0.10  15.272   0.084
08/02/18 07:34:12 40.39  0.230 0.297   0.10  15.272   0.084
08/02/18 07:34:15 40.39  0.231 0.299   0.11  15.273   0.084
08/02/18 07:34:18 40.38  0.230 0.298   0.11  15.273   0.085
08/02/18 07:34:21 40.38  0.231 0.299   0.11  15.273   0.085
08/02/18 07:34:24 40.37  0.231 0.299   0.11  15.273   0.085
08/02/18 07:34:27 40.36  0.230 0.298   0.11  15.273   0.085
08/02/18 07:34:30 40.36  0.231 0.299   0.11  15.273   0.085
08/02/18 07:34:33 40.35  0.232 0.300   0.11  15.273   0.085
08/02/18 07:34:36 40.35  0.232 0.301   0.11  15.273   0.085
08/02/18 07:34:39 40.35  0.233 0.301   0.11  15.273   0.085
08/02/18 07:34:42 40.35  0.234 0.302   0.11  15.273   0.085
08/02/18 07:34:45 40.34  0.245 0.317   0.11  15.273   0.085
08/02/18 07:34:48 40.34  0.339 0.438   0.16  15.273   0.085
08/02/18 07:34:51 40.36  0.290 0.375   0.13  15.274   0.085
08/02/18 07:34:54 40.39  0.245 0.317   0.11  15.274   0.086
08/02/18 07:34:57 40.42  0.237 0.307   0.11  15.275   0.086
08/02/18 07:35:00 40.44  0.235 0.304   0.11  15.275   0.086
08/02/18 07:35:03 40.45  0.234 0.303   0.11  15.275   0.086
08/02/18 07:35:06 40.45  0.233 0.302   0.11  15.275   0.086
08/02/18 07:35:09 40.45  0.233 0.302   0.11  15.275   0.086
08/02/18 07:35:12 40.44  0.234 0.303   0.11  15.275   0.086
08/02/18 07:35:15 40.42  0.234 0.302   0.11  15.275   0.086
08/02/18 07:35:18 40.41  0.234 0.302   0.11  15.275   0.086
08/02/18 07:35:21 40.39  0.233 0.301   0.11  15.275   0.086
08/02/18 07:35:24 40.38  0.232 0.301   0.11  15.276   0.087
08/02/18 07:35:27 40.37  0.233 0.301   0.11  15.276   0.087
08/02/18 07:35:30 40.35  0.233 0.301   0.11  15.276   0.087
08/02/18 07:35:33 40.34  0.233 0.301   0.11  15.276   0.087
08/02/18 07:35:36 40.33  0.234 0.302   0.11  15.276   0.087
08/02/18 07:35:39 40.32  0.235 0.303   0.11  15.276   0.087
08/02/18 07:35:42 40.31  0.271 0.350   0.12  15.276   0.087
08/02/18 07:35:45 40.31  0.239 0.308   0.11  15.276   0.087
08/02/18 07:35:48 40.32  0.236 0.306   0.11  15.277   0.087
08/02/18 07:35:51 40.32  0.232 0.300   0.11  15.277   0.087
08/02/18 07:35:54 40.32  0.237 0.307   0.11  15.277   0.088
08/02/18 07:35:57 40.32  0.241 0.311   0.11  15.278   0.088
08/02/18 07:36:00 40.32  0.239 0.309   0.11  15.278   0.088
08/02/18 07:36:03 40.31  0.243 0.313   0.11  15.278   0.088
08/02/18 07:36:06 40.31  0.239 0.309   0.11  15.278   0.089
08/02/18 07:36:09 40.31  0.238 0.308   0.11  15.279   0.089
08/02/18 07:36:12 40.30  0.236 0.306   0.11  15.279   0.089
08/02/18 07:36:15 40.30  0.237 0.306   0.11  15.279   0.089
08/02/18 07:36:18 40.29  0.236 0.304   0.11  15.279   0.089
08/02/18 07:36:21 40.29  0.234 0.303   0.11  15.279   0.089
08/02/18 07:36:24 40.29  0.233 0.301   0.11  15.279   0.089
08/02/18 07:36:27 40.28  0.231 0.299   0.11  15.279   0.089
08/02/18 07:36:30 40.28  0.231 0.298   0.11  15.279   0.089
08/02/18 07:36:33 40.28  0.231 0.298   0.11  15.279   0.089
08/02/18 07:36:36 40.28  0.231 0.299   0.11  15.279   0.089
08/02/18 07:36:39 40.28  0.231 0.299   0.11  15.279   0.089
08/02/18 07:36:42 40.28  0.231 0.298   0.11  15.279   0.089
08/02/18 07:36:45 40.27  0.231 0.299   0.11  15.279   0.089
08/02/18 07:36:48 40.27  0.231 0.299   0.11  15.279   0.089
08/02/18 07:36:51 40.27  0.231 0.299   0.11  15.280   0.089
08/02/18 07:36:54 40.27  0.231 0.299   0.11  15.280   0.090
08/02/18 07:36:57 40.27  0.232 0.299   0.11  15.280   0.090
08/02/18 07:37:00 40.27  0.232 0.299   0.11  15.281   0.090
08/02/18 07:37:03 40.27  0.231 0.299   0.11  15.281   0.090
08/02/18 07:37:06 40.27  0.231 0.299   0.11  15.281   0.090
08/02/18 07:37:09 40.27  0.231 0.299   0.11  15.281   0.091
08/02/18 07:37:12 40.27  0.232 0.299   0.11  15.281   0.091
08/02/18 07:37:15 40.27  0.231 0.298   0.11  15.282   0.091
08/02/18 07:37:18 40.27  0.230 0.297   0.10  15.282   0.091
08/02/18 07:37:21 40.28  0.229 0.295   0.10  15.282   0.091
08/02/18 07:37:24 40.28  0.228 0.295   0.10  15.283   0.092
08/02/18 07:37:27 40.28  0.229 0.296   0.10  15.283   0.092
08/02/18 07:37:30 40.28  0.229 0.296   0.10  15.283   0.092
08/02/18 07:37:33 40.29  0.229 0.296   0.10  15.283   0.092
08/02/18 07:37:36 40.29  0.230 0.297   0.10  15.283   0.092
08/02/18 07:37:39 40.29  0.231 0.299   0.11  15.283   0.092
08/02/18 07:37:42 40.29  0.233 0.302   0.11  15.283   0.092
08/02/18 07:37:45 40.30  0.235 0.304   0.11  15.283   0.092
08/02/18 07:37:48 40.30  0.236 0.305   0.11  15.284   0.092
08/02/18 07:37:51 40.31  0.236 0.305   0.11  15.284   0.093
08/02/18 07:37:54 40.32  0.236 0.305   0.11  15.284   0.093
08/02/18 07:37:57 40.33  0.237 0.306   0.11  15.284   0.093
08/02/18 07:38:00 40.33  0.237 0.306   0.11  15.284   0.092
08/02/18 07:38:03 40.34  0.236 0.306   0.11  15.284   0.092
08/02/18 07:38:06 40.35  0.238 0.308   0.11  15.284   0.092
08/02/18 07:38:09 40.35  0.238 0.308   0.11  15.284   0.092
08/02/18 07:38:12 40.35  0.238 0.307   0.11  15.284   0.092
08/02/18 07:38:15 40.36  0.238 0.307   0.11  15.283   0.092
08/02/18 07:38:18 40.36  0.237 0.307   0.11  15.282   0.091
08/02/18 07:38:21 40.36  0.237 0.307   0.11  15.282   0.091
08/02/18 07:38:24 40.36  0.237 0.306   0.11  15.281   0.091
08/02/18 07:38:27 40.36  0.237 0.306   0.11  15.281   0.090
08/02/18 07:38:30 40.37  0.237 0.307   0.11  15.280   0.090
08/02/18 07:38:33 40.37  0.238 0.307   0.11  15.280   0.089
08/02/18 07:38:36 40.37  0.239 0.309   0.11  15.279   0.089
08/02/18 07:38:39 40.37  0.236 0.306   0.11  15.279   0.089
08/02/18 07:38:42 40.38  0.236 0.306   0.11  15.279   0.089
08/02/18 07:38:45 40.38  0.237 0.306   0.11  15.278   0.088
08/02/18 07:38:48 40.38  0.236 0.306   0.11  15.278   0.088
08/02/18 07:38:51 40.38  0.236 0.305   0.11  15.278   0.088
08/02/18 07:38:54 40.39  0.235 0.305   0.11  15.278   0.088
08/02/18 07:38:57 40.39  0.235 0.304   0.11  15.278   0.088
08/02/18 07:39:00 40.39  0.236 0.305   0.11  15.278   0.088
08/02/18 07:39:03 40.39  0.236 0.305   0.11  15.278   0.088
08/02/18 07:39:06 40.39  0.236 0.305   0.11  15.277   0.087
08/02/18 07:39:09 40.39  0.235 0.304   0.11  15.276   0.087
08/02/18 07:39:12 40.39  0.234 0.303   0.11  15.275   0.086
08/02/18 07:39:15 40.39  0.233 0.302   0.11  15.274   0.085
08/02/18 07:39:18 40.39  0.234 0.302   0.11  15.273   0.085
08/02/18 07:39:21 40.40  0.235 0.304   0.11  15.272   0.084
08/02/18 07:39:24 40.40  0.235 0.304   0.11  15.271   0.083
08/02/18 07:39:27 40.40  0.237 0.306   0.11  15.271   0.083
08/02/18 07:39:30 40.40  0.238 0.307   0.11  15.270   0.083
08/02/18 07:39:33 40.40  0.238 0.307   0.11  15.269   0.082
08/02/18 07:39:36 40.40  0.238 0.308   0.11  15.269   0.082
08/02/18 07:39:39 40.40  0.240 0.310   0.11  15.268   0.081
08/02/18 07:39:42 40.40  0.241 0.312   0.11  15.268   0.081
08/02/18 07:39:45 40.40  0.242 0.313   0.11  15.268   0.081
08/02/18 07:39:48 40.40  0.243 0.314   0.11  15.267   0.081
08/02/18 07:39:51 40.40  0.243 0.314   0.11  15.267   0.081
08/02/18 07:39:54 40.39  0.243 0.315   0.11  15.267   0.081
08/02/18 07:39:57 40.39  0.244 0.316   0.11  15.268   0.081
08/02/18 07:40:00 40.39  0.244 0.316   0.11  15.268   0.081
08/02/18 07:40:03 40.38  0.243 0.314   0.11  15.269   0.081
08/02/18 07:40:06 40.38  0.243 0.314   0.11  15.269   0.082
08/02/18 07:40:09 40.38  0.243 0.315   0.11  15.269   0.082
08/02/18 07:40:12 40.37  0.243 0.315   0.11  15.269   0.081
08/02/18 07:40:15 40.37  0.243 0.315   0.11  15.269   0.081
08/02/18 07:40:18 40.37  0.242 0.313   0.11  15.269   0.082
08/02/18 07:40:21 40.36  0.242 0.314   0.11  15.269   0.082
08/02/18 07:40:24 40.36  0.243 0.314   0.11  15.269   0.082
08/02/18 07:40:27 40.36  0.244 0.315   0.11  15.269   0.082
08/02/18 07:40:30 40.36  0.244 0.315   0.11  15.269   0.082
08/02/18 07:40:33 40.36  0.243 0.315   0.11  15.269   0.082
08/02/18 07:40:36 40.36  0.244 0.316   0.11  15.269   0.082
08/02/18 07:40:39 40.36  0.246 0.318   0.11  15.269   0.082
08/02/18 07:40:42 40.35  0.267 0.345   0.12  15.268   0.081
08/02/18 07:40:45 40.35  0.255 0.329   0.12  15.268   0.081
08/02/18 07:40:48 40.35  0.261 0.337   0.12  15.268   0.081
08/02/18 07:40:51 40.36  0.254 0.328   0.12  15.268   0.081
08/02/18 07:40:54 40.36  0.248 0.320   0.11  15.269   0.082
08/02/18 07:40:57 40.36  0.241 0.312   0.11  15.269   0.082
08/02/18 07:41:00 40.36  0.242 0.313   0.11  15.269   0.082
08/02/18 07:41:03 40.36  0.239 0.309   0.11  15.269   0.082
08/02/18 07:41:06 40.35  0.237 0.306   0.11  15.269   0.082
08/02/18 07:41:09 40.35  0.237 0.306   0.11  15.268   0.081
08/02/18 07:41:12 40.34  0.237 0.306   0.11  15.268   0.081
08/02/18 07:41:15 40.34  0.238 0.307   0.11  15.268   0.081
08/02/18 07:41:18 40.34  0.238 0.308   0.11  15.269   0.082
08/02/18 07:41:21 40.32  0.213 0.275   0.10  15.262   0.077
08/02/18 07:41:24 40.30  0.211 0.273   0.10  15.256   0.073
08/02/18 07:41:27 40.29  0.214 0.277   0.10  15.253   0.071
08/02/18 07:41:30 40.31  0.214 0.277   0.10  15.257   0.073
08/02/18 07:41:33 40.32  0.213 0.275   0.10  15.259   0.074
08/02/18 07:41:36 40.33  0.211 0.273   0.10  15.257   0.073
08/02/18 07:41:39 40.32  0.045 0.058   0.02  15.250   0.069
08/02/18 07:41:42 40.31  0.213 0.275   0.10  16.043   0.632
08/02/18 07:41:45 40.29  0.213 0.275   0.10  16.912   1.248
08/02/18 07:41:48 40.25  0.211 0.272   0.10  17.731   1.830
08/02/18 07:41:51 40.20  0.211 0.272   0.10  20.399   3.723
08/02/18 07:41:54 40.14  0.211 0.272   0.10  21.483   4.492
08/02/18 07:41:57 40.08  0.211 0.272   0.10  21.481   4.491
08/02/18 07:42:00 40.03  0.212 0.272   0.10  21.480   4.490
08/02/18 07:42:03 39.93  0.212 0.272   0.10  21.474   4.485
08/02/18 07:42:06 39.85  0.212 0.272   0.10  21.469   4.482
08/02/18 07:42:09 39.77  0.212 0.272   0.10  21.465   4.479
08/02/18 07:42:12 39.70  0.337 0.432   0.16  21.467   4.480
08/02/18 07:42:15 39.63  0.048 0.061   0.02  21.511   4.511
08/02/18 07:42:18 39.58  0.040 0.051   0.02  21.554   4.542
08/02/18 07:42:21 39.52  0.035 0.045   0.01  21.573   4.555
08/02/18 07:42:24 39.45  0.037 0.047   0.02  21.566   4.550
08/02/18 07:42:27 39.32  0.033 0.043   0.01  21.563   4.548
08/02/18 07:42:30 39.21  0.034 0.043   0.01  21.571   4.554
08/02/18 07:42:33 39.11  0.034 0.043   0.01  21.577   4.558
08/02/18 07:42:36 39.03  0.032 0.041   0.01  21.580   4.559
08/02/18 07:42:39 38.91  0.032 0.040   0.01  21.578   4.558
08/02/18 07:42:42 38.81  0.032 0.040   0.01  21.574   4.555
08/02/18 07:42:45 38.71  0.032 0.040   0.01  21.567   4.550
08/02/18 07:42:48 38.62  0.031 0.040   0.01  21.560   4.545
08/02/18 07:42:51 38.51  0.031 0.040   0.01  21.558   4.543
08/02/18 07:42:54 38.40  0.031 0.039   0.01  21.563   4.547
08/02/18 07:42:57 38.30  0.031 0.039   0.01  21.587   4.563
08/02/18 07:43:00 38.24  0.031 0.039   0.01  21.595   4.569
08/02/18 07:43:03 38.11  0.031 0.039   0.01  21.606   4.576
08/02/18 07:43:06 38.01  0.031 0.039   0.01  21.611   4.580
08/02/18 07:43:09 37.91  0.031 0.039   0.01  21.623   4.588
08/02/18 07:43:12 37.83  0.031 0.039   0.01  21.643   4.602
08/02/18 07:43:15 37.73  0.032 0.040   0.01  21.660   4.614
08/02/18 07:43:18 37.66  0.031 0.039   0.01  21.669   4.620
08/02/18 07:43:21 37.59  0.031 0.039   0.01  21.666   4.618
08/02/18 07:43:24 37.51  0.031 0.039   0.01  21.669   4.620
08/02/18 07:43:27 37.41  0.031 0.038   0.01  21.672   4.622
08/02/18 07:43:30 37.31  0.031 0.038   0.01  21.664   4.616
08/02/18 07:43:33 37.23  0.031 0.038   0.01  21.672   4.622
08/02/18 07:43:36 37.16  0.031 0.038   0.01  21.668   4.619
08/02/18 07:43:39 37.08  0.033 0.040   0.01  21.655   4.610
08/02/18 07:43:42 37.01  0.031 0.038   0.01  21.602   4.572
08/02/18 07:43:45 36.97  0.175 0.215   0.08  21.568   4.547
08/02/18 07:43:48 36.93  0.220 0.271   0.10  21.546   4.532
08/02/18 07:43:51 36.84  0.220 0.270   0.10  21.531   4.521
08/02/18 07:43:54 36.74  0.221 0.271   0.10  21.534   4.522
08/02/18 07:43:57 36.62  0.221 0.270   0.10  21.538   4.525
08/02/18 07:44:00 36.54  0.221 0.269   0.10  21.541   4.527
08/02/18 07:44:03 36.39  0.221 0.269   0.10  21.544   4.529
08/02/18 07:44:06 36.28  0.221 0.269   0.10  21.544   4.529
08/02/18 07:44:09 36.17  0.221 0.269   0.10  21.543   4.528
08/02/18 07:44:12 36.08  0.221 0.268   0.10  21.539   4.525
08/02/18 07:44:15 35.98  0.221 0.267   0.10  21.539   4.525
08/02/18 07:44:18 35.90  0.220 0.266   0.10  21.546   4.530
08/02/18 07:44:21 35.83  0.220 0.266   0.10  21.548   4.531
08/02/18 07:44:24 35.76  0.220 0.265   0.10  21.549   4.531
08/02/18 07:44:27 35.68  0.220 0.265   0.10  21.549   4.532
08/02/18 07:44:30 35.61  0.352 0.423   0.16  21.558   4.538
08/02/18 07:44:33 36.93  0.465 0.571   0.22  21.605   4.573
08/02/18 07:44:36 37.50  0.461 0.570   0.22  21.612   4.579
08/02/18 07:44:39 37.85  0.282 0.351   0.13  21.602   4.573
08/02/18 07:44:42 37.84  0.215 0.267   0.10  21.573   4.552
08/02/18 07:44:45 37.59  0.215 0.266   0.10  21.571   4.550
08/02/18 07:44:48 37.32  0.215 0.266   0.10  21.570   4.549
08/02/18 07:44:51 36.91  0.216 0.265   0.10  21.569   4.548
08/02/18 07:44:54 36.59  0.217 0.265   0.10  21.569   4.547
08/02/18 07:44:57 36.30  0.218 0.265   0.10  21.570   4.547
08/02/18 07:45:00 36.13  0.219 0.265   0.10  21.570   4.547
08/02/18 07:45:03 35.84  0.219 0.265   0.10  21.570   4.547
08/02/18 07:45:06 35.66  0.220 0.265   0.10  21.571   4.547
08/02/18 07:45:09 35.50  0.220 0.265   0.10  21.572   4.547
08/02/18 07:45:12 35.39  0.221 0.265   0.10  21.573   4.548
08/02/18 07:45:15 35.25  0.221 0.264   0.10  21.577   4.551
08/02/18 07:45:18 35.14  0.222 0.265   0.10  21.580   4.552
08/02/18 07:45:21 35.04  0.282 0.336   0.13  21.593   4.562
08/02/18 07:45:24 35.10  0.225 0.269   0.10  21.598   4.566
08/02/18 07:45:27 35.19  0.224 0.268   0.10  21.599   4.566
08/02/18 07:45:30 35.18  0.224 0.268   0.10  21.599   4.566
08/02/18 07:45:33 35.12  0.224 0.267   0.10  21.598   4.566
08/02/18 07:45:36 35.05  0.224 0.267   0.10  21.598   4.565
08/02/18 07:45:39 34.94  0.224 0.267   0.10  21.596   4.564
08/02/18 07:45:42 34.84  0.225 0.267   0.10  21.595   4.563
08/02/18 07:45:45 34.75  0.225 0.267   0.10  21.596   4.563
08/02/18 07:45:48 34.67  0.225 0.267   0.10  21.595   4.563
08/02/18 07:45:51 34.58  0.226 0.267   0.10  21.594   4.562
08/02/18 07:45:54 34.50  0.226 0.267   0.10  21.595   4.562
08/02/18 07:45:57 34.43  0.226 0.267   0.10  21.596   4.563
08/02/18 07:46:00 34.38  0.226 0.267   0.10  21.597   4.563
08/02/18 07:46:03 34.30  0.226 0.267   0.10  21.599   4.565
08/02/18 07:46:06 34.24  0.227 0.267   0.10  21.601   4.566
08/02/18 07:46:09 34.19  0.227 0.267   0.10  21.602   4.567
08/02/18 07:46:12 34.15  0.227 0.267   0.10  21.602   4.567
08/02/18 07:46:15 34.09  0.227 0.267   0.10  21.602   4.567
08/02/18 07:46:18 34.05  0.227 0.266   0.11  21.603   4.567
08/02/18 07:46:21 34.01  0.227 0.266   0.11  21.603   4.567
08/02/18 07:46:24 33.97  0.227 0.266   0.11  21.603   4.567
08/02/18 07:46:27 33.93  0.228 0.266   0.11  21.604   4.568
08/02/18 07:46:30 33.89  0.228 0.266   0.11  21.604   4.568
08/02/18 07:46:33 33.86  0.228 0.266   0.11  21.604   4.568
08/02/18 07:46:36 33.83  0.228 0.266   0.11  21.604   4.567
08/02/18 07:46:39 33.79  0.228 0.266   0.11  21.604   4.568
08/02/18 07:46:42 33.76  0.228 0.266   0.11  21.604   4.568
08/02/18 07:46:45 33.73  0.228 0.266   0.11  21.604   4.567
08/02/18 07:46:48 33.70  0.228 0.266   0.11  21.604   4.568
08/02/18 07:46:51 33.67  0.228 0.266   0.11  21.606   4.569
08/02/18 07:46:54 33.64  0.228 0.266   0.11  21.606   4.569
08/02/18 07:46:57 33.61  0.229 0.267   0.11  21.607   4.569
08/02/18 07:47:00 33.59  0.230 0.268   0.11  21.608   4.570
08/02/18 07:47:03 33.56  0.252 0.293   0.12  21.608   4.570
08/02/18 07:47:06 33.55  0.226 0.263   0.10  21.609   4.571
08/02/18 07:47:09 33.56  0.228 0.265   0.11  21.609   4.571
08/02/18 07:47:12 33.56  0.228 0.265   0.11  21.610   4.572
08/02/18 07:47:15 33.58  0.058 0.068   0.03  21.208   4.287
08/02/18 07:47:18 33.69  0.217 0.253   0.10  19.223   2.881
08/02/18 07:47:21 33.88  0.063 0.074   0.03  16.707   1.100
08/02/18 07:47:24 34.08  0.217 0.254   0.10  15.325   0.122
08/02/18 07:47:27 34.36  0.344 0.405   0.16  15.277   0.088
08/02/18 07:47:30 34.65  0.436 0.517   0.21  15.270   0.083
08/02/18 07:47:45 35.47  0.213 0.256   0.10  15.262   0.077
08/02/18 07:47:48 35.33  0.214 0.256   0.10  15.263   0.078
08/02/18 07:47:51 35.23  0.214 0.255   0.10  15.264   0.078
08/02/18 07:47:54 35.06  0.214 0.255   0.10  15.265   0.079
08/02/18 07:47:57 34.88  0.215 0.255   0.10  15.266   0.079
08/02/18 07:48:00 34.75  0.215 0.255   0.10  15.267   0.080
08/02/18 07:48:03 34.50  0.216 0.255   0.10  15.269   0.081
08/02/18 07:48:06 34.34  0.216 0.255   0.10  15.269   0.082
08/02/18 07:48:09 34.20  0.217 0.255   0.10  15.271   0.083
08/02/18 07:48:12 34.08  0.217 0.255   0.10  15.271   0.083
08/02/18 07:48:15 33.99  0.217 0.255   0.10  15.273   0.084
08/02/18 07:48:18 33.88  0.218 0.254   0.10  15.274   0.085
08/02/18 07:48:21 33.80  0.218 0.254   0.10  15.275   0.086
08/02/18 07:48:24 33.72  0.218 0.254   0.10  15.277   0.087
08/02/18 07:48:27 33.67  0.218 0.254   0.10  15.277   0.088
08/02/18 07:48:30 33.60  0.218 0.254   0.10  15.278   0.088
08/02/18 07:48:33 33.60  0.218 0.254   0.10  15.279   0.089
08/02/18 07:48:36 33.68  0.218 0.254   0.10  15.280   0.090
08/02/18 07:48:39 33.78  0.218 0.254   0.10  15.281   0.090
08/02/18 07:48:42 33.93  0.217 0.254   0.10  15.282   0.091
08/02/18 07:48:45 34.00  0.217 0.254   0.10  15.283   0.091
08/02/18 07:48:48 34.05  0.217 0.255   0.10  15.284   0.092
08/02/18 07:48:51 34.12  0.217 0.254   0.10  15.284   0.093
08/02/18 07:48:54 34.24  0.216 0.254   0.10  15.286   0.094
08/02/18 07:48:57 34.31  0.216 0.254   0.10  15.288   0.095
08/02/18 07:49:00 34.31  0.216 0.254   0.10  15.289   0.095
08/02/18 07:49:03 34.25  0.216 0.254   0.10  15.290   0.096
08/02/18 07:49:06 34.20  0.216 0.254   0.10  15.291   0.097
08/02/18 07:49:09 34.16  0.216 0.254   0.10  15.291   0.097
08/02/18 07:49:12 34.20  0.216 0.254   0.10  15.292   0.098
08/02/18 07:49:15 34.27  0.216 0.254   0.10  15.292   0.098
08/02/18 07:49:18 34.40  0.215 0.254   0.10  15.293   0.099
08/02/18 07:49:21 34.52  0.215 0.254   0.10  15.294   0.100
08/02/18 07:49:24 34.57  0.215 0.255   0.10  15.295   0.100
08/02/18 07:49:27 34.55  0.216 0.255   0.10  15.296   0.101
08/02/18 07:49:30 34.48  0.216 0.255   0.10  15.297   0.102
08/02/18 07:49:33 34.40  0.216 0.255   0.10  15.298   0.102
08/02/18 07:49:36 34.33  0.217 0.255   0.10  15.298   0.102
08/02/18 07:49:39 34.27  0.217 0.255   0.10  15.299   0.103
08/02/18 07:49:42 34.21  0.227 0.267   0.10  15.298   0.102
08/02/18 07:49:45 34.48  0.266 0.314   0.12  15.299   0.103
08/02/18 07:49:48 34.84  0.266 0.316   0.12  16.200   0.741
08/02/18 07:49:51 35.01  0.244 0.291   0.11  17.585   1.723
08/02/18 07:49:54 35.05  0.332 0.396   0.15  19.680   3.206
08/02/18 07:49:57 34.98  0.368 0.438   0.17  21.520   4.509
08/02/18 07:50:00 34.92  0.225 0.267   0.10  21.523   4.512
08/02/18 07:50:03 34.79  0.224 0.266   0.10  21.519   4.509
08/02/18 07:50:06 34.66  0.224 0.266   0.10  21.517   4.507
08/02/18 07:50:09 34.52  0.225 0.265   0.10  21.515   4.506
08/02/18 07:50:12 34.39  0.225 0.265   0.10  21.514   4.505
08/02/18 07:50:15 34.28  0.225 0.265   0.10  21.512   4.503
08/02/18 07:50:18 34.15  0.225 0.265   0.10  21.510   4.502
08/02/18 07:50:21 34.05  0.226 0.265   0.10  21.509   4.500
08/02/18 07:50:24 33.95  0.226 0.264   0.10  21.508   4.500
08/02/18 07:50:27 33.88  0.226 0.264   0.10  21.508   4.500
08/02/18 07:50:30 33.78  0.226 0.264   0.10  21.509   4.500
08/02/18 07:50:33 33.71  0.226 0.264   0.10  21.509   4.500
08/02/18 07:50:36 33.63  0.227 0.264   0.10  21.509   4.500
08/02/18 07:50:39 33.57  0.227 0.264   0.10  21.509   4.500
08/02/18 07:50:42 33.50  0.227 0.264   0.11  21.510   4.501
08/02/18 07:50:45 33.44  0.227 0.264   0.11  21.511   4.501
08/02/18 07:50:48 33.38  0.228 0.264   0.11  21.513   4.502
08/02/18 07:50:51 33.33  0.228 0.264   0.11  21.513   4.503
08/02/18 07:50:54 33.26  0.228 0.264   0.11  21.513   4.502
08/02/18 07:50:57 33.21  0.228 0.264   0.11  21.515   4.504
08/02/18 07:51:00 33.15  0.229 0.264   0.11  21.516   4.504
08/02/18 07:51:03 33.10  0.229 0.264   0.11  21.515   4.503
08/02/18 07:51:06 33.04  0.229 0.264   0.11  21.514   4.503
08/02/18 07:51:09 32.99  0.229 0.264   0.11  21.515   4.503
08/02/18 07:51:12 32.94  0.230 0.265   0.11  21.516   4.504
08/02/18 07:51:15 32.89  0.230 0.265   0.11  21.518   4.505
08/02/18 07:51:18 32.84  0.230 0.265   0.11  21.519   4.506
08/02/18 07:51:21 32.79  0.230 0.265   0.11  21.519   4.506
08/02/18 07:51:24 32.74  0.231 0.265   0.11  21.520   4.506
08/02/18 07:51:27 32.70  0.231 0.265   0.11  21.520   4.506
08/02/18 07:51:30 32.65  0.231 0.265   0.11  21.520   4.506
08/02/18 07:51:33 32.61  0.231 0.265   0.11  21.520   4.506
08/02/18 07:51:36 32.56  0.231 0.265   0.11  21.521   4.506
08/02/18 07:51:39 32.53  0.232 0.265   0.11  21.520   4.506
08/02/18 07:51:42 32.48  0.232 0.265   0.11  21.519   4.505
08/02/18 07:51:45 32.44  0.232 0.265   0.11  21.520   4.506
08/02/18 07:51:48 32.40  0.232 0.265   0.11  21.521   4.507
08/02/18 07:51:51 32.37  0.232 0.265   0.11  21.522   4.508
08/02/18 07:51:54 32.32  0.232 0.265   0.11  21.522   4.508
08/02/18 07:51:57 32.28  0.233 0.265   0.11  21.522   4.508
08/02/18 07:52:00 32.25  0.233 0.265   0.11  21.522   4.508
08/02/18 07:52:03 32.22  0.233 0.265   0.11  21.522   4.508
08/02/18 07:52:06 32.18  0.233 0.265   0.11  21.522   4.507
08/02/18 07:52:09 32.14  0.233 0.265   0.11  21.522   4.507
08/02/18 07:52:12 32.11  0.233 0.265   0.11  21.522   4.507
08/02/18 07:52:15 32.08  0.234 0.265   0.11  21.523   4.508
08/02/18 07:52:18 32.04  0.234 0.265   0.11  21.523   4.508
08/02/18 07:52:21 32.01  0.234 0.265   0.11  21.524   4.508
08/02/18 07:52:24 31.98  0.234 0.265   0.11  21.524   4.508
08/02/18 07:52:27 31.96  0.234 0.265   0.11  21.525   4.509
08/02/18 07:52:30 31.92  0.234 0.265   0.11  21.526   4.509
08/02/18 07:52:33 31.90  0.234 0.265   0.11  21.526   4.510
08/02/18 07:52:36 31.87  0.234 0.265   0.11  21.526   4.510
08/02/18 07:52:39 31.84  0.234 0.265   0.11  21.526   4.510
08/02/18 07:52:42 31.81  0.235 0.265   0.11  21.526   4.510
08/02/18 07:52:45 31.78  0.235 0.265   0.11  21.526   4.510
08/02/18 07:52:48 31.76  0.235 0.265   0.11  21.528   4.511
08/02/18 07:52:51 31.74  0.235 0.265   0.11  21.527   4.510
08/02/18 07:52:54 31.70  0.235 0.265   0.11  21.526   4.509
08/02/18 07:52:57 31.68  0.235 0.265   0.11  21.524   4.508
08/02/18 07:53:00 31.65  0.235 0.265   0.11  21.524   4.508
08/02/18 07:53:03 31.63  0.235 0.265   0.11  21.525   4.509
08/02/18 07:53:06 31.60  0.235 0.265   0.11  21.525   4.508
08/02/18 07:53:09 31.58  0.235 0.265   0.11  21.523   4.507
08/02/18 07:53:12 31.55  0.235 0.265   0.11  21.523   4.507
08/02/18 07:53:15 31.53  0.236 0.265   0.11  21.526   4.509
08/02/18 07:53:18 31.51  0.236 0.265   0.11  21.528   4.510
08/02/18 07:53:21 31.49  0.236 0.265   0.11  21.530   4.512
08/02/18 07:53:24 31.46  0.236 0.265   0.11  21.533   4.514
08/02/18 07:53:27 31.45  0.236 0.265   0.11  21.530   4.512
08/02/18 07:53:30 31.42  0.236 0.265   0.11  21.531   4.513
08/02/18 07:53:33 31.40  0.236 0.265   0.11  21.528   4.510
08/02/18 07:53:36 31.38  0.236 0.265   0.11  21.527   4.509
08/02/18 07:53:39 31.36  0.236 0.265   0.11  21.531   4.513
08/02/18 07:53:42 31.33  0.236 0.265   0.11  21.529   4.511
08/02/18 07:53:45 31.31  0.236 0.265   0.11  21.526   4.509
08/02/18 07:53:48 31.29  0.236 0.265   0.11  21.524   4.507
08/02/18 07:53:51 31.27  0.236 0.265   0.11  21.520   4.504
08/02/18 07:53:54 31.25  0.236 0.265   0.11  21.518   4.503
08/02/18 07:53:57 31.23  0.236 0.264   0.11  21.517   4.502
08/02/18 07:54:00 31.21  0.236 0.264   0.11  21.517   4.502
08/02/18 07:54:03 31.19  0.236 0.264   0.11  21.518   4.503
08/02/18 07:54:06 31.17  0.236 0.264   0.11  21.519   4.503
08/02/18 07:54:09 31.15  0.237 0.264   0.11  21.520   4.504
08/02/18 07:54:12 31.13  0.237 0.264   0.11  21.521   4.505
08/02/18 07:54:15 31.11  0.237 0.264   0.11  21.521   4.505
08/02/18 07:54:18 31.09  0.237 0.264   0.11  21.522   4.506
08/02/18 07:54:21 31.07  0.237 0.264   0.11  21.522   4.505
08/02/18 07:54:24 31.05  0.237 0.264   0.11  21.521   4.505
08/02/18 07:54:27 31.03  0.237 0.264   0.11  21.521   4.504
08/02/18 07:54:30 31.01  0.237 0.264   0.11  21.521   4.505
08/02/18 07:54:33 30.99  0.237 0.264   0.11  21.521   4.505
08/02/18 07:54:36 30.97  0.237 0.264   0.11  21.521   4.504
08/02/18 07:54:39 30.96  0.237 0.264   0.11  21.521   4.505
08/02/18 07:54:42 30.94  0.237 0.264   0.11  21.520   4.504
08/02/18 07:54:45 30.92  0.237 0.264   0.11  21.520   4.504
08/02/18 07:54:48 30.91  0.237 0.264   0.11  21.521   4.505
08/02/18 07:54:51 30.89  0.237 0.264   0.11  21.521   4.505
08/02/18 07:54:54 30.87  0.237 0.264   0.11  21.522   4.505
08/02/18 07:54:57 30.86  0.237 0.263   0.11  21.522   4.506
08/02/18 07:55:00 30.84  0.237 0.263   0.11  21.521   4.505
08/02/18 07:55:03 30.83  0.237 0.263   0.11  21.521   4.505
08/02/18 07:55:06 30.81  0.237 0.263   0.11  21.519   4.503
08/02/18 07:55:09 30.80  0.237 0.263   0.11  21.519   4.503
08/02/18 07:55:12 30.78  0.237 0.263   0.11  21.520   4.504
08/02/18 07:55:15 30.77  0.237 0.263   0.11  21.521   4.504
08/02/18 07:55:18 30.75  0.237 0.263   0.11  21.522   4.505
08/02/18 07:55:21 30.74  0.237 0.263   0.11  21.522   4.505
08/02/18 07:55:24 30.73  0.237 0.263   0.11  21.523   4.506
08/02/18 07:55:27 30.71  0.237 0.263   0.11  21.523   4.506
08/02/18 07:55:30 30.70  0.237 0.263   0.11  21.522   4.505
08/02/18 07:55:33 30.68  0.237 0.263   0.11  21.521   4.505
08/02/18 07:55:36 30.67  0.237 0.263   0.11  21.522   4.505
08/02/18 07:55:39 30.66  0.237 0.263   0.11  21.522   4.505
08/02/18 07:55:42 30.64  0.237 0.262   0.11  21.523   4.506
08/02/18 07:55:45 30.63  0.237 0.262   0.11  21.522   4.505
08/02/18 07:55:48 30.61  0.237 0.262   0.11  21.522   4.505
08/02/18 07:55:51 30.60  0.237 0.262   0.11  21.522   4.505
08/02/18 07:55:54 30.59  0.237 0.262   0.11  21.525   4.507
08/02/18 07:55:57 30.57  0.237 0.262   0.11  21.526   4.508
08/02/18 07:56:00 30.56  0.237 0.262   0.11  21.526   4.508
08/02/18 07:56:03 30.55  0.237 0.262   0.11  21.527   4.508
08/02/18 07:56:06 30.53  0.237 0.262   0.11  21.527   4.508
08/02/18 07:56:09 30.52  0.237 0.262   0.11  21.527   4.509
08/02/18 07:56:12 30.51  0.237 0.262   0.11  21.526   4.508
08/02/18 07:56:15 30.49  0.237 0.262   0.11  21.527   4.508
08/02/18 07:56:18 30.48  0.237 0.262   0.11  21.526   4.508
08/02/18 07:56:21 30.47  0.237 0.262   0.11  21.526   4.508
08/02/18 07:56:24 30.45  0.237 0.262   0.11  21.528   4.509
08/02/18 07:56:27 30.44  0.237 0.262   0.11  21.528   4.509
08/02/18 07:56:30 30.43  0.237 0.261   0.11  21.530   4.510
08/02/18 07:56:33 30.42  0.237 0.261   0.11  21.529   4.510
08/02/18 07:56:36 30.40  0.237 0.261   0.11  21.530   4.510
08/02/18 07:56:39 30.39  0.237 0.261   0.11  21.530   4.510
08/02/18 07:56:42 30.38  0.237 0.261   0.11  21.529   4.510
08/02/18 07:56:45 30.37  0.237 0.261   0.11  21.529   4.510
08/02/18 07:56:48 30.36  0.237 0.261   0.11  21.529   4.510
08/02/18 07:56:51 30.35  0.237 0.261   0.11  21.528   4.509
08/02/18 07:56:54 30.34  0.237 0.261   0.11  21.529   4.509
08/02/18 07:56:57 30.33  0.237 0.261   0.11  21.529   4.509
08/02/18 07:57:00 30.31  0.237 0.261   0.11  21.528   4.509
08/02/18 07:57:03 30.30  0.237 0.261   0.11  21.528   4.509
08/02/18 07:57:06 30.29  0.237 0.261   0.11  21.527   4.508
08/02/18 07:57:09 30.28  0.237 0.260   0.11  21.529   4.509
08/02/18 07:57:12 30.27  0.237 0.260   0.11  21.530   4.510
08/02/18 07:57:15 30.26  0.237 0.260   0.11  21.529   4.510
08/02/18 07:57:18 30.24  0.237 0.260   0.11  21.528   4.509
08/02/18 07:57:21 30.23  0.237 0.260   0.11  21.527   4.508
08/02/18 07:57:24 30.22  0.236 0.260   0.11  21.527   4.508
08/02/18 07:57:27 30.21  0.236 0.260   0.11  21.528   4.509
08/02/18 07:57:30 30.19  0.237 0.260   0.11  21.529   4.510
08/02/18 07:57:33 30.18  0.237 0.260   0.11  21.531   4.511
08/02/18 07:57:36 30.17  0.237 0.260   0.11  21.532   4.511
08/02/18 07:57:39 30.15  0.236 0.260   0.11  21.532   4.511
08/02/18 07:57:42 30.14  0.236 0.260   0.11  21.530   4.510
08/02/18 07:57:45 30.13  0.236 0.260   0.11  21.529   4.510
08/02/18 07:57:48 30.11  0.236 0.260   0.11  21.531   4.511
08/02/18 07:57:51 30.10  0.236 0.259   0.11  21.531   4.510
08/02/18 07:57:54 30.09  0.236 0.259   0.11  21.530   4.510
08/02/18 07:57:57 30.07  0.236 0.259   0.11  21.530   4.510
08/02/18 07:58:00 30.06  0.236 0.259   0.11  21.530   4.510
08/02/18 07:58:03 30.05  0.236 0.259   0.11  21.529   4.509
08/02/18 07:58:06 30.03  0.236 0.259   0.11  21.527   4.508
08/02/18 07:58:09 30.02  0.236 0.259   0.11  21.528   4.508
08/02/18 07:58:12 30.01  0.236 0.259   0.11  21.528   4.509
08/02/18 07:58:15 30.00  0.236 0.259   0.11  21.528   4.509
08/02/18 07:58:18 29.98  0.236 0.259   0.11  21.530   4.510
08/02/18 07:58:21 29.97  0.236 0.259   0.11  21.529   4.509
08/02/18 07:58:24 29.96  0.236 0.259   0.11  21.529   4.509
08/02/18 07:58:27 29.95  0.236 0.259   0.11  21.528   4.509
08/02/18 07:58:30 29.93  0.236 0.258   0.11  21.527   4.508
08/02/18 07:58:33 29.92  0.236 0.258   0.11  21.528   4.508
08/02/18 07:58:36 29.91  0.236 0.258   0.11  21.528   4.509
08/02/18 07:58:39 29.90  0.236 0.258   0.11  21.529   4.509
08/02/18 07:58:42 29.88  0.236 0.258   0.11  21.528   4.508
08/02/18 07:58:45 29.87  0.236 0.258   0.11  21.528   4.508
08/02/18 07:58:48 29.86  0.236 0.258   0.11  21.528   4.508
08/02/18 07:58:51 29.85  0.236 0.258   0.11  21.528   4.508
08/02/18 07:58:54 29.83  0.236 0.258   0.11  21.529   4.509
08/02/18 07:58:57 29.82  0.236 0.258   0.11  21.530   4.510
08/02/18 07:59:00 29.81  0.236 0.258   0.11  21.530   4.510
08/02/18 07:59:03 29.80  0.236 0.258   0.11  21.530   4.510
08/02/18 07:59:06 29.78  0.236 0.257   0.11  21.529   4.509
08/02/18 07:59:09 29.77  0.236 0.257   0.11  21.529   4.508
08/02/18 07:59:12 29.76  0.236 0.257   0.11  21.529   4.508
08/02/18 07:59:15 29.75  0.236 0.257   0.11  21.529   4.509
08/02/18 07:59:18 29.73  0.236 0.257   0.11  21.529   4.509
08/02/18 07:59:21 29.72  0.236 0.257   0.11  21.529   4.508
08/02/18 07:59:24 29.71  0.236 0.257   0.11  21.527   4.507
08/02/18 07:59:27 29.70  0.236 0.257   0.11  21.526   4.506
08/02/18 07:59:30 29.68  0.236 0.257   0.11  21.524   4.505
08/02/18 07:59:33 29.67  0.236 0.257   0.11  21.523   4.505
08/02/18 07:59:36 29.66  0.236 0.257   0.11  21.523   4.505
08/02/18 07:59:39 29.65  0.236 0.257   0.11  21.523   4.505
08/02/18 07:59:42 29.63  0.236 0.257   0.11  21.524   4.505
08/02/18 07:59:45 29.62  0.236 0.256   0.11  21.524   4.505
08/02/18 07:59:48 29.61  0.236 0.256   0.11  21.524   4.505
08/02/18 07:59:51 29.60  0.236 0.256   0.11  21.523   4.505
08/02/18 07:59:54 29.58  0.236 0.256   0.11  21.523   4.504
08/02/18 07:59:57 29.57  0.236 0.256   0.11  21.523   4.504
08/02/18 08:00:00 29.56  0.236 0.256   0.11  21.523   4.505
08/02/18 08:00:03 29.55  0.235 0.256   0.11  21.524   4.505
08/02/18 08:00:06 29.54  0.235 0.256   0.11  21.525   4.506
08/02/18 08:00:09 29.52  0.235 0.256   0.11  21.526   4.506
08/02/18 08:00:12 29.51  0.235 0.256   0.11  21.527   4.507
08/02/18 08:00:15 29.50  0.235 0.256   0.11  21.528   4.507
08/02/18 08:00:18 29.49  0.235 0.255   0.11  21.528   4.508
08/02/18 08:00:21 29.48  0.235 0.255   0.11  21.529   4.508
08/02/18 08:00:24 29.46  0.235 0.255   0.11  21.528   4.508
08/02/18 08:00:27 29.46  0.235 0.255   0.11  21.528   4.508
08/02/18 08:00:30 29.44  0.235 0.255   0.11  21.528   4.507
08/02/18 08:00:33 29.43  0.235 0.255   0.11  21.526   4.506
08/02/18 08:00:36 29.42  0.235 0.255   0.11  21.525   4.505
08/02/18 08:00:39 29.41  0.235 0.255   0.11  21.524   4.505
08/02/18 08:00:42 29.40  0.235 0.255   0.11  21.522   4.503
08/02/18 08:00:45 29.39  0.235 0.255   0.11  21.522   4.503
08/02/18 08:00:48 29.38  0.235 0.255   0.11  21.521   4.502
08/02/18 08:00:51 29.37  0.235 0.255   0.11  21.521   4.502
08/02/18 08:00:54 29.36  0.235 0.255   0.11  21.521   4.503
08/02/18 08:00:57 29.35  0.235 0.254   0.11  21.522   4.504
08/02/18 08:01:00 29.34  0.235 0.254   0.11  21.525   4.505
08/02/18 08:01:03 29.33  0.235 0.254   0.11  21.526   4.506
08/02/18 08:01:06 29.32  0.235 0.254   0.11  21.527   4.507
08/02/18 08:01:09 29.31  0.235 0.254   0.11  21.526   4.506
08/02/18 08:01:12 29.30  0.235 0.254   0.11  21.525   4.506
08/02/18 08:01:15 29.29  0.235 0.254   0.11  21.524   4.505
08/02/18 08:01:18 29.28  0.235 0.254   0.11  21.524   4.505
08/02/18 08:01:21 29.27  0.235 0.254   0.11  21.524   4.505
08/02/18 08:01:24 29.26  0.235 0.254   0.11  21.524   4.505
08/02/18 08:01:27 29.25  0.235 0.254   0.11  21.525   4.505
08/02/18 08:01:30 29.24  0.235 0.254   0.11  21.525   4.505
08/02/18 08:01:33 29.23  0.235 0.253   0.11  21.525   4.505
08/02/18 08:01:36 29.22  0.235 0.253   0.11  21.524   4.505
08/02/18 08:01:39 29.22  0.234 0.253   0.11  21.524   4.505
08/02/18 08:01:42 29.20  0.234 0.253   0.11  21.522   4.504
08/02/18 08:01:45 29.20  0.234 0.253   0.11  21.521   4.503
08/02/18 08:01:48 29.19  0.234 0.253   0.11  21.521   4.502
08/02/18 08:01:51 29.18  0.234 0.253   0.11  21.520   4.501
08/02/18 08:01:54 29.17  0.234 0.253   0.11  21.520   4.501
08/02/18 08:01:57 29.16  0.234 0.253   0.11  21.520   4.501
08/02/18 08:02:00 29.15  0.234 0.253   0.11  21.520   4.501
08/02/18 08:02:03 29.15  0.234 0.253   0.11  21.520   4.501
08/02/18 08:02:06 29.14  0.234 0.253   0.11  21.521   4.502
08/02/18 08:02:09 29.13  0.234 0.253   0.11  21.522   4.503
08/02/18 08:02:12 29.12  0.234 0.252   0.11  21.522   4.503
08/02/18 08:02:15 29.11  0.234 0.252   0.11  21.521   4.502
08/02/18 08:02:18 29.10  0.234 0.252   0.11  21.520   4.502
08/02/18 08:02:21 29.10  0.234 0.252   0.11  21.521   4.502
08/02/18 08:02:24 29.09  0.234 0.252   0.11  21.521   4.502
08/02/18 08:02:27 29.08  0.234 0.252   0.11  21.521   4.502
08/02/18 08:02:30 29.07  0.234 0.252   0.11  21.521   4.502
08/02/18 08:02:33 29.06  0.234 0.252   0.11  21.521   4.502
08/02/18 08:02:36 29.06  0.234 0.252   0.11  21.521   4.502
08/02/18 08:02:39 29.05  0.234 0.252   0.11  21.522   4.503
08/02/18 08:02:42 29.04  0.234 0.252   0.11  21.521   4.502
08/02/18 08:02:45 29.03  0.234 0.252   0.11  21.522   4.503
08/02/18 08:02:48 29.02  0.234 0.252   0.11  21.523   4.504
08/02/18 08:02:51 29.02  0.234 0.251   0.11  21.523   4.504
08/02/18 08:02:54 29.00  0.234 0.251   0.11  21.523   4.504
08/02/18 08:02:57 29.00  0.234 0.251   0.11  21.523   4.503
08/02/18 08:03:00 28.99  0.234 0.251   0.11  21.521   4.502
08/02/18 08:03:03 28.98  0.233 0.251   0.11  21.520   4.501
08/02/18 08:03:06 28.97  0.233 0.251   0.11  21.519   4.500
08/02/18 08:03:09 28.96  0.233 0.251   0.11  21.518   4.500
08/02/18 08:03:12 28.95  0.233 0.251   0.11  21.517   4.499
08/02/18 08:03:15 28.94  0.233 0.251   0.11  21.517   4.499
08/02/18 08:03:18 28.93  0.233 0.251   0.11  21.517   4.499
08/02/18 08:03:21 28.92  0.233 0.251   0.11  21.515   4.498
08/02/18 08:03:24 28.92  0.233 0.251   0.11  21.514   4.497
08/02/18 08:03:27 28.91  0.233 0.251   0.11  21.513   4.497
08/02/18 08:03:30 28.90  0.233 0.250   0.11  21.512   4.496
08/02/18 08:03:33 28.89  0.233 0.250   0.11  21.512   4.495
08/02/18 08:03:36 28.88  0.233 0.250   0.11  21.513   4.496
08/02/18 08:03:39 28.87  0.233 0.250   0.11  21.513   4.496
08/02/18 08:03:42 28.86  0.233 0.250   0.11  21.514   4.497
08/02/18 08:03:45 28.86  0.233 0.250   0.11  21.515   4.497
08/02/18 08:03:48 28.85  0.233 0.250   0.11  21.515   4.497
08/02/18 08:03:51 28.84  0.233 0.250   0.11  21.515   4.498
08/02/18 08:03:54 28.83  0.233 0.250   0.11  21.515   4.498
08/02/18 08:03:57 28.82  0.233 0.250   0.11  21.517   4.499
08/02/18 08:04:00 28.82  0.233 0.250   0.11  21.517   4.499
08/02/18 08:04:03 28.81  0.233 0.250   0.11  21.516   4.498
08/02/18 08:04:06 28.80  0.233 0.250   0.11  21.514   4.497
08/02/18 08:04:09 28.79  0.233 0.249   0.11  21.512   4.496
08/02/18 08:04:12 28.78  0.233 0.250   0.11  21.511   4.495
08/02/18 08:04:15 28.78  0.233 0.250   0.11  21.512   4.495
08/02/18 08:04:18 28.77  0.233 0.250   0.11  21.512   4.496
08/02/18 08:04:21 28.76  0.233 0.250   0.11  21.513   4.496
08/02/18 08:04:24 28.75  0.233 0.250   0.11  21.513   4.496
08/02/18 08:04:27 28.75  0.233 0.250   0.11  21.513   4.496
08/02/18 08:04:30 28.74  0.233 0.250   0.11  21.513   4.496
08/02/18 08:04:33 28.73  0.233 0.249   0.11  21.514   4.497
08/02/18 08:04:36 28.72  0.232 0.249   0.11  21.513   4.496
08/02/18 08:04:39 28.72  0.232 0.249   0.11  21.512   4.495
08/02/18 08:04:42 28.71  0.232 0.249   0.11  21.511   4.494
08/02/18 08:04:45 28.70  0.232 0.248   0.11  21.510   4.494
08/02/18 08:04:48 28.69  0.232 0.248   0.11  21.509   4.493
08/02/18 08:04:51 28.69  0.232 0.248   0.11  21.509   4.493
08/02/18 08:04:54 28.68  0.233 0.249   0.11  21.509   4.493
08/02/18 08:04:57 28.67  0.309 0.330   0.15  21.509   4.493
08/02/18 08:05:00 28.72  0.226 0.242   0.11  21.510   4.494
08/02/18 08:05:03 28.76  0.220 0.236   0.10  21.511   4.495
08/02/18 08:05:06 28.78  0.938 1.006   0.46  21.509   4.492
08/02/18 08:05:09 27.72  4.794 5.044   2.55  21.507   4.482
08/02/18 08:05:12 27.29  10.10 10.54   5.67  21.502   4.468
08/02/18 08:05:15 26.19  44.31 45.32  28.58  21.501   4.390
08/02/18 08:05:18 21.29  49.15 45.67  32.18  21.500   4.372
08/02/18 08:05:21 20.58  49.95 45.73  32.77  21.501   4.370
08/02/18 08:05:24 20.48  50.12 45.79  32.89  21.500   4.369
08/02/18 08:05:27 20.44  50.22 45.84  32.96  21.499   4.368
08/02/18 08:05:30 20.40  50.27 45.85  33.00  21.499   4.367
08/02/18 08:05:33 20.38  50.31 45.87  33.03  21.497   4.366
08/02/18 08:05:36 20.36  50.30 45.84  33.02  21.494   4.364
08/02/18 08:05:39 20.37  50.25 45.80  32.99  21.492   4.363
08/02/18 08:05:42 20.39  50.17 45.75  32.93  21.490   4.362
08/02/18 08:05:45 20.40  50.12 45.72  32.89  21.489   4.361
08/02/18 08:05:48 20.38  50.13 45.71  32.90  21.488   4.360
08/02/18 08:05:51 20.36  50.16 45.71  32.92  21.487   4.359
08/02/18 08:05:54 20.35  50.16 45.70  32.92  21.487   4.359
08/02/18 08:05:57 20.34  50.15 45.69  32.92  21.488   4.360
08/02/18 08:06:00 20.33  50.13 45.66  32.90  21.487   4.359
08/02/18 08:06:03 20.31  50.13 45.64  32.90  21.488   4.361
08/02/18 08:06:06 20.30  50.13 45.63  32.90  21.487   4.360
08/02/18 08:06:09 20.30  50.13 45.63  32.90  21.487   4.360
08/02/18 08:06:12 20.30  50.13 45.63  32.90  21.484   4.358
08/02/18 08:06:15 20.30  50.14 45.63  32.91  21.482   4.356
08/02/18 08:06:18 20.29  50.15 45.64  32.91  21.481   4.355
08/02/18 08:06:21 20.29  50.15 45.65  32.92  21.480   4.355
08/02/18 08:06:24 20.30  50.15 45.65  32.92  21.479   4.354
08/02/18 08:06:27 20.30  50.14 45.65  32.91  21.478   4.354
08/02/18 08:06:30 20.31  50.14 45.65  32.91  21.477   4.353
08/02/18 08:06:33 20.31  50.13 45.65  32.90  21.476   4.352
08/02/18 08:06:36 20.31  50.14 45.65  32.91  21.474   4.351
08/02/18 08:06:39 20.32  50.13 45.65  32.90  21.473   4.350
08/02/18 08:06:42 20.33  50.14 45.66  32.91  21.473   4.350
08/02/18 08:06:45 20.33  50.13 45.66  32.90  21.472   4.349
08/02/18 08:06:48 20.33  50.13 45.66  32.90  21.471   4.349
08/02/18 08:06:51 20.34  50.13 45.66  32.90  21.470   4.348
08/02/18 08:06:54 20.33  50.13 45.66  32.90  21.468   4.347
08/02/18 08:06:57 20.33  50.13 45.66  32.90  21.467   4.346
08/02/18 08:07:00 20.33  50.13 45.65  32.90  21.465   4.345
08/02/18 08:07:03 20.32  50.13 45.65  32.90  21.465   4.344
08/02/18 08:07:06 20.31  50.15 45.65  32.91  21.465   4.344
08/02/18 08:07:09 20.31  50.15 45.65  32.91  21.465   4.344
08/02/18 08:07:12 20.31  50.15 45.65  32.91  21.465   4.344
08/02/18 08:07:15 20.30  50.15 45.65  32.92  21.464   4.344
08/02/18 08:07:18 20.30  50.16 45.65  32.92  21.464   4.344
08/02/18 08:07:21 20.29  50.15 45.64  32.92  21.464   4.344
08/02/18 08:07:24 20.29  50.15 45.64  32.92  21.464   4.344
08/02/18 08:07:27 20.29  50.15 45.64  32.92  21.463   4.343
08/02/18 08:07:30 20.30  50.15 45.64  32.91  21.461   4.342
08/02/18 08:07:33 20.30  50.14 45.64  32.91  21.459   4.341
08/02/18 08:07:36 20.31  50.14 45.64  32.91  21.458   4.340
08/02/18 08:07:39 20.31  50.13 45.64  32.90  21.458   4.340
08/02/18 08:07:42 20.32  50.13 45.65  32.90  21.458   4.340
08/02/18 08:07:45 20.32  50.13 45.65  32.90  21.459   4.340
08/02/18 08:07:48 20.31  50.13 45.64  32.90  21.459   4.340
08/02/18 08:07:51 20.31  50.14 45.64  32.91  21.458   4.340
08/02/18 08:07:54 20.30  50.14 45.64  32.91  21.457   4.339
08/02/18 08:07:57 20.30  50.14 45.64  32.91  21.455   4.337
08/02/18 08:08:00 20.29  50.15 45.64  32.91  21.455   4.337
08/02/18 08:08:03 20.29  50.15 45.64  32.92  21.455   4.338
08/02/18 08:08:06 20.29  50.15 45.64  32.92  21.455   4.337
08/02/18 08:08:09 20.29  50.15 45.64  32.92  21.455   4.337
08/02/18 08:08:12 20.29  50.15 45.64  32.92  21.454   4.337
08/02/18 08:08:15 20.30  50.15 45.64  32.91  21.453   4.336
08/02/18 08:08:18 20.30  50.14 45.64  32.91  21.453   4.336
08/02/18 08:08:21 20.31  50.13 45.64  32.90  21.453   4.337
08/02/18 08:08:24 20.31  50.13 45.64  32.90  21.454   4.337
08/02/18 08:08:27 20.32  50.13 45.64  32.90  21.452   4.336
08/02/18 08:08:30 20.31  50.13 45.64  32.90  21.450   4.334
08/02/18 08:08:33 20.30  50.13 45.63  32.90  21.451   4.335
08/02/18 08:08:36 20.29  50.14 45.63  32.91  21.452   4.336
08/02/18 08:08:39 20.29  50.14 45.63  32.91  21.453   4.336
08/02/18 08:08:42 20.29  50.14 45.63  32.91  21.452   4.336
08/02/18 08:08:45 20.29  50.14 45.63  32.91  21.452   4.335
08/02/18 08:08:48 20.29  50.14 45.63  32.91  21.452   4.335
08/02/18 08:08:51 20.29  50.14 45.64  32.91  21.452   4.335
08/02/18 08:08:54 20.29  50.14 45.64  32.91  21.452   4.335
08/02/18 08:08:57 20.29  50.14 45.63  32.91  21.451   4.335
08/02/18 08:09:00 20.29  50.14 45.63  32.91  21.450   4.334
08/02/18 08:09:03 20.29  50.14 45.63  32.91  21.449   4.333
08/02/18 08:09:06 20.29  50.14 45.63  32.91  21.447   4.332
08/02/18 08:09:09 20.30  50.14 45.63  32.91  21.447   4.332
08/02/18 08:09:12 20.30  50.13 45.63  32.90  21.446   4.331
08/02/18 08:09:15 20.30  50.13 45.63  32.90  21.446   4.331
08/02/18 08:09:18 20.30  50.13 45.63  32.90  21.445   4.331
08/02/18 08:09:21 20.30  50.14 45.63  32.90  21.445   4.331
08/02/18 08:09:24 20.30  50.14 45.63  32.91  21.446   4.331
08/02/18 08:09:27 20.30  50.13 45.63  32.90  21.445   4.331
08/02/18 08:09:30 20.31  50.13 45.63  32.90  21.446   4.331
08/02/18 08:09:33 20.31  50.13 45.63  32.90  21.447   4.332
08/02/18 08:09:36 20.31  50.12 45.64  32.90  21.447   4.332
08/02/18 08:09:39 20.32  50.12 45.64  32.89  21.448   4.333
08/02/18 08:09:42 20.32  50.12 45.64  32.89  21.447   4.333
08/02/18 08:09:45 20.32  50.12 45.64  32.89  21.447   4.332
08/02/18 08:09:48 20.32  50.12 45.64  32.90  21.447   4.333
08/02/18 08:09:51 20.32  50.12 45.64  32.90  21.448   4.333
08/02/18 08:09:54 20.32  50.12 45.64  32.89  21.449   4.333
08/02/18 08:09:57 20.33  50.11 45.64  32.89  21.449   4.334
08/02/18 08:10:00 20.33  50.11 45.64  32.89  21.449   4.334
08/02/18 08:10:03 20.31  50.12 45.63  32.89  21.449   4.334
08/02/18 08:10:06 20.30  50.13 45.63  32.90  21.448   4.333
08/02/18 08:10:09 20.29  50.14 45.63  32.91  21.447   4.332
08/02/18 08:10:12 20.28  50.14 45.62  32.91  21.446   4.331
08/02/18 08:10:15 20.28  50.14 45.63  32.91  21.446   4.331
08/02/18 08:10:18 20.28  50.14 45.63  32.91  21.446   4.331
08/02/18 08:10:21 20.28  50.13 45.62  32.90  21.444   4.330
08/02/18 08:10:24 20.28  50.14 45.62  32.91  21.444   4.330
08/02/18 08:10:27 20.28  50.14 45.62  32.91  21.443   4.330
08/02/18 08:10:30 20.28  50.15 45.63  32.91  21.445   4.330
08/02/18 08:10:33 20.28  50.15 45.63  32.91  21.444   4.330
08/02/18 08:10:36 20.28  50.15 45.63  32.91  21.443   4.329
08/02/18 08:10:39 20.29  50.15 45.63  32.91  21.442   4.329
08/02/18 08:10:42 20.29  50.15 45.63  32.91  21.443   4.329
08/02/18 08:10:45 20.29  50.14 45.63  32.91  21.442   4.329
08/02/18 08:10:48 20.29  50.14 45.63  32.91  21.442   4.329
08/02/18 08:10:51 20.29  50.14 45.63  32.91  21.443   4.329
08/02/18 08:10:54 20.29  50.14 45.63  32.91  21.443   4.329
08/02/18 08:10:57 20.29  50.14 45.63  32.91  21.442   4.329
08/02/18 08:11:00 20.29  50.14 45.63  32.91  21.442   4.329
08/02/18 08:11:03 20.29  50.14 45.63  32.91  21.443   4.329
08/02/18 08:11:06 20.29  50.14 45.63  32.91  21.443   4.329
08/02/18 08:11:09 20.29  50.14 45.63  32.91  21.444   4.330
08/02/18 08:11:12 20.29  50.14 45.63  32.91  21.443   4.330
08/02/18 08:11:15 20.29  50.14 45.63  32.91  21.443   4.329
08/02/18 08:11:18 20.29  50.14 45.63  32.91  21.441   4.328
08/02/18 08:11:21 20.29  50.14 45.63  32.91  21.441   4.328
08/02/18 08:11:24 20.29  50.14 45.63  32.91  21.441   4.328
08/02/18 08:11:27 20.29  50.14 45.63  32.91  21.441   4.328
08/02/18 08:11:30 20.29  50.14 45.63  32.91  21.441   4.328
08/02/18 08:11:33 20.30  50.14 45.64  32.91  21.441   4.328
08/02/18 08:11:36 20.30  50.14 45.64  32.91  21.442   4.328
08/02/18 08:11:39 20.30  50.14 45.64  32.91  21.442   4.328
08/02/18 08:11:42 20.30  50.14 45.64  32.91  21.441   4.328
08/02/18 08:11:45 20.31  50.14 45.64  32.91  21.441   4.328
08/02/18 08:11:48 20.31  50.13 45.64  32.90  21.441   4.328
08/02/18 08:11:51 20.31  50.14 45.64  32.91  21.440   4.328
08/02/18 08:11:54 20.31  50.14 45.64  32.91  21.443   4.329
08/02/18 08:11:57 20.31  50.14 45.64  32.91  21.441   4.328
08/02/18 08:12:00 20.31  50.14 45.64  32.91  21.442   4.329
08/02/18 08:12:03 20.31  50.14 45.64  32.91  21.440   4.327
08/02/18 08:12:06 20.30  50.14 45.64  32.91  21.440   4.328
08/02/18 08:12:09 20.30  50.14 45.64  32.91  21.438   4.325
08/02/18 08:12:12 20.30  50.14 45.64  32.91  21.437   4.325
08/02/18 08:12:15 20.29  50.15 45.64  32.91  21.437   4.325
08/02/18 08:12:18 20.29  50.15 45.64  32.91  21.436   4.324
08/02/18 08:12:21 20.29  50.15 45.63  32.91  21.438   4.325
08/02/18 08:12:24 20.29  50.14 45.63  32.91  21.439   4.327
08/02/18 08:12:27 20.29  50.14 45.63  32.91  21.436   4.324
08/02/18 08:12:30 20.29  50.14 45.62  32.91  21.436   4.324
08/02/18 08:12:33 20.28  50.14 45.62  32.91  21.438   4.325
08/02/18 08:12:36 20.28  50.14 45.62  32.91  21.436   4.324
08/02/18 08:12:39 20.29  50.13 45.62  32.90  21.435   4.324
08/02/18 08:12:42 20.28  50.14 45.62  32.91  21.436   4.325
08/02/18 08:12:45 20.28  50.14 45.62  32.91  21.439   4.327
08/02/18 08:12:48 20.28  50.14 45.62  32.91  21.440   4.327
08/02/18 08:12:51 20.28  50.14 45.62  32.91  21.438   4.325
08/02/18 08:12:54 20.28  50.14 45.62  32.91  21.438   4.326
08/02/18 08:12:57 20.28  50.14 45.62  32.91  21.438   4.326
08/02/18 08:13:00 20.28  50.14 45.62  32.91  21.438   4.326
08/02/18 08:13:03 20.28  50.14 45.62  32.91  21.438   4.325
08/02/18 08:13:06 20.28  50.14 45.62  32.91  21.437   4.325
08/02/18 08:13:09 20.28  50.13 45.62  32.90  21.437   4.325
08/02/18 08:13:12 20.28  50.13 45.62  32.90  21.436   4.324
08/02/18 08:13:15 20.29  50.13 45.62  32.90  21.436   4.325
08/02/18 08:13:18 20.29  50.13 45.62  32.90  21.436   4.324
08/02/18 08:13:21 20.29  50.12 45.62  32.90  21.435   4.324
08/02/18 08:13:24 20.29  50.12 45.62  32.90  21.435   4.324
08/02/18 08:13:27 20.30  50.12 45.62  32.89  21.435   4.323
08/02/18 08:13:30 20.29  50.12 45.62  32.90  21.434   4.323
08/02/18 08:13:33 20.30  50.12 45.62  32.90  21.434   4.323
08/02/18 08:13:36 20.30  50.12 45.62  32.90  21.434   4.323
08/02/18 08:13:39 20.30  50.12 45.62  32.90  21.434   4.323
08/02/18 08:13:42 20.30  50.12 45.62  32.90  21.436   4.324
08/02/18 08:13:45 20.30  50.12 45.63  32.90  21.434   4.323
08/02/18 08:13:48 20.30  50.12 45.63  32.90  21.433   4.322
08/02/18 08:13:51 20.30  50.12 45.63  32.90  21.431   4.321
08/02/18 08:13:54 20.30  50.12 45.63  32.90  21.431   4.321
08/02/18 08:13:57 20.31  50.12 45.63  32.90  21.429   4.320
08/02/18 08:14:00 20.30  50.12 45.63  32.90  21.428   4.319
08/02/18 08:14:03 20.30  50.13 45.63  32.90  21.426   4.318
08/02/18 08:14:06 20.30  50.13 45.63  32.90  21.425   4.317
08/02/18 08:14:09 20.31  50.12 45.63  32.90  21.425   4.317
08/02/18 08:14:12 20.31  50.12 45.63  32.90  21.426   4.318
08/02/18 08:14:15 20.31  50.12 45.63  32.90  21.426   4.318
08/02/18 08:14:18 20.31  50.12 45.63  32.89  21.427   4.318
08/02/18 08:14:21 20.31  50.12 45.63  32.89  21.427   4.319
08/02/18 08:14:24 20.31  50.12 45.63  32.89  21.425   4.317
08/02/18 08:14:27 20.31  50.12 45.63  32.89  21.426   4.318
08/02/18 08:14:30 20.31  50.12 45.63  32.89  21.426   4.318
08/02/18 08:14:33 20.31  50.12 45.63  32.89  21.426   4.318
08/02/18 08:14:36 20.32  50.12 45.63  32.89  21.427   4.319
08/02/18 08:14:39 20.31  50.12 45.63  32.89  21.429   4.320
08/02/18 08:14:42 20.31  50.12 45.63  32.89  21.429   4.320
08/02/18 08:14:45 20.31  50.12 45.63  32.89  21.429   4.320
08/02/18 08:14:48 20.31  50.12 45.63  32.89  21.430   4.321
08/02/18 08:14:51 20.31  50.12 45.63  32.89  21.431   4.321
08/02/18 08:14:54 20.31  50.13 45.63  32.90  21.431   4.321
08/02/18 08:14:57 20.31  50.13 45.63  32.90  21.429   4.320
08/02/18 08:15:00 20.31  50.12 45.63  32.90  21.428   4.319
08/02/18 08:15:03 20.31  50.12 45.64  32.90  21.426   4.318
08/02/18 08:15:06 20.31  50.12 45.64  32.90  21.426   4.318
08/02/18 08:15:09 20.31  50.12 45.64  32.90  21.427   4.318
08/02/18 08:15:12 20.31  50.13 45.64  32.90  21.426   4.318
08/02/18 08:15:15 20.31  50.13 45.64  32.90  21.426   4.318
08/02/18 08:15:18 20.31  50.13 45.64  32.90  21.426   4.318
08/02/18 08:15:21 20.30  50.13 45.64  32.90  21.425   4.317
08/02/18 08:15:24 20.30  50.14 45.64  32.91  21.426   4.317
08/02/18 08:15:27 20.30  50.14 45.64  32.91  21.426   4.318
08/02/18 08:15:30 20.30  50.14 45.64  32.91  21.427   4.318
08/02/18 08:15:33 20.30  50.14 45.64  32.91  21.427   4.318
08/02/18 08:15:36 20.31  50.13 45.64  32.90  21.425   4.317
08/02/18 08:15:39 20.31  50.13 45.64  32.90  21.426   4.318
08/02/18 08:15:42 20.31  50.13 45.64  32.90  21.425   4.317
08/02/18 08:15:45 20.31  50.13 45.64  32.90  21.423   4.316
08/02/18 08:15:48 20.31  50.13 45.64  32.90  21.423   4.316
08/02/18 08:15:51 20.30  50.14 45.64  32.91  21.423   4.316
08/02/18 08:15:54 20.30  50.14 45.64  32.91  21.423   4.316
08/02/18 08:15:57 20.30  50.14 45.64  32.91  21.423   4.315
08/02/18 08:16:00 20.30  50.14 45.64  32.91  21.422   4.315
08/02/18 08:16:03 20.30  50.14 45.64  32.91  21.422   4.315
08/02/18 08:16:06 20.30  50.14 45.64  32.91  21.422   4.315
08/02/18 08:16:09 20.30  50.14 45.64  32.91  21.422   4.315
08/02/18 08:16:12 20.31  50.13 45.64  32.90  21.421   4.314
08/02/18 08:16:15 20.31  50.13 45.64  32.90  21.421   4.315
08/02/18 08:16:18 20.31  50.13 45.64  32.90  21.420   4.314
08/02/18 08:16:21 20.31  50.13 45.64  32.90  21.419   4.313
08/02/18 08:16:24 20.31  50.13 45.64  32.90  21.419   4.313
08/02/18 08:16:27 20.31  50.13 45.64  32.90  21.418   4.312
08/02/18 08:16:30 20.31  50.13 45.64  32.90  21.417   4.312
08/02/18 08:16:33 20.31  50.13 45.64  32.90  21.417   4.311
08/02/18 08:16:36 20.31  50.13 45.64  32.90  21.417   4.312
08/02/18 08:16:39 20.31  50.13 45.64  32.90  21.415   4.310
08/02/18 08:16:42 20.31  50.13 45.64  32.90  21.415   4.310
08/02/18 08:16:45 20.31  50.13 45.64  32.90  21.414   4.309
08/02/18 08:16:48 20.31  50.13 45.64  32.90  21.412   4.308
08/02/18 08:16:51 20.31  50.13 45.64  32.90  21.411   4.307
08/02/18 08:16:54 20.30  50.13 45.63  32.90  21.410   4.307
08/02/18 08:16:57 20.30  50.13 45.63  32.90  21.410   4.306
08/02/18 08:17:00 20.30  50.13 45.63  32.90  21.410   4.306
08/02/18 08:17:03 20.30  50.13 45.63  32.90  21.412   4.308
08/02/18 08:17:06 20.30  50.13 45.63  32.90  21.411   4.307
08/02/18 08:17:09 20.30  50.13 45.63  32.90  21.412   4.308
08/02/18 08:17:12 20.30  50.13 45.63  32.90  21.414   4.309
08/02/18 08:17:15 20.30  50.13 45.63  32.90  21.413   4.309
08/02/18 08:17:18 20.30  50.13 45.63  32.90  21.414   4.309
08/02/18 08:17:21 20.31  50.13 45.63  32.90  21.411   4.308
08/02/18 08:17:24 20.31  50.13 45.63  32.90  21.412   4.308
08/02/18 08:17:27 20.31  50.12 45.63  32.90  21.412   4.308
08/02/18 08:17:30 20.31  50.12 45.64  32.90  21.413   4.308
08/02/18 08:17:33 20.31  50.12 45.64  32.90  21.413   4.309
08/02/18 08:17:36 20.31  50.12 45.64  32.90  21.412   4.308
08/02/18 08:17:39 20.32  50.12 45.64  32.90  21.413   4.308
08/02/18 08:17:42 20.32  50.12 45.64  32.89  21.414   4.310
08/02/18 08:17:45 20.32  50.12 45.64  32.90  21.415   4.310
08/02/18 08:17:48 20.31  50.12 45.64  32.90  21.413   4.308
08/02/18 08:17:51 20.31  50.12 45.64  32.90  21.412   4.308
08/02/18 08:17:54 20.31  50.13 45.64  32.90  21.409   4.306
08/02/18 08:17:57 20.31  50.13 45.64  32.90  21.409   4.306
08/02/18 08:18:00 20.32  50.12 45.64  32.90  21.409   4.306
08/02/18 08:18:03 20.32  50.12 45.64  32.90  21.408   4.305
08/02/18 08:18:06 20.32  50.13 45.64  32.90  21.409   4.306
08/02/18 08:18:09 20.31  50.13 45.64  32.90  21.409   4.306
08/02/18 08:18:12 20.31  50.13 45.64  32.90  21.408   4.305
08/02/18 08:18:15 20.31  50.13 45.64  32.90  21.407   4.304
08/02/18 08:18:18 20.31  50.13 45.64  32.90  21.407   4.304
08/02/18 08:18:21 20.31  50.13 45.64  32.90  21.407   4.304
08/02/18 08:18:24 20.31  50.13 45.64  32.90  21.408   4.305
08/02/18 08:18:27 20.31  50.13 45.64  32.90  21.407   4.305
08/02/18 08:18:30 20.31  50.13 45.64  32.90  21.407   4.304
08/02/18 08:18:33 20.31  50.14 45.65  32.91  21.406   4.304
08/02/18 08:18:36 20.31  50.14 45.65  32.91  21.406   4.304
08/02/18 08:18:39 20.31  50.14 45.64  32.91  21.404   4.302
08/02/18 08:18:42 20.30  50.14 45.64  32.91  21.403   4.302
08/02/18 08:18:45 20.30  50.15 45.64  32.91  21.404   4.302
08/02/18 08:18:48 20.30  50.15 45.64  32.91  21.403   4.302
08/02/18 08:18:51 20.30  50.15 45.64  32.91  21.402   4.301
08/02/18 08:18:54 20.30  50.15 45.64  32.91  21.401   4.301
08/02/18 08:18:57 20.30  50.15 45.64  32.91  21.400   4.300
08/02/18 08:19:00 20.30  50.15 45.64  32.91  21.400   4.300
08/02/18 08:19:03 20.30  50.15 45.64  32.91  21.401   4.300
08/02/18 08:19:06 20.30  50.15 45.64  32.91  21.401   4.300
08/02/18 08:19:09 20.30  50.15 45.64  32.91  21.400   4.300
08/02/18 08:19:12 20.30  50.15 45.64  32.91  21.401   4.300
08/02/18 08:19:15 20.30  50.15 45.64  32.91  21.401   4.301
08/02/18 08:19:18 20.30  50.14 45.64  32.91  21.401   4.301
08/02/18 08:19:21 20.30  50.14 45.64  32.91  21.401   4.301
08/02/18 08:19:24 20.31  50.14 45.64  32.91  21.400   4.300
08/02/18 08:19:27 20.31  50.14 45.64  32.91  21.399   4.299
08/02/18 08:19:30 20.31  50.13 45.64  32.90  21.399   4.299
08/02/18 08:19:33 20.31  50.13 45.64  32.90  21.400   4.300
08/02/18 08:19:36 20.31  50.13 45.64  32.90  21.399   4.299
08/02/18 08:19:39 20.31  50.13 45.64  32.90  21.399   4.299
08/02/18 08:19:42 20.31  50.13 45.64  32.90  21.399   4.299
08/02/18 08:19:45 20.31  50.13 45.64  32.90  21.397   4.298
08/02/18 08:19:48 20.31  50.13 45.64  32.90  21.396   4.297
08/02/18 08:19:51 20.31  50.13 45.64  32.90  21.397   4.298
08/02/18 08:19:54 20.32  50.13 45.64  32.90  21.399   4.299
08/02/18 08:19:57 20.32  50.13 45.64  32.90  21.398   4.299
08/02/18 08:20:00 20.32  50.13 45.64  32.90  21.398   4.298
08/02/18 08:20:03 20.32  50.13 45.64  32.90  21.398   4.298
08/02/18 08:20:06 20.32  50.13 45.64  32.90  21.397   4.298
08/02/18 08:20:09 20.32  50.13 45.64  32.90  21.396   4.297
08/02/18 08:20:12 20.31  50.13 45.64  32.90  21.396   4.297
08/02/18 08:20:15 20.31  50.13 45.64  32.90  21.396   4.297
08/02/18 08:20:18 20.31  50.13 45.64  32.90  21.396   4.297
08/02/18 08:20:21 20.31  50.13 45.64  32.90  21.396   4.297
08/02/18 08:20:24 20.31  50.13 45.64  32.90  21.396   4.297
08/02/18 08:20:27 20.31  50.13 45.64  32.90  21.396   4.297
08/02/18 08:20:30 20.31  50.13 45.64  32.90  21.396   4.297
08/02/18 08:20:33 20.32  50.13 45.64  32.90  21.396   4.297
08/02/18 08:20:36 20.32  50.13 45.64  32.90  21.394   4.296
08/02/18 08:20:39 20.32  50.13 45.64  32.90  21.393   4.295
08/02/18 08:20:42 20.32  50.13 45.64  32.90  21.394   4.295
08/02/18 08:20:45 20.32  50.13 45.64  32.90  21.394   4.295
08/02/18 08:20:48 20.32  50.12 45.64  32.90  21.394   4.296
08/02/18 08:20:51 20.32  50.12 45.64  32.90  21.394   4.296
08/02/18 08:20:54 20.32  50.12 45.64  32.90  21.395   4.296
08/02/18 08:20:57 20.32  50.12 45.64  32.90  21.394   4.296
08/02/18 08:21:00 20.32  50.13 45.64  32.90  21.395   4.296
08/02/18 08:21:03 20.32  50.13 45.65  32.90  21.395   4.296
08/02/18 08:21:06 20.32  50.13 45.65  32.90  21.393   4.295
08/02/18 08:21:09 20.32  50.13 45.65  32.90  21.391   4.294
08/02/18 08:21:12 20.32  50.13 45.65  32.90  21.390   4.293
08/02/18 08:21:15 20.32  50.13 45.65  32.90  21.391   4.293
08/02/18 08:21:18 20.32  50.13 45.65  32.90  21.390   4.293
08/02/18 08:21:21 20.32  50.13 45.65  32.90  21.390   4.293
08/02/18 08:21:24 20.32  50.13 45.65  32.90  21.389   4.292
08/02/18 08:21:27 20.32  50.13 45.64  32.90  21.388   4.292
08/02/18 08:21:30 20.31  50.13 45.64  32.90  21.389   4.292
08/02/18 08:21:33 20.31  50.13 45.64  32.90  21.389   4.292
08/02/18 08:21:36 20.31  50.13 45.64  32.90  21.389   4.292
08/02/18 08:21:39 20.32  50.13 45.64  32.90  21.388   4.292
08/02/18 08:21:42 20.32  50.13 45.64  32.90  21.387   4.291
08/02/18 08:21:45 20.32  50.13 45.64  32.90  21.386   4.290
08/02/18 08:21:48 20.32  50.13 45.64  32.90  21.384   4.289
08/02/18 08:21:51 20.32  50.13 45.64  32.90  21.384   4.289
08/02/18 08:21:54 20.32  50.12 45.64  32.89  21.383   4.288
08/02/18 08:21:57 20.32  50.12 45.64  32.89  21.383   4.288
08/02/18 08:22:00 20.32  50.12 45.64  32.90  21.383   4.288
08/02/18 08:22:04 20.32  50.13 45.64  32.90  21.384   4.289
08/02/18 08:22:06 20.32  50.13 45.64  32.90  21.383   4.288
08/02/18 08:22:09 20.32  50.13 45.64  32.90  21.383   4.288
08/02/18 08:22:12 20.31  50.13 45.64  32.90  21.385   4.289
08/02/18 08:22:16 20.31  50.13 45.64  32.90  21.385   4.290
08/02/18 08:22:18 20.31  50.13 45.64  32.90  21.385   4.290
08/02/18 08:22:21 20.31  50.13 45.64  32.90  21.386   4.290
08/02/18 08:22:24 20.31  50.13 45.64  32.90  21.387   4.291
08/02/18 08:22:28 20.31  50.13 45.64  32.90  21.388   4.291
08/02/18 08:22:30 20.31  50.13 45.64  32.90  21.388   4.291
08/02/18 08:22:33 20.31  50.13 45.64  32.90  21.387   4.291
08/02/18 08:22:36 20.32  50.13 45.64  32.90  21.387   4.291
08/02/18 08:22:40 20.32  50.13 45.64  32.90  21.387   4.291
08/02/18 08:22:42 20.32  50.13 45.64  32.90  21.388   4.292
08/02/18 08:22:45 20.32  50.12 45.64  32.90  21.388   4.291
08/02/18 08:22:48 20.32  50.12 45.65  32.90  21.387   4.291
08/02/18 08:22:52 20.33  50.12 45.65  32.90  21.385   4.290
08/02/18 08:22:54 20.33  50.12 45.65  32.90  21.384   4.289
08/02/18 08:22:57 20.33  50.12 45.65  32.89  21.383   4.288
08/02/18 08:23:00 20.33  50.12 45.65  32.90  21.383   4.288
08/02/18 08:23:04 20.33  50.12 45.65  32.90  21.383   4.288
08/02/18 08:23:06 20.33  50.12 45.66  32.90  21.383   4.288
08/02/18 08:23:09 20.33  50.12 45.66  32.90  21.383   4.288
08/02/18 08:23:12 20.34  50.12 45.66  32.89  21.383   4.288
08/02/18 08:23:16 20.34  50.12 45.66  32.89  21.383   4.288
08/02/18 08:23:18 20.34  50.12 45.66  32.89  21.381   4.287
08/02/18 08:23:21 20.34  50.12 45.66  32.89  21.381   4.287
08/02/18 08:23:24 20.34  50.12 45.66  32.89  21.381   4.287
08/02/18 08:23:28 20.34  50.12 45.66  32.89  21.381   4.287
08/02/18 08:23:30 20.34  50.12 45.66  32.89  21.382   4.287
08/02/18 08:23:33 20.34  50.12 45.66  32.89  21.383   4.288
08/02/18 08:23:36 20.34  50.11 45.66  32.89  21.383   4.288
08/02/18 08:23:40 20.35  50.11 45.66  32.89  21.382   4.287
08/02/18 08:23:42 20.35  50.11 45.66  32.89  21.381   4.287
08/02/18 08:23:45 20.35  50.11 45.66  32.89  21.381   4.286
08/02/18 08:23:48 20.35  50.11 45.66  32.88  21.381   4.287
08/02/18 08:23:52 20.35  50.11 45.66  32.88  21.382   4.287
08/02/18 08:23:54 20.35  50.11 45.66  32.89  21.382   4.287
08/02/18 08:23:57 20.35  50.11 45.66  32.89  21.383   4.288
08/02/18 08:24:00 20.35  50.11 45.66  32.89  21.383   4.288
08/02/18 08:24:04 20.35  50.11 45.66  32.89  21.382   4.288
08/02/18 08:24:06 20.35  50.11 45.66  32.89  21.381   4.287
08/02/18 08:24:09 20.35  50.11 45.66  32.89  21.381   4.287
08/02/18 08:24:12 20.35  50.11 45.66  32.89  21.380   4.286
08/02/18 08:24:16 20.35  50.12 45.66  32.89  21.378   4.285
08/02/18 08:24:18 20.35  50.12 45.66  32.89  21.377   4.284
08/02/18 08:24:21 20.35  50.11 45.66  32.89  21.376   4.284
08/02/18 08:24:24 20.35  50.11 45.66  32.89  21.376   4.283
08/02/18 08:24:28 20.34  50.11 45.66  32.89  21.375   4.283
08/02/18 08:24:30 20.34  50.11 45.65  32.89  21.375   4.282
08/02/18 08:24:33 20.34  50.11 45.65  32.89  21.375   4.282
08/02/18 08:24:36 20.34  50.11 45.65  32.89  21.374   4.282
08/02/18 08:24:40 20.34  50.11 45.65  32.89  21.373   4.281
08/02/18 08:24:42 20.34  50.11 45.65  32.89  21.373   4.281
08/02/18 08:24:45 20.34  50.11 45.65  32.88  21.373   4.281
08/02/18 08:24:48 20.34  50.11 45.65  32.88  21.374   4.281
08/02/18 08:24:52 20.35  50.11 45.66  32.89  21.375   4.282
08/02/18 08:24:54 20.35  50.11 45.66  32.89  21.375   4.283
08/02/18 08:24:57 20.36  50.11 45.67  32.89  21.375   4.283
08/02/18 08:25:00 20.36  50.11 45.67  32.89  21.375   4.283
08/02/18 08:25:04 20.35  50.11 45.67  32.89  21.376   4.283
08/02/18 08:25:06 20.35  50.12 45.67  32.89  21.375   4.283
08/02/18 08:25:09 20.35  50.11 45.67  32.89  21.375   4.283
08/02/18 08:25:12 20.35  50.12 45.68  32.90  21.373   4.281
08/02/18 08:25:16 20.37  50.13 45.69  32.90  21.372   4.280
08/02/18 08:25:18 20.38  50.13 45.70  32.90  21.372   4.281
08/02/18 08:25:21 20.38  50.13 45.71  32.90  21.371   4.280
08/02/18 08:25:24 20.38  50.14 45.72  32.91  21.371   4.280
08/02/18 08:25:28 20.38  50.14 45.72  32.91  21.370   4.279
08/02/18 08:25:30 20.38  50.15 45.72  32.91  21.368   4.278
08/02/18 08:25:33 20.38  50.15 45.72  32.92  21.368   4.277
08/02/18 08:25:36 20.37  50.15 45.72  32.92  21.367   4.277
08/02/18 08:25:40 20.37  50.15 45.72  32.92  21.368   4.278
08/02/18 08:25:42 20.37  50.15 45.71  32.92  21.365   4.276
08/02/18 08:25:45 20.36  50.15 45.71  32.92  21.364   4.275
08/02/18 08:25:48 20.36  50.15 45.71  32.92  21.363   4.274
08/02/18 08:25:52 20.36  50.15 45.71  32.92  21.367   4.277
08/02/18 08:25:54 20.36  50.15 45.71  32.92  21.367   4.277
08/02/18 08:25:57 20.36  50.15 45.71  32.92  21.364   4.275
08/02/18 08:26:00 20.36  50.15 45.71  32.92  21.362   4.274
08/02/18 08:26:04 20.36  50.15 45.71  32.92  21.363   4.274
08/02/18 08:26:06 20.36  50.16 45.71  32.92  21.360   4.273
08/02/18 08:26:09 20.36  50.15 45.71  32.92  21.360   4.272
08/02/18 08:26:12 20.36  50.15 45.71  32.92  21.360   4.272
08/02/18 08:26:16 20.36  50.15 45.71  32.92  21.359   4.272
08/02/18 08:26:18 20.37  50.15 45.71  32.92  21.358   4.271
08/02/18 08:26:21 20.37  50.15 45.71  32.92  21.357   4.270
08/02/18 08:26:24 20.37  50.15 45.72  32.91  21.357   4.271
08/02/18 08:26:28 20.38  50.15 45.72  32.91  21.358   4.271
08/02/18 08:26:30 20.38  50.15 45.72  32.91  21.358   4.271
08/02/18 08:26:33 20.38  50.15 45.72  32.92  21.360   4.272
08/02/18 08:26:36 20.38  50.15 45.72  32.92  21.359   4.272
08/02/18 08:26:40 20.37  50.15 45.72  32.92  21.359   4.271
08/02/18 08:26:42 20.37  50.15 45.72  32.91  21.357   4.271
08/02/18 08:26:45 20.37  50.15 45.71  32.92  21.355   4.269
08/02/18 08:26:48 20.37  50.15 45.71  32.92  21.354   4.268
08/02/18 08:26:52 20.36  50.15 45.71  32.91  21.352   4.267
08/02/18 08:26:54 20.36  50.15 45.71  32.92  21.351   4.266
08/02/18 08:26:57 20.36  50.15 45.71  32.92  21.352   4.267
08/02/18 08:27:00 20.36  50.15 45.71  32.91  21.351   4.266
08/02/18 08:27:04 20.36  50.14 45.70  32.91  21.351   4.266
08/02/18 08:27:06 20.36  50.14 45.70  32.91  21.350   4.265
08/02/18 08:27:09 20.36  50.14 45.70  32.91  21.352   4.266
08/02/18 08:27:12 20.36  50.15 45.70  32.91  21.353   4.267
08/02/18 08:27:16 20.35  50.15 45.70  32.91  21.353   4.268
08/02/18 08:27:18 20.35  50.15 45.70  32.91  21.354   4.268
08/02/18 08:27:21 20.36  50.15 45.70  32.91  21.354   4.268
08/02/18 08:27:24 20.36  50.14 45.70  32.91  21.353   4.268
08/02/18 08:27:28 20.36  50.14 45.70  32.91  21.351   4.266
08/02/18 08:27:30 20.36  50.14 45.70  32.91  21.349   4.265
08/02/18 08:27:33 20.36  50.14 45.70  32.91  21.347   4.263
08/02/18 08:27:36 20.36  50.14 45.70  32.91  21.347   4.263
08/02/18 08:27:40 20.36  50.14 45.70  32.91  21.346   4.263
08/02/18 08:27:42 20.36  50.14 45.70  32.91  21.347   4.263
08/02/18 08:27:45 20.37  50.14 45.70  32.91  21.346   4.263
08/02/18 08:27:48 20.37  50.14 45.71  32.91  21.345   4.262
08/02/18 08:27:52 20.37  50.14 45.71  32.91  21.345   4.262
08/02/18 08:27:54 20.37  50.15 45.71  32.91  21.344   4.261
08/02/18 08:27:57 20.37  50.15 45.71  32.91  21.344   4.261
08/02/18 08:28:00 20.36  50.15 45.71  32.91  21.345   4.262
08/02/18 08:28:04 20.36  50.15 45.70  32.92  21.346   4.262
08/02/18 08:28:06 20.36  50.15 45.70  32.92  21.346   4.263
08/02/18 08:28:09 20.36  50.15 45.70  32.92  21.347   4.263
08/02/18 08:28:12 20.36  50.15 45.70  32.91  21.347   4.263
08/02/18 08:28:16 20.36  50.14 45.70  32.91  21.348   4.264
08/02/18 08:28:18 20.36  50.14 45.70  32.90  21.347   4.264
08/02/18 08:28:21 20.37  50.13 45.69  32.90  21.346   4.263
08/02/18 08:28:24 20.37  50.12 45.69  32.90  21.345   4.262
08/02/18 08:28:28 20.37  50.13 45.69  32.90  21.345   4.262
08/02/18 08:28:30 20.36  50.13 45.70  32.90  21.345   4.262
08/02/18 08:28:33 20.36  50.14 45.70  32.91  21.345   4.262
08/02/18 08:28:36 20.36  50.14 45.70  32.91  21.344   4.261
08/02/18 08:28:40 20.36  50.14 45.70  32.91  21.344   4.261
08/02/18 08:28:42 20.36  50.14 45.70  32.91  21.344   4.261
08/02/18 08:28:45 20.36  50.13 45.69  32.90  21.345   4.262
08/02/18 08:28:48 20.36  50.13 45.70  32.90  21.344   4.261
08/02/18 08:28:52 20.37  50.13 45.70  32.90  21.344   4.262
08/02/18 08:28:54 20.37  50.14 45.70  32.90  21.345   4.262
08/02/18 08:28:57 20.37  50.13 45.70  32.90  21.346   4.262
08/02/18 08:29:00 20.37  50.14 45.70  32.90  21.346   4.263
08/02/18 08:29:04 20.37  50.14 45.70  32.91  21.346   4.263
08/02/18 08:29:06 20.37  50.14 45.70  32.91  21.346   4.262
08/02/18 08:29:09 20.37  50.14 45.70  32.91  21.344   4.261
08/02/18 08:29:12 20.37  50.14 45.70  32.90  21.342   4.260
08/02/18 08:29:16 20.38  50.13 45.70  32.90  21.339   4.258
08/02/18 08:29:18 20.38  50.13 45.70  32.90  21.338   4.257
08/02/18 08:29:21 20.38  50.13 45.71  32.90  21.338   4.257
08/02/18 08:29:24 20.38  50.13 45.71  32.90  21.338   4.257
08/02/18 08:29:28 20.38  50.13 45.71  32.90  21.337   4.257
08/02/18 08:29:30 20.38  50.13 45.71  32.90  21.338   4.257
08/02/18 08:29:33 20.38  50.13 45.71  32.90  21.337   4.257
08/02/18 08:29:36 20.38  50.13 45.71  32.90  21.338   4.257
08/02/18 08:29:40 20.38  50.13 45.71  32.90  21.338   4.257
08/02/18 08:29:42 20.38  50.13 45.71  32.90  21.338   4.257
08/02/18 08:29:45 20.38  50.14 45.71  32.91  21.337   4.256
08/02/18 08:29:48 20.38  50.14 45.71  32.91  21.336   4.256
08/02/18 08:29:52 20.38  50.14 45.71  32.91  21.336   4.256
08/02/18 08:29:54 20.38  50.14 45.71  32.91  21.337   4.257
08/02/18 08:29:57 20.38  50.14 45.71  32.91  21.339   4.258
08/02/18 08:30:00 20.38  50.14 45.71  32.91  21.339   4.258
08/02/18 08:30:04 20.38  50.14 45.71  32.91  21.339   4.258
08/02/18 08:30:06 20.38  50.14 45.71  32.91  21.339   4.258
08/02/18 08:30:09 20.38  50.14 45.71  32.91  21.337   4.257
08/02/18 08:30:12 20.38  50.14 45.71  32.91  21.337   4.256
08/02/18 08:30:16 20.38  50.14 45.71  32.91  21.337   4.257
08/02/18 08:30:18 20.37  50.14 45.71  32.91  21.337   4.257
08/02/18 08:30:21 20.37  50.14 45.71  32.91  21.336   4.256
08/02/18 08:30:24 20.37  50.14 45.71  32.91  21.334   4.254
08/02/18 08:30:28 20.37  50.14 45.71  32.91  21.332   4.253
08/02/18 08:30:30 20.37  50.14 45.71  32.91  21.332   4.253
08/02/18 08:30:33 20.37  50.14 45.71  32.91  21.331   4.252
08/02/18 08:30:36 20.38  50.14 45.71  32.90  21.330   4.252
08/02/18 08:30:40 20.38  50.13 45.71  32.90  21.330   4.252
08/02/18 08:30:42 20.38  50.13 45.71  32.90  21.330   4.252
08/02/18 08:30:45 20.38  50.13 45.71  32.90  21.331   4.252
08/02/18 08:30:48 20.38  50.13 45.71  32.90  21.330   4.252
08/02/18 08:30:52 20.38  50.13 45.71  32.90  21.329   4.251
08/02/18 08:30:54 20.38  50.13 45.71  32.90  21.329   4.251
08/02/18 08:30:57 20.38  50.13 45.71  32.90  21.328   4.250
08/02/18 08:31:00 20.38  50.13 45.71  32.90  21.326   4.249
08/02/18 08:31:04 20.38  50.13 45.71  32.90  21.325   4.248
08/02/18 08:31:06 20.38  50.14 45.71  32.91  21.325   4.248
08/02/18 08:31:09 20.38  50.14 45.71  32.91  21.323   4.247
08/02/18 08:31:12 20.38  50.14 45.71  32.91  21.323   4.247
08/02/18 08:31:16 20.37  50.14 45.71  32.91  21.323   4.247
08/02/18 08:31:18 20.37  50.14 45.71  32.91  21.323   4.247
08/02/18 08:31:21 20.37  50.14 45.71  32.91  21.324   4.247
08/02/18 08:31:24 20.37  50.14 45.71  32.91  21.324   4.247
08/02/18 08:31:28 20.37  50.14 45.71  32.91  21.323   4.247
08/02/18 08:31:30 20.37  50.14 45.71  32.91  21.322   4.246
08/02/18 08:31:33 20.37  50.14 45.71  32.91  21.321   4.246
08/02/18 08:31:36 20.38  50.14 45.71  32.91  21.321   4.245
08/02/18 08:31:40 20.37  50.14 45.71  32.91  21.320   4.245
08/02/18 08:31:42 20.38  50.14 45.71  32.91  21.320   4.245
08/02/18 08:31:45 20.38  50.14 45.71  32.91  21.318   4.243
08/02/18 08:31:48 20.38  50.14 45.71  32.91  21.318   4.244
08/02/18 08:31:52 20.38  50.14 45.71  32.91  21.318   4.243
08/02/18 08:31:54 20.38  50.14 45.71  32.91  21.318   4.244
08/02/18 08:31:57 20.38  50.13 45.71  32.90  21.318   4.243
08/02/18 08:32:00 20.38  50.13 45.71  32.90  21.318   4.243
08/02/18 08:32:04 20.38  50.13 45.71  32.90  21.318   4.243
08/02/18 08:32:06 20.38  50.13 45.71  32.90  21.318   4.244
08/02/18 08:32:09 20.38  50.13 45.71  32.90  21.320   4.245
08/02/18 08:32:12 20.38  50.13 45.71  32.90  21.320   4.245
08/02/18 08:32:16 20.38  50.13 45.71  32.90  21.319   4.244
08/02/18 08:32:18 20.38  50.14 45.71  32.90  21.319   4.244
08/02/18 08:32:21 20.38  50.14 45.71  32.91  21.317   4.243
08/02/18 08:32:24 20.38  50.14 45.71  32.91  21.317   4.243
08/02/18 08:32:28 20.38  50.14 45.71  32.91  21.316   4.242
08/02/18 08:32:30 20.38  50.14 45.71  32.91  21.315   4.242
08/02/18 08:32:33 20.38  50.14 45.71  32.91  21.316   4.242
08/02/18 08:32:36 20.38  50.14 45.71  32.91  21.316   4.242
08/02/18 08:32:40 20.38  50.14 45.71  32.91  21.315   4.242
08/02/18 08:32:42 20.38  50.14 45.71  32.91  21.314   4.241
08/02/18 08:32:45 20.38  50.14 45.71  32.91  21.314   4.241
08/02/18 08:32:48 20.38  50.14 45.72  32.90  21.313   4.240
08/02/18 08:32:52 20.39  50.13 45.72  32.90  21.313   4.240
08/02/18 08:32:54 20.39  50.13 45.72  32.90  21.312   4.239
08/02/18 08:32:57 20.38  50.14 45.72  32.91  21.311   4.238
08/02/18 08:33:00 20.37  50.15 45.72  32.91  21.310   4.238
08/02/18 08:33:04 20.36  50.16 45.71  32.93  21.310   4.238
08/02/18 08:33:06 20.35  50.17 45.71  32.93  21.310   4.238
08/02/18 08:33:09 20.34  50.18 45.71  32.94  21.309   4.237
08/02/18 08:33:12 20.34  50.18 45.71  32.94  21.310   4.237
08/02/18 08:33:16 20.33  50.18 45.71  32.94  21.310   4.238
08/02/18 08:33:18 20.33  50.18 45.71  32.94  21.310   4.238
08/02/18 08:33:21 20.33  50.18 45.70  32.94  21.311   4.238
08/02/18 08:33:24 20.33  50.18 45.70  32.94  21.311   4.238
08/02/18 08:33:28 20.33  50.18 45.70  32.94  21.312   4.239
08/02/18 08:33:30 20.33  50.18 45.70  32.94  21.311   4.238
08/02/18 08:33:33 20.32  50.18 45.70  32.94  21.311   4.238
08/02/18 08:33:36 20.32  50.19 45.70  32.94  21.310   4.237
08/02/18 08:33:40 20.32  50.19 45.70  32.94  21.309   4.237
08/02/18 08:33:42 20.32  50.18 45.70  32.94  21.309   4.237
08/02/18 08:33:45 20.32  50.18 45.70  32.94  21.308   4.236
08/02/18 08:33:48 20.32  50.18 45.70  32.94  21.306   4.235
08/02/18 08:33:52 20.32  50.18 45.70  32.94  21.305   4.234
08/02/18 08:33:54 20.32  50.18 45.70  32.94  21.305   4.234
08/02/18 08:33:57 20.32  50.18 45.70  32.94  21.304   4.234
08/02/18 08:34:00 20.32  50.18 45.69  32.94  21.303   4.233
08/02/18 08:34:04 20.32  50.18 45.69  32.94  21.303   4.233
08/02/18 08:34:06 20.32  50.18 45.69  32.94  21.303   4.233
08/02/18 08:34:09 20.32  50.18 45.69  32.94  21.303   4.233
08/02/18 08:34:12 20.32  50.18 45.69  32.94  21.303   4.233
08/02/18 08:34:16 20.32  50.18 45.69  32.94  21.302   4.233
08/02/18 08:34:18 20.32  50.18 45.69  32.94  21.302   4.232
08/02/18 08:34:21 20.32  50.17 45.69  32.93  21.302   4.232
08/02/18 08:34:24 20.32  50.17 45.69  32.93  21.302   4.232
08/02/18 08:34:28 20.32  50.17 45.69  32.93  21.302   4.232
08/02/18 08:34:30 20.32  50.17 45.69  32.93  21.301   4.232
08/02/18 08:34:33 20.32  50.18 45.69  32.93  21.300   4.231
08/02/18 08:34:36 20.31  50.18 45.69  32.94  21.300   4.231
08/02/18 08:34:40 20.32  50.17 45.69  32.93  21.300   4.231
08/02/18 08:34:42 20.32  50.17 45.69  32.93  21.300   4.231
08/02/18 08:34:45 20.32  50.17 45.68  32.93  21.299   4.231
08/02/18 08:34:48 20.32  50.17 45.68  32.93  21.298   4.230
08/02/18 08:34:52 20.32  50.17 45.68  32.93  21.297   4.229
08/02/18 08:34:54 20.31  50.17 45.68  32.93  21.297   4.229
08/02/18 08:34:57 20.31  50.17 45.68  32.93  21.296   4.228
08/02/18 08:35:00 20.32  50.17 45.68  32.93  21.296   4.228
08/02/18 08:35:04 20.32  50.17 45.68  32.93  21.295   4.227
08/02/18 08:35:06 20.32  50.17 45.68  32.93  21.294   4.227
08/02/18 08:35:09 20.32  50.17 45.68  32.93  21.294   4.227
08/02/18 08:35:12 20.32  50.16 45.68  32.93  21.293   4.226
08/02/18 08:35:16 20.32  50.16 45.68  32.92  21.293   4.226
08/02/18 08:35:18 20.32  50.16 45.68  32.92  21.293   4.226
08/02/18 08:35:21 20.33  50.15 45.68  32.92  21.292   4.225
08/02/18 08:35:24 20.33  50.15 45.67  32.92  21.292   4.225
08/02/18 08:35:28 20.33  50.15 45.67  32.91  21.292   4.225
08/02/18 08:35:30 20.33  50.15 45.67  32.91  21.293   4.226
08/02/18 08:35:33 20.33  50.14 45.67  32.91  21.294   4.227
08/02/18 08:35:36 20.33  50.14 45.67  32.91  21.294   4.227
08/02/18 08:35:40 20.33  50.14 45.67  32.91  21.295   4.228
08/02/18 08:35:42 20.33  50.14 45.67  32.91  21.295   4.228
08/02/18 08:35:45 20.33  50.14 45.66  32.91  21.294   4.227
08/02/18 08:35:48 20.33  50.14 45.66  32.91  21.294   4.227
08/02/18 08:35:52 20.33  50.14 45.66  32.91  21.294   4.227
08/02/18 08:35:54 20.33  50.14 45.66  32.91  21.293   4.227
08/02/18 08:35:57 20.33  50.14 45.66  32.91  21.293   4.226
08/02/18 08:36:00 20.33  50.14 45.66  32.91  21.292   4.226
08/02/18 08:36:04 20.33  50.14 45.66  32.91  21.291   4.225
08/02/18 08:36:06 20.33  50.13 45.66  32.90  21.290   4.224
08/02/18 08:36:09 20.33  50.13 45.66  32.90  21.290   4.224
08/02/18 08:36:12 20.33  50.14 45.67  32.91  21.291   4.224
08/02/18 08:36:16 20.33  50.14 45.67  32.91  21.291   4.225
08/02/18 08:36:18 20.33  50.14 45.67  32.91  21.291   4.224
08/02/18 08:36:21 20.33  50.14 45.67  32.91  21.290   4.224
08/02/18 08:36:24 20.33  50.14 45.67  32.91  21.293   4.226
08/02/18 08:36:28 20.33  50.14 45.67  32.91  21.300   4.231
08/02/18 08:36:30 20.32  50.14 45.66  32.91  21.283   4.219
08/02/18 08:36:33 20.32  50.15 45.66  32.91  21.281   4.218
08/02/18 08:36:36 20.31  50.15 45.66  32.92  21.281   4.218
08/02/18 08:36:40 20.30  50.15 45.66  32.92  21.295   4.227
08/02/18 08:36:42 20.30  50.15 45.65  32.92  21.284   4.220
08/02/18 08:36:45 20.30  50.15 45.65  32.92  21.278   4.216
08/02/18 08:36:48 20.30  50.15 45.65  32.92  21.290   4.224
08/02/18 08:36:52 20.30  50.15 45.65  32.92  21.279   4.216
08/02/18 08:36:54 20.30  50.15 45.65  32.92  21.284   4.220
08/02/18 08:36:57 20.30  50.15 45.65  32.91  21.285   4.221
08/02/18 08:37:00 20.30  50.15 45.65  32.91  21.279   4.217
08/02/18 08:37:04 20.30  50.15 45.65  32.92  21.284   4.220
08/02/18 08:37:06 20.30  50.15 45.65  32.92  21.276   4.214
08/02/18 08:37:09 20.30  50.15 45.65  32.91  21.284   4.220
08/02/18 08:37:12 20.30  50.15 45.65  32.91  21.273   4.212
08/02/18 08:37:16 20.30  50.15 45.65  32.91  21.283   4.219
08/02/18 08:37:18 20.30  50.15 45.65  32.91  21.274   4.213
08/02/18 08:37:21 20.31  50.15 45.65  32.91  21.282   4.219
08/02/18 08:37:24 20.31  50.15 45.65  32.91  21.276   4.214
08/02/18 08:37:28 20.31  50.15 45.65  32.91  21.282   4.219
08/02/18 08:37:30 20.31  50.15 45.65  32.91  21.277   4.215
08/02/18 08:37:33 20.31  50.15 45.65  32.91  21.277   4.215
08/02/18 08:37:36 20.31  50.15 45.65  32.91  21.281   4.218
08/02/18 08:37:40 20.31  50.15 45.66  32.91  21.276   4.215
08/02/18 08:37:42 20.31  50.15 45.66  32.91  21.279   4.217
08/02/18 08:37:45 20.31  50.15 45.66  32.91  21.273   4.212
08/02/18 08:37:48 20.31  50.15 45.66  32.91  21.276   4.214
08/02/18 08:37:52 20.32  50.14 45.66  32.91  21.272   4.212
08/02/18 08:37:54 20.32  50.14 45.66  32.91  21.273   4.212
08/02/18 08:37:57 20.32  50.14 45.66  32.91  21.273   4.213
08/02/18 08:38:00 20.32  50.14 45.66  32.91  21.274   4.213
08/02/18 08:38:04 20.32  50.14 45.66  32.91  21.274   4.213
08/02/18 08:38:06 20.33  50.14 45.66  32.91  21.274   4.213
08/02/18 08:38:09 20.33  50.14 45.66  32.91  21.273   4.213
08/02/18 08:38:12 20.33  50.14 45.67  32.91  21.271   4.211
08/02/18 08:38:16 20.33  50.14 45.67  32.91  21.271   4.211
08/02/18 08:38:18 20.33  50.14 45.67  32.91  21.272   4.212
08/02/18 08:38:21 20.34  50.14 45.67  32.90  21.271   4.211
08/02/18 08:38:24 20.34  50.14 45.67  32.90  21.274   4.213
08/02/18 08:38:28 20.34  50.14 45.67  32.91  21.272   4.212
08/02/18 08:38:30 20.34  50.14 45.67  32.91  21.273   4.213
08/02/18 08:38:33 20.34  50.14 45.67  32.91  21.274   4.213
08/02/18 08:38:36 20.34  50.14 45.67  32.91  21.272   4.212
08/02/18 08:38:40 20.34  50.14 45.68  32.91  21.271   4.211
08/02/18 08:38:42 20.34  50.14 45.68  32.91  21.270   4.210
08/02/18 08:38:45 20.35  50.14 45.68  32.91  21.268   4.209
08/02/18 08:38:48 20.36  50.13 45.68  32.90  21.267   4.208
08/02/18 08:38:52 20.36  50.13 45.68  32.90  21.267   4.208
08/02/18 08:38:54 20.36  50.13 45.68  32.90  21.267   4.208
08/02/18 08:38:57 20.35  50.13 45.69  32.90  21.266   4.207
08/02/18 08:39:00 20.35  50.14 45.69  32.90  21.267   4.208
08/02/18 08:39:04 20.35  50.14 45.69  32.91  21.269   4.209
08/02/18 08:39:06 20.35  50.14 45.69  32.91  21.267   4.208
08/02/18 08:39:09 20.35  50.14 45.69  32.91  21.266   4.208
08/02/18 08:39:12 20.35  50.14 45.69  32.91  21.266   4.208
08/02/18 08:39:16 20.35  50.14 45.69  32.91  21.265   4.207
08/02/18 08:39:18 20.35  50.14 45.69  32.91  21.265   4.207
08/02/18 08:39:21 20.35  50.14 45.69  32.91  21.264   4.206
08/02/18 08:39:24 20.35  50.14 45.69  32.91  21.264   4.206
08/02/18 08:39:28 20.35  50.14 45.69  32.91  21.263   4.206
08/02/18 08:39:30 20.35  50.14 45.69  32.91  21.264   4.206
08/02/18 08:39:33 20.35  50.14 45.69  32.91  21.265   4.207
08/02/18 08:39:36 20.35  50.14 45.69  32.91  21.268   4.209
08/02/18 08:39:40 20.35  50.15 45.69  32.91  21.266   4.208
08/02/18 08:39:42 20.35  50.14 45.69  32.91  21.268   4.209
08/02/18 08:39:45 20.36  50.14 45.69  32.91  21.263   4.206
08/02/18 08:39:48 20.36  50.14 45.69  32.91  21.263   4.205
08/02/18 08:39:52 20.36  50.14 45.70  32.91  21.262   4.205
08/02/18 08:39:54 20.36  50.14 45.70  32.91  21.261   4.204
08/02/18 08:39:57 20.36  50.14 45.70  32.91  21.262   4.205
08/02/18 08:40:00 20.37  50.14 45.70  32.91  21.262   4.205
08/02/18 08:40:04 20.37  50.14 45.70  32.91  21.260   4.204
08/02/18 08:40:06 20.36  50.14 45.70  32.91  21.259   4.203
08/02/18 08:40:09 20.36  50.14 45.70  32.91  21.258   4.202
08/02/18 08:40:12 20.36  50.14 45.70  32.91  21.255   4.200
08/02/18 08:40:16 20.36  50.14 45.70  32.91  21.256   4.201
08/02/18 08:40:18 20.36  50.14 45.70  32.91  21.257   4.201
08/02/18 08:40:21 20.36  50.14 45.70  32.91  21.254   4.199
08/02/18 08:40:24 20.36  50.14 45.70  32.91  21.253   4.199
08/02/18 08:40:28 20.36  50.15 45.70  32.91  21.255   4.200
08/02/18 08:40:30 20.36  50.15 45.70  32.91  21.251   4.197
08/02/18 08:40:33 20.36  50.15 45.70  32.91  21.253   4.199
08/02/18 08:40:36 20.36  50.15 45.70  32.91  21.253   4.198
08/02/18 08:40:40 20.36  50.15 45.70  32.91  21.254   4.199
08/02/18 08:40:42 20.35  50.15 45.70  32.91  21.253   4.199
08/02/18 08:40:45 20.35  50.15 45.70  32.92  21.254   4.199
08/02/18 08:40:48 20.35  50.16 45.70  32.92  21.254   4.199
08/02/18 08:40:52 20.34  50.16 45.70  32.92  21.251   4.197
08/02/18 08:40:54 20.34  50.16 45.70  32.92  21.250   4.197
08/02/18 08:40:57 20.34  50.16 45.70  32.92  21.251   4.197
08/02/18 08:41:00 20.34  50.16 45.69  32.92  21.250   4.197
08/02/18 08:41:04 20.34  50.16 45.69  32.92  21.252   4.198
08/02/18 08:41:06 20.33  50.16 45.69  32.93  21.250   4.196
08/02/18 08:41:09 20.33  50.16 45.69  32.93  21.252   4.198
08/02/18 08:41:12 20.33  50.16 45.69  32.93  21.251   4.197
08/02/18 08:41:16 20.33  50.16 45.69  32.93  21.251   4.197
08/02/18 08:41:18 20.33  50.16 45.69  32.93  21.249   4.196
08/02/18 08:41:21 20.33  50.16 45.69  32.93  21.249   4.195
08/02/18 08:41:24 20.33  50.16 45.69  32.92  21.247   4.194
08/02/18 08:41:28 20.33  50.16 45.69  32.92  21.248   4.195
08/02/18 08:41:30 20.33  50.16 45.69  32.92  21.246   4.194
08/02/18 08:41:33 20.33  50.16 45.68  32.92  21.248   4.195
08/02/18 08:41:36 20.33  50.16 45.68  32.92  21.245   4.193
08/02/18 08:41:40 20.33  50.16 45.68  32.92  21.242   4.191
08/02/18 08:41:42 20.33  50.16 45.68  32.92  21.241   4.190
08/02/18 08:41:45 20.33  50.16 45.68  32.92  21.243   4.191
08/02/18 08:41:48 20.33  50.16 45.68  32.92  21.244   4.192
08/02/18 08:41:52 20.33  50.16 45.68  32.92  21.246   4.194
08/02/18 08:41:54 20.33  50.16 45.68  32.92  21.245   4.193
08/02/18 08:41:57 20.33  50.16 45.68  32.92  21.247   4.194
08/02/18 08:42:00 20.33  50.16 45.68  32.92  21.246   4.193
08/02/18 08:42:04 20.33  50.16 45.68  32.92  21.243   4.191
08/02/18 08:42:06 20.33  50.16 45.68  32.92  21.241   4.190
08/02/18 08:42:09 20.33  50.16 45.68  32.92  21.240   4.190
08/02/18 08:42:12 20.33  50.16 45.68  32.92  21.242   4.191
08/02/18 08:42:16 20.33  50.15 45.68  32.92  21.243   4.192
08/02/18 08:42:18 20.33  50.16 45.68  32.92  21.243   4.192
08/02/18 08:42:21 20.33  50.16 45.68  32.92  21.242   4.191
08/02/18 08:42:24 20.33  50.15 45.68  32.92  21.242   4.191
08/02/18 08:42:28 20.33  50.15 45.68  32.92  21.243   4.192
08/02/18 08:42:30 20.33  50.15 45.68  32.92  21.242   4.191
08/02/18 08:42:33 20.33  50.15 45.68  32.92  21.240   4.189
08/02/18 08:42:36 20.33  50.15 45.68  32.92  21.237   4.188
08/02/18 08:42:40 20.33  50.15 45.68  32.92  21.236   4.187
08/02/18 08:42:42 20.33  50.15 45.68  32.92  21.234   4.186
08/02/18 08:42:45 20.33  50.15 45.68  32.92  21.234   4.186
08/02/18 08:42:48 20.33  50.15 45.68  32.92  21.235   4.186
08/02/18 08:42:52 20.33  50.15 45.68  32.92  21.236   4.187
08/02/18 08:42:54 20.33  50.15 45.68  32.92  21.236   4.187
08/02/18 08:42:57 20.33  50.15 45.68  32.92  21.236   4.187
08/02/18 08:43:00 20.32  50.16 45.68  32.92  21.235   4.186
08/02/18 08:43:04 20.32  50.16 45.68  32.92  21.235   4.186
08/02/18 08:43:06 20.33  50.15 45.68  32.92  21.234   4.186
08/02/18 08:43:09 20.33  50.15 45.68  32.92  21.233   4.185
08/02/18 08:43:12 20.33  50.15 45.68  32.92  21.231   4.184
08/02/18 08:43:16 20.33  50.15 45.68  32.92  21.230   4.183
08/02/18 08:43:18 20.33  50.15 45.68  32.92  21.229   4.182
08/02/18 08:43:21 20.33  50.15 45.68  32.92  21.231   4.183
08/02/18 08:43:24 20.33  50.15 45.68  32.92  21.230   4.183
08/02/18 08:43:28 20.33  50.15 45.68  32.92  21.231   4.183
08/02/18 08:43:30 20.33  50.15 45.68  32.92  21.230   4.183
08/02/18 08:43:33 20.33  50.15 45.68  32.92  21.229   4.182
08/02/18 08:43:36 20.33  50.15 45.68  32.92  21.229   4.182
08/02/18 08:43:40 20.33  50.15 45.68  32.92  21.230   4.183
08/02/18 08:43:42 20.33  50.15 45.68  32.92  21.230   4.183
08/02/18 08:43:45 20.33  50.15 45.68  32.92  21.230   4.183
08/02/18 08:43:48 20.33  50.15 45.68  32.92  21.229   4.182
08/02/18 08:43:52 20.33  50.15 45.68  32.92  21.227   4.181
08/02/18 08:43:54 20.33  50.15 45.68  32.92  21.228   4.181
08/02/18 08:43:57 20.33  50.15 45.68  32.92  21.228   4.181
08/02/18 08:44:00 20.33  50.15 45.68  32.92  21.226   4.180
08/02/18 08:44:04 20.33  50.15 45.68  32.92  21.226   4.180
08/02/18 08:44:06 20.33  50.15 45.68  32.92  21.225   4.179
08/02/18 08:44:09 20.33  50.15 45.68  32.92  21.225   4.179
08/02/18 08:44:12 20.33  50.15 45.68  32.92  21.224   4.178
08/02/18 08:44:16 20.33  50.15 45.68  32.92  21.222   4.177
08/02/18 08:44:18 20.33  50.15 45.68  32.92  21.221   4.177
08/02/18 08:44:21 20.33  50.15 45.68  32.92  21.222   4.177
08/02/18 08:44:24 20.33  50.15 45.68  32.92  21.222   4.177
08/02/18 08:44:28 20.33  50.15 45.68  32.92  21.223   4.177
08/02/18 08:44:30 20.33  50.15 45.68  32.92  21.222   4.177
08/02/18 08:44:33 20.33  50.15 45.68  32.92  21.222   4.177
08/02/18 08:44:36 20.33  50.15 45.68  32.92  21.223   4.178
08/02/18 08:44:40 20.33  50.15 45.68  32.92  21.224   4.178
08/02/18 08:44:42 20.33  50.15 45.68  32.92  21.225   4.179
08/02/18 08:44:45 20.33  50.15 45.68  32.92  21.226   4.180
08/02/18 08:44:48 20.33  50.15 45.68  32.92  21.225   4.179
08/02/18 08:44:52 20.33  50.15 45.68  32.92  21.223   4.178
08/02/18 08:44:54 20.33  50.15 45.68  32.92  21.222   4.177
08/02/18 08:44:57 20.33  50.15 45.68  32.92  21.221   4.177
08/02/18 08:45:00 20.33  50.15 45.68  32.92  21.221   4.177
08/02/18 08:45:04 20.33  50.15 45.68  32.92  21.220   4.176
08/02/18 08:45:06 20.33  50.15 45.68  32.92  21.220   4.176
08/02/18 08:45:09 20.33  50.15 45.68  32.92  21.220   4.176
08/02/18 08:45:12 20.33  50.15 45.68  32.92  21.220   4.176
08/02/18 08:45:16 20.33  50.15 45.68  32.92  21.221   4.176
08/02/18 08:45:18 20.33  50.15 45.68  32.92  21.222   4.177
08/02/18 08:45:21 20.33  50.15 45.68  32.92  21.222   4.177
08/02/18 08:45:24 20.33  50.15 45.68  32.92  21.222   4.177
08/02/18 08:45:28 20.33  50.15 45.68  32.92  21.224   4.178
08/02/18 08:45:30 20.33  50.15 45.68  32.92  21.223   4.178
08/02/18 08:45:33 20.33  50.15 45.68  32.92  21.223   4.178
08/02/18 08:45:36 20.33  50.15 45.68  32.92  21.221   4.177
08/02/18 08:45:40 20.33  50.15 45.68  32.92  21.218   4.175
08/02/18 08:45:42 20.33  50.15 45.68  32.92  21.217   4.174
08/02/18 08:45:45 20.33  50.15 45.68  32.92  21.215   4.172
08/02/18 08:45:48 20.33  50.15 45.68  32.92  21.216   4.173
08/02/18 08:45:52 20.33  50.15 45.68  32.92  21.216   4.173
08/02/18 08:45:54 20.33  50.15 45.68  32.92  21.215   4.173
08/02/18 08:45:57 20.33  50.15 45.68  32.92  21.215   4.172
08/02/18 08:46:00 20.33  50.15 45.68  32.92  21.214   4.172
08/02/18 08:46:04 20.33  50.15 45.68  32.92  21.212   4.170
08/02/18 08:46:06 20.33  50.15 45.68  32.92  21.211   4.170
08/02/18 08:46:09 20.33  50.15 45.68  32.92  21.211   4.170
08/02/18 08:46:12 20.33  50.15 45.68  32.92  21.211   4.170
08/02/18 08:46:16 20.33  50.15 45.68  32.92  21.211   4.170
08/02/18 08:46:18 20.33  50.15 45.68  32.92  21.211   4.170
08/02/18 08:46:21 20.33  50.15 45.68  32.92  21.211   4.170
08/02/18 08:46:24 20.33  50.15 45.68  32.92  21.212   4.170
08/02/18 08:46:28 20.33  50.15 45.68  32.92  21.211   4.170
08/02/18 08:46:30 20.33  50.15 45.68  32.92  21.211   4.170
08/02/18 08:46:33 20.33  50.15 45.68  32.92  21.212   4.170
08/02/18 08:46:36 20.34  50.15 45.68  32.91  21.211   4.170
08/02/18 08:46:40 20.34  50.15 45.68  32.92  21.212   4.170
08/02/18 08:46:42 20.34  50.15 45.68  32.91  21.211   4.170
08/02/18 08:46:45 20.34  50.15 45.68  32.91  21.212   4.170
08/02/18 08:46:48 20.34  50.15 45.68  32.91  21.211   4.170
08/02/18 08:46:52 20.34  50.15 45.68  32.91  21.212   4.171
08/02/18 08:46:54 20.34  50.15 45.68  32.92  21.213   4.171
08/02/18 08:46:57 20.34  50.15 45.68  32.92  21.213   4.171
08/02/18 08:47:00 20.34  50.15 45.68  32.92  21.211   4.170
08/02/18 08:47:04 20.34  50.15 45.68  32.92  21.210   4.169
08/02/18 08:47:06 20.34  50.15 45.68  32.92  21.209   4.169
08/02/18 08:47:09 20.34  50.15 45.68  32.92  21.208   4.168
08/02/18 08:47:12 20.34  50.15 45.68  32.92  21.207   4.167
08/02/18 08:47:16 20.34  50.15 45.68  32.92  21.207   4.167
08/02/18 08:47:18 20.34  50.15 45.68  32.92  21.206   4.166
08/02/18 08:47:21 20.34  50.15 45.68  32.92  21.207   4.167
08/02/18 08:47:24 20.34  50.15 45.68  32.92  21.206   4.166
08/02/18 08:47:28 20.34  50.15 45.68  32.92  21.207   4.167
08/02/18 08:47:30 20.34  50.15 45.68  32.92  21.207   4.167
08/02/18 08:47:33 20.34  50.15 45.68  32.92  21.208   4.167
08/02/18 08:47:36 20.34  50.15 45.68  32.92  21.208   4.168
08/02/18 08:47:40 20.34  50.15 45.68  32.92  21.207   4.167
08/02/18 08:47:42 20.34  50.15 45.68  32.91  21.206   4.166
08/02/18 08:47:45 20.34  50.15 45.68  32.91  21.204   4.164
08/02/18 08:47:48 20.34  50.15 45.68  32.91  21.203   4.164
08/02/18 08:47:52 20.34  50.15 45.69  32.91  21.203   4.164
08/02/18 08:47:54 20.34  50.15 45.69  32.91  21.204   4.164
08/02/18 08:47:57 20.34  50.15 45.69  32.91  21.204   4.165
08/02/18 08:48:00 20.34  50.14 45.69  32.91  21.205   4.165
08/02/18 08:48:04 20.35  50.14 45.69  32.91  21.204   4.165
08/02/18 08:48:06 20.35  50.14 45.69  32.91  21.203   4.164
08/02/18 08:48:09 20.35  50.14 45.69  32.91  21.204   4.165
08/02/18 08:48:12 20.35  50.14 45.69  32.91  21.205   4.166
08/02/18 08:48:16 20.35  50.14 45.69  32.91  21.205   4.166
08/02/18 08:48:18 20.35  50.14 45.69  32.91  21.204   4.165
08/02/18 08:48:21 20.35  50.14 45.69  32.91  21.204   4.164
08/02/18 08:48:24 20.35  50.14 45.69  32.91  21.203   4.164
08/02/18 08:48:28 20.35  50.14 45.69  32.91  21.202   4.164
08/02/18 08:48:30 20.35  50.14 45.69  32.91  21.201   4.163
08/02/18 08:48:33 20.35  50.14 45.69  32.91  21.201   4.163
08/02/18 08:48:36 20.35  50.14 45.69  32.91  21.200   4.162
08/02/18 08:48:40 20.35  50.15 45.69  32.91  21.201   4.163
08/02/18 08:48:42 20.35  50.15 45.69  32.91  21.202   4.163
08/02/18 08:48:45 20.34  50.15 45.69  32.91  21.201   4.163
08/02/18 08:48:48 20.34  50.15 45.69  32.91  21.200   4.162
08/02/18 08:48:52 20.34  50.15 45.69  32.91  21.201   4.162
08/02/18 08:48:54 20.34  50.15 45.69  32.91  21.199   4.162
08/02/18 08:48:57 20.34  50.15 45.69  32.91  21.199   4.161
08/02/18 08:49:00 20.35  50.15 45.69  32.91  21.198   4.161
08/02/18 08:49:04 20.35  50.15 45.69  32.91  21.195   4.159
08/02/18 08:49:06 20.35  50.15 45.69  32.91  21.196   4.159
08/02/18 08:49:09 20.35  50.15 45.69  32.91  21.196   4.159
08/02/18 08:49:12 20.35  50.15 45.69  32.91  21.197   4.160
08/02/18 08:49:16 20.35  50.15 45.69  32.91  21.197   4.160
08/02/18 08:49:18 20.35  50.15 45.69  32.91  21.196   4.159
08/02/18 08:49:21 20.35  50.15 45.69  32.91  21.194   4.158
08/02/18 08:49:24 20.35  50.15 45.69  32.91  21.193   4.157
08/02/18 08:49:28 20.35  50.15 45.69  32.91  21.193   4.157
08/02/18 08:49:30 20.35  50.15 45.69  32.91  21.192   4.156
08/02/18 08:49:33 20.35  50.15 45.69  32.91  21.192   4.157
08/02/18 08:49:36 20.35  50.15 45.69  32.91  21.191   4.156
08/02/18 08:49:40 20.35  50.15 45.69  32.91  21.192   4.156
08/02/18 08:49:42 20.35  50.15 45.69  32.91  21.191   4.156
08/02/18 08:49:45 20.35  50.15 45.69  32.91  21.191   4.156
08/02/18 08:49:48 20.35  50.15 45.69  32.91  21.193   4.157
08/02/18 08:49:52 20.35  50.15 45.69  32.91  21.192   4.157
08/02/18 08:49:54 20.35  50.15 45.69  32.91  21.192   4.157
08/02/18 08:49:57 20.35  50.15 45.69  32.91  21.192   4.157
08/02/18 08:50:00 20.35  50.15 45.69  32.91  21.192   4.157
08/02/18 08:50:04 20.35  50.15 45.69  32.91  21.193   4.158
08/02/18 08:50:06 20.35  50.15 45.69  32.91  21.193   4.157
08/02/18 08:50:09 20.35  50.15 45.69  32.91  21.192   4.156
08/02/18 08:50:12 20.35  50.15 45.69  32.91  21.191   4.156
08/02/18 08:50:16 20.35  50.15 45.69  32.91  21.190   4.156
08/02/18 08:50:18 20.35  50.15 45.69  32.91  21.190   4.155
08/02/18 08:50:21 20.35  50.15 45.69  32.91  21.189   4.155
08/02/18 08:50:24 20.35  50.14 45.69  32.91  21.189   4.155
08/02/18 08:50:28 20.36  50.14 45.69  32.91  21.188   4.154
08/02/18 08:50:30 20.36  50.14 45.69  32.91  21.187   4.153
08/02/18 08:50:33 20.36  50.14 45.69  32.91  21.186   4.153
08/02/18 08:50:36 20.36  50.14 45.69  32.91  21.186   4.152
08/02/18 08:50:40 20.36  50.14 45.70  32.91  21.185   4.152
08/02/18 08:50:42 20.36  50.14 45.70  32.91  21.184   4.151
08/02/18 08:50:45 20.36  50.14 45.70  32.91  21.184   4.151
08/02/18 08:50:48 20.36  50.14 45.70  32.91  21.185   4.152
08/02/18 08:50:52 20.35  50.15 45.70  32.91  21.184   4.151
08/02/18 08:50:54 20.35  50.15 45.70  32.91  21.185   4.151
08/02/18 08:50:57 20.35  50.15 45.70  32.91  21.185   4.152
08/02/18 08:51:00 20.36  50.15 45.70  32.91  21.185   4.151
08/02/18 08:51:04 20.36  50.15 45.70  32.91  21.184   4.151
08/02/18 08:51:06 20.36  50.14 45.70  32.91  21.183   4.151
08/02/18 08:51:09 20.36  50.14 45.70  32.91  21.182   4.150
08/02/18 08:51:12 20.36  50.15 45.70  32.91  21.182   4.150
08/02/18 08:51:16 20.36  50.14 45.70  32.91  21.182   4.149
08/02/18 08:51:18 20.36  50.14 45.70  32.91  21.182   4.150
08/02/18 08:51:21 20.36  50.15 45.70  32.91  21.181   4.149
08/02/18 08:51:24 20.36  50.15 45.70  32.91  21.180   4.148
08/02/18 08:51:28 20.36  50.15 45.70  32.91  21.181   4.149
08/02/18 08:51:30 20.36  50.14 45.70  32.91  21.181   4.149
08/02/18 08:51:33 20.36  50.14 45.70  32.91  21.182   4.150
08/02/18 08:51:36 20.36  50.14 45.70  32.91  21.183   4.150
08/02/18 08:51:40 20.36  50.14 45.70  32.91  21.184   4.151
08/02/18 08:51:42 20.36  50.14 45.70  32.91  21.184   4.151
08/02/18 08:51:45 20.36  50.15 45.70  32.91  21.182   4.150
08/02/18 08:51:48 20.36  50.15 45.70  32.91  21.180   4.148
08/02/18 08:51:52 20.36  50.15 45.70  32.91  21.178   4.147
08/02/18 08:51:54 20.36  50.15 45.70  32.91  21.178   4.147
08/02/18 08:51:57 20.36  50.15 45.70  32.91  21.179   4.147
08/02/18 08:52:00 20.36  50.15 45.70  32.91  21.178   4.147
08/02/18 08:52:04 20.36  50.14 45.70  32.91  21.176   4.146
08/02/18 08:52:06 20.36  50.14 45.70  32.91  21.176   4.146
08/02/18 08:52:09 20.36  50.15 45.70  32.91  21.177   4.146
08/02/18 08:52:12 20.36  50.15 45.70  32.91  21.178   4.147
08/02/18 08:52:16 20.36  50.15 45.70  32.91  21.179   4.147
08/02/18 08:52:18 20.36  50.15 45.70  32.91  21.178   4.147
08/02/18 08:52:21 20.36  50.15 45.70  32.92  21.176   4.146
08/02/18 08:52:24 20.36  50.15 45.70  32.91  21.173   4.144
08/02/18 08:52:28 20.36  50.15 45.71  32.92  21.171   4.142
08/02/18 08:52:30 20.36  50.15 45.71  32.92  21.171   4.142
08/02/18 08:52:33 20.36  50.15 45.71  32.92  21.171   4.142
08/02/18 08:52:36 20.36  50.15 45.71  32.92  21.170   4.142
08/02/18 08:52:40 20.36  50.15 45.71  32.91  21.170   4.142
08/02/18 08:52:42 20.36  50.15 45.71  32.91  21.171   4.142
08/02/18 08:52:45 20.36  50.15 45.71  32.91  21.173   4.144
08/02/18 08:52:48 20.37  50.15 45.71  32.91  21.174   4.144
08/02/18 08:52:52 20.36  50.15 45.71  32.91  21.173   4.144
08/02/18 08:52:54 20.36  50.15 45.71  32.91  21.172   4.143
08/02/18 08:52:57 20.37  50.15 45.71  32.91  21.170   4.142
08/02/18 08:53:00 20.37  50.15 45.71  32.91  21.169   4.141
08/02/18 08:53:04 20.37  50.15 45.71  32.91  21.167   4.140
08/02/18 08:53:06 20.37  50.15 45.71  32.91  21.166   4.139
08/02/18 08:53:09 20.36  50.15 45.71  32.91  21.165   4.138
08/02/18 08:53:12 20.37  50.15 45.71  32.91  21.164   4.137
08/02/18 08:53:16 20.37  50.15 45.71  32.91  21.164   4.137
08/02/18 08:53:18 20.37  50.15 45.71  32.91  21.164   4.137
08/02/18 08:53:21 20.37  50.15 45.71  32.91  21.163   4.137
08/02/18 08:53:24 20.37  50.15 45.71  32.91  21.164   4.137
08/02/18 08:53:28 20.37  50.15 45.71  32.91  21.165   4.138
08/02/18 08:53:30 20.37  50.15 45.71  32.91  21.165   4.138
08/02/18 08:53:33 20.37  50.15 45.71  32.91  21.165   4.138
08/02/18 08:53:36 20.37  50.15 45.71  32.91  21.164   4.137
08/02/18 08:53:40 20.37  50.15 45.71  32.91  21.163   4.136
08/02/18 08:53:42 20.37  50.15 45.71  32.91  21.162   4.136
08/02/18 08:53:45 20.37  50.15 45.71  32.91  21.161   4.135
08/02/18 08:53:48 20.37  50.15 45.71  32.91  21.161   4.135
08/02/18 08:53:52 20.37  50.15 45.71  32.91  21.160   4.134
08/02/18 08:53:54 20.37  50.15 45.71  32.91  21.159   4.134
08/02/18 08:53:57 20.37  50.15 45.71  32.91  21.158   4.133
08/02/18 08:54:00 20.37  50.15 45.71  32.91  21.158   4.133
08/02/18 08:54:04 20.37  50.15 45.71  32.91  21.159   4.134
08/02/18 08:54:06 20.37  50.15 45.71  32.91  21.160   4.134
08/02/18 08:54:09 20.37  50.15 45.71  32.92  21.159   4.134
08/02/18 08:54:12 20.37  50.15 45.71  32.92  21.158   4.133
08/02/18 08:54:16 20.37  50.15 45.71  32.92  21.156   4.132
08/02/18 08:54:18 20.37  50.15 45.71  32.92  21.155   4.131
08/02/18 08:54:21 20.37  50.15 45.71  32.92  21.155   4.131
08/02/18 08:54:24 20.36  50.15 45.71  32.92  21.156   4.132
08/02/18 08:54:28 20.36  50.15 45.71  32.92  21.156   4.132
08/02/18 08:54:30 20.36  50.15 45.71  32.92  21.156   4.131
08/02/18 08:54:33 20.37  50.15 45.71  32.92  21.156   4.132
08/02/18 08:54:36 20.37  50.15 45.71  32.92  21.156   4.132
08/02/18 08:54:40 20.37  50.15 45.71  32.92  21.156   4.132
08/02/18 08:54:42 20.37  50.15 45.71  32.91  21.155   4.131
08/02/18 08:54:45 20.37  50.15 45.71  32.91  21.153   4.130
08/02/18 08:54:48 20.37  50.15 45.71  32.92  21.153   4.130
08/02/18 08:54:52 20.37  50.15 45.71  32.92  21.153   4.130
08/02/18 08:54:54 20.37  50.15 45.71  32.92  21.153   4.130
08/02/18 08:54:57 20.37  50.15 45.71  32.92  21.152   4.129
08/02/18 08:55:00 20.37  50.15 45.71  32.92  21.153   4.130
08/02/18 08:55:04 20.37  50.15 45.71  32.92  21.153   4.130
08/02/18 08:55:06 20.37  50.15 45.71  32.92  21.153   4.130
08/02/18 08:55:09 20.37  50.15 45.71  32.92  21.153   4.130
08/02/18 08:55:12 20.37  50.15 45.71  32.92  21.153   4.130
08/02/18 08:55:16 20.37  50.15 45.71  32.92  21.150   4.128
08/02/18 08:55:18 20.37  50.15 45.71  32.92  21.148   4.126
08/02/18 08:55:21 20.37  50.15 45.71  32.92  21.146   4.125
08/02/18 08:55:24 20.37  50.15 45.71  32.91  21.145   4.124
08/02/18 08:55:28 20.37  50.15 45.71  32.91  21.146   4.125
08/02/18 08:55:30 20.37  50.15 45.71  32.91  21.146   4.125
08/02/18 08:55:33 20.37  50.15 45.71  32.91  21.145   4.124
08/02/18 08:55:36 20.37  50.15 45.71  32.91  21.146   4.125
08/02/18 08:55:40 20.37  50.15 45.71  32.91  21.146   4.125
08/02/18 08:55:42 20.37  50.15 45.71  32.91  21.145   4.124
08/02/18 08:55:45 20.37  50.15 45.71  32.91  21.145   4.124
08/02/18 08:55:48 20.37  50.15 45.71  32.91  21.145   4.124
08/02/18 08:55:52 20.37  50.15 45.72  32.91  21.145   4.124
08/02/18 08:55:54 20.37  50.15 45.72  32.91  21.145   4.124
08/02/18 08:55:57 20.37  50.15 45.72  32.91  21.146   4.125
08/02/18 08:56:00 20.37  50.15 45.72  32.92  21.146   4.125
08/02/18 08:56:04 20.37  50.15 45.72  32.92  21.146   4.125
08/02/18 08:56:06 20.37  50.15 45.72  32.92  21.146   4.125
08/02/18 08:56:09 20.37  50.15 45.72  32.92  21.144   4.124
08/02/18 08:56:12 20.37  50.15 45.72  32.92  21.142   4.122
08/02/18 08:56:16 20.37  50.15 45.72  32.92  21.139   4.120
08/02/18 08:56:18 20.37  50.15 45.72  32.92  21.138   4.119
08/02/18 08:56:21 20.37  50.15 45.72  32.92  21.137   4.119
08/02/18 08:56:24 20.37  50.15 45.72  32.92  21.137   4.119
08/02/18 08:56:28 20.37  50.15 45.72  32.92  21.138   4.119
08/02/18 08:56:30 20.37  50.15 45.72  32.92  21.138   4.119
08/02/18 08:56:33 20.37  50.15 45.72  32.92  21.139   4.120
08/02/18 08:56:36 20.37  50.15 45.72  32.92  21.139   4.120
08/02/18 08:56:40 20.37  50.15 45.72  32.91  21.139   4.120
08/02/18 08:56:42 20.37  50.15 45.72  32.91  21.139   4.120
08/02/18 08:56:45 20.37  50.15 45.72  32.92  21.138   4.120
08/02/18 08:56:48 20.37  50.15 45.72  32.91  21.138   4.119
08/02/18 08:56:52 20.37  50.15 45.72  32.91  21.136   4.118
08/02/18 08:56:54 20.37  50.15 45.72  32.92  21.136   4.118
08/02/18 08:56:57 20.37  50.15 45.72  32.92  21.136   4.118
08/02/18 08:57:00 20.38  50.15 45.72  32.91  21.137   4.119
08/02/18 08:57:04 20.38  50.15 45.72  32.91  21.138   4.119
08/02/18 08:57:06 20.38  50.15 45.72  32.91  21.139   4.120
08/02/18 08:57:09 20.38  50.15 45.72  32.91  21.139   4.120
08/02/18 08:57:12 20.38  50.15 45.72  32.91  21.137   4.119
08/02/18 08:57:16 20.38  50.15 45.72  32.92  21.136   4.118
08/02/18 08:57:18 20.38  50.15 45.72  32.91  21.136   4.118
08/02/18 08:57:21 20.38  50.15 45.72  32.91  21.135   4.117
08/02/18 08:57:24 20.38  50.15 45.72  32.91  21.134   4.117
08/02/18 08:57:28 20.38  50.15 45.72  32.91  21.133   4.116
08/02/18 08:57:30 20.38  50.15 45.72  32.91  21.132   4.116
08/02/18 08:57:33 20.38  50.15 45.72  32.91  21.132   4.115
08/02/18 08:57:36 20.38  50.15 45.72  32.91  21.131   4.115
08/02/18 08:57:40 20.38  50.15 45.72  32.91  21.132   4.115
08/02/18 08:57:42 20.38  50.15 45.72  32.91  21.132   4.115
08/02/18 08:57:45 20.38  50.15 45.72  32.91  21.131   4.115
08/02/18 08:57:48 20.38  50.15 45.72  32.91  21.130   4.114
08/02/18 08:57:52 20.38  50.15 45.72  32.91  21.128   4.113
08/02/18 08:57:54 20.38  50.15 45.72  32.91  21.127   4.112
08/02/18 08:57:57 20.38  50.15 45.72  32.91  21.127   4.112
08/02/18 08:58:00 20.38  50.15 45.72  32.92  21.127   4.112
08/02/18 08:58:04 20.38  50.15 45.72  32.91  21.128   4.113
08/02/18 08:58:06 20.38  50.15 45.72  32.91  21.127   4.112
08/02/18 08:58:09 20.38  50.15 45.72  32.91  21.126   4.111
08/02/18 08:58:12 20.38  50.15 45.72  32.91  21.125   4.110
08/02/18 08:58:16 20.38  50.15 45.72  32.91  21.122   4.108
08/02/18 08:58:18 20.38  50.15 45.72  32.91  21.121   4.107
08/02/18 08:58:21 20.38  50.15 45.72  32.91  21.120   4.107
08/02/18 08:58:24 20.38  50.15 45.72  32.91  21.120   4.107
08/02/18 08:58:28 20.38  50.15 45.72  32.91  21.120   4.107
08/02/18 08:58:30 20.38  50.15 45.72  32.92  21.120   4.107
08/02/18 08:58:33 20.38  50.15 45.72  32.92  21.121   4.107
08/02/18 08:58:36 20.38  50.15 45.72  32.92  21.120   4.107
08/02/18 08:58:40 20.38  50.15 45.72  32.92  21.121   4.107
08/02/18 08:58:42 20.38  50.15 45.72  32.91  21.121   4.107
08/02/18 08:58:45 20.38  50.15 45.72  32.91  21.120   4.107
08/02/18 08:58:48 20.38  50.15 45.73  32.91  21.120   4.107
08/02/18 08:58:52 20.38  50.15 45.73  32.91  21.119   4.106
08/02/18 08:58:54 20.38  50.15 45.73  32.91  21.119   4.106
08/02/18 08:58:57 20.38  50.15 45.73  32.91  21.119   4.106
08/02/18 08:59:00 20.38  50.15 45.73  32.91  21.119   4.106
08/02/18 08:59:04 20.38  50.15 45.73  32.91  21.118   4.106
08/02/18 08:59:06 20.39  50.15 45.73  32.91  21.118   4.105
08/02/18 08:59:09 20.39  50.15 45.73  32.91  21.117   4.105
08/02/18 08:59:12 20.39  50.15 45.73  32.91  21.118   4.106
08/02/18 08:59:16 20.39  50.15 45.73  32.91  21.118   4.106
08/02/18 08:59:18 20.39  50.15 45.73  32.91  21.117   4.105
08/02/18 08:59:21 20.39  50.15 45.73  32.91  21.117   4.105
08/02/18 08:59:24 20.39  50.15 45.73  32.91  21.115   4.104
08/02/18 08:59:28 20.39  50.15 45.73  32.91  21.113   4.103
08/02/18 08:59:30 20.39  50.15 45.73  32.91  21.113   4.102
08/02/18 08:59:33 20.39  50.15 45.73  32.91  21.114   4.103
08/02/18 08:59:36 20.39  50.15 45.73  32.91  21.115   4.104
08/02/18 08:59:40 20.39  50.15 45.73  32.91  21.116   4.104
08/02/18 08:59:42 20.39  50.15 45.73  32.91  21.115   4.104
08/02/18 08:59:45 20.39  50.15 45.73  32.91  21.115   4.103
08/02/18 08:59:48 20.39  50.15 45.73  32.91  21.115   4.103
08/02/18 08:59:52 20.39  50.15 45.73  32.91  21.114   4.103
08/02/18 08:59:54 20.39  50.15 45.73  32.91  21.113   4.103
08/02/18 08:59:57 20.39  50.15 45.73  32.91  21.112   4.102
08/02/18 09:00:00 20.39  50.15 45.73  32.91  21.111   4.101
08/02/18 09:00:04 20.39  50.15 45.73  32.91  21.109   4.100
08/02/18 09:00:06 20.39  50.15 45.73  32.91  21.109   4.100
08/02/18 09:00:09 20.39  50.15 45.73  32.91  21.109   4.099
08/02/18 09:00:12 20.39  50.15 45.73  32.91  21.108   4.099
08/02/18 09:00:16 20.39  50.15 45.73  32.91  21.107   4.098
08/02/18 09:00:18 20.39  50.15 45.73  32.91  21.107   4.099
08/02/18 09:00:21 20.39  50.15 45.73  32.91  21.108   4.099
08/02/18 09:00:24 20.39  50.15 45.73  32.91  21.108   4.099
08/02/18 09:00:28 20.39  50.15 45.73  32.91  21.108   4.099
08/02/18 09:00:30 20.39  50.15 45.73  32.91  21.107   4.099
08/02/18 09:00:33 20.39  50.15 45.73  32.91  21.107   4.098
08/02/18 09:00:36 20.39  50.15 45.73  32.91  21.106   4.098
08/02/18 09:00:40 20.39  50.15 45.73  32.91  21.105   4.097
08/02/18 09:00:42 20.39  50.15 45.73  32.91  21.104   4.096
08/02/18 09:00:45 20.39  50.15 45.73  32.91  21.104   4.096
08/02/18 09:00:48 20.39  50.15 45.73  32.91  21.103   4.095
08/02/18 09:00:52 20.39  50.15 45.73  32.91  21.103   4.096
08/02/18 09:00:54 20.39  50.15 45.73  32.91  21.103   4.095
08/02/18 09:00:57 20.39  50.15 45.73  32.91  21.102   4.094
08/02/18 09:01:00 20.39  50.15 45.73  32.91  21.101   4.094
08/02/18 09:01:04 20.39  50.15 45.73  32.91  21.101   4.094
08/02/18 09:01:06 20.39  50.15 45.73  32.91  21.101   4.094
08/02/18 09:01:09 20.39  50.15 45.73  32.91  21.101   4.094
08/02/18 09:01:12 20.39  50.15 45.73  32.91  21.101   4.094
08/02/18 09:01:16 20.39  50.15 45.73  32.91  21.102   4.095
08/02/18 09:01:18 20.39  50.15 45.73  32.91  21.102   4.095
08/02/18 09:01:21 20.39  50.15 45.73  32.91  21.102   4.095
08/02/18 09:01:24 20.39  50.15 45.73  32.91  21.101   4.094
08/02/18 09:01:28 20.39  50.15 45.73  32.91  21.100   4.093
08/02/18 09:01:30 20.39  50.15 45.73  32.91  21.100   4.093
08/02/18 09:01:33 20.39  50.15 45.74  32.91  21.100   4.093
08/02/18 09:01:36 20.39  50.15 45.74  32.91  21.100   4.093
08/02/18 09:01:40 20.39  50.15 45.74  32.91  21.099   4.092
08/02/18 09:01:42 20.40  50.15 45.74  32.91  21.098   4.092
08/02/18 09:01:45 20.40  50.15 45.74  32.91  21.097   4.091
08/02/18 09:01:48 20.40  50.15 45.74  32.91  21.096   4.091
08/02/18 09:01:52 20.40  50.15 45.74  32.91  21.095   4.090
08/02/18 09:01:54 20.40  50.15 45.74  32.91  21.093   4.089
08/02/18 09:01:57 20.40  50.15 45.74  32.91  21.092   4.088
08/02/18 09:02:00 20.40  50.15 45.74  32.91  21.091   4.087
08/02/18 09:02:04 20.40  50.15 45.74  32.91  21.091   4.087
08/02/18 09:02:06 20.40  50.15 45.74  32.91  21.091   4.087
08/02/18 09:02:09 20.40  50.15 45.74  32.91  21.092   4.088
08/02/18 09:02:12 20.40  50.15 45.74  32.91  21.092   4.088
08/02/18 09:02:16 20.40  50.15 45.74  32.91  21.093   4.089
08/02/18 09:02:18 20.40  50.15 45.74  32.91  21.094   4.089
08/02/18 09:02:21 20.40  50.14 45.74  32.91  21.095   4.090
08/02/18 09:02:24 20.40  50.15 45.74  32.91  21.095   4.090
08/02/18 09:02:28 20.40  50.15 45.74  32.91  21.095   4.090
08/02/18 09:02:30 20.40  50.15 45.74  32.91  21.095   4.090
08/02/18 09:02:33 20.40  50.15 45.74  32.91  21.094   4.089
08/02/18 09:02:36 20.40  50.15 45.74  32.91  21.093   4.089
08/02/18 09:02:40 20.40  50.15 45.74  32.91  21.091   4.087
08/02/18 09:02:42 20.40  50.15 45.74  32.91  21.090   4.087
08/02/18 09:02:45 20.40  50.15 45.74  32.91  21.089   4.086
08/02/18 09:02:48 20.40  50.15 45.74  32.91  21.088   4.085
08/02/18 09:02:52 20.40  50.15 45.74  32.91  21.088   4.085
08/02/18 09:02:54 20.40  50.15 45.74  32.91  21.088   4.085
08/02/18 09:02:57 20.40  50.15 45.74  32.91  21.089   4.086
08/02/18 09:03:00 20.40  50.15 45.74  32.91  21.089   4.086
08/02/18 09:03:04 20.40  50.14 45.74  32.91  21.089   4.086
08/02/18 09:03:06 20.40  50.14 45.74  32.91  21.087   4.085
08/02/18 09:03:09 20.40  50.15 45.74  32.91  21.086   4.084
08/02/18 09:03:12 20.40  50.15 45.74  32.91  21.085   4.083
08/02/18 09:03:16 20.40  50.15 45.74  32.91  21.084   4.082
08/02/18 09:03:18 20.40  50.15 45.74  32.91  21.084   4.082
08/02/18 09:03:21 20.40  50.15 45.74  32.91  21.084   4.082
08/02/18 09:03:24 20.40  50.15 45.75  32.91  21.084   4.082
08/02/18 09:03:28 20.40  50.15 45.75  32.91  21.084   4.082
08/02/18 09:03:30 20.40  50.15 45.75  32.91  21.084   4.083
08/02/18 09:03:33 20.40  50.15 45.75  32.91  21.084   4.083
08/02/18 09:03:36 20.41  50.15 45.75  32.91  21.084   4.082
08/02/18 09:03:40 20.41  50.15 45.75  32.91  21.083   4.082
08/02/18 09:03:42 20.41  50.15 45.75  32.91  21.082   4.081
08/02/18 09:03:45 20.41  50.15 45.75  32.91  21.081   4.080
08/02/18 09:03:48 20.41  50.15 45.75  32.91  21.080   4.080
08/02/18 09:03:52 20.41  50.15 45.75  32.91  21.080   4.079
08/02/18 09:03:54 20.41  50.14 45.75  32.91  21.079   4.079
08/02/18 09:03:57 20.41  50.14 45.75  32.91  21.079   4.079
08/02/18 09:04:00 20.41  50.14 45.75  32.91  21.079   4.079
08/02/18 09:04:04 20.41  50.14 45.75  32.91  21.079   4.079
08/02/18 09:04:06 20.41  50.14 45.75  32.91  21.079   4.079
08/02/18 09:04:09 20.41  50.14 45.75  32.91  21.079   4.079
08/02/18 09:04:12 20.41  50.14 45.75  32.91  21.080   4.079
08/02/18 09:04:16 20.41  50.15 45.75  32.91  21.079   4.078
08/02/18 09:04:18 20.41  50.14 45.75  32.91  21.078   4.078
08/02/18 09:04:21 20.41  50.14 45.75  32.91  21.077   4.078
08/02/18 09:04:24 20.42  50.14 45.75  32.91  21.076   4.077
08/02/18 09:04:28 20.42  50.14 45.75  32.91  21.074   4.076
08/02/18 09:04:30 20.42  50.14 45.75  32.91  21.073   4.075
08/02/18 09:04:33 20.42  50.14 45.75  32.91  21.073   4.074
08/02/18 09:04:36 20.41  50.14 45.75  32.91  21.073   4.075
08/02/18 09:04:40 20.41  50.14 45.75  32.91  21.073   4.075
08/02/18 09:04:42 20.41  50.14 45.75  32.91  21.073   4.075
08/02/18 09:04:45 20.41  50.15 45.75  32.91  21.071   4.073
08/02/18 09:04:48 20.42  50.14 45.75  32.91  21.070   4.073
08/02/18 09:04:52 20.42  50.14 45.75  32.91  21.071   4.074
08/02/18 09:04:54 20.42  50.14 45.75  32.91  21.072   4.074
08/02/18 09:04:57 20.42  50.14 45.75  32.91  21.073   4.075
08/02/18 09:05:00 20.42  50.14 45.75  32.91  21.072   4.074
08/02/18 09:05:04 20.42  50.14 45.75  32.91  21.073   4.075
08/02/18 09:05:06 20.42  50.14 45.76  32.91  21.072   4.074
08/02/18 09:05:09 20.42  50.14 45.76  32.91  21.072   4.074
08/02/18 09:05:12 20.42  50.14 45.76  32.91  21.072   4.074
08/02/18 09:05:16 20.42  50.14 45.76  32.91  21.072   4.074
08/02/18 09:05:18 20.42  50.14 45.76  32.91  21.071   4.073
08/02/18 09:05:21 20.42  50.14 45.76  32.91  21.070   4.073
08/02/18 09:05:24 20.42  50.14 45.76  32.91  21.068   4.072
08/02/18 09:05:28 20.42  50.14 45.76  32.91  21.068   4.072
08/02/18 09:05:30 20.42  50.14 45.76  32.91  21.068   4.071
08/02/18 09:05:33 20.42  50.14 45.76  32.91  21.068   4.072
08/02/18 09:05:36 20.42  50.14 45.76  32.91  21.067   4.071
08/02/18 09:05:40 20.42  50.14 45.76  32.91  21.066   4.070
08/02/18 09:05:42 20.42  50.15 45.76  32.91  21.067   4.071
08/02/18 09:05:45 20.42  50.14 45.76  32.91  21.065   4.069
08/02/18 09:05:48 20.42  50.14 45.76  32.91  21.065   4.069
08/02/18 09:05:52 20.42  50.14 45.76  32.91  21.065   4.069
08/02/18 09:05:54 20.42  50.14 45.76  32.91  21.064   4.069
08/02/18 09:05:57 20.42  50.15 45.76  32.91  21.064   4.069
08/02/18 09:06:00 20.42  50.14 45.76  32.91  21.065   4.069
08/02/18 09:06:04 20.42  50.15 45.76  32.91  21.066   4.070
08/02/18 09:06:06 20.42  50.15 45.76  32.91  21.066   4.070
08/02/18 09:06:09 20.42  50.15 45.76  32.91  21.066   4.070
08/02/18 09:06:12 20.42  50.15 45.76  32.91  21.066   4.070
08/02/18 09:06:16 20.42  50.14 45.76  32.91  21.066   4.070
08/02/18 09:06:18 20.42  50.15 45.76  32.91  21.063   4.068
08/02/18 09:06:21 20.42  50.15 45.76  32.91  21.062   4.067
08/02/18 09:06:24 20.42  50.15 45.76  32.91  21.060   4.066
08/02/18 09:06:28 20.42  50.15 45.77  32.92  21.064   4.069
08/02/18 09:06:30 20.42  50.15 45.77  32.92  21.063   4.067
08/02/18 09:06:33 20.42  50.15 45.77  32.92  21.062   4.067
08/02/18 09:06:36 20.42  50.15 45.77  32.92  21.060   4.066
08/02/18 09:06:40 20.42  50.16 45.77  32.92  21.061   4.066
08/02/18 09:06:42 20.42  50.16 45.77  32.92  21.061   4.066
08/02/18 09:06:45 20.42  50.16 45.77  32.92  21.060   4.066
08/02/18 09:06:48 20.42  50.16 45.77  32.92  21.060   4.065
08/02/18 09:06:52 20.42  50.16 45.77  32.92  21.059   4.065
08/02/18 09:06:54 20.42  50.15 45.77  32.92  21.060   4.066
08/02/18 09:06:57 20.42  50.15 45.77  32.92  21.059   4.065
08/02/18 09:07:00 20.42  50.16 45.77  32.92  21.059   4.065
08/02/18 09:07:04 20.42  50.16 45.77  32.92  21.059   4.065
08/02/18 09:07:06 20.42  50.15 45.77  32.92  21.059   4.065
08/02/18 09:07:09 20.42  50.16 45.77  32.92  21.058   4.065
08/02/18 09:07:12 20.42  50.15 45.77  32.92  21.058   4.064
08/02/18 09:07:16 20.42  50.15 45.77  32.92  21.057   4.063
08/02/18 09:07:18 20.42  50.15 45.77  32.92  21.057   4.064
08/02/18 09:07:21 20.42  50.15 45.77  32.92  21.056   4.063
08/02/18 09:07:24 20.42  50.15 45.77  32.92  21.055   4.062
08/02/18 09:07:28 20.42  50.15 45.77  32.92  21.052   4.060
08/02/18 09:07:30 20.42  50.15 45.77  32.92  21.051   4.060
08/02/18 09:07:33 20.42  50.15 45.77  32.92  21.051   4.060
08/02/18 09:07:36 20.42  50.15 45.77  32.92  21.051   4.059
08/02/18 09:07:40 20.42  50.15 45.77  32.92  21.051   4.059
08/02/18 09:07:42 20.42  50.15 45.77  32.92  21.050   4.059
08/02/18 09:07:45 20.42  50.15 45.77  32.92  21.049   4.058
08/02/18 09:07:48 20.42  50.15 45.76  32.92  21.048   4.057
08/02/18 09:07:52 20.42  50.15 45.76  32.92  21.047   4.057
08/02/18 09:07:54 20.42  50.15 45.77  32.92  21.046   4.056
08/02/18 09:07:57 20.42  50.15 45.76  32.92  21.047   4.057
08/02/18 09:08:00 20.42  50.15 45.76  32.92  21.047   4.057
08/02/18 09:08:04 20.42  50.15 45.76  32.92  21.048   4.058
08/02/18 09:08:06 20.42  50.15 45.76  32.92  21.047   4.057
08/02/18 09:08:09 20.42  50.15 45.76  32.92  21.047   4.057
08/02/18 09:08:12 20.42  50.15 45.76  32.92  21.047   4.057
08/02/18 09:08:16 20.42  50.15 45.76  32.92  21.047   4.057
08/02/18 09:08:18 20.42  50.15 45.76  32.92  21.045   4.056
08/02/18 09:08:21 20.42  50.15 45.76  32.92  21.044   4.055
08/02/18 09:08:24 20.42  50.15 45.76  32.92  21.043   4.054
08/02/18 09:08:28 20.42  50.15 45.76  32.92  21.042   4.054
08/02/18 09:08:30 20.42  50.15 45.76  32.92  21.042   4.054
08/02/18 09:08:33 20.42  50.15 45.76  32.92  21.042   4.054
08/02/18 09:08:36 20.42  50.15 45.76  32.92  21.043   4.054
08/02/18 09:08:40 20.42  50.15 45.76  32.92  21.044   4.055
08/02/18 09:08:42 20.42  50.15 45.76  32.92  21.044   4.055
08/02/18 09:08:45 20.42  50.15 45.76  32.92  21.043   4.054
08/02/18 09:08:48 20.42  50.15 45.76  32.92  21.043   4.054
08/02/18 09:08:52 20.42  50.15 45.76  32.92  21.042   4.053
08/02/18 09:08:54 20.42  50.15 45.76  32.92  21.041   4.053
08/02/18 09:08:57 20.42  50.15 45.76  32.92  21.041   4.052
08/02/18 09:09:00 20.42  50.15 45.76  32.92  21.040   4.052
08/02/18 09:09:04 20.42  50.15 45.76  32.92  21.039   4.052
08/02/18 09:09:06 20.42  50.15 45.76  32.92  21.039   4.051
08/02/18 09:09:09 20.42  50.15 45.76  32.92  21.039   4.051
08/02/18 09:09:12 20.42  50.15 45.76  32.92  21.038   4.050
08/02/18 09:09:16 20.42  50.15 45.76  32.92  21.037   4.050
08/02/18 09:09:18 20.42  50.15 45.76  32.92  21.036   4.049
08/02/18 09:09:21 20.42  50.15 45.76  32.92  21.035   4.048
08/02/18 09:09:24 20.42  50.15 45.76  32.92  21.035   4.049
08/02/18 09:09:28 20.42  50.15 45.76  32.92  21.035   4.048
08/02/18 09:09:30 20.42  50.15 45.76  32.92  21.035   4.048
08/02/18 09:09:33 20.42  50.15 45.76  32.92  21.034   4.048
08/02/18 09:09:36 20.42  50.15 45.77  32.92  21.033   4.047
08/02/18 09:09:40 20.42  50.15 45.76  32.92  21.032   4.046
08/02/18 09:09:42 20.42  50.15 45.76  32.92  21.032   4.046
08/02/18 09:09:45 20.42  50.15 45.76  32.92  21.032   4.047
08/02/18 09:09:48 20.42  50.15 45.76  32.92  21.031   4.046
08/02/18 09:09:52 20.42  50.15 45.76  32.92  21.031   4.046
08/02/18 09:09:54 20.42  50.15 45.76  32.92  21.030   4.045
08/02/18 09:09:57 20.42  50.15 45.76  32.92  21.030   4.045
08/02/18 09:10:00 20.42  50.15 45.76  32.92  21.030   4.045
08/02/18 09:10:04 20.42  50.15 45.76  32.92  21.029   4.044
08/02/18 09:10:06 20.42  50.15 45.76  32.92  21.028   4.044
08/02/18 09:10:09 20.42  50.15 45.76  32.92  21.027   4.043
08/02/18 09:10:12 20.42  50.15 45.76  32.91  21.026   4.043
08/02/18 09:10:16 20.42  50.15 45.76  32.92  21.027   4.043
08/02/18 09:10:18 20.42  50.15 45.76  32.92  21.026   4.042
08/02/18 09:10:21 20.42  50.15 45.76  32.92  21.026   4.042
08/02/18 09:10:24 20.42  50.15 45.76  32.92  21.027   4.043
08/02/18 09:10:28 20.42  50.15 45.76  32.92  21.026   4.042
08/02/18 09:10:30 20.42  50.15 45.76  32.92  21.025   4.042
08/02/18 09:10:33 20.41  50.15 45.76  32.92  21.025   4.042
08/02/18 09:10:36 20.41  50.15 45.76  32.92  21.024   4.041
08/02/18 09:10:40 20.41  50.15 45.76  32.92  21.024   4.041
08/02/18 09:10:42 20.41  50.15 45.76  32.92  21.023   4.041
08/02/18 09:10:45 20.41  50.15 45.76  32.92  21.022   4.040
08/02/18 09:10:48 20.41  50.15 45.76  32.92  21.021   4.039
08/02/18 09:10:52 20.41  50.15 45.76  32.92  21.021   4.039
08/02/18 09:10:54 20.41  50.15 45.76  32.92  21.022   4.040
08/02/18 09:10:57 20.41  50.15 45.76  32.92  21.022   4.040
08/02/18 09:11:00 20.41  50.15 45.76  32.92  21.022   4.040
08/02/18 09:11:04 20.41  50.15 45.76  32.92  21.021   4.039
08/02/18 09:11:06 20.41  50.15 45.76  32.92  21.023   4.041
08/02/18 09:11:09 20.41  50.15 45.75  32.92  21.022   4.040
08/02/18 09:11:12 20.41  50.15 45.75  32.92  21.024   4.041
08/02/18 09:11:16 20.41  50.15 45.75  32.92  21.024   4.041
08/02/18 09:11:18 20.40  50.16 45.75  32.92  21.023   4.040
08/02/18 09:11:21 20.40  50.16 45.75  32.92  21.022   4.040
08/02/18 09:11:24 20.40  50.16 45.75  32.92  21.022   4.040
08/02/18 09:11:28 20.40  50.16 45.75  32.92  21.021   4.039
08/02/18 09:11:30 20.40  50.16 45.75  32.92  21.021   4.039
08/02/18 09:11:33 20.40  50.16 45.75  32.92  21.020   4.038
08/02/18 09:11:36 20.40  50.16 45.75  32.92  21.020   4.038
08/02/18 09:11:40 20.40  50.15 45.75  32.92  21.018   4.037
08/02/18 09:11:42 20.40  50.15 45.74  32.92  21.020   4.038
08/02/18 09:11:45 20.39  50.15 45.74  32.92  21.018   4.037
08/02/18 09:11:48 20.39  50.15 45.74  32.92  21.018   4.037
08/02/18 09:11:52 20.39  50.15 45.74  32.92  21.016   4.035
08/02/18 09:11:54 20.39  50.16 45.74  32.92  21.018   4.037
08/02/18 09:11:57 20.38  50.16 45.74  32.92  21.015   4.035
08/02/18 09:12:00 20.38  50.16 45.73  32.92  21.015   4.035
08/02/18 09:12:04 20.38  50.16 45.73  32.92  21.013   4.033
08/02/18 09:12:06 20.37  50.16 45.73  32.92  21.013   4.033
08/02/18 09:12:09 20.37  50.16 45.73  32.92  21.011   4.032
08/02/18 09:12:12 20.37  50.16 45.72  32.92  21.011   4.032
08/02/18 09:12:16 20.37  50.16 45.72  32.92  21.011   4.032
08/02/18 09:12:18 20.37  50.16 45.72  32.92  21.010   4.031
08/02/18 09:12:21 20.37  50.16 45.72  32.92  21.010   4.031
08/02/18 09:12:24 20.37  50.16 45.72  32.92  21.009   4.030
08/02/18 09:12:28 20.37  50.16 45.72  32.92  21.009   4.031
08/02/18 09:12:30 20.37  50.16 45.72  32.92  21.009   4.030
08/02/18 09:12:33 20.37  50.16 45.72  32.92  21.009   4.031
08/02/18 09:12:36 20.37  50.16 45.72  32.92  21.009   4.031
08/02/18 09:12:40 20.37  50.16 45.72  32.92  21.008   4.030
08/02/18 09:12:42 20.37  50.16 45.72  32.92  21.009   4.030
08/02/18 09:12:45 20.37  50.16 45.72  32.92  21.007   4.029
08/02/18 09:12:48 20.37  50.16 45.72  32.92  21.007   4.029
08/02/18 09:12:52 20.37  50.16 45.72  32.92  21.005   4.028
08/02/18 09:12:54 20.37  50.16 45.72  32.92  21.005   4.028
08/02/18 09:12:57 20.37  50.16 45.72  32.92  21.006   4.028
08/02/18 09:13:00 20.37  50.15 45.72  32.92  21.005   4.028
08/02/18 09:13:04 20.37  50.15 45.72  32.92  21.006   4.028
08/02/18 09:13:06 20.37  50.15 45.72  32.92  21.007   4.030
08/02/18 09:13:09 20.36  50.16 45.71  32.92  21.009   4.030
08/02/18 09:13:12 20.36  50.16 45.71  32.92  21.008   4.030
08/02/18 09:13:16 20.36  50.16 45.71  32.92  21.009   4.031
08/02/18 09:13:18 20.36  50.16 45.71  32.92  21.008   4.030
08/02/18 09:13:21 20.36  50.16 45.71  32.92  21.008   4.030
08/02/18 09:13:24 20.36  50.16 45.71  32.92  21.007   4.030
08/02/18 09:13:28 20.36  50.16 45.71  32.92  21.008   4.030
08/02/18 09:13:30 20.36  50.16 45.71  32.92  21.006   4.029
08/02/18 09:13:33 20.36  50.16 45.71  32.92  21.007   4.029
08/02/18 09:13:36 20.36  50.16 45.71  32.92  21.005   4.028
08/02/18 09:13:40 20.36  50.16 45.71  32.92  21.004   4.027
08/02/18 09:13:42 20.36  50.16 45.71  32.92  21.003   4.026
08/02/18 09:13:45 20.35  50.16 45.71  32.92  21.002   4.026
08/02/18 09:13:48 20.35  50.16 45.71  32.92  21.001   4.025
08/02/18 09:13:52 20.35  50.16 45.70  32.92  21.000   4.024
08/02/18 09:13:54 20.35  50.16 45.70  32.92  21.000   4.025
08/02/18 09:13:57 20.35  50.16 45.70  32.92  20.999   4.023
08/02/18 09:14:00 20.35  50.16 45.70  32.92  20.998   4.023
08/02/18 09:14:04 20.35  50.16 45.70  32.92  20.997   4.023
08/02/18 09:14:06 20.35  50.16 45.70  32.92  20.997   4.022
08/02/18 09:14:09 20.35  50.16 45.70  32.92  20.996   4.022
08/02/18 09:14:12 20.34  50.16 45.70  32.92  20.996   4.021
08/02/18 09:14:16 20.34  50.16 45.70  32.92  20.996   4.021
08/02/18 09:14:18 20.34  50.16 45.70  32.93  20.997   4.022
08/02/18 09:14:21 20.34  50.17 45.70  32.93  20.998   4.023
08/02/18 09:14:24 20.34  50.17 45.70  32.93  20.998   4.023
08/02/18 09:14:28 20.34  50.17 45.70  32.93  20.998   4.023
08/02/18 09:14:30 20.34  50.17 45.70  32.93  20.997   4.022
08/02/18 09:14:33 20.34  50.17 45.70  32.93  20.995   4.021
08/02/18 09:14:36 20.34  50.17 45.70  32.93  20.993   4.020
08/02/18 09:14:40 20.34  50.16 45.70  32.93  20.992   4.019
08/02/18 09:14:42 20.34  50.16 45.70  32.93  20.993   4.019
08/02/18 09:14:45 20.34  50.16 45.70  32.93  20.993   4.019
08/02/18 09:14:48 20.34  50.16 45.70  32.93  20.993   4.020
08/02/18 09:14:52 20.34  50.16 45.70  32.93  20.993   4.019
08/02/18 09:14:54 20.34  50.16 45.70  32.93  20.992   4.019
08/02/18 09:14:57 20.34  50.16 45.70  32.93  20.992   4.019
08/02/18 09:15:00 20.34  50.16 45.70  32.93  20.992   4.019
08/02/18 09:15:04 20.34  50.17 45.70  32.93  20.992   4.019
08/02/18 09:15:06 20.33  50.17 45.69  32.93  20.993   4.020
08/02/18 09:15:09 20.33  50.17 45.69  32.93  20.993   4.020
08/02/18 09:15:12 20.33  50.17 45.69  32.93  20.993   4.020
08/02/18 09:15:16 20.33  50.17 45.69  32.93  20.994   4.020
08/02/18 09:15:18 20.33  50.17 45.69  32.93  20.993   4.019
08/02/18 09:15:21 20.33  50.17 45.69  32.93  20.993   4.019
08/02/18 09:15:24 20.33  50.17 45.69  32.93  20.991   4.018
08/02/18 09:15:28 20.33  50.17 45.69  32.93  20.988   4.016
08/02/18 09:15:30 20.33  50.17 45.69  32.93  20.988   4.016
08/02/18 09:15:33 20.33  50.17 45.69  32.93  20.987   4.015
08/02/18 09:15:36 20.33  50.17 45.69  32.93  20.987   4.015
08/02/18 09:15:40 20.33  50.16 45.69  32.93  20.986   4.015
08/02/18 09:15:42 20.33  50.16 45.69  32.93  20.985   4.014
08/02/18 09:15:45 20.33  50.16 45.69  32.92  20.986   4.015
08/02/18 09:15:48 20.33  50.16 45.69  32.92  20.985   4.014
08/02/18 09:15:52 20.34  50.15 45.69  32.92  20.987   4.015
08/02/18 09:15:54 20.34  50.15 45.69  32.91  20.985   4.014
08/02/18 09:15:57 20.34  50.15 45.69  32.92  20.984   4.013
08/02/18 09:16:00 20.34  50.15 45.69  32.92  20.984   4.014
08/02/18 09:16:04 20.34  50.15 45.69  32.92  20.983   4.013
08/02/18 09:16:06 20.35  50.14 45.69  32.91  20.984   4.013
08/02/18 09:16:09 20.35  50.14 45.69  32.91  20.984   4.014
08/02/18 09:16:12 20.36  50.13 45.69  32.90  20.984   4.014
08/02/18 09:16:16 20.36  50.13 45.69  32.90  20.984   4.013
08/02/18 09:16:18 20.36  50.13 45.69  32.90  20.982   4.012
08/02/18 09:16:21 20.36  50.13 45.69  32.90  20.982   4.012
08/02/18 09:16:24 20.36  50.14 45.69  32.90  20.981   4.011
08/02/18 09:16:28 20.35  50.14 45.69  32.91  20.981   4.011
08/02/18 09:16:30 20.34  50.15 45.69  32.92  20.980   4.011
08/02/18 09:16:33 20.34  50.15 45.69  32.92  20.980   4.011
08/02/18 09:16:36 20.35  50.14 45.69  32.91  20.980   4.010
08/02/18 09:16:40 20.36  50.14 45.69  32.91  20.979   4.010
08/02/18 09:16:42 20.35  50.14 45.69  32.91  20.978   4.009
08/02/18 09:16:45 20.35  50.15 45.69  32.91  20.977   4.008
08/02/18 09:16:48 20.34  50.15 45.69  32.92  20.977   4.008
08/02/18 09:16:52 20.34  50.15 45.69  32.92  20.975   4.007
08/02/18 09:16:54 20.34  50.16 45.69  32.92  20.975   4.007
08/02/18 09:16:57 20.34  50.15 45.69  32.92  20.975   4.007
08/02/18 09:17:00 20.35  50.15 45.69  32.91  20.974   4.007
08/02/18 09:17:04 20.35  50.14 45.69  32.91  20.973   4.006
08/02/18 09:17:06 20.35  50.14 45.69  32.91  20.972   4.005
08/02/18 09:17:09 20.36  50.14 45.69  32.91  20.972   4.005
08/02/18 09:17:12 20.36  50.14 45.69  32.91  20.971   4.005
08/02/18 09:17:16 20.36  50.14 45.69  32.91  20.970   4.004
08/02/18 09:17:18 20.36  50.13 45.69  32.90  20.969   4.003
08/02/18 09:17:21 20.36  50.14 45.69  32.91  20.969   4.003
08/02/18 09:17:24 20.36  50.14 45.69  32.91  20.969   4.003
08/02/18 09:17:28 20.36  50.14 45.70  32.91  20.969   4.003
08/02/18 09:17:30 20.37  50.13 45.70  32.90  20.968   4.003
08/02/18 09:17:33 20.38  50.12 45.70  32.89  20.967   4.001
08/02/18 09:17:36 20.39  50.11 45.70  32.88  20.966   4.001
08/02/18 09:17:40 20.39  50.11 45.70  32.88  20.968   4.002
08/02/18 09:17:42 20.38  50.12 45.70  32.89  20.967   4.002
08/02/18 09:17:45 20.37  50.13 45.70  32.90  20.966   4.001
08/02/18 09:17:48 20.37  50.14 45.70  32.91  20.966   4.001
08/02/18 09:17:52 20.36  50.14 45.70  32.91  20.965   4.000
08/02/18 09:17:54 20.36  50.15 45.70  32.91  20.965   4.000
08/02/18 09:17:57 20.36  50.15 45.70  32.91  20.964   4.000
08/02/18 09:18:00 20.36  50.15 45.70  32.92  20.964   4.000
08/02/18 09:18:04 20.36  50.15 45.70  32.92  20.963   3.999
08/02/18 09:18:06 20.36  50.15 45.70  32.92  20.963   3.999
08/02/18 09:18:09 20.36  50.15 45.70  32.92  20.962   3.998
08/02/18 09:18:12 20.36  50.15 45.70  32.92  20.963   3.999
08/02/18 09:18:16 20.37  50.14 45.70  32.91  20.962   3.998
08/02/18 09:18:18 20.38  50.13 45.70  32.90  20.962   3.999
08/02/18 09:18:21 20.38  50.13 45.71  32.90  20.961   3.998
08/02/18 09:18:24 20.38  50.13 45.71  32.90  20.961   3.998
08/02/18 09:18:28 20.37  50.14 45.71  32.90  20.959   3.997
08/02/18 09:18:30 20.37  50.14 45.71  32.91  20.959   3.996
08/02/18 09:18:33 20.37  50.14 45.71  32.91  20.958   3.995
08/02/18 09:18:36 20.37  50.14 45.71  32.91  20.958   3.995
08/02/18 09:18:40 20.37  50.14 45.71  32.91  20.958   3.995
08/02/18 09:18:42 20.37  50.14 45.71  32.91  20.958   3.996
08/02/18 09:18:45 20.37  50.14 45.71  32.91  20.958   3.995
08/02/18 09:18:48 20.37  50.14 45.71  32.91  20.958   3.995
08/02/18 09:18:52 20.37  50.15 45.71  32.91  20.958   3.995
08/02/18 09:18:54 20.37  50.14 45.71  32.91  20.958   3.996
08/02/18 09:18:57 20.37  50.14 45.71  32.91  20.958   3.996
08/02/18 09:19:00 20.37  50.14 45.71  32.91  20.958   3.996
08/02/18 09:19:04 20.37  50.15 45.71  32.91  20.958   3.995
08/02/18 09:19:06 20.37  50.15 45.71  32.92  20.957   3.995
08/02/18 09:19:09 20.36  50.15 45.71  32.92  20.957   3.994
08/02/18 09:19:12 20.36  50.15 45.71  32.92  20.955   3.994
08/02/18 09:19:16 20.37  50.15 45.71  32.92  20.954   3.993
08/02/18 09:19:18 20.37  50.15 45.71  32.92  20.955   3.993
08/02/18 09:19:21 20.37  50.15 45.71  32.92  20.954   3.993
08/02/18 09:19:24 20.37  50.15 45.71  32.91  20.953   3.992
08/02/18 09:19:28 20.37  50.15 45.71  32.91  20.953   3.992
08/02/18 09:19:30 20.37  50.15 45.71  32.92  20.952   3.991
08/02/18 09:19:33 20.36  50.15 45.71  32.92  20.950   3.990
08/02/18 09:19:36 20.37  50.15 45.71  32.92  20.950   3.990
08/02/18 09:19:40 20.37  50.15 45.71  32.91  20.950   3.990
08/02/18 09:19:42 20.37  50.15 45.71  32.91  20.950   3.990
08/02/18 09:19:45 20.37  50.15 45.71  32.91  20.950   3.990
08/02/18 09:19:48 20.37  50.15 45.71  32.91  20.949   3.990
08/02/18 09:19:52 20.37  50.15 45.71  32.91  20.948   3.989
08/02/18 09:19:54 20.37  50.15 45.71  32.91  20.948   3.988
08/02/18 09:19:57 20.37  50.15 45.71  32.91  20.947   3.988
08/02/18 09:20:00 20.37  50.15 45.71  32.91  20.946   3.987
08/02/18 09:20:04 20.37  50.15 45.71  32.91  20.944   3.986
08/02/18 09:20:06 20.37  50.15 45.71  32.91  20.942   3.985
08/02/18 09:20:09 20.37  50.15 45.71  32.92  20.941   3.984
08/02/18 09:20:12 20.37  50.15 45.71  32.92  20.941   3.984
08/02/18 09:20:16 20.37  50.15 45.71  32.92  20.941   3.984
08/02/18 09:20:18 20.37  50.15 45.71  32.92  20.940   3.983
08/02/18 09:20:21 20.37  50.15 45.71  32.91  20.940   3.983
08/02/18 09:20:24 20.38  50.14 45.71  32.91  20.939   3.983
08/02/18 09:20:28 20.38  50.14 45.71  32.91  20.939   3.983
08/02/18 09:20:30 20.37  50.15 45.71  32.91  20.938   3.982
08/02/18 09:20:33 20.37  50.15 45.72  32.91  20.938   3.982
08/02/18 09:20:36 20.37  50.15 45.72  32.91  20.937   3.981
08/02/18 09:20:40 20.38  50.14 45.72  32.91  20.937   3.981
08/02/18 09:20:42 20.38  50.14 45.72  32.91  20.937   3.981
08/02/18 09:20:45 20.38  50.14 45.72  32.91  20.937   3.981
08/02/18 09:20:48 20.38  50.14 45.72  32.91  20.937   3.981
08/02/18 09:20:52 20.38  50.14 45.72  32.91  20.938   3.982
08/02/18 09:20:54 20.38  50.14 45.72  32.91  20.938   3.981
08/02/18 09:20:57 20.38  50.14 45.72  32.91  20.937   3.981
08/02/18 09:21:00 20.38  50.14 45.72  32.91  20.936   3.980
08/02/18 09:21:04 20.38  50.14 45.72  32.91  20.933   3.979
08/02/18 09:21:06 20.38  50.14 45.72  32.91  20.932   3.978
08/02/18 09:21:09 20.38  50.14 45.72  32.91  20.931   3.977
08/02/18 09:21:12 20.38  50.15 45.72  32.91  20.930   3.976
08/02/18 09:21:16 20.38  50.14 45.72  32.91  20.930   3.976
08/02/18 09:21:18 20.39  50.14 45.72  32.91  20.930   3.976
08/02/18 09:21:21 20.39  50.14 45.72  32.91  20.929   3.976
08/02/18 09:21:24 20.39  50.14 45.73  32.90  20.928   3.975
08/02/18 09:21:28 20.40  50.13 45.73  32.90  20.928   3.975
08/02/18 09:21:30 20.40  50.13 45.73  32.90  20.927   3.974
08/02/18 09:21:33 20.40  50.14 45.73  32.91  20.926   3.974
08/02/18 09:21:36 20.39  50.14 45.73  32.91  20.926   3.973
08/02/18 09:21:40 20.39  50.14 45.73  32.91  20.925   3.973
08/02/18 09:21:42 20.39  50.15 45.73  32.91  20.924   3.972
08/02/18 09:21:45 20.39  50.15 45.73  32.92  20.924   3.972
08/02/18 09:21:48 20.38  50.15 45.73  32.92  20.923   3.971
08/02/18 09:21:52 20.38  50.15 45.73  32.92  20.921   3.970
08/02/18 09:21:54 20.38  50.15 45.73  32.92  20.921   3.970
08/02/18 09:21:57 20.38  50.15 45.73  32.92  20.920   3.969
08/02/18 09:22:00 20.38  50.15 45.73  32.92  20.920   3.970
08/02/18 09:22:04 20.38  50.15 45.73  32.92  20.920   3.969
08/02/18 09:22:06 20.38  50.16 45.73  32.92  20.920   3.970
08/02/18 09:22:09 20.38  50.16 45.73  32.92  20.921   3.970
08/02/18 09:22:12 20.38  50.16 45.73  32.92  20.921   3.970
08/02/18 09:22:16 20.38  50.16 45.73  32.92  20.921   3.970
08/02/18 09:22:18 20.38  50.16 45.73  32.92  20.920   3.970
08/02/18 09:22:21 20.38  50.16 45.73  32.92  20.920   3.969
08/02/18 09:22:24 20.38  50.16 45.73  32.92  20.919   3.969
08/02/18 09:22:28 20.38  50.16 45.73  32.92  20.918   3.968
08/02/18 09:22:30 20.38  50.15 45.73  32.92  20.918   3.968
08/02/18 09:22:33 20.38  50.15 45.73  32.92  20.917   3.968
08/02/18 09:22:36 20.38  50.15 45.73  32.92  20.917   3.967
08/02/18 09:22:40 20.38  50.15 45.73  32.92  20.916   3.966
08/02/18 09:22:42 20.38  50.15 45.73  32.92  20.915   3.966
08/02/18 09:22:45 20.38  50.15 45.73  32.92  20.914   3.965
08/02/18 09:22:48 20.38  50.15 45.73  32.92  20.913   3.964
08/02/18 09:22:52 20.38  50.15 45.73  32.92  20.913   3.964
08/02/18 09:22:54 20.38  50.15 45.73  32.92  20.913   3.964
08/02/18 09:22:57 20.38  50.15 45.73  32.92  20.913   3.965
08/02/18 09:23:00 20.39  50.15 45.73  32.91  20.913   3.965
08/02/18 09:23:04 20.39  50.15 45.73  32.91  20.913   3.964
08/02/18 09:23:06 20.39  50.15 45.73  32.91  20.912   3.964
08/02/18 09:23:09 20.39  50.15 45.73  32.91  20.912   3.964
08/02/18 09:23:12 20.39  50.15 45.73  32.91  20.912   3.964
08/02/18 09:23:16 20.39  50.15 45.73  32.92  20.912   3.964
08/02/18 09:23:18 20.39  50.15 45.73  32.92  20.912   3.964
08/02/18 09:23:21 20.39  50.15 45.73  32.92  20.911   3.963
08/02/18 09:23:24 20.38  50.15 45.73  32.92  20.911   3.963
08/02/18 09:23:28 20.38  50.15 45.73  32.92  20.910   3.962
08/02/18 09:23:30 20.38  50.15 45.73  32.92  20.909   3.962
08/02/18 09:23:33 20.38  50.15 45.73  32.92  20.908   3.961
08/02/18 09:23:36 20.38  50.15 45.73  32.92  20.907   3.961
08/02/18 09:23:40 20.38  50.15 45.73  32.92  20.908   3.961
08/02/18 09:23:42 20.38  50.15 45.73  32.92  20.907   3.961
08/02/18 09:23:45 20.38  50.15 45.73  32.92  20.906   3.960
08/02/18 09:23:48 20.38  50.15 45.73  32.92  20.906   3.960
08/02/18 09:23:52 20.38  50.16 45.73  32.92  20.904   3.959
08/02/18 09:23:54 20.38  50.16 45.73  32.92  20.904   3.958
08/02/18 09:23:57 20.38  50.16 45.73  32.92  20.904   3.958
08/02/18 09:24:00 20.38  50.16 45.73  32.92  20.904   3.958
08/02/18 09:24:04 20.38  50.16 45.73  32.92  20.903   3.958
08/02/18 09:24:06 20.38  50.16 45.73  32.92  20.902   3.957
08/02/18 09:24:09 20.38  50.16 45.73  32.92  20.901   3.956
08/02/18 09:24:12 20.38  50.16 45.73  32.92  20.901   3.956
08/02/18 09:24:16 20.38  50.16 45.73  32.92  20.900   3.956
08/02/18 09:24:18 20.38  50.16 45.73  32.92  20.900   3.956
08/02/18 09:24:21 20.38  50.16 45.73  32.92  20.900   3.956
08/02/18 09:24:24 20.38  50.16 45.73  32.92  20.899   3.955
08/02/18 09:24:28 20.38  50.16 45.73  32.92  20.898   3.955
08/02/18 09:24:30 20.38  50.16 45.73  32.92  20.899   3.955
08/02/18 09:24:33 20.38  50.16 45.73  32.92  20.898   3.954
08/02/18 09:24:36 20.38  50.16 45.73  32.92  20.898   3.954
08/02/18 09:24:40 20.38  50.16 45.73  32.92  20.897   3.954
08/02/18 09:24:42 20.38  50.16 45.73  32.92  20.896   3.953
08/02/18 09:24:45 20.38  50.16 45.73  32.92  20.895   3.952
08/02/18 09:24:48 20.38  50.16 45.73  32.92  20.893   3.951
08/02/18 09:24:52 20.38  50.16 45.73  32.92  20.891   3.950
08/02/18 09:24:54 20.38  50.16 45.73  32.92  20.891   3.949
08/02/18 09:24:57 20.38  50.16 45.73  32.92  20.890   3.949
08/02/18 09:25:00 20.38  50.16 45.73  32.92  20.890   3.948
08/02/18 09:25:04 20.37  50.16 45.73  32.92  20.889   3.948
08/02/18 09:25:06 20.37  50.16 45.73  32.92  20.889   3.948
08/02/18 09:25:09 20.37  50.16 45.73  32.92  20.889   3.948
08/02/18 09:25:12 20.37  50.16 45.73  32.92  20.888   3.947
08/02/18 09:25:16 20.37  50.16 45.73  32.92  20.887   3.947
08/02/18 09:25:18 20.37  50.16 45.73  32.92  20.887   3.946
08/02/18 09:25:21 20.38  50.16 45.73  32.92  20.887   3.946
08/02/18 09:25:24 20.38  50.16 45.73  32.92  20.887   3.946
08/02/18 09:25:28 20.37  50.16 45.73  32.92  20.886   3.946
08/02/18 09:25:30 20.37  50.16 45.73  32.92  20.886   3.946
08/02/18 09:25:33 20.37  50.16 45.73  32.92  20.886   3.946
08/02/18 09:25:36 20.37  50.16 45.73  32.92  20.886   3.946
08/02/18 09:25:40 20.37  50.16 45.73  32.92  20.886   3.946
08/02/18 09:25:42 20.37  50.16 45.73  32.92  20.886   3.946
08/02/18 09:25:45 20.38  50.16 45.73  32.92  20.886   3.946
08/02/18 09:25:48 20.38  50.16 45.73  32.92  20.887   3.946
08/02/18 09:25:52 20.37  50.16 45.73  32.92  20.886   3.946
08/02/18 09:25:54 20.37  50.16 45.73  32.92  20.885   3.945
08/02/18 09:25:57 20.37  50.16 45.73  32.92  20.884   3.945
08/02/18 09:26:00 20.37  50.16 45.72  32.92  20.884   3.945
08/02/18 09:26:04 20.38  50.15 45.72  32.92  20.882   3.944
08/02/18 09:26:06 20.38  50.15 45.72  32.92  20.883   3.944
08/02/18 09:26:09 20.38  50.15 45.72  32.92  20.881   3.942
08/02/18 09:26:12 20.37  50.16 45.72  32.92  20.880   3.942
08/02/18 09:26:16 20.37  50.16 45.72  32.92  20.880   3.942
08/02/18 09:26:18 20.37  50.16 45.72  32.92  20.878   3.941
08/02/18 09:26:21 20.37  50.16 45.72  32.92  20.879   3.941
08/02/18 09:26:24 20.37  50.16 45.72  32.92  20.878   3.941
08/02/18 09:26:28 20.37  50.16 45.72  32.92  20.876   3.939
08/02/18 09:26:30 20.37  50.16 45.72  32.92  20.877   3.940
08/02/18 09:26:33 20.37  50.16 45.72  32.92  20.877   3.940
08/02/18 09:26:36 20.37  50.16 45.72  32.92  20.877   3.940
08/02/18 09:26:40 20.37  50.16 45.72  32.92  20.876   3.940
08/02/18 09:26:42 20.37  50.16 45.72  32.92  20.875   3.939
08/02/18 09:26:45 20.37  50.16 45.72  32.92  20.875   3.939
08/02/18 09:26:48 20.37  50.16 45.72  32.92  20.875   3.938
08/02/18 09:26:52 20.38  50.15 45.72  32.92  20.874   3.938
08/02/18 09:26:54 20.38  50.15 45.72  32.92  20.874   3.937
08/02/18 09:26:57 20.38  50.15 45.72  32.92  20.874   3.938
08/02/18 09:27:00 20.37  50.15 45.72  32.92  20.875   3.938
08/02/18 09:27:04 20.37  50.15 45.72  32.92  20.875   3.938
08/02/18 09:27:06 20.37  50.16 45.72  32.92  20.873   3.937
08/02/18 09:27:09 20.37  50.16 45.72  32.92  20.872   3.936
08/02/18 09:27:12 20.37  50.16 45.72  32.92  20.872   3.936
08/02/18 09:27:16 20.37  50.16 45.72  32.92  20.873   3.937
08/02/18 09:27:18 20.37  50.16 45.72  32.92  20.872   3.936
08/02/18 09:27:21 20.37  50.16 45.72  32.92  20.871   3.936
08/02/18 09:27:24 20.37  50.16 45.72  32.92  20.871   3.935
08/02/18 09:27:28 20.37  50.16 45.72  32.92  20.870   3.935
08/02/18 09:27:30 20.37  50.16 45.72  32.92  20.870   3.935
08/02/18 09:27:33 20.37  50.16 45.72  32.92  20.870   3.935
08/02/18 09:27:36 20.37  50.16 45.72  32.92  20.869   3.934
08/02/18 09:27:40 20.37  50.16 45.72  32.92  20.868   3.933
08/02/18 09:27:42 20.37  50.16 45.72  32.92  20.867   3.933
08/02/18 09:27:45 20.37  50.16 45.72  32.92  20.867   3.933
08/02/18 09:27:48 20.37  50.16 45.72  32.92  20.866   3.932
08/02/18 09:27:52 20.37  50.16 45.72  32.92  20.865   3.932
08/02/18 09:27:54 20.37  50.16 45.72  32.92  20.865   3.931
08/02/18 09:27:57 20.37  50.16 45.72  32.92  20.864   3.931
08/02/18 09:28:00 20.37  50.16 45.72  32.92  20.864   3.931
08/02/18 09:28:04 20.37  50.16 45.72  32.92  20.863   3.930
08/02/18 09:28:06 20.37  50.16 45.72  32.92  20.863   3.930
08/02/18 09:28:09 20.37  50.16 45.72  32.92  20.863   3.930
08/02/18 09:28:12 20.37  50.16 45.72  32.92  20.863   3.930
08/02/18 09:28:16 20.37  50.16 45.72  32.92  20.862   3.929
08/02/18 09:28:18 20.37  50.16 45.72  32.92  20.861   3.929
08/02/18 09:28:21 20.37  50.16 45.72  32.92  20.861   3.929
08/02/18 09:28:24 20.37  50.16 45.72  32.92  20.861   3.929
08/02/18 09:28:28 20.37  50.16 45.72  32.92  20.860   3.928
08/02/18 09:28:30 20.37  50.16 45.72  32.92  20.859   3.928
08/02/18 09:28:33 20.37  50.16 45.72  32.92  20.860   3.928
08/02/18 09:28:36 20.37  50.16 45.72  32.92  20.859   3.927
08/02/18 09:28:40 20.37  50.15 45.72  32.92  20.857   3.926
08/02/18 09:28:42 20.37  50.15 45.72  32.92  20.856   3.926
08/02/18 09:28:45 20.37  50.15 45.72  32.92  20.856   3.925
08/02/18 09:28:48 20.37  50.16 45.72  32.92  20.855   3.925
08/02/18 09:28:52 20.37  50.16 45.72  32.92  20.855   3.925
08/02/18 09:28:54 20.37  50.16 45.72  32.92  20.855   3.925
08/02/18 09:28:57 20.37  50.16 45.72  32.92  20.855   3.925
08/02/18 09:29:00 20.37  50.16 45.72  32.92  20.855   3.925
08/02/18 09:29:04 20.37  50.16 45.72  32.92  20.854   3.924
08/02/18 09:29:06 20.37  50.16 45.72  32.92  20.854   3.924
08/02/18 09:29:09 20.37  50.16 45.72  32.92  20.853   3.923
08/02/18 09:29:12 20.37  50.16 45.72  32.92  20.853   3.923
08/02/18 09:29:16 20.37  50.16 45.72  32.92  20.852   3.923
08/02/18 09:29:18 20.37  50.16 45.72  32.92  20.852   3.922
08/02/18 09:29:21 20.37  50.16 45.72  32.92  20.851   3.922
08/02/18 09:29:24 20.37  50.16 45.72  32.92  20.850   3.921
08/02/18 09:29:28 20.37  50.16 45.72  32.92  20.850   3.921
08/02/18 09:29:30 20.37  50.16 45.72  32.92  20.849   3.921
08/02/18 09:29:33 20.37  50.16 45.72  32.92  20.850   3.921
08/02/18 09:29:36 20.37  50.16 45.72  32.92  20.850   3.921
08/02/18 09:29:40 20.37  50.16 45.72  32.92  20.850   3.921
08/02/18 09:29:42 20.37  50.16 45.72  32.92  20.850   3.921
08/02/18 09:29:45 20.37  50.16 45.72  32.92  20.849   3.921
08/02/18 09:29:48 20.37  50.16 45.72  32.92  20.849   3.920
08/02/18 09:29:52 20.37  50.16 45.72  32.92  20.847   3.919
08/02/18 09:29:54 20.37  50.15 45.72  32.92  20.846   3.918
08/02/18 09:29:57 20.37  50.15 45.72  32.92  20.845   3.917
08/02/18 09:30:00 20.37  50.15 45.72  32.92  20.844   3.917
08/02/18 09:30:04 20.37  50.15 45.72  32.92  20.844   3.917
08/02/18 09:30:06 20.37  50.16 45.72  32.92  20.843   3.916
08/02/18 09:30:09 20.37  50.16 45.72  32.92  20.842   3.915
08/02/18 09:30:12 20.37  50.16 45.72  32.92  20.841   3.915
08/02/18 09:30:16 20.37  50.15 45.72  32.92  20.839   3.914
08/02/18 09:30:18 20.37  50.15 45.72  32.92  20.839   3.914
08/02/18 09:30:21 20.37  50.15 45.72  32.92  20.839   3.914
08/02/18 09:30:24 20.37  50.16 45.72  32.92  20.839   3.914
08/02/18 09:30:28 20.37  50.16 45.72  32.92  20.839   3.913
08/02/18 09:30:30 20.37  50.16 45.72  32.92  20.838   3.913
08/02/18 09:30:33 20.37  50.16 45.72  32.92  20.837   3.912
08/02/18 09:30:36 20.37  50.16 45.72  32.92  20.837   3.913
08/02/18 09:30:40 20.37  50.16 45.72  32.92  20.839   3.914
08/02/18 09:30:42 20.37  50.16 45.72  32.92  20.839   3.914
08/02/18 09:30:45 20.37  50.16 45.72  32.92  20.839   3.914
08/02/18 09:30:48 20.37  50.15 45.72  32.92  20.838   3.913
08/02/18 09:30:52 20.37  50.15 45.72  32.92  20.836   3.912
08/02/18 09:30:54 20.37  50.16 45.72  32.92  20.835   3.911
08/02/18 09:30:57 20.37  50.16 45.72  32.92  20.834   3.911
08/02/18 09:31:00 20.37  50.16 45.72  32.92  20.833   3.910
08/02/18 09:31:04 20.37  50.16 45.72  32.92  20.832   3.909
08/02/18 09:31:06 20.37  50.16 45.72  32.92  20.832   3.909
08/02/18 09:31:09 20.37  50.16 45.72  32.92  20.831   3.908
08/02/18 09:31:12 20.37  50.15 45.72  32.92  20.831   3.908
08/02/18 09:31:16 20.37  50.15 45.72  32.92  20.830   3.907
08/02/18 09:31:18 20.37  50.15 45.72  32.92  20.830   3.908
08/02/18 09:31:21 20.37  50.15 45.72  32.92  20.830   3.907
08/02/18 09:31:24 20.37  50.15 45.72  32.92  20.830   3.907
08/02/18 09:31:28 20.37  50.15 45.72  32.92  20.829   3.907
08/02/18 09:31:30 20.37  50.15 45.72  32.92  20.829   3.907
08/02/18 09:31:33 20.37  50.15 45.72  32.92  20.829   3.907
08/02/18 09:31:36 20.38  50.15 45.72  32.91  20.829   3.907
08/02/18 09:31:40 20.38  50.15 45.72  32.91  20.829   3.906
08/02/18 09:31:42 20.38  50.15 45.72  32.91  20.828   3.906
08/02/18 09:31:45 20.38  50.15 45.72  32.92  20.828   3.906
08/02/18 09:31:48 20.38  50.15 45.72  32.92  20.828   3.906
08/02/18 09:31:52 20.37  50.15 45.72  32.92  20.828   3.906
08/02/18 09:31:54 20.37  50.15 45.72  32.92  20.826   3.905
08/02/18 09:31:57 20.37  50.15 45.72  32.92  20.824   3.904
08/02/18 09:32:00 20.37  50.15 45.72  32.92  20.823   3.903
08/02/18 09:32:04 20.37  50.15 45.72  32.92  20.822   3.902
08/02/18 09:32:06 20.37  50.15 45.72  32.92  20.822   3.902
08/02/18 09:32:09 20.38  50.15 45.72  32.92  20.821   3.901
08/02/18 09:32:12 20.37  50.15 45.72  32.92  20.822   3.902
08/02/18 09:32:16 20.37  50.15 45.72  32.92  20.821   3.902
08/02/18 09:32:18 20.37  50.15 45.72  32.92  20.821   3.901
08/02/18 09:32:21 20.37  50.15 45.72  32.92  20.821   3.901
08/02/18 09:32:24 20.37  50.16 45.72  32.92  20.820   3.901
08/02/18 09:32:28 20.37  50.15 45.72  32.92  20.819   3.900
08/02/18 09:32:30 20.37  50.15 45.72  32.92  20.818   3.899
08/02/18 09:32:33 20.37  50.15 45.72  32.92  20.817   3.899
08/02/18 09:32:36 20.37  50.15 45.72  32.92  20.817   3.898
08/02/18 09:32:40 20.37  50.15 45.72  32.92  20.815   3.898
08/02/18 09:32:42 20.37  50.15 45.72  32.92  20.814   3.896
[truncated: 1,067,461 more chars]
