# Supplementary material for: Transport of biodeposits and benthic footprint around an oyster farm, Damariscotta Estuary, Maine
Source: PeerJ. 2021 Aug 11;9:e11862. doi: 10.7717/peerj.11862 (PMC8364327; doi:10.7717/peerj.11862)
Supplement: Supplemental Information 15 — Contains files with velocity data from the ADV, salinity and oxygen data from a the onset hobo DO loggers, and data from the YSI instruments. A metadata file is included. [file peerj-09-11862-s015.zip › HydrographicData/HOBO_DO1.csv]

Plot Title: ME_DO1
#	Date Time, GMT+00:00	DO conc, mg/L (LGR S/N: 20093479, SEN S/N: 20093479)	Temp, °C (LGR S/N: 20093479, SEN S/N: 20093479)	Coupler Detached (LGR S/N: 20093479, SEN S/N: 20093479)	Coupler Attached (LGR S/N: 20093479, SEN S/N: 20093479)	Host Connected (LGR S/N: 20093479, SEN S/N: 20093479)	Stopped (LGR S/N: 20093479, SEN S/N: 20093479)	End Of File (LGR S/N: 20093479, SEN S/N: 20093479)
1	08/02/18 05:01:29 PM	7.96	25.38
2	08/02/18 05:01:37 PM			Logged
3	08/02/18 05:02:29 PM	7.92	25.72
4	08/02/18 05:03:29 PM	7.91	25.88
5	08/02/18 05:04:29 PM	7.89	25.98
6	08/02/18 05:05:29 PM	7.92	26.08
7	08/02/18 05:06:29 PM	7.94	26.16
8	08/02/18 05:07:29 PM	7.96	26.18
9	08/02/18 05:08:29 PM	7.98	26.18
10	08/02/18 05:09:29 PM	8.00	26.16
11	08/02/18 05:10:29 PM	8.00	26.26
12	08/02/18 05:11:29 PM	7.97	26.50
13	08/02/18 05:12:29 PM	7.96	26.72
14	08/02/18 05:13:29 PM	7.93	26.96
15	08/02/18 05:14:29 PM	7.91	27.22
16	08/02/18 05:15:29 PM	7.88	27.52
17	08/02/18 05:16:29 PM	7.86	27.86
18	08/02/18 05:17:29 PM	7.81	28.22
19	08/02/18 05:18:29 PM	7.78	28.60
20	08/02/18 05:19:29 PM	7.74	28.96
21	08/02/18 05:20:29 PM	7.70	29.32
22	08/02/18 05:21:29 PM	7.67	29.66
23	08/02/18 05:22:29 PM	7.63	29.98
24	08/02/18 05:23:29 PM	7.59	30.30
25	08/02/18 05:24:29 PM	7.56	30.62
26	08/02/18 05:25:29 PM	7.52	30.98
27	08/02/18 05:26:29 PM	7.49	31.34
28	08/02/18 05:27:29 PM	7.44	31.68
29	08/02/18 05:28:29 PM	7.40	31.94
30	08/02/18 05:29:29 PM	7.36	32.16
31	08/02/18 05:30:29 PM	7.35	32.28
32	08/02/18 05:31:29 PM	7.33	32.38
33	08/02/18 05:32:29 PM	7.31	32.46
34	08/02/18 05:33:29 PM	7.28	32.48
35	08/02/18 05:34:29 PM	7.28	32.50
36	08/02/18 05:35:29 PM	7.28	32.54
37	08/02/18 05:36:29 PM	7.26	32.66
38	08/02/18 05:37:29 PM	7.25	32.80
39	08/02/18 05:38:29 PM	7.23	32.92
40	08/02/18 05:39:29 PM	7.22	33.00
41	08/02/18 05:40:29 PM	7.21	33.10
42	08/02/18 05:41:29 PM	7.20	33.16
43	08/02/18 05:42:29 PM	7.18	33.20
44	08/02/18 05:43:29 PM	7.17	33.22
45	08/02/18 05:44:29 PM	7.17	33.22
46	08/02/18 05:45:29 PM	7.17	33.18
47	08/02/18 05:46:29 PM	7.18	33.14
48	08/02/18 05:47:29 PM	7.19	33.14
49	08/02/18 05:48:29 PM	7.18	33.24
50	08/02/18 05:49:29 PM	7.16	33.36
51	08/02/18 05:50:29 PM	7.14	33.48
52	08/02/18 05:51:29 PM	7.14	33.46
53	08/02/18 05:52:29 PM	7.15	33.44
54	08/02/18 05:53:29 PM	7.15	33.42
55	08/02/18 05:54:29 PM	7.14	33.44
56	08/02/18 05:55:29 PM	7.14	33.44
57	08/02/18 05:56:29 PM	7.15	33.40
58	08/02/18 05:57:29 PM	7.15	33.38
59	08/02/18 05:58:29 PM	7.15	33.40
60	08/02/18 05:59:29 PM	7.15	33.50
61	08/02/18 06:00:29 PM	7.14	33.68
62	08/02/18 06:01:29 PM	7.07	34.06
63	08/02/18 06:02:29 PM	6.65	34.30
64	08/02/18 06:03:29 PM	6.78	34.52
65	08/02/18 06:04:29 PM	6.82	34.68
66	08/02/18 06:05:29 PM	6.99	34.58
67	08/02/18 06:06:29 PM	7.15	34.60
68	08/02/18 06:07:29 PM	7.26	34.74
69	08/02/18 06:08:29 PM	7.30	34.70
70	08/02/18 06:09:29 PM	7.40	34.74
71	08/02/18 06:10:29 PM	6.93	34.70
72	08/02/18 06:11:29 PM	7.40	31.86
73	08/02/18 06:12:29 PM	7.81	29.78
74	08/02/18 06:13:29 PM	8.19	28.22
75	08/02/18 06:14:29 PM	8.49	26.98
76	08/02/18 06:15:29 PM	8.75	26.00
77	08/02/18 06:16:29 PM	8.94	25.22
78	08/02/18 06:17:29 PM	9.11	24.62
79	08/02/18 06:18:29 PM	9.26	24.10
80	08/02/18 06:19:29 PM	9.46	23.70
81	08/02/18 06:20:29 PM	9.54	23.36
82	08/02/18 06:21:29 PM	9.63	23.08
83	08/02/18 06:22:29 PM	9.69	22.84
84	08/02/18 06:23:29 PM	9.77	22.64
85	08/02/18 06:24:29 PM	9.81	22.48
86	08/02/18 06:25:29 PM	9.87	22.34
87	08/02/18 06:26:29 PM	9.95	22.22
88	08/02/18 06:27:29 PM	9.94	22.12
89	08/02/18 06:28:29 PM	9.97	22.04
90	08/02/18 06:29:29 PM	10.00	21.96
91	08/02/18 06:30:29 PM	10.00	21.90
92	08/02/18 06:31:29 PM	10.02	21.84
93	08/02/18 06:32:29 PM	10.04	21.80
94	08/02/18 06:33:29 PM	10.04	21.74
95	08/02/18 06:34:29 PM	10.03	21.70
96	08/02/18 06:35:29 PM	10.05	21.66
97	08/02/18 06:36:29 PM	10.07	21.62
98	08/02/18 06:37:29 PM	10.06	21.60
99	08/02/18 06:38:29 PM	10.06	21.56
100	08/02/18 06:39:29 PM	10.06	21.54
101	08/02/18 06:40:29 PM	10.07	21.52
102	08/02/18 06:41:29 PM	10.06	21.50
103	08/02/18 06:42:29 PM	10.06	21.48
104	08/02/18 06:43:29 PM	10.06	21.46
105	08/02/18 06:44:29 PM	10.06	21.44
106	08/02/18 06:45:29 PM	10.07	21.42
107	08/02/18 06:46:29 PM	10.07	21.40
108	08/02/18 06:47:29 PM	10.06	21.38
109	08/02/18 06:48:29 PM	10.05	21.36
110	08/02/18 06:49:29 PM	10.07	21.34
111	08/02/18 06:50:29 PM	10.07	21.32
112	08/02/18 06:51:29 PM	10.09	21.30
113	08/02/18 06:52:29 PM	10.12	21.28
114	08/02/18 06:53:29 PM	10.13	21.26
115	08/02/18 06:54:29 PM	10.12	21.26
116	08/02/18 06:55:29 PM	10.14	21.24
117	08/02/18 06:56:29 PM	10.12	21.24
118	08/02/18 06:57:29 PM	10.12	21.22
119	08/02/18 06:58:29 PM	10.12	21.22
120	08/02/18 06:59:29 PM	10.09	21.20
121	08/02/18 07:00:29 PM	10.09	21.20
122	08/02/18 07:01:29 PM	10.07	21.18
123	08/02/18 07:02:29 PM	10.05	21.16
124	08/02/18 07:03:29 PM	10.06	21.16
125	08/02/18 07:04:29 PM	10.05	21.14
126	08/02/18 07:05:29 PM	10.04	21.12
127	08/02/18 07:06:29 PM	10.02	21.10
128	08/02/18 07:07:29 PM	10.03	21.10
129	08/02/18 07:08:29 PM	10.03	21.10
130	08/02/18 07:09:29 PM	10.02	21.08
131	08/02/18 07:10:29 PM	9.97	21.06
132	08/02/18 07:11:29 PM	9.91	21.06
133	08/02/18 07:12:29 PM	9.89	21.02
134	08/02/18 07:13:29 PM	9.87	21.02
135	08/02/18 07:14:29 PM	9.87	21.00
136	08/02/18 07:15:29 PM	9.91	20.98
137	08/02/18 07:16:29 PM	9.94	20.98
138	08/02/18 07:17:29 PM	9.93	20.96
139	08/02/18 07:18:29 PM	9.94	20.96
140	08/02/18 07:19:29 PM	9.96	20.96
141	08/02/18 07:20:29 PM	9.94	20.96
142	08/02/18 07:21:29 PM	9.94	20.94
143	08/02/18 07:22:29 PM	9.95	20.94
144	08/02/18 07:23:29 PM	9.94	20.94
145	08/02/18 07:24:29 PM	9.93	20.94
146	08/02/18 07:25:29 PM	9.94	20.92
147	08/02/18 07:26:29 PM	9.94	20.92
148	08/02/18 07:27:29 PM	9.94	20.92
149	08/02/18 07:28:29 PM	9.95	20.92
150	08/02/18 07:29:29 PM	9.96	20.90
151	08/02/18 07:30:29 PM	9.97	20.90
152	08/02/18 07:31:29 PM	9.96	20.90
153	08/02/18 07:32:29 PM	9.95	20.90
154	08/02/18 07:33:29 PM	9.96	20.90
155	08/02/18 07:34:29 PM	9.96	20.90
156	08/02/18 07:35:29 PM	9.97	20.90
157	08/02/18 07:36:29 PM	9.96	20.90
158	08/02/18 07:37:29 PM	9.97	20.90
159	08/02/18 07:38:29 PM	9.98	20.90
160	08/02/18 07:39:29 PM	9.99	20.90
161	08/02/18 07:40:29 PM	9.98	20.90
162	08/02/18 07:41:29 PM	9.97	20.90
163	08/02/18 07:42:29 PM	9.99	20.90
164	08/02/18 07:43:29 PM	10.00	20.90
165	08/02/18 07:44:29 PM	9.98	20.90
166	08/02/18 07:45:29 PM	9.97	20.90
167	08/02/18 07:46:29 PM	9.97	20.90
168	08/02/18 07:47:29 PM	9.98	20.90
169	08/02/18 07:48:29 PM	9.99	20.90
170	08/02/18 07:49:29 PM	9.98	20.90
171	08/02/18 07:50:29 PM	10.00	20.90
172	08/02/18 07:51:29 PM	10.00	20.92
173	08/02/18 07:52:29 PM	10.00	20.92
174	08/02/18 07:53:29 PM	10.04	20.92
175	08/02/18 07:54:29 PM	10.04	20.92
176	08/02/18 07:55:29 PM	10.03	20.92
177	08/02/18 07:56:29 PM	10.03	20.92
178	08/02/18 07:57:29 PM	10.02	20.92
179	08/02/18 07:58:29 PM	10.01	20.92
180	08/02/18 07:59:29 PM	10.01	20.92
181	08/02/18 08:00:29 PM	10.03	20.92
182	08/02/18 08:01:29 PM	10.03	20.92
183	08/02/18 08:02:29 PM	10.04	20.92
184	08/02/18 08:03:29 PM	10.04	20.92
185	08/02/18 08:04:29 PM	10.03	20.92
186	08/02/18 08:05:29 PM	10.03	20.92
187	08/02/18 08:06:29 PM	10.17	20.94
188	08/02/18 08:07:29 PM	10.18	20.94
189	08/02/18 08:08:29 PM	10.16	20.94
190	08/02/18 08:09:29 PM	10.13	20.94
191	08/02/18 08:10:29 PM	10.14	20.96
192	08/02/18 08:11:29 PM	10.14	20.96
193	08/02/18 08:12:29 PM	10.09	20.96
194	08/02/18 08:13:29 PM	10.05	20.94
195	08/02/18 08:14:29 PM	10.04	20.94
196	08/02/18 08:15:29 PM	10.04	20.94
197	08/02/18 08:16:29 PM	10.04	20.94
198	08/02/18 08:17:29 PM	10.05	20.94
199	08/02/18 08:18:29 PM	10.07	20.94
200	08/02/18 08:19:29 PM	10.07	20.94
201	08/02/18 08:20:29 PM	10.06	20.94
202	08/02/18 08:21:29 PM	10.06	20.94
203	08/02/18 08:22:29 PM	10.06	20.94
204	08/02/18 08:23:29 PM	10.04	20.94
205	08/02/18 08:24:29 PM	10.03	20.94
206	08/02/18 08:25:29 PM	10.01	20.96
207	08/02/18 08:26:29 PM	10.06	20.96
208	08/02/18 08:27:29 PM	10.06	20.96
209	08/02/18 08:28:29 PM	10.06	20.96
210	08/02/18 08:29:29 PM	10.05	20.96
211	08/02/18 08:30:29 PM	10.03	20.96
212	08/02/18 08:31:29 PM	10.01	20.96
213	08/02/18 08:32:29 PM	9.98	20.96
214	08/02/18 08:33:29 PM	9.99	20.96
215	08/02/18 08:34:29 PM	9.99	20.96
216	08/02/18 08:35:29 PM	9.99	20.96
217	08/02/18 08:36:29 PM	10.01	20.98
218	08/02/18 08:37:29 PM	10.06	20.98
219	08/02/18 08:38:29 PM	10.04	20.98
220	08/02/18 08:39:29 PM	10.05	20.98
221	08/02/18 08:40:29 PM	10.04	20.98
222	08/02/18 08:41:29 PM	10.03	20.98
223	08/02/18 08:42:29 PM	10.02	20.98
224	08/02/18 08:43:29 PM	9.99	20.98
225	08/02/18 08:44:29 PM	9.97	20.98
226	08/02/18 08:45:29 PM	9.97	20.98
227	08/02/18 08:46:29 PM	9.90	20.98
228	08/02/18 08:47:29 PM	9.87	20.98
229	08/02/18 08:48:29 PM	9.87	20.98
230	08/02/18 08:49:29 PM	9.84	20.98
231	08/02/18 08:50:29 PM	9.84	20.98
232	08/02/18 08:51:29 PM	9.82	20.98
233	08/02/18 08:52:29 PM	9.80	20.98
234	08/02/18 08:53:29 PM	9.80	20.98
235	08/02/18 08:54:29 PM	9.79	20.98
236	08/02/18 08:55:29 PM	9.77	20.98
237	08/02/18 08:56:29 PM	9.71	20.98
238	08/02/18 08:57:29 PM	9.69	20.98
239	08/02/18 08:58:29 PM	9.67	20.98
240	08/02/18 08:59:29 PM	9.68	20.96
241	08/02/18 09:00:29 PM	9.70	20.96
242	08/02/18 09:01:29 PM	9.73	20.96
243	08/02/18 09:02:29 PM	9.74	20.96
244	08/02/18 09:03:29 PM	9.69	20.94
245	08/02/18 09:04:29 PM	9.66	20.94
246	08/02/18 09:05:29 PM	9.66	20.94
247	08/02/18 09:06:29 PM	9.64	20.94
248	08/02/18 09:07:29 PM	9.66	20.94
249	08/02/18 09:08:29 PM	9.66	20.94
250	08/02/18 09:09:29 PM	9.67	20.94
251	08/02/18 09:10:29 PM	9.70	20.94
252	08/02/18 09:11:29 PM	9.70	20.94
253	08/02/18 09:12:29 PM	9.69	20.94
254	08/02/18 09:13:29 PM	9.70	20.94
255	08/02/18 09:14:29 PM	9.67	20.94
256	08/02/18 09:15:29 PM	9.66	20.94
257	08/02/18 09:16:29 PM	9.68	20.94
258	08/02/18 09:17:29 PM	9.70	20.94
259	08/02/18 09:18:29 PM	9.68	20.94
260	08/02/18 09:19:29 PM	9.67	20.94
261	08/02/18 09:20:29 PM	9.66	20.94
262	08/02/18 09:21:29 PM	9.67	20.94
263	08/02/18 09:22:29 PM	9.65	20.94
264	08/02/18 09:23:29 PM	9.63	20.94
265	08/02/18 09:24:29 PM	9.67	20.96
266	08/02/18 09:25:29 PM	9.69	20.96
267	08/02/18 09:26:29 PM	9.65	20.96
268	08/02/18 09:27:29 PM	9.64	20.96
269	08/02/18 09:28:29 PM	9.64	20.96
270	08/02/18 09:29:29 PM	9.61	20.96
271	08/02/18 09:30:29 PM	9.63	20.96
272	08/02/18 09:31:29 PM	9.63	20.96
273	08/02/18 09:32:29 PM	9.74	20.96
274	08/02/18 09:33:29 PM	9.72	20.98
275	08/02/18 09:34:29 PM	9.74	20.98
276	08/02/18 09:35:29 PM	9.78	20.98
277	08/02/18 09:36:29 PM	9.85	20.98
278	08/02/18 09:37:29 PM	9.76	20.98
279	08/02/18 09:38:29 PM	9.80	20.98
280	08/02/18 09:39:29 PM	9.79	21.00
281	08/02/18 09:40:29 PM	9.83	21.00
282	08/02/18 09:41:29 PM	9.94	21.00
283	08/02/18 09:42:29 PM	10.02	21.00
284	08/02/18 09:43:29 PM	10.02	21.02
285	08/02/18 09:44:29 PM	9.97	21.04
286	08/02/18 09:45:29 PM	10.06	21.04
287	08/02/18 09:46:29 PM	10.02	21.06
288	08/02/18 09:47:29 PM	9.98	21.08
289	08/02/18 09:48:29 PM	10.01	21.08
290	08/02/18 09:49:29 PM	10.05	21.10
291	08/02/18 09:50:29 PM	10.02	21.12
292	08/02/18 09:51:29 PM	10.03	21.14
293	08/02/18 09:52:29 PM	10.11	21.16
294	08/02/18 09:53:29 PM	10.13	21.18
295	08/02/18 09:54:29 PM	10.15	21.20
296	08/02/18 09:55:29 PM	10.11	21.22
297	08/02/18 09:56:29 PM	10.04	21.24
298	08/02/18 09:57:29 PM	10.07	21.24
299	08/02/18 09:58:29 PM	10.15	21.26
300	08/02/18 09:59:29 PM	10.05	21.26
301	08/02/18 10:00:29 PM	10.08	21.28
302	08/02/18 10:01:29 PM	10.08	21.30
303	08/02/18 10:02:29 PM	10.14	21.32
304	08/02/18 10:03:29 PM	10.15	21.34
305	08/02/18 10:04:29 PM	10.13	21.36
306	08/02/18 10:05:29 PM	10.13	21.36
307	08/02/18 10:06:29 PM	10.14	21.38
308	08/02/18 10:07:29 PM	10.18	21.40
309	08/02/18 10:08:29 PM	10.18	21.42
310	08/02/18 10:09:29 PM	10.21	21.44
311	08/02/18 10:10:29 PM	10.18	21.46
312	08/02/18 10:11:29 PM	10.21	21.48
313	08/02/18 10:12:29 PM	10.26	21.48
314	08/02/18 10:13:29 PM	10.25	21.50
315	08/02/18 10:14:29 PM	10.25	21.54
316	08/02/18 10:15:29 PM	10.26	21.54
317	08/02/18 10:16:29 PM	10.24	21.56
318	08/02/18 10:17:29 PM	10.29	21.58
319	08/02/18 10:18:29 PM	10.27	21.60
320	08/02/18 10:19:29 PM	10.27	21.60
321	08/02/18 10:20:29 PM	10.26	21.62
322	08/02/18 10:21:29 PM	10.29	21.64
323	08/02/18 10:22:29 PM	10.27	21.64
324	08/02/18 10:23:29 PM	10.26	21.66
325	08/02/18 10:24:29 PM	10.26	21.68
326	08/02/18 10:25:29 PM	10.25	21.68
327	08/02/18 10:26:29 PM	10.27	21.70
328	08/02/18 10:27:29 PM	10.26	21.70
329	08/02/18 10:28:29 PM	10.25	21.72
330	08/02/18 10:29:29 PM	10.21	21.72
331	08/02/18 10:30:29 PM	10.25	21.74
332	08/02/18 10:31:29 PM	10.21	21.74
333	08/02/18 10:32:29 PM	10.21	21.74
334	08/02/18 10:33:29 PM	10.18	21.74
335	08/02/18 10:34:29 PM	10.19	21.74
336	08/02/18 10:35:29 PM	10.18	21.74
337	08/02/18 10:36:29 PM	10.17	21.76
338	08/02/18 10:37:29 PM	10.16	21.76
339	08/02/18 10:38:29 PM	10.17	21.76
340	08/02/18 10:39:29 PM	10.15	21.76
341	08/02/18 10:40:29 PM	10.16	21.78
342	08/02/18 10:41:29 PM	10.18	21.78
343	08/02/18 10:42:29 PM	10.19	21.78
344	08/02/18 10:43:29 PM	10.18	21.80
345	08/02/18 10:44:29 PM	10.11	21.80
346	08/02/18 10:45:29 PM	10.16	21.80
347	08/02/18 10:46:29 PM	10.14	21.82
348	08/02/18 10:47:29 PM	10.14	21.82
349	08/02/18 10:48:29 PM	10.18	21.84
350	08/02/18 10:49:29 PM	10.16	21.84
351	08/02/18 10:50:29 PM	10.14	21.86
352	08/02/18 10:51:29 PM	10.14	21.86
353	08/02/18 10:52:29 PM	10.17	21.88
354	08/02/18 10:53:29 PM	10.16	21.90
355	08/02/18 10:54:29 PM	10.13	21.92
356	08/02/18 10:55:29 PM	10.17	21.94
357	08/02/18 10:56:29 PM	10.15	21.96
358	08/02/18 10:57:29 PM	10.11	21.98
359	08/02/18 10:58:29 PM	10.05	22.00
360	08/02/18 10:59:29 PM	10.03	22.00
361	08/02/18 11:00:29 PM	9.97	22.02
362	08/02/18 11:01:29 PM	9.94	22.02
363	08/02/18 11:02:29 PM	9.87	22.02
364	08/02/18 11:03:29 PM	9.82	22.02
365	08/02/18 11:04:29 PM	9.80	22.02
366	08/02/18 11:05:29 PM	9.86	22.02
367	08/02/18 11:06:29 PM	9.82	22.02
368	08/02/18 11:07:29 PM	9.85	22.04
369	08/02/18 11:08:29 PM	9.86	22.04
370	08/02/18 11:09:29 PM	9.83	22.06
371	08/02/18 11:10:29 PM	9.88	22.06
372	08/02/18 11:11:29 PM	9.85	22.08
373	08/02/18 11:12:29 PM	9.82	22.08
374	08/02/18 11:13:29 PM	9.83	22.08
375	08/02/18 11:14:29 PM	9.76	22.08
376	08/02/18 11:15:29 PM	9.74	22.08
377	08/02/18 11:16:29 PM	9.78	22.06
378	08/02/18 11:17:29 PM	9.70	22.06
379	08/02/18 11:18:29 PM	9.80	22.06
380	08/02/18 11:19:29 PM	9.77	22.08
381	08/02/18 11:20:29 PM	9.77	22.10
382	08/02/18 11:21:29 PM	9.76	22.10
383	08/02/18 11:22:29 PM	9.73	22.08
384	08/02/18 11:23:29 PM	9.71	22.08
385	08/02/18 11:24:29 PM	9.67	22.08
386	08/02/18 11:25:29 PM	9.68	22.06
387	08/02/18 11:26:29 PM	9.63	22.04
388	08/02/18 11:27:29 PM	9.59	22.02
389	08/02/18 11:28:29 PM	9.62	22.00
390	08/02/18 11:29:29 PM	9.63	22.00
391	08/02/18 11:30:29 PM	9.60	21.98
392	08/02/18 11:31:29 PM	9.62	21.96
393	08/02/18 11:32:29 PM	9.61	21.96
394	08/02/18 11:33:29 PM	9.58	21.94
395	08/02/18 11:34:29 PM	9.61	21.94
396	08/02/18 11:35:29 PM	9.61	21.92
397	08/02/18 11:36:29 PM	9.55	21.92
398	08/02/18 11:37:29 PM	9.58	21.90
399	08/02/18 11:38:29 PM	9.60	21.90
400	08/02/18 11:39:29 PM	9.65	21.90
401	08/02/18 11:40:29 PM	9.66	21.92
402	08/02/18 11:41:29 PM	9.72	21.94
403	08/02/18 11:42:29 PM	9.77	21.98
404	08/02/18 11:43:29 PM	9.68	22.00
405	08/02/18 11:44:29 PM	9.74	22.02
406	08/02/18 11:45:29 PM	9.74	22.04
407	08/02/18 11:46:29 PM	9.81	22.08
408	08/02/18 11:47:29 PM	9.85	22.12
409	08/02/18 11:48:29 PM	9.83	22.16
410	08/02/18 11:49:29 PM	9.84	22.20
411	08/02/18 11:50:29 PM	9.81	22.24
412	08/02/18 11:51:29 PM	9.81	22.26
413	08/02/18 11:52:29 PM	9.72	22.30
414	08/02/18 11:53:29 PM	9.67	22.30
415	08/02/18 11:54:29 PM	9.65	22.30
416	08/02/18 11:55:29 PM	9.62	22.30
417	08/02/18 11:56:29 PM	9.63	22.30
418	08/02/18 11:57:29 PM	9.63	22.32
419	08/02/18 11:58:29 PM	9.62	22.32
420	08/02/18 11:59:29 PM	9.63	22.34
421	08/03/18 12:00:29 AM	9.63	22.36
422	08/03/18 12:01:29 AM	9.61	22.38
423	08/03/18 12:02:29 AM	9.61	22.38
424	08/03/18 12:03:29 AM	9.60	22.40
425	08/03/18 12:04:29 AM	9.59	22.40
426	08/03/18 12:05:29 AM	9.58	22.40
427	08/03/18 12:06:29 AM	9.55	22.42
428	08/03/18 12:07:29 AM	9.56	22.42
429	08/03/18 12:08:29 AM	9.59	22.44
430	08/03/18 12:09:29 AM	9.58	22.44
431	08/03/18 12:10:29 AM	9.55	22.46
432	08/03/18 12:11:29 AM	9.56	22.48
433	08/03/18 12:12:29 AM	9.64	22.50
434	08/03/18 12:13:29 AM	9.54	22.50
435	08/03/18 12:14:29 AM	9.53	22.52
436	08/03/18 12:15:29 AM	9.56	22.54
437	08/03/18 12:16:29 AM	9.56	22.56
438	08/03/18 12:17:29 AM	9.56	22.58
439	08/03/18 12:18:29 AM	9.59	22.60
440	08/03/18 12:19:29 AM	9.56	22.64
441	08/03/18 12:20:29 AM	9.49	22.66
442	08/03/18 12:21:29 AM	9.51	22.66
443	08/03/18 12:22:29 AM	9.55	22.68
444	08/03/18 12:23:29 AM	9.55	22.72
445	08/03/18 12:24:29 AM	9.54	22.74
446	08/03/18 12:25:29 AM	9.51	22.76
447	08/03/18 12:26:29 AM	9.50	22.78
448	08/03/18 12:27:29 AM	9.52	22.80
449	08/03/18 12:28:29 AM	9.56	22.82
450	08/03/18 12:29:29 AM	9.60	22.86
451	08/03/18 12:30:29 AM	9.58	22.88
452	08/03/18 12:31:29 AM	9.60	22.92
453	08/03/18 12:32:29 AM	9.62	22.96
454	08/03/18 12:33:29 AM	9.62	22.98
455	08/03/18 12:34:29 AM	9.64	23.02
456	08/03/18 12:35:29 AM	9.67	23.06
457	08/03/18 12:36:29 AM	9.65	23.08
458	08/03/18 12:37:29 AM	9.62	23.12
459	08/03/18 12:38:29 AM	9.63	23.14
460	08/03/18 12:39:29 AM	9.62	23.18
461	08/03/18 12:40:29 AM	9.62	23.20
462	08/03/18 12:41:29 AM	9.56	23.22
463	08/03/18 12:42:29 AM	9.52	23.24
464	08/03/18 12:43:29 AM	9.52	23.24
465	08/03/18 12:44:29 AM	9.50	23.24
466	08/03/18 12:45:29 AM	9.48	23.24
467	08/03/18 12:46:29 AM	9.47	23.24
468	08/03/18 12:47:29 AM	9.45	23.24
469	08/03/18 12:48:29 AM	9.44	23.24
470	08/03/18 12:49:29 AM	9.47	23.24
471	08/03/18 12:50:29 AM	9.49	23.24
472	08/03/18 12:51:29 AM	9.51	23.24
473	08/03/18 12:52:29 AM	9.53	23.26
474	08/03/18 12:53:29 AM	9.58	23.28
475	08/03/18 12:54:29 AM	9.61	23.30
476	08/03/18 12:55:29 AM	9.62	23.32
477	08/03/18 12:56:29 AM	9.61	23.36
478	08/03/18 12:57:29 AM	9.66	23.38
479	08/03/18 12:58:29 AM	9.64	23.40
480	08/03/18 12:59:29 AM	9.65	23.44
481	08/03/18 01:00:29 AM	9.66	23.46
482	08/03/18 01:01:29 AM	9.64	23.48
483	08/03/18 01:02:29 AM	9.63	23.52
484	08/03/18 01:03:29 AM	9.70	23.54
485	08/03/18 01:04:29 AM	9.64	23.56
486	08/03/18 01:05:29 AM	9.65	23.58
487	08/03/18 01:06:29 AM	9.64	23.60
488	08/03/18 01:07:29 AM	9.59	23.62
489	08/03/18 01:08:29 AM	9.60	23.62
490	08/03/18 01:09:29 AM	9.59	23.64
491	08/03/18 01:10:29 AM	9.56	23.64
492	08/03/18 01:11:29 AM	9.58	23.66
493	08/03/18 01:12:29 AM	9.61	23.66
494	08/03/18 01:13:29 AM	9.61	23.68
495	08/03/18 01:14:29 AM	9.59	23.68
496	08/03/18 01:15:29 AM	9.62	23.70
497	08/03/18 01:16:29 AM	9.61	23.72
498	08/03/18 01:17:29 AM	9.58	23.74
499	08/03/18 01:18:29 AM	9.56	23.74
500	08/03/18 01:19:29 AM	9.53	23.76
501	08/03/18 01:20:29 AM	9.53	23.76
502	08/03/18 01:21:29 AM	9.52	23.76
503	08/03/18 01:22:29 AM	9.54	23.76
504	08/03/18 01:23:29 AM	9.60	23.78
505	08/03/18 01:24:29 AM	9.60	23.80
506	08/03/18 01:25:29 AM	9.55	23.80
507	08/03/18 01:26:29 AM	9.55	23.82
508	08/03/18 01:27:29 AM	9.54	23.82
509	08/03/18 01:28:29 AM	9.52	23.82
510	08/03/18 01:29:29 AM	9.52	23.82
511	08/03/18 01:30:29 AM	9.52	23.84
512	08/03/18 01:31:29 AM	9.50	23.84
513	08/03/18 01:32:29 AM	9.49	23.84
514	08/03/18 01:33:29 AM	9.48	23.84
515	08/03/18 01:34:29 AM	9.46	23.84
516	08/03/18 01:35:29 AM	9.45	23.84
517	08/03/18 01:36:29 AM	9.46	23.84
518	08/03/18 01:37:29 AM	9.45	23.84
519	08/03/18 01:38:29 AM	9.43	23.84
520	08/03/18 01:39:29 AM	9.42	23.84
521	08/03/18 01:40:29 AM	9.39	23.84
522	08/03/18 01:41:29 AM	9.34	23.84
523	08/03/18 01:42:29 AM	9.36	23.82
524	08/03/18 01:43:29 AM	9.41	23.80
525	08/03/18 01:44:29 AM	9.39	23.78
526	08/03/18 01:45:29 AM	9.43	23.76
527	08/03/18 01:46:29 AM	9.44	23.72
528	08/03/18 01:47:29 AM	9.52	23.68
529	08/03/18 01:48:29 AM	9.53	23.64
530	08/03/18 01:49:29 AM	9.55	23.60
531	08/03/18 01:50:29 AM	9.60	23.56
532	08/03/18 01:51:29 AM	9.64	23.54
533	08/03/18 01:52:29 AM	9.59	23.50
534	08/03/18 01:53:29 AM	9.53	23.44
535	08/03/18 01:54:29 AM	9.59	23.40
536	08/03/18 01:55:29 AM	9.62	23.38
537	08/03/18 01:56:29 AM	9.54	23.36
538	08/03/18 01:57:29 AM	9.51	23.32
539	08/03/18 01:58:29 AM	9.55	23.28
540	08/03/18 01:59:29 AM	9.62	23.26
541	08/03/18 02:00:29 AM	9.62	23.22
542	08/03/18 02:01:29 AM	9.59	23.20
543	08/03/18 02:02:29 AM	9.55	23.18
544	08/03/18 02:03:29 AM	9.54	23.14
545	08/03/18 02:04:29 AM	9.56	23.12
546	08/03/18 02:05:29 AM	9.56	23.10
547	08/03/18 02:06:29 AM	9.55	23.08
548	08/03/18 02:07:29 AM	9.56	23.04
549	08/03/18 02:08:29 AM	9.49	23.00
550	08/03/18 02:09:29 AM	9.46	22.98
551	08/03/18 02:10:29 AM	9.41	22.96
552	08/03/18 02:11:29 AM	9.36	22.92
553	08/03/18 02:12:29 AM	9.31	22.90
554	08/03/18 02:13:29 AM	9.30	22.86
555	08/03/18 02:14:29 AM	9.32	22.84
556	08/03/18 02:15:29 AM	9.32	22.84
557	08/03/18 02:16:29 AM	9.39	22.82
558	08/03/18 02:17:29 AM	9.39	22.82
559	08/03/18 02:18:29 AM	9.53	22.84
560	08/03/18 02:19:29 AM	9.30	22.84
561	08/03/18 02:20:29 AM	9.27	22.80
562	08/03/18 02:21:29 AM	9.28	22.78
563	08/03/18 02:22:29 AM	9.27	22.74
564	08/03/18 02:23:29 AM	9.29	22.72
565	08/03/18 02:24:29 AM	9.33	22.72
566	08/03/18 02:25:29 AM	9.37	22.72
567	08/03/18 02:26:29 AM	9.36	22.72
568	08/03/18 02:27:29 AM	9.36	22.72
569	08/03/18 02:28:29 AM	9.38	22.72
570	08/03/18 02:29:29 AM	9.33	22.70
571	08/03/18 02:30:29 AM	9.31	22.70
572	08/03/18 02:31:29 AM	9.29	22.68
573	08/03/18 02:32:29 AM	9.29	22.66
574	08/03/18 02:33:29 AM	9.33	22.64
575	08/03/18 02:34:29 AM	9.37	22.64
576	08/03/18 02:35:29 AM	9.45	22.62
577	08/03/18 02:36:29 AM	9.53	22.60
578	08/03/18 02:37:29 AM	9.55	22.60
579	08/03/18 02:38:29 AM	9.56	22.58
580	08/03/18 02:39:29 AM	9.59	22.56
581	08/03/18 02:40:29 AM	9.60	22.56
582	08/03/18 02:41:29 AM	9.60	22.54
583	08/03/18 02:42:29 AM	9.54	22.54
584	08/03/18 02:43:29 AM	9.50	22.52
585	08/03/18 02:44:29 AM	9.47	22.50
586	08/03/18 02:45:29 AM	9.45	22.48
587	08/03/18 02:46:29 AM	9.48	22.48
588	08/03/18 02:47:29 AM	9.48	22.48
589	08/03/18 02:48:29 AM	9.51	22.48
590	08/03/18 02:49:29 AM	9.55	22.48
591	08/03/18 02:50:29 AM	9.59	22.48
592	08/03/18 02:51:29 AM	9.62	22.48
593	08/03/18 02:52:29 AM	9.63	22.48
594	08/03/18 02:53:29 AM	9.62	22.50
595	08/03/18 02:54:29 AM	9.65	22.50
596	08/03/18 02:55:29 AM	9.67	22.50
597	08/03/18 02:56:29 AM	9.67	22.50
598	08/03/18 02:57:29 AM	9.66	22.52
599	08/03/18 02:58:29 AM	9.65	22.52
600	08/03/18 02:59:29 AM	9.66	22.52
601	08/03/18 03:00:29 AM	9.68	22.54
602	08/03/18 03:01:29 AM	9.67	22.54
603	08/03/18 03:02:29 AM	9.68	22.54
604	08/03/18 03:03:29 AM	9.68	22.56
605	08/03/18 03:04:29 AM	9.67	22.58
606	08/03/18 03:05:29 AM	9.65	22.60
607	08/03/18 03:06:29 AM	9.64	22.64
608	08/03/18 03:07:29 AM	9.64	22.68
609	08/03/18 03:08:29 AM	9.62	22.70
610	08/03/18 03:09:29 AM	9.62	22.74
611	08/03/18 03:10:29 AM	9.61	22.76
612	08/03/18 03:11:29 AM	9.58	22.80
613	08/03/18 03:12:29 AM	9.55	22.84
614	08/03/18 03:13:29 AM	9.52	22.88
615	08/03/18 03:14:29 AM	9.51	22.92
616	08/03/18 03:15:29 AM	9.49	22.94
617	08/03/18 03:16:29 AM	9.48	22.98
618	08/03/18 03:17:29 AM	9.47	23.00
619	08/03/18 03:18:29 AM	9.46	23.04
620	08/03/18 03:19:29 AM	9.45	23.06
621	08/03/18 03:20:29 AM	9.44	23.08
622	08/03/18 03:21:29 AM	9.43	23.10
623	08/03/18 03:22:29 AM	9.42	23.10
624	08/03/18 03:23:29 AM	9.42	23.12
625	08/03/18 03:24:29 AM	9.41	23.14
626	08/03/18 03:25:29 AM	9.41	23.16
627	08/03/18 03:26:29 AM	9.39	23.18
628	08/03/18 03:27:29 AM	9.38	23.22
629	08/03/18 03:28:29 AM	9.37	23.26
630	08/03/18 03:29:29 AM	9.37	23.30
631	08/03/18 03:30:29 AM	9.35	23.32
632	08/03/18 03:31:29 AM	9.36	23.34
633	08/03/18 03:32:29 AM	9.35	23.36
634	08/03/18 03:33:29 AM	9.34	23.40
635	08/03/18 03:34:29 AM	9.34	23.42
636	08/03/18 03:35:29 AM	9.32	23.38
637	08/03/18 03:36:29 AM	9.35	23.32
638	08/03/18 03:37:29 AM	9.32	23.28
639	08/03/18 03:38:29 AM	9.38	23.24
640	08/03/18 03:39:29 AM	9.45	23.18
641	08/03/18 03:40:29 AM	9.44	23.14
642	08/03/18 03:41:29 AM	9.44	23.10
643	08/03/18 03:42:29 AM	9.45	23.08
644	08/03/18 03:43:29 AM	9.48	23.04
645	08/03/18 03:44:29 AM	9.49	23.02
646	08/03/18 03:45:29 AM	9.49	23.00
647	08/03/18 03:46:29 AM	9.49	22.98
648	08/03/18 03:47:29 AM	9.49	22.98
649	08/03/18 03:48:29 AM	9.46	23.00
650	08/03/18 03:49:29 AM	9.43	23.04
651	08/03/18 03:50:29 AM	9.45	23.02
652	08/03/18 03:51:29 AM	9.46	23.00
653	08/03/18 03:52:29 AM	9.45	23.00
654	08/03/18 03:53:29 AM	9.44	23.00
655	08/03/18 03:54:29 AM	9.46	23.00
656	08/03/18 03:55:29 AM	9.43	23.02
657	08/03/18 03:56:29 AM	9.46	23.06
658	08/03/18 03:57:29 AM	9.47	23.10
659	08/03/18 03:58:29 AM	9.45	23.16
660	08/03/18 03:59:29 AM	9.47	23.18
661	08/03/18 04:00:29 AM	9.44	23.22
662	08/03/18 04:01:29 AM	9.44	23.26
663	08/03/18 04:02:29 AM	9.44	23.30
664	08/03/18 04:03:29 AM	9.43	23.32
665	08/03/18 04:04:29 AM	9.43	23.36
666	08/03/18 04:05:29 AM	9.43	23.38
667	08/03/18 04:06:29 AM	9.43	23.40
668	08/03/18 04:07:29 AM	9.41	23.42
669	08/03/18 04:08:29 AM	9.42	23.44
670	08/03/18 04:09:29 AM	9.41	23.46
671	08/03/18 04:10:29 AM	9.41	23.48
672	08/03/18 04:11:29 AM	9.39	23.48
673	08/03/18 04:12:29 AM	9.39	23.50
674	08/03/18 04:13:29 AM	9.38	23.50
675	08/03/18 04:14:29 AM	9.36	23.50
676	08/03/18 04:15:29 AM	9.36	23.48
677	08/03/18 04:16:29 AM	9.37	23.48
678	08/03/18 04:17:29 AM	9.35	23.48
679	08/03/18 04:18:29 AM	9.36	23.48
680	08/03/18 04:19:29 AM	9.34	23.46
681	08/03/18 04:20:29 AM	9.33	23.46
682	08/03/18 04:21:29 AM	9.32	23.46
683	08/03/18 04:22:29 AM	9.31	23.46
684	08/03/18 04:23:29 AM	9.32	23.44
685	08/03/18 04:24:29 AM	9.33	23.44
686	08/03/18 04:25:29 AM	9.29	23.42
687	08/03/18 04:26:29 AM	9.29	23.42
688	08/03/18 04:27:29 AM	9.28	23.40
689	08/03/18 04:28:29 AM	9.26	23.36
690	08/03/18 04:29:29 AM	9.24	23.32
691	08/03/18 04:30:29 AM	9.20	23.28
692	08/03/18 04:31:29 AM	9.17	23.22
693	08/03/18 04:32:29 AM	9.16	23.12
694	08/03/18 04:33:29 AM	9.16	23.06
695	08/03/18 04:34:29 AM	9.18	22.98
696	08/03/18 04:35:29 AM	9.20	22.92
697	08/03/18 04:36:29 AM	9.23	22.88
698	08/03/18 04:37:29 AM	9.27	22.84
699	08/03/18 04:38:29 AM	9.27	22.82
700	08/03/18 04:39:29 AM	9.27	22.78
701	08/03/18 04:40:29 AM	9.26	22.76
702	08/03/18 04:41:29 AM	9.24	22.72
703	08/03/18 04:42:29 AM	9.24	22.70
704	08/03/18 04:43:29 AM	9.26	22.66
705	08/03/18 04:44:29 AM	9.25	22.64
706	08/03/18 04:45:29 AM	9.24	22.62
707	08/03/18 04:46:29 AM	9.26	22.60
708	08/03/18 04:47:29 AM	9.26	22.58
709	08/03/18 04:48:29 AM	9.26	22.56
710	08/03/18 04:49:29 AM	9.27	22.54
711	08/03/18 04:50:29 AM	9.29	22.52
712	08/03/18 04:51:29 AM	9.29	22.52
713	08/03/18 04:52:29 AM	9.32	22.50
714	08/03/18 04:53:29 AM	9.32	22.50
715	08/03/18 04:54:29 AM	9.33	22.50
716	08/03/18 04:55:29 AM	9.35	22.50
717	08/03/18 04:56:29 AM	9.35	22.50
718	08/03/18 04:57:29 AM	9.37	22.50
719	08/03/18 04:58:29 AM	9.37	22.50
720	08/03/18 04:59:29 AM	9.38	22.48
721	08/03/18 05:00:29 AM	9.39	22.48
722	08/03/18 05:01:29 AM	9.39	22.48
723	08/03/18 05:02:29 AM	9.41	22.46
724	08/03/18 05:03:29 AM	9.38	22.44
725	08/03/18 05:04:29 AM	9.39	22.44
726	08/03/18 05:05:29 AM	9.39	22.42
727	08/03/18 05:06:29 AM	9.39	22.40
728	08/03/18 05:07:29 AM	9.38	22.40
729	08/03/18 05:08:29 AM	9.36	22.36
730	08/03/18 05:09:29 AM	9.36	22.34
731	08/03/18 05:10:29 AM	9.38	22.30
732	08/03/18 05:11:29 AM	9.44	22.28
733	08/03/18 05:12:29 AM	9.44	22.28
734	08/03/18 05:13:29 AM	9.46	22.26
735	08/03/18 05:14:29 AM	9.47	22.26
736	08/03/18 05:15:29 AM	9.50	22.26
737	08/03/18 05:16:29 AM	9.49	22.26
738	08/03/18 05:17:29 AM	9.49	22.26
739	08/03/18 05:18:29 AM	9.48	22.24
740	08/03/18 05:19:29 AM	9.49	22.22
741	08/03/18 05:20:29 AM	9.46	22.18
742	08/03/18 05:21:29 AM	9.45	22.14
743	08/03/18 05:22:29 AM	9.44	22.12
744	08/03/18 05:23:29 AM	9.45	22.08
745	08/03/18 05:24:29 AM	9.46	22.04
746	08/03/18 05:25:29 AM	9.48	22.02
747	08/03/18 05:26:29 AM	9.46	22.00
748	08/03/18 05:27:29 AM	9.45	22.00
749	08/03/18 05:28:29 AM	9.46	21.98
750	08/03/18 05:29:29 AM	9.45	21.94
751	08/03/18 05:30:29 AM	9.44	21.92
752	08/03/18 05:31:29 AM	9.44	21.90
753	08/03/18 05:32:29 AM	9.45	21.88
754	08/03/18 05:33:29 AM	9.46	21.86
755	08/03/18 05:34:29 AM	9.46	21.84
756	08/03/18 05:35:29 AM	9.46	21.82
757	08/03/18 05:36:29 AM	9.46	21.80
758	08/03/18 05:37:29 AM	9.47	21.80
759	08/03/18 05:38:29 AM	9.47	21.78
760	08/03/18 05:39:29 AM	9.46	21.78
761	08/03/18 05:40:29 AM	9.46	21.76
762	08/03/18 05:41:29 AM	9.50	21.76
763	08/03/18 05:42:29 AM	9.55	21.76
764	08/03/18 05:43:29 AM	9.53	21.78
765	08/03/18 05:44:29 AM	9.60	21.80
766	08/03/18 05:45:29 AM	9.62	21.82
767	08/03/18 05:46:29 AM	9.60	21.82
768	08/03/18 05:47:29 AM	9.56	21.82
769	08/03/18 05:48:29 AM	9.61	21.82
770	08/03/18 05:49:29 AM	9.60	21.82
771	08/03/18 05:50:29 AM	9.53	21.82
772	08/03/18 05:51:29 AM	9.54	21.80
773	08/03/18 05:52:29 AM	9.47	21.78
774	08/03/18 05:53:29 AM	9.51	21.76
775	08/03/18 05:54:29 AM	9.47	21.74
776	08/03/18 05:55:29 AM	9.47	21.72
777	08/03/18 05:56:29 AM	9.43	21.72
778	08/03/18 05:57:29 AM	9.44	21.70
779	08/03/18 05:58:29 AM	9.43	21.68
780	08/03/18 05:59:29 AM	9.47	21.68
781	08/03/18 06:00:29 AM	9.51	21.68
782	08/03/18 06:01:29 AM	9.53	21.70
783	08/03/18 06:02:29 AM	9.56	21.70
784	08/03/18 06:03:29 AM	9.56	21.70
785	08/03/18 06:04:29 AM	9.55	21.72
786	08/03/18 06:05:29 AM	9.54	21.72
787	08/03/18 06:06:29 AM	9.55	21.72
788	08/03/18 06:07:29 AM	9.54	21.70
789	08/03/18 06:08:29 AM	9.53	21.70
790	08/03/18 06:09:29 AM	9.53	21.68
791	08/03/18 06:10:29 AM	9.54	21.68
792	08/03/18 06:11:29 AM	9.53	21.68
793	08/03/18 06:12:29 AM	9.52	21.68
794	08/03/18 06:13:29 AM	9.53	21.68
795	08/03/18 06:14:29 AM	9.52	21.68
796	08/03/18 06:15:29 AM	9.53	21.68
797	08/03/18 06:16:29 AM	9.60	21.68
798	08/03/18 06:17:29 AM	9.60	21.68
799	08/03/18 06:18:29 AM	9.69	21.70
800	08/03/18 06:19:29 AM	9.73	21.72
801	08/03/18 06:20:29 AM	9.71	21.72
802	08/03/18 06:21:29 AM	9.74	21.72
803	08/03/18 06:22:29 AM	9.80	21.74
804	08/03/18 06:23:29 AM	9.80	21.74
805	08/03/18 06:24:29 AM	9.81	21.74
806	08/03/18 06:25:29 AM	9.81	21.74
807	08/03/18 06:26:29 AM	9.80	21.74
808	08/03/18 06:27:29 AM	9.83	21.72
809	08/03/18 06:28:29 AM	9.83	21.74
810	08/03/18 06:29:29 AM	9.85	21.72
811	08/03/18 06:30:29 AM	9.83	21.72
812	08/03/18 06:31:29 AM	9.81	21.72
813	08/03/18 06:32:29 AM	9.81	21.72
814	08/03/18 06:33:29 AM	9.80	21.70
815	08/03/18 06:34:29 AM	9.80	21.70
816	08/03/18 06:35:29 AM	9.78	21.68
817	08/03/18 06:36:29 AM	9.78	21.68
818	08/03/18 06:37:29 AM	9.78	21.68
819	08/03/18 06:38:29 AM	9.78	21.66
820	08/03/18 06:39:29 AM	9.78	21.66
821	08/03/18 06:40:29 AM	9.76	21.66
822	08/03/18 06:41:29 AM	9.77	21.66
823	08/03/18 06:42:29 AM	9.78	21.64
824	08/03/18 06:43:29 AM	9.79	21.64
825	08/03/18 06:44:29 AM	9.77	21.64
826	08/03/18 06:45:29 AM	9.78	21.64
827	08/03/18 06:46:29 AM	9.77	21.62
828	08/03/18 06:47:29 AM	9.78	21.62
829	08/03/18 06:48:29 AM	9.77	21.62
830	08/03/18 06:49:29 AM	9.76	21.62
831	08/03/18 06:50:29 AM	9.77	21.60
832	08/03/18 06:51:29 AM	9.77	21.60
833	08/03/18 06:52:29 AM	9.79	21.60
834	08/03/18 06:53:29 AM	9.81	21.60
835	08/03/18 06:54:29 AM	9.81	21.60
836	08/03/18 06:55:29 AM	9.81	21.60
837	08/03/18 06:56:29 AM	9.81	21.60
838	08/03/18 06:57:29 AM	9.79	21.60
839	08/03/18 06:58:29 AM	9.78	21.58
840	08/03/18 06:59:29 AM	9.80	21.58
841	08/03/18 07:00:29 AM	9.80	21.58
842	08/03/18 07:01:29 AM	9.79	21.56
843	08/03/18 07:02:29 AM	9.78	21.56
844	08/03/18 07:03:29 AM	9.77	21.56
845	08/03/18 07:04:29 AM	9.78	21.54
846	08/03/18 07:05:29 AM	9.78	21.54
847	08/03/18 07:06:29 AM	9.78	21.52
848	08/03/18 07:07:29 AM	9.76	21.50
849	08/03/18 07:08:29 AM	9.77	21.50
850	08/03/18 07:09:29 AM	9.74	21.48
851	08/03/18 07:10:29 AM	9.76	21.48
852	08/03/18 07:11:29 AM	9.74	21.48
853	08/03/18 07:12:29 AM	9.76	21.46
854	08/03/18 07:13:29 AM	9.77	21.46
855	08/03/18 07:14:29 AM	9.76	21.44
856	08/03/18 07:15:29 AM	9.76	21.44
857	08/03/18 07:16:29 AM	9.77	21.42
858	08/03/18 07:17:29 AM	9.76	21.42
859	08/03/18 07:18:29 AM	9.74	21.40
860	08/03/18 07:19:29 AM	9.76	21.38
861	08/03/18 07:20:29 AM	9.76	21.38
862	08/03/18 07:21:29 AM	9.74	21.36
863	08/03/18 07:22:29 AM	9.76	21.36
864	08/03/18 07:23:29 AM	9.74	21.36
865	08/03/18 07:24:29 AM	9.74	21.34
866	08/03/18 07:25:29 AM	9.74	21.34
867	08/03/18 07:26:29 AM	9.73	21.34
868	08/03/18 07:27:29 AM	9.72	21.32
869	08/03/18 07:28:29 AM	9.72	21.32
870	08/03/18 07:29:29 AM	9.71	21.32
871	08/03/18 07:30:29 AM	9.73	21.32
872	08/03/18 07:31:29 AM	9.72	21.32
873	08/03/18 07:32:29 AM	9.71	21.32
874	08/03/18 07:33:29 AM	9.72	21.32
875	08/03/18 07:34:29 AM	9.72	21.32
876	08/03/18 07:35:29 AM	9.71	21.32
877	08/03/18 07:36:29 AM	9.71	21.32
878	08/03/18 07:37:29 AM	9.70	21.32
879	08/03/18 07:38:29 AM	9.72	21.32
880	08/03/18 07:39:29 AM	9.71	21.32
881	08/03/18 07:40:29 AM	9.69	21.32
882	08/03/18 07:41:29 AM	9.70	21.32
883	08/03/18 07:42:29 AM	9.70	21.32
884	08/03/18 07:43:29 AM	9.69	21.32
885	08/03/18 07:44:29 AM	9.68	21.32
886	08/03/18 07:45:29 AM	9.67	21.32
887	08/03/18 07:46:29 AM	9.68	21.32
888	08/03/18 07:47:29 AM	9.66	21.32
889	08/03/18 07:48:29 AM	9.66	21.32
890	08/03/18 07:49:29 AM	9.66	21.32
891	08/03/18 07:50:29 AM	9.65	21.32
892	08/03/18 07:51:29 AM	9.65	21.30
893	08/03/18 07:52:29 AM	9.65	21.30
894	08/03/18 07:53:29 AM	9.63	21.30
895	08/03/18 07:54:29 AM	9.62	21.30
896	08/03/18 07:55:29 AM	9.63	21.30
897	08/03/18 07:56:29 AM	9.64	21.30
898	08/03/18 07:57:29 AM	9.63	21.28
899	08/03/18 07:58:29 AM	9.64	21.28
900	08/03/18 07:59:29 AM	9.63	21.28
901	08/03/18 08:00:29 AM	9.63	21.28
902	08/03/18 08:01:29 AM	9.63	21.28
903	08/03/18 08:02:29 AM	9.63	21.28
904	08/03/18 08:03:29 AM	9.63	21.28
905	08/03/18 08:04:29 AM	9.63	21.28
906	08/03/18 08:05:29 AM	9.63	21.28
907	08/03/18 08:06:29 AM	9.64	21.28
908	08/03/18 08:07:29 AM	9.65	21.28
909	08/03/18 08:08:29 AM	9.63	21.28
910	08/03/18 08:09:29 AM	9.63	21.28
911	08/03/18 08:10:29 AM	9.63	21.28
912	08/03/18 08:11:29 AM	9.62	21.28
913	08/03/18 08:12:29 AM	9.64	21.28
914	08/03/18 08:13:29 AM	9.62	21.30
915	08/03/18 08:14:29 AM	9.64	21.30
916	08/03/18 08:15:29 AM	9.63	21.30
917	08/03/18 08:16:29 AM	9.63	21.30
918	08/03/18 08:17:29 AM	9.62	21.30
919	08/03/18 08:18:29 AM	9.62	21.30
920	08/03/18 08:19:29 AM	9.61	21.30
921	08/03/18 08:20:29 AM	9.61	21.30
922	08/03/18 08:21:29 AM	9.60	21.30
923	08/03/18 08:22:29 AM	9.60	21.30
924	08/03/18 08:23:29 AM	9.60	21.30
925	08/03/18 08:24:29 AM	9.60	21.30
926	08/03/18 08:25:29 AM	9.61	21.28
927	08/03/18 08:26:29 AM	9.61	21.28
928	08/03/18 08:27:29 AM	9.60	21.30
929	08/03/18 08:28:29 AM	9.61	21.28
930	08/03/18 08:29:29 AM	9.64	21.30
931	08/03/18 08:30:29 AM	9.65	21.30
932	08/03/18 08:31:29 AM	9.67	21.30
933	08/03/18 08:32:29 AM	9.69	21.32
934	08/03/18 08:33:29 AM	9.67	21.32
935	08/03/18 08:34:29 AM	9.65	21.32
936	08/03/18 08:35:29 AM	9.62	21.32
937	08/03/18 08:36:29 AM	9.60	21.32
938	08/03/18 08:37:29 AM	9.61	21.32
939	08/03/18 08:38:29 AM	9.67	21.34
940	08/03/18 08:39:29 AM	9.70	21.36
941	08/03/18 08:40:29 AM	9.68	21.36
942	08/03/18 08:41:29 AM	9.65	21.36
943	08/03/18 08:42:29 AM	9.63	21.36
944	08/03/18 08:43:29 AM	9.60	21.34
945	08/03/18 08:44:29 AM	9.56	21.34
946	08/03/18 08:45:29 AM	9.59	21.34
947	08/03/18 08:46:29 AM	9.64	21.34
948	08/03/18 08:47:29 AM	9.64	21.34
949	08/03/18 08:48:29 AM	9.62	21.34
950	08/03/18 08:49:29 AM	9.65	21.34
951	08/03/18 08:50:29 AM	9.72	21.34
952	08/03/18 08:51:29 AM	9.69	21.36
953	08/03/18 08:52:29 AM	9.67	21.36
954	08/03/18 08:53:29 AM	9.67	21.34
955	08/03/18 08:54:29 AM	9.64	21.34
956	08/03/18 08:55:29 AM	9.56	21.34
957	08/03/18 08:56:29 AM	9.52	21.34
958	08/03/18 08:57:29 AM	9.52	21.32
959	08/03/18 08:58:29 AM	9.48	21.32
960	08/03/18 08:59:29 AM	9.49	21.32
961	08/03/18 09:00:29 AM	9.48	21.32
962	08/03/18 09:01:29 AM	9.51	21.30
963	08/03/18 09:02:29 AM	9.50	21.32
964	08/03/18 09:03:29 AM	9.50	21.32
965	08/03/18 09:04:29 AM	9.51	21.32
966	08/03/18 09:05:29 AM	9.52	21.32
967	08/03/18 09:06:29 AM	9.53	21.32
968	08/03/18 09:07:29 AM	9.49	21.32
969	08/03/18 09:08:29 AM	9.49	21.32
970	08/03/18 09:09:29 AM	9.47	21.32
971	08/03/18 09:10:29 AM	9.47	21.32
972	08/03/18 09:11:29 AM	9.45	21.32
973	08/03/18 09:12:29 AM	9.48	21.32
974	08/03/18 09:13:29 AM	9.53	21.32
975	08/03/18 09:14:29 AM	9.54	21.32
976	08/03/18 09:15:29 AM	9.60	21.32
977	08/03/18 09:16:29 AM	9.53	21.32
978	08/03/18 09:17:29 AM	9.46	21.32
979	08/03/18 09:18:29 AM	9.46	21.32
980	08/03/18 09:19:29 AM	9.49	21.32
981	08/03/18 09:20:29 AM	9.50	21.32
982	08/03/18 09:21:29 AM	9.50	21.32
983	08/03/18 09:22:29 AM	9.50	21.34
984	08/03/18 09:23:29 AM	9.52	21.34
985	08/03/18 09:24:29 AM	9.54	21.34
986	08/03/18 09:25:29 AM	9.52	21.34
987	08/03/18 09:26:29 AM	9.55	21.34
988	08/03/18 09:27:29 AM	9.58	21.36
989	08/03/18 09:28:29 AM	9.59	21.36
990	08/03/18 09:29:29 AM	9.56	21.36
991	08/03/18 09:30:29 AM	9.59	21.36
992	08/03/18 09:31:29 AM	9.51	21.36
993	08/03/18 09:32:29 AM	9.53	21.36
994	08/03/18 09:33:29 AM	9.53	21.36
995	08/03/18 09:34:29 AM	9.45	21.34
996	08/03/18 09:35:29 AM	9.38	21.34
997	08/03/18 09:36:29 AM	9.35	21.34
998	08/03/18 09:37:29 AM	9.37	21.34
999	08/03/18 09:38:29 AM	9.35	21.32
1000	08/03/18 09:39:29 AM	9.41	21.32
1001	08/03/18 09:40:29 AM	9.43	21.32
1002	08/03/18 09:41:29 AM	9.42	21.34
1003	08/03/18 09:42:29 AM	9.45	21.34
1004	08/03/18 09:43:29 AM	9.45	21.34
1005	08/03/18 09:44:29 AM	9.46	21.34
1006	08/03/18 09:45:29 AM	9.47	21.34
1007	08/03/18 09:46:29 AM	9.44	21.34
1008	08/03/18 09:47:29 AM	9.44	21.34
1009	08/03/18 09:48:29 AM	9.43	21.34
1010	08/03/18 09:49:29 AM	9.44	21.34
1011	08/03/18 09:50:29 AM	9.44	21.34
1012	08/03/18 09:51:29 AM	9.43	21.34
1013	08/03/18 09:52:29 AM	9.47	21.36
1014	08/03/18 09:53:29 AM	9.46	21.36
1015	08/03/18 09:54:29 AM	9.48	21.36
1016	08/03/18 09:55:29 AM	9.48	21.36
1017	08/03/18 09:56:29 AM	9.49	21.38
1018	08/03/18 09:57:29 AM	9.51	21.38
1019	08/03/18 09:58:29 AM	9.50	21.38
1020	08/03/18 09:59:29 AM	9.48	21.38
1021	08/03/18 10:00:29 AM	9.51	21.40
1022	08/03/18 10:01:29 AM	9.51	21.40
1023	08/03/18 10:02:29 AM	9.51	21.40
1024	08/03/18 10:03:29 AM	9.50	21.40
1025	08/03/18 10:04:29 AM	9.50	21.40
1026	08/03/18 10:05:29 AM	9.50	21.40
1027	08/03/18 10:06:29 AM	9.50	21.40
1028	08/03/18 10:07:29 AM	9.50	21.40
1029	08/03/18 10:08:29 AM	9.48	21.40
1030	08/03/18 10:09:29 AM	9.49	21.38
1031	08/03/18 10:10:29 AM	9.51	21.38
1032	08/03/18 10:11:29 AM	9.51	21.38
1033	08/03/18 10:12:29 AM	9.51	21.38
1034	08/03/18 10:13:29 AM	9.48	21.38
1035	08/03/18 10:14:29 AM	9.50	21.38
1036	08/03/18 10:15:29 AM	9.50	21.38
1037	08/03/18 10:16:29 AM	9.52	21.38
1038	08/03/18 10:17:29 AM	9.52	21.38
1039	08/03/18 10:18:29 AM	9.51	21.38
1040	08/03/18 10:19:29 AM	9.54	21.38
1041	08/03/18 10:20:29 AM	9.52	21.36
1042	08/03/18 10:21:29 AM	9.54	21.36
1043	08/03/18 10:22:29 AM	9.50	21.36
1044	08/03/18 10:23:29 AM	9.52	21.36
1045	08/03/18 10:24:29 AM	9.48	21.36
1046	08/03/18 10:25:29 AM	9.50	21.36
1047	08/03/18 10:26:29 AM	9.51	21.36
1048	08/03/18 10:27:29 AM	9.50	21.36
1049	08/03/18 10:28:29 AM	9.49	21.36
1050	08/03/18 10:29:29 AM	9.49	21.36
1051	08/03/18 10:30:29 AM	9.47	21.36
1052	08/03/18 10:31:29 AM	9.46	21.36
1053	08/03/18 10:32:29 AM	9.44	21.36
1054	08/03/18 10:33:29 AM	9.43	21.36
1055	08/03/18 10:34:29 AM	9.41	21.36
1056	08/03/18 10:35:29 AM	9.38	21.36
1057	08/03/18 10:36:29 AM	9.36	21.38
1058	08/03/18 10:37:29 AM	9.36	21.38
1059	08/03/18 10:38:29 AM	9.35	21.38
1060	08/03/18 10:39:29 AM	9.34	21.38
1061	08/03/18 10:40:29 AM	9.35	21.40
1062	08/03/18 10:41:29 AM	9.34	21.40
1063	08/03/18 10:42:29 AM	9.34	21.40
1064	08/03/18 10:43:29 AM	9.35	21.40
1065	08/03/18 10:44:29 AM	9.34	21.42
1066	08/03/18 10:45:29 AM	9.34	21.42
1067	08/03/18 10:46:29 AM	9.38	21.42
1068	08/03/18 10:47:29 AM	9.43	21.44
1069	08/03/18 10:48:29 AM	9.41	21.44
1070	08/03/18 10:49:29 AM	9.44	21.44
1071	08/03/18 10:50:29 AM	9.43	21.46
1072	08/03/18 10:51:29 AM	9.45	21.46
1073	08/03/18 10:52:29 AM	9.44	21.48
1074	08/03/18 10:53:29 AM	9.46	21.50
1075	08/03/18 10:54:29 AM	9.45	21.50
1076	08/03/18 10:55:29 AM	9.45	21.52
1077	08/03/18 10:56:29 AM	9.43	21.54
1078	08/03/18 10:57:29 AM	9.43	21.54
1079	08/03/18 10:58:29 AM	9.43	21.54
1080	08/03/18 10:59:29 AM	9.42	21.54
1081	08/03/18 11:00:29 AM	9.41	21.54
1082	08/03/18 11:01:29 AM	9.39	21.56
1083	08/03/18 11:02:29 AM	9.39	21.56
1084	08/03/18 11:03:29 AM	9.38	21.58
1085	08/03/18 11:04:29 AM	9.36	21.58
1086	08/03/18 11:05:29 AM	9.35	21.60
1087	08/03/18 11:06:29 AM	9.33	21.60
1088	08/03/18 11:07:29 AM	9.32	21.62
1089	08/03/18 11:08:29 AM	9.31	21.64
1090	08/03/18 11:09:29 AM	9.30	21.64
1091	08/03/18 11:10:29 AM	9.29	21.66
1092	08/03/18 11:11:29 AM	9.29	21.68
1093	08/03/18 11:12:29 AM	9.27	21.70
1094	08/03/18 11:13:29 AM	9.28	21.72
1095	08/03/18 11:14:29 AM	9.26	21.72
1096	08/03/18 11:15:29 AM	9.27	21.74
1097	08/03/18 11:16:29 AM	9.28	21.76
1098	08/03/18 11:17:29 AM	9.26	21.80
1099	08/03/18 11:18:29 AM	9.26	21.84
1100	08/03/18 11:19:29 AM	9.23	21.86
1101	08/03/18 11:20:29 AM	9.20	21.88
1102	08/03/18 11:21:29 AM	9.20	21.90
1103	08/03/18 11:22:29 AM	9.17	21.92
1104	08/03/18 11:23:29 AM	9.16	21.92
1105	08/03/18 11:24:29 AM	9.15	21.94
1106	08/03/18 11:25:29 AM	9.14	21.94
1107	08/03/18 11:26:29 AM	9.14	21.94
1108	08/03/18 11:27:29 AM	9.12	21.96
1109	08/03/18 11:28:29 AM	9.10	21.96
1110	08/03/18 11:29:29 AM	9.09	21.96
1111	08/03/18 11:30:29 AM	9.10	21.96
1112	08/03/18 11:31:29 AM	9.09	21.98
1113	08/03/18 11:32:29 AM	9.08	21.98
1114	08/03/18 11:33:29 AM	9.11	21.98
1115	08/03/18 11:34:29 AM	9.07	21.98
1116	08/03/18 11:35:29 AM	9.07	21.98
1117	08/03/18 11:36:29 AM	9.07	22.00
1118	08/03/18 11:37:29 AM	9.07	22.00
1119	08/03/18 11:38:29 AM	9.04	22.00
1120	08/03/18 11:39:29 AM	9.04	22.00
1121	08/03/18 11:40:29 AM	9.04	22.02
1122	08/03/18 11:41:29 AM	9.03	22.02
1123	08/03/18 11:42:29 AM	9.03	22.02
1124	08/03/18 11:43:29 AM	9.02	22.02
1125	08/03/18 11:44:29 AM	9.02	22.02
1126	08/03/18 11:45:29 AM	9.02	22.02
1127	08/03/18 11:46:29 AM	9.01	22.02
1128	08/03/18 11:47:29 AM	9.02	22.02
1129	08/03/18 11:48:29 AM	9.03	22.04
1130	08/03/18 11:49:29 AM	9.04	22.06
1131	08/03/18 11:50:29 AM	9.03	22.10
1132	08/03/18 11:51:29 AM	9.04	22.12
1133	08/03/18 11:52:29 AM	9.03	22.14
1134	08/03/18 11:53:29 AM	9.02	22.16
1135	08/03/18 11:54:29 AM	9.01	22.18
1136	08/03/18 11:55:29 AM	8.99	22.18
1137	08/03/18 11:56:29 AM	8.99	22.20
1138	08/03/18 11:57:29 AM	8.99	22.20
1139	08/03/18 11:58:29 AM	8.97	22.20
1140	08/03/18 11:59:29 AM	8.96	22.20
1141	08/03/18 12:00:29 PM	8.96	22.20
1142	08/03/18 12:01:29 PM	8.96	22.22
1143	08/03/18 12:02:29 PM	8.94	22.24
1144	08/03/18 12:03:29 PM	8.94	22.26
1145	08/03/18 12:04:29 PM	8.90	22.28
1146	08/03/18 12:05:29 PM	8.89	22.32
1147	08/03/18 12:06:29 PM	8.89	22.32
1148	08/03/18 12:07:29 PM	8.86	22.34
1149	08/03/18 12:08:29 PM	8.82	22.36
1150	08/03/18 12:09:29 PM	8.83	22.38
1151	08/03/18 12:10:29 PM	8.81	22.40
1152	08/03/18 12:11:29 PM	8.81	22.40
1153	08/03/18 12:12:29 PM	8.80	22.40
1154	08/03/18 12:13:29 PM	8.80	22.40
1155	08/03/18 12:14:29 PM	8.79	22.42
1156	08/03/18 12:15:29 PM	8.78	22.42
1157	08/03/18 12:16:29 PM	8.78	22.44
1158	08/03/18 12:17:29 PM	8.77	22.44
1159	08/03/18 12:18:29 PM	8.76	22.46
1160	08/03/18 12:19:29 PM	8.74	22.46
1161	08/03/18 12:20:29 PM	8.74	22.46
1162	08/03/18 12:21:29 PM	8.72	22.46
1163	08/03/18 12:22:29 PM	8.72	22.48
1164	08/03/18 12:23:29 PM	8.71	22.48
1165	08/03/18 12:24:29 PM	8.72	22.50
1166	08/03/18 12:25:29 PM	8.69	22.52
1167	08/03/18 12:26:29 PM	8.68	22.54
1168	08/03/18 12:27:29 PM	8.66	22.56
1169	08/03/18 12:28:29 PM	8.68	22.58
1170	08/03/18 12:29:29 PM	8.65	22.62
1171	08/03/18 12:30:29 PM	8.65	22.64
1172	08/03/18 12:31:29 PM	8.63	22.70
1173	08/03/18 12:32:29 PM	8.63	22.72
1174	08/03/18 12:33:29 PM	8.63	22.74
1175	08/03/18 12:34:29 PM	8.61	22.78
1176	08/03/18 12:35:29 PM	8.61	22.80
1177	08/03/18 12:36:29 PM	8.58	22.84
1178	08/03/18 12:37:29 PM	8.60	22.86
1179	08/03/18 12:38:29 PM	8.60	22.90
1180	08/03/18 12:39:29 PM	8.58	22.94
1181	08/03/18 12:40:29 PM	8.57	22.96
1182	08/03/18 12:41:29 PM	8.56	22.98
1183	08/03/18 12:42:29 PM	8.54	23.00
1184	08/03/18 12:43:29 PM	8.55	23.00
1185	08/03/18 12:44:29 PM	8.54	23.02
1186	08/03/18 12:45:29 PM	8.54	23.04
1187	08/03/18 12:46:29 PM	8.50	23.04
1188	08/03/18 12:47:29 PM	8.51	23.06
1189	08/03/18 12:48:29 PM	8.51	23.06
1190	08/03/18 12:49:29 PM	8.51	23.06
1191	08/03/18 12:50:29 PM	8.50	23.08
1192	08/03/18 12:51:29 PM	8.50	23.08
1193	08/03/18 12:52:29 PM	8.50	23.10
1194	08/03/18 12:53:29 PM	8.48	23.10
1195	08/03/18 12:54:29 PM	8.49	23.12
1196	08/03/18 12:55:29 PM	8.50	23.12
1197	08/03/18 12:56:29 PM	8.48	23.12
1198	08/03/18 12:57:29 PM	8.48	23.12
1199	08/03/18 12:58:29 PM	8.47	23.12
1200	08/03/18 12:59:29 PM	8.48	23.12
1201	08/03/18 01:00:29 PM	8.47	23.14
1202	08/03/18 01:01:29 PM	8.46	23.16
1203	08/03/18 01:02:29 PM	8.46	23.16
1204	08/03/18 01:03:29 PM	8.46	23.18
1205	08/03/18 01:04:29 PM	8.46	23.20
1206	08/03/18 01:05:29 PM	8.46	23.20
1207	08/03/18 01:06:29 PM	8.45	23.22
1208	08/03/18 01:07:29 PM	8.45	23.22
1209	08/03/18 01:08:29 PM	8.43	23.24
1210	08/03/18 01:09:29 PM	8.44	23.24
1211	08/03/18 01:10:29 PM	8.44	23.24
1212	08/03/18 01:11:29 PM	8.44	23.26
1213	08/03/18 01:12:29 PM	8.43	23.26
1214	08/03/18 01:13:29 PM	8.44	23.28
1215	08/03/18 01:14:29 PM	8.43	23.28
1216	08/03/18 01:15:29 PM	8.43	23.28
1217	08/03/18 01:16:29 PM	8.45	23.30
1218	08/03/18 01:17:29 PM	8.44	23.30
1219	08/03/18 01:18:29 PM	8.43	23.32
1220	08/03/18 01:19:29 PM	8.43	23.34
1221	08/03/18 01:20:29 PM	8.42	23.36
1222	08/03/18 01:21:29 PM	8.42	23.36
1223	08/03/18 01:22:29 PM	8.42	23.38
1224	08/03/18 01:23:29 PM	8.41	23.38
1225	08/03/18 01:24:29 PM	8.40	23.38
1226	08/03/18 01:25:29 PM	8.41	23.40
1227	08/03/18 01:26:29 PM	8.41	23.40
1228	08/03/18 01:27:29 PM	8.41	23.42
1229	08/03/18 01:28:29 PM	8.40	23.42
1230	08/03/18 01:29:29 PM	8.41	23.44
1231	08/03/18 01:30:29 PM	8.41	23.44
1232	08/03/18 01:31:29 PM	8.39	23.46
1233	08/03/18 01:32:29 PM	8.43	23.46
1234	08/03/18 01:33:29 PM	8.41	23.50
1235	08/03/18 01:34:29 PM	8.40	23.52
1236	08/03/18 01:35:29 PM	8.38	23.52
1237	08/03/18 01:36:29 PM	8.40	23.52
1238	08/03/18 01:37:29 PM	8.40	23.54
1239	08/03/18 01:38:29 PM	8.46	23.56
1240	08/03/18 01:39:29 PM	8.41	23.58
1241	08/03/18 01:40:29 PM	8.40	23.58
1242	08/03/18 01:41:29 PM	8.38	23.60
1243	08/03/18 01:42:29 PM	8.39	23.60
1244	08/03/18 01:43:29 PM	8.41	23.60
1245	08/03/18 01:44:29 PM	8.40	23.60
1246	08/03/18 01:45:29 PM	8.38	23.60
1247	08/03/18 01:46:29 PM	8.39	23.60
1248	08/03/18 01:47:29 PM	8.42	23.62
1249	08/03/18 01:48:29 PM	8.41	23.62
1250	08/03/18 01:49:29 PM	8.41	23.64
1251	08/03/18 01:50:29 PM	8.41	23.64
1252	08/03/18 01:51:29 PM	8.42	23.66
1253	08/03/18 01:52:29 PM	8.42	23.66
1254	08/03/18 01:53:29 PM	8.43	23.68
1255	08/03/18 01:54:29 PM	8.43	23.68
1256	08/03/18 01:55:29 PM	8.44	23.68
1257	08/03/18 01:56:29 PM	8.46	23.70
1258	08/03/18 01:57:29 PM	8.43	23.70
1259	08/03/18 01:58:29 PM	8.41	23.70
1260	08/03/18 01:59:29 PM	8.40	23.70
1261	08/03/18 02:00:29 PM	8.43	23.72
1262	08/03/18 02:01:29 PM	8.42	23.72
1263	08/03/18 02:02:29 PM	8.43	23.72
1264	08/03/18 02:03:29 PM	8.43	23.72
1265	08/03/18 02:04:29 PM	8.45	23.72
1266	08/03/18 02:05:29 PM	8.43	23.72
1267	08/03/18 02:06:29 PM	8.44	23.74
1268	08/03/18 02:07:29 PM	8.44	23.74
1269	08/03/18 02:08:29 PM	8.46	23.74
1270	08/03/18 02:09:29 PM	8.45	23.76
1271	08/03/18 02:10:29 PM	8.45	23.76
1272	08/03/18 02:11:29 PM	8.49	23.78
1273	08/03/18 02:12:29 PM	8.49	23.78
1274	08/03/18 02:13:29 PM	8.50	23.78
1275	08/03/18 02:14:29 PM	8.50	23.80
1276	08/03/18 02:15:29 PM	8.53	23.80
1277	08/03/18 02:16:29 PM	8.56	23.82
1278	08/03/18 02:17:29 PM	8.56	23.82
1279	08/03/18 02:18:29 PM	8.55	23.84
1280	08/03/18 02:19:29 PM	8.54	23.84
1281	08/03/18 02:20:29 PM	8.55	23.86
1282	08/03/18 02:21:29 PM	8.58	23.86
1283	08/03/18 02:22:29 PM	8.56	23.84
1284	08/03/18 02:23:29 PM	8.57	23.84
1285	08/03/18 02:24:29 PM	8.62	23.82
1286	08/03/18 02:25:29 PM	8.62	23.80
1287	08/03/18 02:26:29 PM	8.55	23.78
1288	08/03/18 02:27:29 PM	8.47	23.76
1289	08/03/18 02:28:29 PM	8.44	23.74
1290	08/03/18 02:29:29 PM	8.43	23.74
1291	08/03/18 02:30:29 PM	8.39	23.72
1292	08/03/18 02:31:29 PM	8.37	23.68
1293	08/03/18 02:32:29 PM	8.41	23.66
1294	08/03/18 02:33:29 PM	8.45	23.64
1295	08/03/18 02:34:29 PM	8.49	23.62
1296	08/03/18 02:35:29 PM	8.51	23.58
1297	08/03/18 02:36:29 PM	8.47	23.50
1298	08/03/18 02:37:29 PM	8.54	23.42
1299	08/03/18 02:38:29 PM	8.59	23.36
1300	08/03/18 02:39:29 PM	8.62	23.32
1301	08/03/18 02:40:29 PM	8.63	23.28
1302	08/03/18 02:41:29 PM	8.68	23.24
1303	08/03/18 02:42:29 PM	8.68	23.24
1304	08/03/18 02:43:29 PM	8.68	23.22
1305	08/03/18 02:44:29 PM	8.74	23.24
1306	08/03/18 02:45:29 PM	8.77	23.26
1307	08/03/18 02:46:29 PM	8.71	23.26
1308	08/03/18 02:47:29 PM	8.72	23.26
1309	08/03/18 02:48:29 PM	8.69	23.26
1310	08/03/18 02:49:29 PM	8.71	23.28
1311	08/03/18 02:50:29 PM	8.68	23.28
1312	08/03/18 02:51:29 PM	8.66	23.28
1313	08/03/18 02:52:29 PM	8.71	23.28
1314	08/03/18 02:53:29 PM	8.67	23.28
1315	08/03/18 02:54:29 PM	8.75	23.28
1316	08/03/18 02:55:29 PM	8.80	23.28
1317	08/03/18 02:56:29 PM	8.88	23.28
1318	08/03/18 02:57:29 PM	8.86	23.28
1319	08/03/18 02:58:29 PM	8.90	23.28
1320	08/03/18 02:59:29 PM	8.90	23.28
1321	08/03/18 03:00:29 PM	8.92	23.28
1322	08/03/18 03:01:29 PM	8.96	23.30
1323	08/03/18 03:02:29 PM	8.99	23.30
1324	08/03/18 03:03:29 PM	8.95	23.30
1325	08/03/18 03:04:29 PM	8.97	23.30
1326	08/03/18 03:05:29 PM	8.98	23.30
1327	08/03/18 03:06:29 PM	9.03	23.30
1328	08/03/18 03:07:29 PM	9.02	23.30
1329	08/03/18 03:08:29 PM	9.06	23.30
1330	08/03/18 03:09:29 PM	9.07	23.30
1331	08/03/18 03:10:29 PM	9.06	23.32
1332	08/03/18 03:11:29 PM	9.06	23.32
1333	08/03/18 03:12:29 PM	9.12	23.32
1334	08/03/18 03:13:29 PM	9.18	23.34
1335	08/03/18 03:14:29 PM	9.26	23.36
1336	08/03/18 03:15:29 PM	9.28	23.38
1337	08/03/18 03:16:29 PM	9.30	23.40
1338	08/03/18 03:17:29 PM	9.35	23.42
1339	08/03/18 03:18:29 PM	9.46	23.44
1340	08/03/18 03:19:29 PM	9.52	23.46
1341	08/03/18 03:20:29 PM	9.51	23.48
1342	08/03/18 03:21:29 PM	9.50	23.50
1343	08/03/18 03:22:29 PM	9.51	23.50
1344	08/03/18 03:23:29 PM	9.45	23.52
1345	08/03/18 03:24:29 PM	9.44	23.52
1346	08/03/18 03:25:29 PM	9.47	23.52
1347	08/03/18 03:26:29 PM	9.51	23.54
1348	08/03/18 03:27:29 PM	9.51	23.54
1349	08/03/18 03:28:29 PM	9.49	23.56
1350	08/03/18 03:29:29 PM	9.48	23.56
1351	08/03/18 03:30:29 PM	9.46	23.56
1352	08/03/18 03:31:29 PM	9.44	23.56
1353	08/03/18 03:32:29 PM	9.43	23.52
1354	08/03/18 03:33:29 PM	9.42	23.48
1355	08/03/18 03:34:29 PM	9.37	23.46
1356	08/03/18 03:35:29 PM	9.37	23.44
1357	08/03/18 03:36:29 PM	9.36	23.40
1358	08/03/18 03:37:29 PM	9.35	23.38
1359	08/03/18 03:38:29 PM	9.34	23.36
1360	08/03/18 03:39:29 PM	9.33	23.34
1361	08/03/18 03:40:29 PM	9.34	23.34
1362	08/03/18 03:41:29 PM	9.34	23.32
1363	08/03/18 03:42:29 PM	9.35	23.32
1364	08/03/18 03:43:29 PM	9.34	23.30
1365	08/03/18 03:44:29 PM	9.35	23.30
1366	08/03/18 03:45:29 PM	9.35	23.30
1367	08/03/18 03:46:29 PM	9.36	23.30
1368	08/03/18 03:47:29 PM	9.34	23.30
1369	08/03/18 03:48:29 PM	9.35	23.30
1370	08/03/18 03:49:29 PM	9.34	23.30
1371	08/03/18 03:50:29 PM	9.32	23.30
1372	08/03/18 03:51:29 PM	9.32	23.30
1373	08/03/18 03:52:29 PM	9.32	23.30
1374	08/03/18 03:53:29 PM	9.32	23.30
1375	08/03/18 03:54:29 PM	9.29	23.32
1376	08/03/18 03:55:29 PM	9.30	23.32
1377	08/03/18 03:56:29 PM	9.29	23.32
1378	08/03/18 03:57:29 PM	9.29	23.32
1379	08/03/18 03:58:29 PM	9.28	23.34
1380	08/03/18 03:59:29 PM	9.28	23.34
1381	08/03/18 04:00:29 PM	9.28	23.36
1382	08/03/18 04:01:29 PM	9.28	23.38
1383	08/03/18 04:02:29 PM	9.25	23.38
1384	08/03/18 04:03:29 PM	9.24	23.40
1385	08/03/18 04:04:29 PM	9.26	23.42
1386	08/03/18 04:05:29 PM	9.27	23.44
1387	08/03/18 04:06:29 PM	9.27	23.44
1388	08/03/18 04:07:29 PM	9.27	23.46
1389	08/03/18 04:08:29 PM	9.27	23.46
1390	08/03/18 04:09:29 PM	9.27	23.46
1391	08/03/18 04:10:29 PM	9.27	23.46
1392	08/03/18 04:11:29 PM	9.26	23.48
1393	08/03/18 04:12:29 PM	9.29	23.48
1394	08/03/18 04:13:29 PM	9.30	23.48
1395	08/03/18 04:14:29 PM	9.31	23.50
1396	08/03/18 04:15:29 PM	9.34	23.50
1397	08/03/18 04:16:29 PM	9.34	23.50
1398	08/03/18 04:17:29 PM	9.33	23.50
1399	08/03/18 04:18:29 PM	9.32	23.50
1400	08/03/18 04:19:29 PM	9.33	23.52
1401	08/03/18 04:20:29 PM	9.34	23.52
1402	08/03/18 04:21:29 PM	9.36	23.54
1403	08/03/18 04:22:29 PM	9.38	23.56
1404	08/03/18 04:23:29 PM	9.44	23.58
1405	08/03/18 04:24:29 PM	9.49	23.60
1406	08/03/18 04:25:29 PM	9.52	23.64
1407	08/03/18 04:26:29 PM	9.53	23.66
1408	08/03/18 04:27:29 PM	9.52	23.68
1409	08/03/18 04:28:29 PM	9.54	23.70
1410	08/03/18 04:29:29 PM	9.52	23.70
1411	08/03/18 04:30:29 PM	9.54	23.72
1412	08/03/18 04:31:29 PM	9.56	23.72
1413	08/03/18 04:32:29 PM	9.55	23.74
1414	08/03/18 04:33:29 PM	9.54	23.76
1415	08/03/18 04:34:29 PM	9.58	23.78
1416	08/03/18 04:35:29 PM	9.60	23.80
1417	08/03/18 04:36:29 PM	9.62	23.80
1418	08/03/18 04:37:29 PM	9.63	23.82
1419	08/03/18 04:38:29 PM	9.63	23.84
1420	08/03/18 04:39:29 PM	9.63	23.84
1421	08/03/18 04:40:29 PM	9.64	23.84
1422	08/03/18 04:41:29 PM	9.64	23.86
1423	08/03/18 04:42:29 PM	9.63	23.86
1424	08/03/18 04:43:29 PM	9.63	23.88
1425	08/03/18 04:44:29 PM	9.60	23.90
1426	08/03/18 04:45:29 PM	9.60	23.90
1427	08/03/18 04:46:29 PM	9.53	23.90
1428	08/03/18 04:47:29 PM	9.48	23.88
1429	08/03/18 04:48:29 PM	9.46	23.86
1430	08/03/18 04:49:29 PM	9.43	23.84
1431	08/03/18 04:50:29 PM	9.32	23.78
1432	08/03/18 04:51:29 PM	9.36	23.72
1433	08/03/18 04:52:29 PM	9.30	23.64
1434	08/03/18 04:53:29 PM	9.29	23.56
1435	08/03/18 04:54:29 PM	9.33	23.48
1436	08/03/18 04:55:29 PM	9.39	23.44
1437	08/03/18 04:56:29 PM	9.44	23.38
1438	08/03/18 04:57:29 PM	9.44	23.34
1439	08/03/18 04:58:29 PM	9.41	23.30
1440	08/03/18 04:59:29 PM	9.39	23.26
1441	08/03/18 05:00:29 PM	9.37	23.22
1442	08/03/18 05:01:29 PM	9.44	23.20
1443	08/03/18 05:02:29 PM	9.43	23.20
1444	08/03/18 05:03:29 PM	9.39	23.20
1445	08/03/18 05:04:29 PM	9.38	23.18
1446	08/03/18 05:05:29 PM	9.42	23.16
1447	08/03/18 05:06:29 PM	9.45	23.12
1448	08/03/18 05:07:29 PM	9.48	23.10
1449	08/03/18 05:08:29 PM	9.47	23.06
1450	08/03/18 05:09:29 PM	9.50	23.04
1451	08/03/18 05:10:29 PM	9.50	23.00
1452	08/03/18 05:11:29 PM	9.50	22.96
1453	08/03/18 05:12:29 PM	9.52	22.92
1454	08/03/18 05:13:29 PM	9.53	22.88
1455	08/03/18 05:14:29 PM	9.50	22.86
1456	08/03/18 05:15:29 PM	9.47	22.80
1457	08/03/18 05:16:29 PM	9.46	22.76
1458	08/03/18 05:17:29 PM	9.49	22.72
1459	08/03/18 05:18:29 PM	9.47	22.68
1460	08/03/18 05:19:29 PM	9.43	22.64
1461	08/03/18 05:20:29 PM	9.41	22.60
1462	08/03/18 05:21:29 PM	9.42	22.58
1463	08/03/18 05:22:29 PM	9.44	22.54
1464	08/03/18 05:23:29 PM	9.45	22.52
1465	08/03/18 05:24:29 PM	9.48	22.52
1466	08/03/18 05:25:29 PM	9.51	22.50
1467	08/03/18 05:26:29 PM	9.47	22.50
1468	08/03/18 05:27:29 PM	9.45	22.48
1469	08/03/18 05:28:29 PM	9.46	22.44
1470	08/03/18 05:29:29 PM	9.46	22.42
1471	08/03/18 05:30:29 PM	9.46	22.42
1472	08/03/18 05:31:29 PM	9.49	22.42
1473	08/03/18 05:32:29 PM	9.45	22.40
1474	08/03/18 05:33:29 PM	9.42	22.36
1475	08/03/18 05:34:29 PM	9.43	22.32
1476	08/03/18 05:35:29 PM	9.44	22.28
1477	08/03/18 05:36:29 PM	9.46	22.26
1478	08/03/18 05:37:29 PM	9.58	22.26
1479	08/03/18 05:38:29 PM	9.63	22.28
1480	08/03/18 05:39:29 PM	9.70	22.30
1481	08/03/18 05:40:29 PM	9.82	22.32
1482	08/03/18 05:41:29 PM	9.68	22.32
1483	08/03/18 05:42:29 PM	9.66	22.28
1484	08/03/18 05:43:29 PM	9.68	22.26
1485	08/03/18 05:44:29 PM	9.85	22.28
1486	08/03/18 05:45:29 PM	9.81	22.28
1487	08/03/18 05:46:29 PM	9.86	22.30
1488	08/03/18 05:47:29 PM	9.89	22.32
1489	08/03/18 05:48:29 PM	9.86	22.36
1490	08/03/18 05:49:29 PM	9.87	22.36
1491	08/03/18 05:50:29 PM	9.76	22.36
1492	08/03/18 05:51:29 PM	9.82	22.34
1493	08/03/18 05:52:29 PM	9.89	22.34
1494	08/03/18 05:53:29 PM	9.84	22.36
1495	08/03/18 05:54:29 PM	9.77	22.32
1496	08/03/18 05:55:29 PM	9.73	22.30
1497	08/03/18 05:56:29 PM	9.74	22.26
1498	08/03/18 05:57:29 PM	9.73	22.22
1499	08/03/18 05:58:29 PM	9.74	22.18
1500	08/03/18 05:59:29 PM	9.76	22.16
1501	08/03/18 06:00:29 PM	9.85	22.16
1502	08/03/18 06:01:29 PM	9.84	22.16
1503	08/03/18 06:02:29 PM	9.82	22.14
1504	08/03/18 06:03:29 PM	9.81	22.12
1505	08/03/18 06:04:29 PM	9.81	22.10
1506	08/03/18 06:05:29 PM	9.80	22.10
1507	08/03/18 06:06:29 PM	9.81	22.08
1508	08/03/18 06:07:29 PM	9.78	22.08
1509	08/03/18 06:08:29 PM	9.79	22.06
1510	08/03/18 06:09:29 PM	9.81	22.06
1511	08/03/18 06:10:29 PM	9.78	22.04
1512	08/03/18 06:11:29 PM	9.79	22.04
1513	08/03/18 06:12:29 PM	9.73	22.02
1514	08/03/18 06:13:29 PM	9.78	22.00
1515	08/03/18 06:14:29 PM	9.78	21.98
1516	08/03/18 06:15:29 PM	9.81	21.98
1517	08/03/18 06:16:29 PM	9.74	21.96
1518	08/03/18 06:17:29 PM	9.78	21.94
1519	08/03/18 06:18:29 PM	9.74	21.92
1520	08/03/18 06:19:29 PM	9.73	21.90
1521	08/03/18 06:20:29 PM	9.73	21.86
1522	08/03/18 06:21:29 PM	9.83	21.86
1523	08/03/18 06:22:29 PM	9.80	21.86
1524	08/03/18 06:23:29 PM	9.80	21.86
1525	08/03/18 06:24:29 PM	9.83	21.86
1526	08/03/18 06:25:29 PM	9.78	21.86
1527	08/03/18 06:26:29 PM	9.74	21.84
1528	08/03/18 06:27:29 PM	9.74	21.84
1529	08/03/18 06:28:29 PM	9.69	21.82
1530	08/03/18 06:29:29 PM	9.74	21.80
1531	08/03/18 06:30:29 PM	9.71	21.78
1532	08/03/18 06:31:29 PM	9.69	21.76
1533	08/03/18 06:32:29 PM	9.77	21.76
1534	08/03/18 06:33:29 PM	9.79	21.76
1535	08/03/18 06:34:29 PM	9.70	21.74
1536	08/03/18 06:35:29 PM	9.67	21.72
1537	08/03/18 06:36:29 PM	9.63	21.70
1538	08/03/18 06:37:29 PM	9.64	21.68
1539	08/03/18 06:38:29 PM	9.66	21.66
1540	08/03/18 06:39:29 PM	9.68	21.64
1541	08/03/18 06:40:29 PM	9.80	21.64
1542	08/03/18 06:41:29 PM	9.90	22.06
1543	08/03/18 06:42:29 PM	8.88	22.60
1544	08/03/18 06:43:29 PM	8.74	23.22
1545	08/03/18 06:44:29 PM	8.60	24.20
1546	08/03/18 06:45:29 PM	8.49	24.78
1547	08/03/18 06:46:29 PM	8.45	25.08
1548	08/03/18 06:47:29 PM	8.41	25.34
1549	08/03/18 06:48:29 PM	8.37	25.56
1550	08/03/18 06:49:29 PM	8.32	25.76
1551	08/03/18 06:50:29 PM	8.29	25.96
1552	08/03/18 06:51:29 PM	8.26	26.16
1553	08/03/18 06:52:29 PM	8.23	26.38
1554	08/03/18 06:53:29 PM	8.19	26.62
1555	08/03/18 06:54:29 PM	8.15	26.86
1556	08/03/18 06:55:29 PM	8.09	27.18
1557	08/03/18 06:56:29 PM	8.04	27.48
1558	08/03/18 06:57:29 PM	7.98	27.74
1559	08/03/18 06:58:29 PM	7.96	27.86
1560	08/03/18 06:59:29 PM	7.94	27.96
1561	08/03/18 07:00:29 PM	7.92	28.04
1562	08/03/18 07:01:29 PM	7.89	28.18
1563	08/03/18 07:02:29 PM	7.87	28.26
1564	08/03/18 07:03:29 PM	7.85	28.38
1565	08/03/18 07:04:29 PM	7.81	28.60
1566	08/03/18 07:05:29 PM	7.80	28.72
1567	08/03/18 07:06:29 PM	7.79	28.82
1568	08/03/18 07:07:29 PM	7.76	29.02
1569	08/03/18 07:08:29 PM	7.74	29.20
1570	08/03/18 07:09:29 PM	7.73	29.22
1571	08/03/18 07:10:29 PM	7.74	29.16
1572	08/03/18 07:11:29 PM	7.75	29.08
1573	08/03/18 07:12:29 PM	7.76	29.00
1574	08/03/18 07:13:29 PM	7.77	28.98
1575	08/03/18 07:14:29 PM	7.75	29.10
1576	08/03/18 07:15:29 PM	7.76	28.92
1577	08/03/18 07:16:29 PM	7.81	28.70
1578	08/03/18 07:17:29 PM	7.83	28.58
1579	08/03/18 07:18:29 PM	7.85	28.44
1580	08/03/18 07:19:29 PM	7.86	28.30
1581	08/03/18 07:20:29 PM	7.88	28.18
1582	08/03/18 07:21:29 PM	7.91	28.06
1583	08/03/18 07:22:29 PM	7.92	27.96
1584	08/03/18 07:23:29 PM	7.93	27.90
1585	08/03/18 07:24:29 PM	7.93	27.86
1586	08/03/18 07:25:29 PM	7.94	27.82
1587	08/03/18 07:26:29 PM	7.94	27.82
1588	08/03/18 07:27:29 PM	7.95	27.82
1589	08/03/18 07:28:29 PM	7.94	27.84
1590	08/03/18 07:29:29 PM	7.94	27.86
1591	08/03/18 07:30:29 PM	7.93	27.90
1592	08/03/18 07:31:29 PM	7.92	27.96
1593	08/03/18 07:32:29 PM	7.91	28.02
1594	08/03/18 07:33:29 PM	7.90	28.12
1595	08/03/18 07:34:29 PM	7.90	28.22
1596	08/03/18 07:35:29 PM	7.87	28.32
1597	08/03/18 07:36:29 PM	7.87	28.42
1598	08/03/18 07:37:29 PM	7.86	28.50
1599	08/03/18 07:38:29 PM	7.85	28.56
1600	08/03/18 07:39:29 PM	7.85	28.62
1601	08/03/18 07:40:29 PM	7.84	28.68
1602	08/03/18 07:41:29 PM	7.83	28.74
1603	08/03/18 07:42:29 PM	7.81	28.80
1604	08/03/18 07:43:29 PM	7.81	28.84
1605	08/03/18 07:44:29 PM	7.80	28.90
1606	08/03/18 07:45:29 PM	7.80	28.94
1607	08/03/18 07:46:29 PM	7.80	29.00
1608	08/03/18 07:47:29 PM	7.79	29.08
1609	08/03/18 07:48:29 PM	7.69	29.14
1610	08/03/18 07:49:29 PM	7.72	29.28
1611	08/03/18 07:49:45 PM				Logged
1612	08/03/18 07:50:03 PM			Logged
1613	08/03/18 07:50:29 PM	7.70	29.40
1614	08/03/18 07:51:29 PM	7.71	29.34
1615	08/03/18 07:52:29 PM	7.73	29.24
1616	08/03/18 07:53:29 PM	7.74	29.10
1617	08/03/18 07:54:29 PM	7.76	28.96
1618	08/03/18 07:55:29 PM	7.79	28.80
1619	08/03/18 07:56:29 PM	7.80	28.66
1620	08/03/18 07:57:29 PM	7.83	28.52
1621	08/03/18 07:58:29 PM	7.85	28.38
1622	08/03/18 07:59:29 PM	7.86	28.26
1623	08/03/18 08:00:29 PM	7.88	28.14
1624	08/03/18 08:01:29 PM	7.90	28.02
1625	08/03/18 08:02:29 PM	7.91	27.90
1626	08/03/18 08:03:29 PM	7.91	27.80
1627	08/03/18 08:04:29 PM	7.93	27.68
1628	08/03/18 08:05:29 PM	7.95	27.58
1629	08/03/18 08:06:29 PM	7.96	27.50
1630	08/03/18 08:07:29 PM	7.98	27.40
1631	08/03/18 08:08:29 PM	8.00	27.30
1632	08/03/18 08:09:29 PM	8.00	27.20
1633	08/03/18 08:10:29 PM	8.03	27.12
1634	08/03/18 08:11:29 PM	8.03	27.04
1635	08/03/18 08:11:41 PM				Logged
1636	08/03/18 08:11:58 PM					Logged
1637	08/03/18 08:12:09 PM			Logged
1638	08/03/18 08:12:29 PM	8.04	26.96
1639	08/03/18 08:13:29 PM	8.04	26.92
1640	08/03/18 08:14:29 PM	8.05	26.86
1641	08/03/18 08:15:29 PM	8.05	26.80
1642	08/03/18 08:16:29 PM	8.06	26.72
1643	08/03/18 08:17:29 PM	8.07	26.64
1644	08/03/18 08:18:29 PM	8.08	26.56
1645	08/03/18 08:19:29 PM	8.10	26.50
1646	08/03/18 08:20:29 PM	8.11	26.42
1647	08/03/18 08:21:29 PM	8.12	26.34
1648	08/03/18 08:22:29 PM	8.12	26.28
1649	08/03/18 08:23:29 PM	8.14	26.22
1650	08/03/18 08:24:29 PM	8.14	26.16
1651	08/03/18 08:25:29 PM	8.15	26.12
1652	08/03/18 08:26:29 PM	8.15	26.06
1653	08/03/18 08:27:25 PM				Logged
1654	08/03/18 08:27:29 PM	8.16	26.02
1655	08/03/18 08:27:52 PM			Logged
1656	08/03/18 08:28:29 PM	8.16	26.02
1657	08/03/18 08:29:29 PM	8.14	26.10
1658	08/03/18 08:30:29 PM	8.10	26.28
1659	08/03/18 08:31:29 PM	8.03	26.62
1660	08/03/18 08:32:00 PM				Logged
1661	08/03/18 08:32:02 PM			Logged
1662	08/03/18 08:32:11 PM				Logged
1663	08/03/18 08:32:29 PM	8.00	26.80
1664	08/03/18 08:33:29 PM	7.97	26.92
1665	08/03/18 08:34:29 PM	7.96	26.98
1666	08/03/18 08:35:29 PM	7.96	27.02
1667	08/03/18 08:36:29 PM	7.95	27.04
1668	08/03/18 08:37:29 PM	7.95	27.04
1669	08/03/18 08:37:30 PM			Logged
1670	08/03/18 08:37:54 PM				Logged
1671	08/03/18 08:37:55 PM					Logged
1672	08/03/18 08:37:59 PM						Logged	Logged
