# Supplementary material for: Transport of biodeposits and benthic footprint around an oyster farm, Damariscotta Estuary, Maine
Source: PeerJ. 2021 Aug 11;9:e11862. doi: 10.7717/peerj.11862 (PMC8364327; doi:10.7717/peerj.11862)
Supplement: Supplemental Information 15 — Contains files with velocity data from the ADV, salinity and oxygen data from a the onset hobo DO loggers, and data from the YSI instruments. A metadata file is included. [file peerj-09-11862-s015.zip › HydrographicData/ADV11.dat]

    1     1  -0.5161  -0.5152   0.1312    45    44    45    0.0   -0.4    0.0     3     5     7   0.000     0     0  0
    1     2  -0.0444   0.4626  -0.0550    46    45    45    0.4    0.0    0.0     6     7    17   0.020     0     0  0
    1     3   0.9098   0.0787  -0.1040    45    44    45    0.0   -0.4    0.0     8     6     9   0.000     0     0  0
    1     4   0.1646  -0.3128   0.0555    46    44    46    0.4   -0.4    0.4     9     4     5   0.000     0     0  0
    1     5   0.8395  -0.0131  -0.0928    45    45    45    0.0    0.0    0.0     9     9     7   0.000     0     0  0
    1     6  -0.4944  -0.3710   0.1608    45    44    45    0.0   -0.4    0.0    10     5    12   0.000     0     0  0
    1     7  -0.0833  -0.0372  -0.1219    46    44    45    0.4   -0.4    0.0     5     9     8   0.000     0     0  0
    1     8   0.0388  -0.1600  -0.0790    45    44    45    0.0   -0.4    0.0     8     6    12   0.010     0     0  0
    1     9   0.0987   0.1884   0.0487    46    44    45    0.4   -0.4    0.0     3     6    12   0.000     0     0  0
    1    10   0.4995   0.0013  -0.1081    45    44    45    0.0   -0.4    0.0     3     4     5   0.000     0     0  0
    1    11  -0.0487  -0.9552   0.0216    46    43    45    0.4   -0.9    0.0    18     3     4   0.000     0     0  0
    1    12  -0.1460  -0.0485   0.1404    46    44    45    0.4   -0.4    0.0     3     5     3   0.000     0     0  0
    1    13   0.4779   0.8061  -0.0653    46    45    45    0.4    0.0    0.0    10    18    13   0.000     0     0  0
    1    14   0.0337  -0.2234   0.1496    45    44    46    0.0   -0.4    0.4     6     8     9   0.000     0     0  0
    1    15  -0.7700   0.3288   0.1158    45    44    45    0.0   -0.4    0.0     2     7     3   0.000     0     0  0
    1    16   0.8372  -0.8491  -0.1565    45    45    46    0.0    0.0    0.4     3     2     3   0.000     0     0  0
    1    17  -0.2511   0.5059   0.1604    45    44    45    0.0   -0.4    0.0    15     9     2   0.020     0     0  0
    1    18   0.5593  -0.0501  -0.1682    46    45    45    0.4    0.0    0.0     3     2    11   0.000     0     0  0
    1    19  -0.0706   0.6185   0.0183    46    44    45    0.4   -0.4    0.0    11     2     2   0.000     0     0  0
    1    20   0.5835   0.7947  -0.1000    45    45    45    0.0    0.0    0.0     6    11     3   0.000     0     0  0
    1    21  -0.6718   0.2739   0.0081    45    45    45    0.0    0.0    0.0     5    12     7   0.000     0     0  0
    1    22  -0.1503   0.9530   0.0132    45    44    45    0.0   -0.4    0.0     9     7     8   0.000     0     0  0
    1    23  -0.1829  -0.1842   0.0032    46    45    45    0.4    0.0    0.0     3     3     8   0.000     0     0  0
    1    24   0.5266  -0.5644  -0.0117    46    45    45    0.4    0.0    0.0     8     6    14   0.000     0     0  0
    1    25   0.5593   0.2267  -0.0148    45    44    45    0.0   -0.4    0.0     6     5    20   0.000     0     0  0
    1    26  -0.3539   0.4153   0.0841    45    44    45    0.0   -0.4    0.0     4    10     2   0.000     0     0  0
    1    27  -0.0544   0.6339   0.0018    46    45    45    0.4    0.0    0.0     5     8    11   0.000     0     0  0
    1    28  -0.5105   0.1741  -0.0259    45    45    45    0.0    0.0    0.0     7     6    21   0.000     0     0  0
    1    29  -0.4468  -0.9819   0.1505    46    44    45    0.4   -0.4    0.0     9     2     6   0.000     0     0  0
    1    30   0.7263  -0.2349  -0.1409    46    44    45    0.4   -0.4    0.0     7     7     7   0.000     0     0  0
    1    31   0.7928   0.2040  -0.1048    46    45    45    0.4    0.0    0.0     6     8     4   0.000     0     0  0
    1    32   0.2163   0.7289  -0.0018    45    44    45    0.0   -0.4    0.0    14     4     3   0.000     0     0  0
    1    33  -0.4629   0.1193   0.0320    46    45    46    0.4    0.0    0.4     3     8     7   0.000     0     0  0
    1    34   0.0388   0.6293   0.0671    45    44    45    0.0   -0.4    0.0     7     6     9   0.000     0     0  0
    1    35   0.1182  -0.9056   0.0223    45    45    45    0.0    0.0    0.0     4     6    14   0.000     0     0  0
    1    36  -0.4997  -0.3591  -0.0328    45    45    45    0.0    0.0    0.0    11    10     8   0.000     0     0  0
    1    37  -0.7041   0.2997   0.0764    46    45    46    0.4    0.0    0.4     3     3     8   0.000     0     0  0
    1    38   0.3499   0.3262  -0.0383    46    45    45    0.4    0.0    0.0     8    12     6   0.000     0     0  0
    1    39  -0.4153  -0.1295   0.0139    45    44    45    0.0   -0.4    0.0     6     8     6   0.000     0     0  0
    1    40  -0.2939   0.2459   0.0673    46    45    45    0.4    0.0    0.0     4    12     4   0.000     0     0  0
    1    41   0.2387   0.0960  -0.1454    45    45    45    0.0    0.0    0.0     5     3     3   0.000     0     0  0
    1    42   0.3942  -0.6685  -0.1098    45    44    45    0.0   -0.4    0.0     3     6     2   0.010     0     0  0
    1    43   0.1353  -0.0320  -0.0635    46    44    45    0.4   -0.4    0.0    10     4    16   0.000     0     0  0
    1    44   0.6013   0.3740  -0.1107    46    45    45    0.4    0.0    0.0    10    15     2   0.000     0     0  0
    1    45   0.3494  -0.6353   0.0226    45    45    45    0.0    0.0    0.0     7    10     2   0.000     0     0  0
    1    46   0.3800  -0.8177  -0.0418    45    45    45    0.0    0.0    0.0     4    10     8   0.000     0     0  0
    1    47   0.4543  -0.4279  -0.1716    45    44    45    0.0   -0.4    0.0     4     3     3   0.000     0     0  0
    1    48  -0.5071  -0.0842   0.1227    46    45    44    0.4    0.0   -0.4    12     8     5   0.000     0     0  0
    1    49  -0.0531   0.1970   0.0669    46    45    45    0.4    0.0    0.0     6     4     8   0.000     0     0  0
    1    50  -0.1026   0.0512   0.0187    46    45    45    0.4    0.0    0.0     4     6     5   0.000     0     0  0
    1    51  -0.1761  -0.4748   0.1528    45    44    45    0.0   -0.4    0.0     6     4     3   0.000     0     0  0
    1    52  -0.0276  -0.0487   0.0587    46    44    45    0.4   -0.4    0.0     6     1     1   0.000     0     0  0
    1    53  -0.4807  -0.5523   0.0499    45    45    45    0.0    0.0    0.0     5     2     6   0.000     0     0  0
    1    54  -0.2043  -0.3530   0.0472    45    44    45    0.0   -0.4    0.0     6     7     9   0.000     0     0  0
    1    55  -0.5733  -0.2031   0.1085    45    45    45    0.0    0.0    0.0     1     5     4   0.000     0     0  0
    1    56   0.6465   0.4275  -0.1107    46    45    45    0.4    0.0    0.0     6     8     8   0.010     0     0  0
    1    57  -0.1639   0.0925   0.1181    46    45    45    0.4    0.0    0.0     1     4     6   0.000     0     0  0
    1    58   0.2197  -0.2069   0.1294    46    45    46    0.4    0.0    0.4     4     4     0   0.000     0     0  0
    1    59   0.1148  -0.5716  -0.0199    46    45    45    0.4    0.0    0.0    11     3     6   0.010     0     0  0
    1    60   0.2900  -0.1827   0.0970    46    45    46    0.4    0.0    0.4     4     5     6   0.000     0     0  0
    1    61   0.7718  -0.2437  -0.0775    46    45    46    0.4    0.0    0.4    15     1    10   0.000     0     0  0
    1    62   0.1580   0.6965  -0.1498    46    45    46    0.4    0.0    0.4     6     5     7   0.000     0     0  0
    1    63  -0.8048  -0.2849   0.1088    45    45    45    0.0    0.0    0.0     1     1    11   0.000     0     0  0
    1    64  -0.1146   0.0299   0.1171    46    45    45    0.4    0.0    0.0     2     5     5   0.000     0     0  0
    1    65   0.0288   0.2857   0.0809    46    45    45    0.4    0.0    0.0    12     7     6   0.000     0     0  0
    1    66  -0.6865  -0.1916  -0.0454    46    45    45    0.4    0.0    0.0     5     7     4   0.000     0     0  0
    1    67  -0.1802  -1.0745   0.0791    45    45    45    0.0    0.0    0.0     3    10     2   0.000     0     0  0
    1    68   0.2286  -0.3375  -0.0747    46    45    46    0.4    0.0    0.4     6     5     5   0.000     0     0  0
    1    69   0.4590   0.2900  -0.0811    46    45    45    0.4    0.0    0.0     9     9    10   0.000     0     0  0
    1    70   0.0591   0.3120  -0.0959    46    45    45    0.4    0.0    0.0     4     4     2   0.000     0     0  0
    1    71  -0.0941  -0.7382   0.0060    46    45    45    0.4    0.0    0.0     7    10     5   0.000     0     0  0
    1    72  -0.4964   0.0768   0.1342    46    45    45    0.4    0.0    0.0     7    11     5   0.000     0     0  0
    1    73   0.5699  -0.4148  -0.1098    46    45    45    0.4    0.0    0.0     5     7     7   0.000     0     0  0
    1    74  -0.3931   0.6042   0.0064    46    44    45    0.4   -0.4    0.0     4     7     2   0.000     0     0  0
    1    75   0.2875  -0.3129   0.0538    45    45    45    0.0    0.0    0.0     4     5     4   0.000     0     0  0
    1    76  -0.4668   0.0166   0.1110    46    44    45    0.4   -0.4    0.0     7     4     4   0.000     0     0  0
    1    77   0.0977   0.4649  -0.0740    46    45    45    0.4    0.0    0.0    15    15     7   0.000     0     0  0
    1    78   0.5945   0.7988  -0.0900    45    45    45    0.0    0.0    0.0     3     5     3   0.000     0     0  0
    1    79   0.0546   0.0621   0.1608    46    45    46    0.4    0.0    0.4     7     6     8   0.000     0     0  0
    1    80  -0.1941  -0.4627  -0.0458    46    45    45    0.4    0.0    0.0     3    10     7   0.000     0     0  0
    1    81   0.0074   0.4652  -0.0525    46    45    46    0.4    0.0    0.4     7    15     8   0.000     0     0  0
    1    82  -0.2603   0.0266   0.0427    46    45    45    0.4    0.0    0.0    16     2    12   0.000     0     0  0
    1    83   0.2393   0.3287   0.1010    46    44    46    0.4   -0.4    0.4     5     5    11   0.000     0     0  0
    1    84  -0.3067  -0.3688  -0.0609    46    45    45    0.4    0.0    0.0    10     7     9   0.000     0     0  0
    1    85   0.4208  -0.3380  -0.1494    45    46    45    0.0    0.4    0.0     3     2     7   0.000     0     0  0
    1    86   0.2905   0.7940  -0.1191    46    44    45    0.4   -0.4    0.0     7     0     4   0.000     0     0  0
    1    87   0.4625   0.0172   0.1044    46    45    45    0.4    0.0    0.0     7     6     8   0.000     0     0  0
    1    88   0.5358   0.3053  -0.0431    46    45    45    0.4    0.0    0.0    17     4     7   0.000     0     0  0
    1    89  -0.0991  -0.6888   0.1197    46    44    45    0.4   -0.4    0.0     9     8    11   0.000     0     0  0
    1    90   0.5247  -0.0079  -0.0590    46    45    46    0.4    0.0    0.4     7     2    10   0.000     0     0  0
    1    91   0.0691  -0.2334   0.1833    46    45    46    0.4    0.0    0.4    10     4     2   0.000     0     0  0
    1    92   0.1327   0.0395   0.0486    45    44    45    0.0   -0.4    0.0     5     4     7   0.000     0     0  0
    1    93   0.1466   0.0045  -0.1629    46    45    45    0.4    0.0    0.0    11     8     7   0.000     0     0  0
    1    94  -0.6090   0.7131   0.1779    46    45    45    0.4    0.0    0.0    14    12     6   0.000     0     0  0
    1    95  -0.3405  -0.3338   0.0576    46    44    45    0.4   -0.4    0.0     7     3     9   0.000     0     0  0
    1    96   0.6616  -0.4208  -0.0797    45    45    45    0.0    0.0    0.0     7    11    11   0.000     0     0  0
    1    97   0.2626  -0.4272  -0.1958    46    45    45    0.4    0.0    0.0     8    15    18   0.000     0     0  0
    1    98   0.1658  -0.1015   0.0771    46    44    45    0.4   -0.4    0.0     4     5     8   0.000     0     0  0
    1    99   0.3006   0.2004  -0.0494    45    44    45    0.0   -0.4    0.0     3     2     9   0.000     0     0  0
    1   100  -0.2943   0.5103   0.1431    46    45    46    0.4    0.0    0.4     7     7    11   0.000     0     0  0
    1   101  -0.1838  -0.3203   0.0354    46    45    45    0.4    0.0    0.0     6     7     0   0.000     0     0  0
    1   102  -0.4041  -0.4136   0.0461    46    44    45    0.4   -0.4    0.0     7     7     2   0.000     0     0  0
    1   103   0.6111   0.4988  -0.0784    45    44    45    0.0   -0.4    0.0     8    13    10   0.000     0     0  0
    1   104   0.6407   0.1424  -0.1478    46    44    45    0.4   -0.4    0.0     6     6     8   0.000     0     0  0
    1   105  -0.5823   0.6910   0.1896    46    45    46    0.4    0.0    0.4    18     7     1   0.000     0     0  0
    1   106   0.5771  -0.1524  -0.0669    46    44    45    0.4   -0.4    0.0     6     8     4   0.000     0     0  0
    1   107   0.2641   0.6182  -0.0666    46    44    46    0.4   -0.4    0.4     6     4    12   0.000     0     0  0
    1   108  -0.0065  -0.4835  -0.0549    46    45    45    0.4    0.0    0.0     7     4     1   0.000     0     0  0
    1   109   0.5096   0.0858  -0.1218    46    45    45    0.4    0.0    0.0     4     7     5   0.000     0     0  0
    1   110  -0.3663  -0.0770  -0.0152    46    45    45    0.4    0.0    0.0     8     3     8   0.000     0     0  0
    1   111   0.1316  -0.1676   0.1261    45    44    45    0.0   -0.4    0.0     4     1    12   0.000     0     0  0
    1   112   0.4422   0.0198   0.0124    45    45    45    0.0    0.0    0.0     2     9     7   0.000     0     0  0
    1   113   0.4696   0.3917   0.0222    45    45    45    0.0    0.0    0.0     4     6     8   0.000     0     0  0
    1   114  -0.0799   0.1560   0.0258    46    44    45    0.4   -0.4    0.0     4     6     4   0.000     0     0  0
    1   115  -0.0638  -0.1641  -0.0979    45    45    45    0.0    0.0    0.0     3     5     3   0.000     0     0  0
    1   116   0.7629   0.0918   0.0073    46    45    45    0.4    0.0    0.0    12     4    10   0.000     0     0  0
    1   117   0.0473   0.4579  -0.0602    46    44    45    0.4   -0.4    0.0     5     5     4   0.000     0     0  0
    1   118   0.0943   0.1396   0.0332    46    45    45    0.4    0.0    0.0    11    12     2   0.000     0     0  0
    1   119   0.1671   0.1838  -0.1976    45    44    45    0.0   -0.4    0.0     4     9     2   0.000     0     0  0
    1   120  -0.0987  -0.3791   0.0842    46    44    45    0.4   -0.4    0.0     7     4     7   0.000     0     0  0
    1   121  -0.9752  -0.2137   0.0397    46    45    46    0.4    0.0    0.4    10    14    12   0.000     0     0  0
    1   122  -0.4825  -0.5455   0.0063    46    44    45    0.4   -0.4    0.0     2     9    11   0.000     0     0  0
    1   123   0.3865   0.3588  -0.0365    46    45    46    0.4    0.0    0.4     4     3     4   0.000     0     0  0
    1   124  -0.0323  -0.7434   0.0302    46    45    45    0.4    0.0    0.0     6     7     1   0.000     0     0  0
    1   125   0.0693   0.8327  -0.0222    46    45    46    0.4    0.0    0.4     1     8     6   0.000     0     0  0
    1   126  -0.8682  -0.4671   0.0914    45    45    45    0.0    0.0    0.0     2     6     5   0.000     0     0  0
    1   127   0.2661   0.8755  -0.1610    46    45    45    0.4    0.0    0.0     6     4     4   0.010     0     0  0
    1   128  -0.6296   0.0321   0.0442    45    45    45    0.0    0.0    0.0     5     8     8   0.000     0     0  0
    1   129   0.2787   0.6470  -0.0651    46    44    45    0.4   -0.4    0.0     9     5     4   0.000     0     0  0
    1   130  -0.8350  -0.2917   0.1100    46    45    45    0.4    0.0    0.0     9     3     4   0.000     0     0  0
    1   131  -0.7675   0.7055   0.1447    46    44    45    0.4   -0.4    0.0    10     8     4   0.000     0     0  0
    1   132  -0.0058  -0.4124   0.0198    46    45    46    0.4    0.0    0.4     4     6     3   0.000     0     0  0
    1   133   0.1902   0.5173  -0.1740    46    44    45    0.4   -0.4    0.0     4     8     5   0.000     0     0  0
    1   134   0.7128   0.0690   0.0028    46    45    46    0.4    0.0    0.4     5     7     7   0.000     0     0  0
    1   135  -0.2717   0.5944   0.0850    45    45    45    0.0    0.0    0.0     6     5     8   0.010     0     0  0
    1   136   0.2076   0.9029  -0.0655    45    44    45    0.0   -0.4    0.0     9     5    17   0.000     0     0  0
    1   137   0.1317  -0.7903   0.0141    46    45    45    0.4    0.0    0.0     5     5     5   0.000     0     0  0
    1   138   0.3504  -0.5862  -0.0334    46    44    45    0.4   -0.4    0.0     6     8     8   0.000     0     0  0
    1   139   0.0748  -0.3309   0.1375    45    45    45    0.0    0.0    0.0     4    10    12   0.000     0     0  0
    1   140   0.2050  -1.0213   0.0027    46    45    46    0.4    0.0    0.4     0     8    12   0.000     0     0  0
    1   141  -0.4602  -0.2910   0.1404    46    44    45    0.4   -0.4    0.0    11     5     3   0.000     0     0  0
    1   142  -0.1934   0.9102   0.0283    45    45    46    0.0    0.0    0.4     8    12     6   0.000     0     0  0
    1   143   0.0813   0.6588  -0.0551    46    44    46    0.4   -0.4    0.4     6     8     6   0.000     0     0  0
    1   144  -0.0988  -0.5966   0.1219    45    45    46    0.0    0.0    0.4    13     8    10   0.000     0     0  0
    1   145  -0.2288  -0.5667   0.0154    46    44    46    0.4   -0.4    0.4     3     6     5   0.000     0     0  0
    1   146  -0.1230  -0.0021   0.1982    45    45    45    0.0    0.0    0.0    10     8     2   0.000     0     0  0
    1   147  -0.0268  -0.1826   0.1930    46    44    45    0.4   -0.4    0.0     2     5     3   0.000     0     0  0
    1   148   0.0974   0.4611  -0.0040    45    45    45    0.0    0.0    0.0     8     3     3   0.000     0     0  0
    1   149  -0.8114  -0.0266   0.0547    45    45    45    0.0    0.0    0.0     8     5    10   0.000     0     0  0
    1   150   0.1945   0.1066   0.1699    45    45    45    0.0    0.0    0.0    10    10     5   0.000     0     0  0
    1   151   0.6096   0.5724  -0.1363    44    45    45   -0.4    0.0    0.0     5     0     4   0.000     0     0  0
    1   152  -0.8089  -0.5171   0.1075    45    45    45    0.0    0.0    0.0     7    11     2   0.000     0     0  0
    1   153   0.2584   0.8892  -0.0441    45    44    45    0.0   -0.4    0.0     8     7     8   0.000     0     0  0
    1   154  -0.6223   0.0892   0.1410    45    44    45    0.0   -0.4    0.0     7     3     5   0.000     0     0  0
    1   155  -0.5839  -0.5370   0.0964    45    44    45    0.0   -0.4    0.0     4    11    13   0.000     0     0  0
    1   156  -0.6148   0.1435   0.0688    45    44    45    0.0   -0.4    0.0     3     7    13   0.000     0     0  0
    1   157  -0.4741  -0.4820   0.1257    45    44    45    0.0   -0.4    0.0     5     5     7   0.000     0     0  0
    1   158   0.2073   0.8666  -0.1155    45    44    45    0.0   -0.4    0.0     5     2     8   0.000     0     0  0
    1   159   0.2910   0.3057  -0.0431    44    44    45   -0.4   -0.4    0.0     4    16     4   0.000     0     0  0
    1   160  -0.5483   0.1843   0.1655    45    44    45    0.0   -0.4    0.0     6    11    11   0.000     0     0  0
    1   161  -0.3497   0.1211   0.1469    45    44    45    0.0   -0.4    0.0    10    11     5   0.000     0     0  0
    1   162   0.0663  -0.0032  -0.0288    45    44    46    0.0   -0.4    0.4     6     5    10   0.000     0     0  0
    1   163  -0.1929  -0.7492   0.0452    45    45    45    0.0    0.0    0.0    13     5    14   0.000     0     0  0
    1   164   0.1929   0.1002   0.0132    45    44    46    0.0   -0.4    0.4    14     1    13   0.000     0     0  0
    1   165   0.5959   0.3034  -0.0205    45    44    45    0.0   -0.4    0.0     9    12     8   0.000     0     0  0
    1   166   0.0861   0.4667   0.0334    44    44    45   -0.4   -0.4    0.0     8    17     6   0.000     0     0  0
    1   167   0.3550   0.3250  -0.0839    44    45    45   -0.4    0.0    0.0     4     2     4   0.000     0     0  0
    1   168   0.6959   0.2708  -0.1335    44    44    45   -0.4   -0.4    0.0     2    13     0   0.010     0     0  0
    1   169  -0.6303  -0.1181   0.1520    45    44    45    0.0   -0.4    0.0    11    11    10   0.000     0     0  0
    1   170  -0.2865   0.6721  -0.0354    45    44    45    0.0   -0.4    0.0     9     5     5   0.000     0     0  0
    1   171   0.7363  -0.6687  -0.1392    45    44    45    0.0   -0.4    0.0     6     6    12   0.000     0     0  0
    1   172  -0.4692   0.1976   0.0240    45    44    45    0.0   -0.4    0.0     2     2     8   0.000     0     0  0
    1   173  -0.0280  -0.0637   0.1226    45    45    45    0.0    0.0    0.0     6     4     9   0.000     0     0  0
    1   174   0.0056   0.1374   0.0505    45    44    46    0.0   -0.4    0.4     5    19    11   0.000     0     0  0
    1   175   0.2574  -0.7198   0.0146    44    44    46   -0.4   -0.4    0.4     3     5    10   0.000     0     0  0
    1   176  -0.8839   0.3385   0.0876    45    45    45    0.0    0.0    0.0    13     6     2   0.000     0     0  0
    1   177  -0.1829  -0.4364   0.1432    45    44    45    0.0   -0.4    0.0     7     4     7   0.000     0     0  0
    1   178   0.4653   0.3764   0.0250    45    45    45    0.0    0.0    0.0     3     4     8   0.000     0     0  0
    1   179   0.0765  -0.6532   0.0439    45    45    45    0.0    0.0    0.0     4     9     5   0.000     0     0  0
    1   180  -0.2043  -0.2115   0.1525    44    44    45   -0.4   -0.4    0.0     7    14     4   0.000     0     0  0
    1   181   0.6145  -0.2838  -0.1271    45    44    44    0.0   -0.4   -0.4     5     7    12   0.000     0     0  0
    1   182  -0.2350   0.3645  -0.1130    45    44    45    0.0   -0.4    0.0     5     0     8   0.000     0     0  0
    1   183  -0.8697  -0.2489   0.0726    45    44    45    0.0   -0.4    0.0    10     3     4   0.000     0     0  0
    1   184   0.4411   0.0284  -0.0712    44    44    45   -0.4   -0.4    0.0     8     8    13   0.000     0     0  0
    1   185   0.3071   0.3909   0.0530    45    45    45    0.0    0.0    0.0     8     5     8   0.000     0     0  0
    1   186  -0.0069   0.4735   0.0342    45    45    45    0.0    0.0    0.0     6     9    19   0.000     0     0  0
    1   187   0.2125   0.2763   0.0153    45    45    45    0.0    0.0    0.0    15     6     3   0.000     0     0  0
    1   188  -0.0650   0.3973  -0.0592    45    45    45    0.0    0.0    0.0     3     3     1   0.000     0     0  0
    1   189  -0.2944   0.0143   0.1344    45    45    45    0.0    0.0    0.0     5     6     1   0.000     0     0  0
    1   190   0.3370  -0.6319   0.0033    45    44    45    0.0   -0.4    0.0     4    17     8   0.000     0     0  0
    1   191   0.1152   0.9093  -0.0600    45    44    45    0.0   -0.4    0.0     6     3     1   0.000     0     0  0
    1   192   0.5600  -0.5912  -0.0845    45    44    46    0.0   -0.4    0.4     9     3    11   0.000     0     0  0
    1   193  -0.3849   0.3934   0.1813    45    44    45    0.0   -0.4    0.0    10     1     6   0.000     0     0  0
    1   194  -0.6327  -0.6325   0.0711    44    44    45   -0.4   -0.4    0.0    11     8     7   0.000     0     0  0
    1   195   0.8354   0.3909  -0.0467    45    44    45    0.0   -0.4    0.0     8     7     9   0.000     0     0  0
    1   196   0.1425  -0.6280  -0.0407    44    45    45   -0.4    0.0    0.0     6    11     9   0.000     0     0  0
    1   197   0.1615   0.2217   0.1521    45    44    45    0.0   -0.4    0.0    13     1     7   0.000     0     0  0
    1   198  -0.2152  -0.7963   0.0894    45    44    45    0.0   -0.4    0.0     4     7     8   0.000     0     0  0
    1   199   0.0320   0.1890   0.0817    45    44    45    0.0   -0.4    0.0     0     2     1   0.000     0     0  0
    1   200  -0.0728  -0.1403   0.0215    45    44    45    0.0   -0.4    0.0     4     7     7   0.000     0     0  0
    1   201  -0.3475  -0.6047   0.0486    45    45    45    0.0    0.0    0.0     3     3     4   0.010     0     0  0
    1   202  -0.4577  -0.1455   0.0736    44    44    45   -0.4   -0.4    0.0     1     8     7   0.000     0     0  0
    1   203   0.3928   0.4335   0.0122    46    44    45    0.4   -0.4    0.0     9     1     6   0.000     0     0  0
    1   204  -0.4819   0.4022   0.1107    45    44    45    0.0   -0.4    0.0    10    18     6   0.020     0     0  0
    1   205  -0.5608  -0.1043   0.0643    45    44    45    0.0   -0.4    0.0     5     2    17   0.000     0     0  0
    1   206  -0.2383   0.3478  -0.0846    45    45    45    0.0    0.0    0.0     5     6     4   0.000     0     0  0
    1   207  -0.0893  -0.3533   0.0731    45    45    45    0.0    0.0    0.0    11     8    14   0.000     0     0  0
    1   208  -0.0394   0.4244   0.1134    45    45    45    0.0    0.0    0.0    11    11     5   0.000     0     0  0
    1   209   0.1726   0.4518  -0.0788    45    45    45    0.0    0.0    0.0     8    11     7   0.000     0     0  0
    1   210  -0.0453   0.3452  -0.1221    45    45    45    0.0    0.0    0.0    10     7     5   0.000     0     0  0
    1   211   0.4335  -0.0586  -0.0891    45    44    45    0.0   -0.4    0.0    11     7     2   0.000     0     0  0
    1   212   0.0566   0.0578   0.2189    45    44    45    0.0   -0.4    0.0     3    11     9   0.000     0     0  0
    1   213   0.0354  -0.9313   0.0566    45    44    45    0.0   -0.4    0.0     5     6    12   0.000     0     0  0
    1   214  -0.2808  -0.0339  -0.0039    45    44    45    0.0   -0.4    0.0     8     8     4   0.000     0     0  0
    1   215   0.5558  -0.8645  -0.0854    45    45    46    0.0    0.0    0.4    11     2     8   0.010     0     0  0
    1   216  -0.2746   0.6571   0.0906    44    44    44   -0.4   -0.4   -0.4     8     5     4   0.000     0     0  0
    1   217   0.5087   0.5123  -0.0162    45    45    46    0.0    0.0    0.4     9    11     0   0.000     0     0  0
    1   218  -0.5445  -0.3178   0.1593    45    45    45    0.0    0.0    0.0     3    19     3   0.000     0     0  0
    1   219   0.2604  -0.1609  -0.1901    45    44    45    0.0   -0.4    0.0     2    10     3   0.000     0     0  0
    1   220   0.8302  -0.1303  -0.1280    45    44    44    0.0   -0.4   -0.4     3    19    10   0.030     0     0  0
    1   221  -0.0405   0.3162  -0.0211    45    44    45    0.0   -0.4    0.0    10     9     1   0.000     0     0  0
    1   222  -0.8050  -0.3115   0.0628    45    44    45    0.0   -0.4    0.0    10     8     2   0.000     0     0  0
    1   223   0.2880  -0.0810  -0.1497    45    44    45    0.0   -0.4    0.0     3     7     6   0.000     0     0  0
    1   224   0.1762  -0.1605  -0.1301    45    44    45    0.0   -0.4    0.0     9     3     9   0.000     0     0  0
    1   225  -0.2092  -0.5606   0.0680    45    45    45    0.0    0.0    0.0    14     3     5   0.000     0     0  0
    1   226  -0.5599  -0.0919  -0.0785    45    44    45    0.0   -0.4    0.0     6    15     9   0.000     0     0  0
    1   227  -0.5013  -0.0369   0.1569    45    44    45    0.0   -0.4    0.0    12     4    10   0.000     0     0  0
    1   228  -0.3756  -0.4209  -0.0328    45    44    45    0.0   -0.4    0.0    10     2     8   0.000     0     0  0
    1   229   0.0513   0.0643   0.2107    45    45    45    0.0    0.0    0.0     5     9     4   0.000     0     0  0
    1   230   0.1412   0.2907  -0.0349    45    44    45    0.0   -0.4    0.0     4    11     9   0.000     0     0  0
    1   231  -0.6619  -0.2344   0.1105    45    44    45    0.0   -0.4    0.0     6     9     6   0.000     0     0  0
    1   232  -0.4293  -0.0037  -0.0598    45    44    45    0.0   -0.4    0.0    11     3     4   0.000     0     0  0
    1   233  -0.3566   0.0657  -0.0938    45    45    45    0.0    0.0    0.0     7     8     3   0.000     0     0  0
    1   234   0.4009   0.0071  -0.0992    45    44    44    0.0   -0.4   -0.4     6    10     7   0.000     0     0  0
    1   235  -0.2252  -0.1452  -0.0754    45    45    45    0.0    0.0    0.0    11    14     9   0.000     0     0  0
    1   236   0.1716  -0.2842  -0.1336    45    44    45    0.0   -0.4    0.0     5    15     6   0.000     0     0  0
    1   237   0.6184  -0.1048  -0.0211    45    44    45    0.0   -0.4    0.0     2     4    12   0.000     0     0  0
    1   238   0.1990  -0.4640   0.0776    45    44    45    0.0   -0.4    0.0     3     6     5   0.000     0     0  0
    1   239  -0.0382  -0.3780  -0.0017    45    44    45    0.0   -0.4    0.0     8     7    10   0.000     0     0  0
    1   240  -0.0617   0.1786   0.0167    45    45    45    0.0    0.0    0.0     5     4     4   0.000     0     0  0
    1   241  -0.5473  -0.1554   0.0448    45    44    45    0.0   -0.4    0.0     7     1     3   0.000     0     0  0
    1   242  -0.2244   0.7743   0.0840    45    44    45    0.0   -0.4    0.0     4     9    10   0.020     0     0  0
    1   243   0.8541   0.4203  -0.0867    45    45    45    0.0    0.0    0.0     0     6     4   0.000     0     0  0
    1   244  -0.3225  -0.0299   0.0647    45    44    44    0.0   -0.4   -0.4     6     8     4   0.000     0     0  0
    1   245  -0.2097   0.1685   0.0629    45    44    46    0.0   -0.4    0.4     8     7     6   0.000     0     0  0
    1   246  -0.4426  -0.4292   0.0910    45    45    45    0.0    0.0    0.0    12    11     9   0.000     0     0  0
    1   247   0.0347  -0.1014   0.2072    45    44    45    0.0   -0.4    0.0    18     9     6   0.000     0     0  0
    1   248  -0.2957  -0.6082   0.0453    45    44    45    0.0   -0.4    0.0     2    11     8   0.000     0     0  0
    1   249  -0.7665   0.0925   0.0537    45    44    44    0.0   -0.4   -0.4     4    16    10   0.000     0     0  0
    1   250   0.2619  -0.1406  -0.0187    45    44    45    0.0   -0.4    0.0     2     9     5   0.000     0     0  0
    1   251  -0.2362  -0.7049   0.1493    45    45    45    0.0    0.0    0.0     8     3     8   0.000     0     0  0
    1   252   0.4719  -0.4005  -0.1196    44    44    45   -0.4   -0.4    0.0     7    10    10   0.000     0     0  0
    1   253   0.2183   0.5588  -0.0168    45    44    45    0.0   -0.4    0.0     4     8    16   0.000     0     0  0
    1   254   0.0407   0.3627  -0.0644    45    45    45    0.0    0.0    0.0     3     0     2   0.000     0     0  0
    1   255  -0.5933  -0.4440   0.0821    45    44    45    0.0   -0.4    0.0     5    11    14   0.000     0     0  0
    1   256  -0.5616   0.1654   0.1682    45    44    45    0.0   -0.4    0.0     8     8    12   0.000     0     0  0
    1   257   0.2150   0.3461  -0.1264    45    44    45    0.0   -0.4    0.0     4     9     6   0.000     0     0  0
    1   258   0.3591  -0.1786   0.0608    45    44    45    0.0   -0.4    0.0     3     4    16   0.000     0     0  0
    1   259  -0.0472   0.0938   0.0096    45    44    45    0.0   -0.4    0.0     9     3    11   0.000     0     0  0
    1   260  -0.7266   0.7356   0.1586    45    44    45    0.0   -0.4    0.0     8     3     4   0.000     0     0  0
    1   261  -0.3075  -0.3615  -0.0825    44    45    45   -0.4    0.0    0.0    10     8    11   0.010     0     0  0
    1   262  -0.2276   0.5795   0.1360    46    45    45    0.4    0.0    0.0     4    12     8   0.000     0     0  0
    1   263  -0.0023   0.8263  -0.0070    45    44    45    0.0   -0.4    0.0     2     7     0   0.000     0     0  0
    1   264  -0.8610   0.3714   0.1008    45    43    45    0.0   -0.9    0.0    11    16     2   0.000     0     0  0
    1   265   0.0776  -0.7145  -0.0651    45    44    45    0.0   -0.4    0.0     9    12    14   0.000     0     0  0
    1   266   0.5344  -0.3531   0.0013    45    44    45    0.0   -0.4    0.0     5     4     3   0.000     0     0  0
    1   267   0.2055   0.4733  -0.1591    45    44    46    0.0   -0.4    0.4     1     8     2   0.000     0     0  0
    1   268  -0.3184  -0.1283   0.0023    45    44    46    0.0   -0.4    0.4     7    14    10   0.000     0     0  0
    1   269  -0.0642  -0.4187   0.0836    45    44    45    0.0   -0.4    0.0     6     9     2   0.000     0     0  0
    1   270   0.6224   0.3390  -0.1419    45    44    45    0.0   -0.4    0.0    12     9     6   0.020     0     0  0
    1   271  -0.3654  -0.0138   0.0689    45    45    45    0.0    0.0    0.0    18    10     4   0.000     0     0  0
    1   272   0.2134   0.6603  -0.0570    44    44    45   -0.4   -0.4    0.0     7    11     2   0.000     0     0  0
    1   273   0.1143  -0.3024  -0.1354    45    44    45    0.0   -0.4    0.0     9    10     3   0.000     0     0  0
    1   274   0.3531   0.2026   0.1133    45    45    45    0.0    0.0    0.0     3     2     7   0.000     0     0  0
    1   275   0.4981   0.5824  -0.1086    45    45    44    0.0    0.0   -0.4     6     9    10   0.000     0     0  0
    1   276   0.6572  -0.7850  -0.1233    45    44    45    0.0   -0.4    0.0     4     4     3   0.000     0     0  0
    1   277  -0.4534   0.6246   0.1327    45    44    46    0.0   -0.4    0.4     1     3     4   0.000     0     0  0
    1   278   0.2846   0.6202  -0.1520    45    44    45    0.0   -0.4    0.0    10     9     7   0.010     0     0  0
    1   279  -0.4700   0.4923   0.0376    45    45    45    0.0    0.0    0.0     6     5     8   0.000     0     0  0
    1   280  -0.6792  -0.1801   0.0337    45    44    45    0.0   -0.4    0.0     7     7     5   0.000     0     0  0
    1   281   0.4922   0.3704  -0.0465    45    44    45    0.0   -0.4    0.0     8    12     7   0.000     0     0  0
    1   282   0.0660   0.6997  -0.1081    44    44    45   -0.4   -0.4    0.0     5     5     7   0.000     0     0  0
    1   283   0.4565  -0.8959  -0.0942    45    44    45    0.0   -0.4    0.0     5     5     4   0.000     0     0  0
    1   284  -0.5717   0.0014  -0.0369    45    45    45    0.0    0.0    0.0     7     1     8   0.000     0     0  0
    1   285   0.1789   0.0664  -0.1154    46    44    45    0.4   -0.4    0.0    15     8    11   0.000     0     0  0
    1   286   0.3758   0.2780  -0.0010    45    44    45    0.0   -0.4    0.0     4     4     5   0.000     0     0  0
    1   287   0.3352   1.0093  -0.1455    45    44    45    0.0   -0.4    0.0     4     0    11   0.000     0     0  0
    1   288  -0.5994  -0.1317   0.1546    45    44    46    0.0   -0.4    0.4     4     8     7   0.000     0     0  0
    1   289   0.7368  -0.2277  -0.0644    45    44    45    0.0   -0.4    0.0    10     3     3   0.000     0     0  0
    1   290  -0.1311   0.3508  -0.0287    45    45    45    0.0    0.0    0.0    12     9    12   0.000     0     0  0
    1   291  -0.3869   0.6589   0.1524    44    44    45   -0.4   -0.4    0.0     4     5     6   0.000     0     0  0
    1   292  -0.3020  -0.4908  -0.0041    45    44    46    0.0   -0.4    0.4     3     8     6   0.000     0     0  0
    1   293  -0.1960  -0.3658   0.1002    45    44    45    0.0   -0.4    0.0    11     6    10   0.000     0     0  0
    1   294   0.6461  -0.1625  -0.1076    45    44    45    0.0   -0.4    0.0     4    13     4   0.000     0     0  0
    1   295   0.6816   0.1065  -0.0002    45    45    45    0.0    0.0    0.0     2     5     3   0.000     0     0  0
    1   296   0.3887  -0.3929  -0.1393    45    44    45    0.0   -0.4    0.0    11     6    13   0.000     0     0  0
    1   297   0.1627  -0.5025  -0.1356    45    45    45    0.0    0.0    0.0     9     6    10   0.000     0     0  0
    1   298  -0.2930   0.1903   0.0805    44    44    45   -0.4   -0.4    0.0     6     8     9   0.000     0     0  0
    1   299  -0.4962  -0.2418   0.1405    45    45    45    0.0    0.0    0.0     5     8     2   0.000     0     0  0
    1   300  -0.4094  -0.9142   0.1004    45    44    45    0.0   -0.4    0.0    11     9     4   0.000     0     0  0
    1   301   0.1280  -0.0980  -0.0387    45    44    45    0.0   -0.4    0.0     8     0     6   0.010     0     0  0
    1   302  -0.3117   0.3305  -0.0328    45    45    45    0.0    0.0    0.0     7     3    10   0.000     0     0  0
    1   303  -0.8988  -0.0607   0.0690    45    45    45    0.0    0.0    0.0    10     2     3   0.000     0     0  0
    1   304   0.1221   0.1936  -0.0158    45    44    45    0.0   -0.4    0.0     9     9     5   0.000     0     0  0
    1   305  -0.0067  -0.0970   0.1696    45    45    45    0.0    0.0    0.0    11     6     1   0.000     0     0  0
    1   306   0.3090   0.1265   0.1293    45    44    45    0.0   -0.4    0.0    11    10     4   0.020     0     0  0
    1   307  -0.3227  -0.5694   0.1584    45    44    45    0.0   -0.4    0.0     8    10     2   0.000     0     0  0
    1   308  -0.3067  -0.3344  -0.0264    45    44    45    0.0   -0.4    0.0     2     8    11   0.000     0     0  0
    1   309   0.6791  -0.1336  -0.0586    45    44    45    0.0   -0.4    0.0     0     8     7   0.000     0     0  0
    1   310  -0.3840   0.4328  -0.0433    45    44    45    0.0   -0.4    0.0    15     3     1   0.000     0     0  0
    1   311  -0.0855  -0.3022  -0.0659    45    44    45    0.0   -0.4    0.0     4     5     7   0.000     0     0  0
    1   312   0.6128   0.2799  -0.0707    45    45    46    0.0    0.0    0.4     1     3     8   0.000     0     0  0
    1   313   0.0431  -0.5955  -0.0200    45    44    45    0.0   -0.4    0.0    11     6     2   0.000     0     0  0
    1   314   0.1238   0.0531   0.1292    45    45    46    0.0    0.0    0.4     8    10    11   0.020     0     0  0
    1   315   0.3860   0.7792  -0.0954    45    45    45    0.0    0.0    0.0    10     8     7   0.000     0     0  0
    1   316   0.1048  -0.7501   0.0220    44    45    46   -0.4    0.0    0.4    14    12     6   0.000     0     0  0
    1   317  -0.1886   0.1677  -0.0001    45    44    45    0.0   -0.4    0.0     9     7     5   0.000     0     0  0
    1   318  -0.0083  -0.1327  -0.1288    45    44    45    0.0   -0.4    0.0     4     6    13   0.000     0     0  0
    1   319  -0.2116  -0.1963  -0.1067    45    45    45    0.0    0.0    0.0    12     1     6   0.000     0     0  0
    1   320  -0.5092  -0.0191  -0.0453    45    44    45    0.0   -0.4    0.0     7     8    11   0.000     0     0  0
    1   321  -0.1066  -0.3501  -0.0418    45    44    45    0.0   -0.4    0.0     7     4     3   0.000     0     0  0
    1   322   0.5111   0.4252  -0.1396    44    44    45   -0.4   -0.4    0.0     4     4     9   0.000     0     0  0
    1   323   0.4384  -0.7938  -0.1274    45    44    45    0.0   -0.4    0.0     4     6    10   0.000     0     0  0
    1   324   0.4496   0.4455  -0.0457    44    44    45   -0.4   -0.4    0.0    14     9    11   0.000     0     0  0
    1   325  -0.5909   0.0210  -0.0194    45    44    45    0.0   -0.4    0.0     6     4     9   0.000     0     0  0
    1   326   0.4753  -0.4208  -0.0488    45    45    45    0.0    0.0    0.0     2    18    13   0.000     0     0  0
    1   327   0.1101  -0.1775   0.1160    45    44    45    0.0   -0.4    0.0     8     8     4   0.000     0     0  0
    1   328  -0.2785  -0.3616   0.0313    45    44    45    0.0   -0.4    0.0     3     2     7   0.000     0     0  0
    1   329  -0.0551   0.2474  -0.1049    45    44    45    0.0   -0.4    0.0     5    11    11   0.000     0     0  0
    1   330   0.2151  -0.2873  -0.1020    45    44    45    0.0   -0.4    0.0    20    11     6   0.000     0     0  0
    1   331  -0.4115  -0.3723   0.0487    45    44    45    0.0   -0.4    0.0     6    15     3   0.000     0     0  0
    1   332   0.1624  -0.6215  -0.0799    45    44    45    0.0   -0.4    0.0     4    10     6   0.000     0     0  0
    1   333  -0.0436   0.6791  -0.1159    45    44    45    0.0   -0.4    0.0     6     6     7   0.000     0     0  0
    1   334   0.3288   0.1989  -0.1724    44    44    45   -0.4   -0.4    0.0    14     6     6   0.000     0     0  0
    1   335  -0.1256   0.6280  -0.0163    45    44    45    0.0   -0.4    0.0     7     9     6   0.000     0     0  0
    1   336   0.6206   0.2530  -0.0697    45    45    45    0.0    0.0    0.0     4     6     2   0.000     0     0  0
    1   337  -0.1826   0.6378  -0.0058    45    44    45    0.0   -0.4    0.0    13    14     5   0.000     0     0  0
    1   338  -0.5019  -0.6901   0.0868    45    44    45    0.0   -0.4    0.0    10    10    15   0.000     0     0  0
    1   339  -0.2349   0.5511   0.0680    45    44    45    0.0   -0.4    0.0     0    12     4   0.000     0     0  0
    1   340  -0.2742   0.4341   0.1711    44    44    45   -0.4   -0.4    0.0     7     5     4   0.000     0     0  0
    1   341   0.7102  -0.3415  -0.1026    45    44    44    0.0   -0.4   -0.4    12    11     3   0.000     0     0  0
    1   342  -0.2043  -0.5126   0.1590    45    44    45    0.0   -0.4    0.0    10    10    13   0.000     0     0  0
    1   343  -0.0664  -0.9035   0.0200    45    45    44    0.0    0.0   -0.4     8     6     9   0.000     0     0  0
    1   344   0.2389  -0.0461  -0.0116    45    44    45    0.0   -0.4    0.0     3     8    12   0.000     0     0  0
    1   345  -0.6427   0.2461   0.1468    45    45    45    0.0    0.0    0.0    11    12     4   0.000     0     0  0
    1   346   0.3891  -0.0544   0.0448    44    44    45   -0.4   -0.4    0.0    13     3     9   0.000     0     0  0
    1   347   0.2101   0.3630   0.0382    45    44    45    0.0   -0.4    0.0     4    12     3   0.000     0     0  0
    1   348  -0.1005   0.8017   0.0008    45    44    46    0.0   -0.4    0.4    11     6    10   0.000     0     0  0
    1   349  -0.2546  -0.7625   0.1733    45    44    45    0.0   -0.4    0.0     6     9     9   0.000     0     0  0
    1   350   0.1908  -0.5402  -0.0558    45    44    45    0.0   -0.4    0.0     5     6     3   0.000     0     0  0
    1   351   0.1403   0.3813  -0.0714    45    44    45    0.0   -0.4    0.0    10     5    16   0.000     0     0  0
    1   352  -0.3022   0.1454   0.0833    45    44    45    0.0   -0.4    0.0    10     5    10   0.000     0     0  0
    1   353   0.6672   0.3822  -0.1078    45    44    45    0.0   -0.4    0.0     1     8    10   0.000     0     0  0
    1   354   0.3950   0.4708  -0.1312    45    44    45    0.0   -0.4    0.0     5     1    13   0.000     0     0  0
    1   355  -0.8921  -0.1220   0.0998    45    45    45    0.0    0.0    0.0     7     4     3   0.000     0     0  0
    1   356  -0.7572   0.0677   0.0534    45    45    45    0.0    0.0    0.0     6     0     7   0.000     0     0  0
    1   357   0.0916   0.8370  -0.0942    45    44    46    0.0   -0.4    0.4     4     9     7   0.000     0     0  0
    1   358   0.2853  -0.4606  -0.1732    45    44    45    0.0   -0.4    0.0     7     6     4   0.000     0     0  0
    1   359   0.7116   0.0968  -0.0449    45    44    45    0.0   -0.4    0.0     8     7     9   0.000     0     0  0
    1   360  -0.3350   0.8476   0.0470    45    45    45    0.0    0.0    0.0     5    12    10   0.000     0     0  0
    1   361  -0.8033   0.1501   0.1159    45    44    45    0.0   -0.4    0.0    14     4     6   0.000     0     0  0
    1   362  -0.3015   0.5363   0.0652    45    44    45    0.0   -0.4    0.0     7    11    15   0.000     0     0  0
    1   363   0.5769  -0.1076  -0.1080    45    45    44    0.0    0.0   -0.4     8     2     9   0.000     0     0  0
    1   364  -0.6323  -0.5327   0.0735    45    45    45    0.0    0.0    0.0    10     4     5   0.000     0     0  0
    1   365  -0.0068   0.0920   0.1208    45    44    45    0.0   -0.4    0.0    11     6     6   0.000     0     0  0
    1   366  -0.3328  -0.0795   0.1426    45    44    45    0.0   -0.4    0.0     5     7     7   0.000     0     0  0
    1   367   0.0684  -0.1521  -0.0727    44    44    45   -0.4   -0.4    0.0     4     6    12   0.000     0     0  0
    1   368  -0.6780  -0.1551  -0.0218    45    44    45    0.0   -0.4    0.0     6     4    11   0.000     0     0  0
    1   369  -0.8039  -0.1629   0.0263    45    45    45    0.0    0.0    0.0     7     7     9   0.000     0     0  0
    1   370  -0.7384   0.0015  -0.0096    45    45    45    0.0    0.0    0.0    11     3     7   0.000     0     0  0
    1   371   0.3246  -0.3446   0.0802    44    44    45   -0.4   -0.4    0.0    10     2     1   0.000     0     0  0
    1   372   0.0504   0.5621  -0.0497    44    44    45   -0.4   -0.4    0.0    11    11     3   0.000     0     0  0
    1   373  -0.9529  -0.1861   0.0597    45    44    45    0.0   -0.4    0.0     5    13     5   0.000     0     0  0
    1   374  -0.6723  -0.3778   0.0628    45    44    45    0.0   -0.4    0.0     2     7     3   0.000     0     0  0
    1   375  -0.2044  -0.6148   0.0233    45    44    44    0.0   -0.4   -0.4    10     8     8   0.000     0     0  0
    1   376  -0.2932   0.1632   0.0566    45    45    45    0.0    0.0    0.0    14     5     6   0.000     0     0  0
    1   377   0.3455  -0.3282  -0.1445    45    45    45    0.0    0.0    0.0     4     4     7   0.000     0     0  0
    1   378   0.1660  -0.2776   0.0673    45    44    45    0.0   -0.4    0.0     1     5    14   0.020     0     0  0
    1   379  -0.4465   0.0662   0.0649    44    44    45   -0.4   -0.4    0.0     5     1    12   0.000     0     0  0
    1   380   0.0131  -0.5150   0.0412    45    44    45    0.0   -0.4    0.0     4     6     6   0.000     0     0  0
    1   381   0.3954   0.2390  -0.1210    45    44    45    0.0   -0.4    0.0     6     6     4   0.020     0     0  0
    1   382  -0.5176  -0.5436   0.0221    45    44    45    0.0   -0.4    0.0     3     4     6   0.000     0     0  0
    1   383  -0.5955  -0.2424   0.0751    45    44    45    0.0   -0.4    0.0     3     2     4   0.000     0     0  0
    1   384  -0.1019  -0.7898   0.0801    44    45    45   -0.4    0.0    0.0     2    10     1   0.000     0     0  0
    1   385  -0.8457  -0.2571  -0.0019    45    45    45    0.0    0.0    0.0     4     5     4   0.000     0     0  0
    1   386  -0.5384   0.2984   0.0154    45    45    45    0.0    0.0    0.0     9     2     9   0.000     0     0  0
    1   387  -0.5142  -0.2560   0.1388    45    44    45    0.0   -0.4    0.0     7    12     1   0.010     0     0  0
    1   388   0.6092   0.3520   0.0103    45    44    46    0.0   -0.4    0.4     1    11     9   0.000     0     0  0
    1   389  -0.1565  -0.6354   0.0265    45    44    45    0.0   -0.4    0.0     5    12     8   0.000     0     0  0
    1   390  -0.8607  -0.4246   0.0840    45    45    46    0.0    0.0    0.4     7     4     9   0.000     0     0  0
    1   391  -0.1813  -0.5054   0.0330    45    44    45    0.0   -0.4    0.0    17     2     2   0.000     0     0  0
    1   392  -0.8345  -0.2187   0.0155    45    44    45    0.0   -0.4    0.0     1    13     1   0.000     0     0  0
    1   393  -0.2525   0.3505  -0.0499    45    45    46    0.0    0.0    0.4    10     1     3   0.000     0     0  0
    1   394   0.8161  -0.1027  -0.0527    45    44    45    0.0   -0.4    0.0    10     1     6   0.000     0     0  0
    1   395  -0.1253  -0.1098  -0.1785    45    45    45    0.0    0.0    0.0     9     8    10   0.000     0     0  0
    1   396   0.2861   0.7276  -0.0536    45    44    45    0.0   -0.4    0.0    14    10     3   0.000     0     0  0
    1   397  -0.4478  -0.6541   0.0448    44    45    45   -0.4    0.0    0.0     7     6     3   0.000     0     0  0
    1   398  -0.3667  -0.3170   0.1147    45    44    45    0.0   -0.4    0.0    10     4     8   0.000     0     0  0
    1   399  -0.3611   0.3161   0.1769    44    44    46   -0.4   -0.4    0.4     3     7     3   0.000     0     0  0
    1   400  -0.3372   0.2536   0.0829    45    44    45    0.0   -0.4    0.0    14     5     9   0.000     0     0  0
    1   401   0.2223  -0.4504  -0.0156    45    44    45    0.0   -0.4    0.0     3     6     5   0.000     0     0  0
    1   402   0.2189   0.1282   0.0942    45    44    45    0.0   -0.4    0.0     3     7    13   0.000     0     0  0
    1   403  -0.0294   0.2594   0.0713    44    45    45   -0.4    0.0    0.0     3     3     7   0.000     0     0  0
    1   404   0.0515  -0.5524   0.0706    45    44    45    0.0   -0.4    0.0     8     0     7   0.000     0     0  0
    1   405   0.0632  -0.1770  -0.2145    45    44    45    0.0   -0.4    0.0     3     8     7   0.000     0     0  0
    1   406  -0.0461  -0.3804   0.0169    45    44    45    0.0   -0.4    0.0     7     9     4   0.000     0     0  0
    1   407   0.4633  -0.6628  -0.0772    45    44    44    0.0   -0.4   -0.4    11    18    13   0.000     0     0  0
    1   408  -0.7166  -0.0036   0.1080    45    44    45    0.0   -0.4    0.0    11     3     7   0.000     0     0  0
    1   409  -0.0180  -0.2512   0.0957    45    45    45    0.0    0.0    0.0     9     9     7   0.000     0     0  0
    1   410  -0.1698   0.6365   0.0351    44    44    45   -0.4   -0.4    0.0    11    10     9   0.000     0     0  0
    1   411  -0.0801   0.0071   0.1996    45    45    45    0.0    0.0    0.0     3     3     8   0.000     0     0  0
    1   412   0.2924  -0.2916   0.0503    45    44    45    0.0   -0.4    0.0     8     2    17   0.000     0     0  0
    1   413   0.4977   0.3896   0.0189    45    44    45    0.0   -0.4    0.0     7    11     6   0.000     0     0  0
    1   414  -0.4228  -0.0076   0.0761    45    44    45    0.0   -0.4    0.0    13     7     7   0.000     0     0  0
    1   415  -0.2628   0.3222   0.1382    45    44    44    0.0   -0.4   -0.4     9     6    17   0.000     0     0  0
    1   416  -0.2362  -0.6099   0.0089    45    45    45    0.0    0.0    0.0    12     1     6   0.000     0     0  0
    1   417  -0.2109  -0.1899   0.0335    45    44    46    0.0   -0.4    0.4    10    10     5   0.000     0     0  0
    1   418   0.1049  -0.8428   0.0350    45    45    45    0.0    0.0    0.0    10     4     4   0.000     0     0  0
    1   419  -0.4569  -0.3059   0.1539    45    44    45    0.0   -0.4    0.0     7     6    11   0.000     0     0  0
    1   420  -0.0267  -0.5733  -0.0044    44    44    45   -0.4   -0.4    0.0    11     5    11   0.000     0     0  0
    1   421   0.3153   0.6161  -0.1126    45    45    45    0.0    0.0    0.0     6     3     9   0.000     0     0  0
    1   422  -0.1180  -0.1469   0.0337    45    44    45    0.0   -0.4    0.0     9     5     8   0.000     0     0  0
    1   423   0.1393  -0.2975   0.0174    45    45    45    0.0    0.0    0.0     8     1    10   0.000     0     0  0
    1   424  -0.1315   0.1443   0.1225    45    44    45    0.0   -0.4    0.0    18     5     9   0.000     0     0  0
    1   425  -0.6857  -0.1349   0.0630    45    44    45    0.0   -0.4    0.0     6     6    17   0.000     0     0  0
    1   426  -0.1636   0.3058  -0.0763    44    45    45   -0.4    0.0    0.0     3    16    11   0.000     0     0  0
    1   427  -0.2914   0.9412   0.0377    45    45    45    0.0    0.0    0.0     3     5     5   0.000     0     0  0
    1   428   0.9160   0.3509  -0.0858    45    45    45    0.0    0.0    0.0    12    10     6   0.010     0     0  0
    1   429  -0.2880   0.4749   0.1784    45    44    44    0.0   -0.4   -0.4     5     2     7   0.000     0     0  0
    1   430   0.2992  -0.3400   0.0496    45    44    45    0.0   -0.4    0.0     5     2    14   0.000     0     0  0
    1   431  -0.2781  -0.3432  -0.0206    45    44    45    0.0   -0.4    0.0     9    16     6   0.000     0     0  0
    1   432   0.0253   0.5745   0.0480    45    45    45    0.0    0.0    0.0     8    12     2   0.020     0     0  0
    1   433   0.1452   0.3470  -0.0910    45    44    45    0.0   -0.4    0.0     8     6     5   0.000     0     0  0
    1   434   0.4296   0.6874  -0.1095    45    44    44    0.0   -0.4   -0.4    12     4     4   0.000     0     0  0
    1   435  -0.1285   0.2463  -0.0582    45    44    45    0.0   -0.4    0.0     7    12     5   0.000     0     0  0
    1   436   0.0181  -0.2196   0.0499    44    44    45   -0.4   -0.4    0.0     6     6     7   0.000     0     0  0
    1   437  -0.4239   0.2001   0.0847    45    45    45    0.0    0.0    0.0    11     2    15   0.000     0     0  0
    1   438  -0.2937   0.0593   0.1949    45    44    45    0.0   -0.4    0.0     3    13     3   0.000     0     0  0
    1   439   0.4197   0.1940   0.0162    45    44    45    0.0   -0.4    0.0     2     5    15   0.000     0     0  0
    1   440   0.0887   0.3377  -0.2022    44    44    45   -0.4   -0.4    0.0     3     6     9   0.000     0     0  0
    1   441  -0.5693  -0.5936   0.1004    45    45    46    0.0    0.0    0.4     8    19     5   0.000     0     0  0
    1   442  -0.6095  -0.2388   0.0602    45    44    45    0.0   -0.4    0.0     2    11     2   0.000     0     0  0
    1   443   0.0039   0.3004   0.0729    44    45    45   -0.4    0.0    0.0     9    16    16   0.000     0     0  0
    1   444  -0.2808   0.5149   0.0269    45    45    44    0.0    0.0   -0.4    11     7    14   0.000     0     0  0
    1   445   0.7533  -0.6133  -0.1052    44    44    45   -0.4   -0.4    0.0     7     5     9   0.000     0     0  0
    1   446   1.0105   0.3664  -0.0806    45    44    45    0.0   -0.4    0.0     4    15     8   0.000     0     0  0
    1   447  -0.1269   0.3556   0.1710    44    44    45   -0.4   -0.4    0.0     1     7     2   0.000     0     0  0
    1   448  -0.1061  -0.0282   0.0198    44    43    45   -0.4   -0.9    0.0    11    10     8   0.000     0     0  0
    1   449  -0.6582   0.1764   0.0586    45    45    45    0.0    0.0    0.0     7     6    12   0.000     0     0  0
    1   450  -0.4893   0.4887   0.0303    45    45    45    0.0    0.0    0.0     9     5     7   0.000     0     0  0
    1   451  -0.5277   0.3254   0.0255    45    45    45    0.0    0.0    0.0     8     1     3   0.000     0     0  0
    1   452   0.3591   0.5038  -0.0655    45    44    45    0.0   -0.4    0.0     2     9     3   0.000     0     0  0
    1   453   0.5389  -0.7232  -0.0644    45    44    45    0.0   -0.4    0.0    12    12     6   0.000     0     0  0
    1   454   0.4548   0.4456  -0.0475    45    44    45    0.0   -0.4    0.0     4     3     3   0.010     0     0  0
    1   455   0.2635  -0.6101   0.0403    44    44    45   -0.4   -0.4    0.0     1     1     9   0.000     0     0  0
    1   456   0.3894   0.4989  -0.1436    45    44    45    0.0   -0.4    0.0     0     4     3   0.020     0     0  0
    1   457   0.7934  -0.1877  -0.0865    45    45    45    0.0    0.0    0.0    14     3     4   0.000     0     0  0
    1   458   0.0959   0.5337  -0.1333    45    44    45    0.0   -0.4    0.0     8    10     7   0.000     0     0  0
    1   459  -0.0293  -0.7118   0.0229    45    44    45    0.0   -0.4    0.0     5     1     8   0.000     0     0  0
    1   460  -0.1619  -0.4578   0.0199    45    44    45    0.0   -0.4    0.0     9     8     3   0.000     0     0  0
    1   461   0.0059  -0.1708  -0.0314    45    45    45    0.0    0.0    0.0     5     5     7   0.000     0     0  0
    1   462   0.1875   0.9485  -0.0960    45    44    45    0.0   -0.4    0.0     5     5     8   0.000     0     0  0
    1   463  -0.2989  -0.7095   0.0339    45    44    45    0.0   -0.4    0.0     7     7     6   0.010     0     0  0
    1   464  -0.4653   0.3127   0.1192    45    44    45    0.0   -0.4    0.0    18     2    12   0.000     0     0  0
    1   465  -0.5439   0.0949   0.0980    45    44    45    0.0   -0.4    0.0     8     4     2   0.000     0     0  0
    1   466   0.2435   0.0829  -0.1352    45    44    45    0.0   -0.4    0.0     4    10     5   0.000     0     0  0
    1   467   0.2317   0.3763  -0.0521    45    45    45    0.0    0.0    0.0     9     3     9   0.000     0     0  0
    1   468  -0.3463   0.0275   0.0054    44    45    45   -0.4    0.0    0.0     7     8    10   0.000     0     0  0
    1   469  -0.2826  -0.5021   0.0031    45    45    45    0.0    0.0    0.0     1     8     5   0.000     0     0  0
    1   470   0.6382  -0.1954  -0.1228    45    45    45    0.0    0.0    0.0     5     8     8   0.000     0     0  0
    1   471  -0.6214  -0.2119   0.1433    45    44    45    0.0   -0.4    0.0     7     5     5   0.000     0     0  0
    1   472  -0.3413  -0.2590   0.0311    45    44    46    0.0   -0.4    0.4    10     8    10   0.000     0     0  0
    1   473  -0.5926  -0.6032   0.0438    45    45    45    0.0    0.0    0.0     2     5    12   0.000     0     0  0
    1   474  -0.4758  -0.2093   0.0427    45    44    45    0.0   -0.4    0.0     4     3     5   0.010     0     0  0
    1   475   0.5893   0.8636  -0.1374    45    44    45    0.0   -0.4    0.0     9     7    10   0.010     0     0  0
    1   476  -0.2418  -0.6845   0.0762    44    44    45   -0.4   -0.4    0.0     3     5     6   0.000     0     0  0
    1   477   0.3856   0.3168  -0.1542    44    45    45   -0.4    0.0    0.0    14     7    12   0.000     0     0  0
    1   478  -0.1657   0.2267  -0.0770    45    44    45    0.0   -0.4    0.0     7    11     6   0.000     0     0  0
    1   479  -0.7218  -0.5104   0.1037    45    44    46    0.0   -0.4    0.4     0    16    10   0.000     0     0  0
    1   480  -0.1844  -0.0929  -0.0971    45    44    45    0.0   -0.4    0.0     7     8    10   0.000     0     0  0
    1   481  -0.0032   0.0279   0.0592    45    44    45    0.0   -0.4    0.0     8    10     7   0.000     0     0  0
    1   482   0.4207   0.1476  -0.1597    45    44    45    0.0   -0.4    0.0     6     2     8   0.000     0     0  0
    1   483   0.0211  -0.4191   0.0756    45    45    46    0.0    0.0    0.4     7    11     6   0.000     0     0  0
    1   484  -0.7367  -0.5962   0.0784    45    44    45    0.0   -0.4    0.0     1     5    10   0.000     0     0  0
    1   485  -0.0066  -0.1874  -0.0036    45    44    45    0.0   -0.4    0.0     7     7     7   0.000     0     0  0
    1   486   0.1993   0.0694  -0.0917    45    44    45    0.0   -0.4    0.0    10     5    16   0.000     0     0  0
    1   487   0.1111  -0.3473   0.0300    45    44    45    0.0   -0.4    0.0    11     3     5   0.000     0     0  0
    1   488   0.1252   0.4858   0.0359    45    45    45    0.0    0.0    0.0     7    11     4   0.000     0     0  0
    1   489   0.5404  -0.3299  -0.1576    45    44    45    0.0   -0.4    0.0     1     0     8   0.000     0     0  0
    1   490  -0.1018   0.0708   0.0976    45    44    45    0.0   -0.4    0.0     2     9     4   0.000     0     0  0
    1   491   0.9947   0.3125  -0.0863    45    45    45    0.0    0.0    0.0     7    12     5   0.000     0     0  0
    1   492  -0.1320  -0.6364   0.0668    45    44    44    0.0   -0.4   -0.4    11    15     6   0.010     0     0  0
    1   493   0.4830  -0.3974  -0.1408    45    45    45    0.0    0.0    0.0    12     8    13   0.000     0     0  0
    1   494  -0.4006   0.0279   0.1828    44    45    45   -0.4    0.0    0.0     7     7     9   0.000     0     0  0
    1   495   0.4209   1.0572  -0.1294    44    44    45   -0.4   -0.4    0.0     7     1     6   0.000     0     0  0
    1   496   0.7738  -0.1957  -0.0381    45    44    45    0.0   -0.4    0.0     7     8     4   0.000     0     0  0
    1   497   0.4761  -0.9575  -0.0908    45    45    45    0.0    0.0    0.0     4     5     3   0.000     0     0  0
    1   498  -0.0422  -0.2987   0.0342    45    44    45    0.0   -0.4    0.0     3    12     3   0.000     0     0  0
    1   499  -0.0291   0.1414   0.0227    45    44    45    0.0   -0.4    0.0     0     4     8   0.000     0     0  0
    1   500  -0.3407   0.2574   0.0446    44    45    45   -0.4    0.0    0.0     8     5     0   0.000     0     0  0
    1   501  -0.0943   0.3403  -0.1453    44    44    45   -0.4   -0.4    0.0     9     5    11   0.000     0     0  0
    1   502   0.5442   0.7032  -0.0615    44    44    45   -0.4   -0.4    0.0    10     5     3   0.000     0     0  0
    1   503   0.3816   0.3408   0.0692    44    44    45   -0.4   -0.4    0.0     3     5     9   0.000     0     0  0
    1   504  -0.3952  -0.3303   0.1368    45    43    45    0.0   -0.9    0.0     5     2     7   0.000     0     0  0
    1   505  -0.4952   0.3355  -0.0079    45    44    45    0.0   -0.4    0.0    11     4     4   0.000     0     0  0
    1   506   0.4284  -0.4241  -0.0456    45    44    45    0.0   -0.4    0.0     9     8     6   0.010     0     0  0
    1   507   0.1462  -0.6254   0.0772    45    44    45    0.0   -0.4    0.0    12    12     3   0.000     0     0  0
    1   508  -0.6708  -0.2128   0.0950    45    44    45    0.0   -0.4    0.0     8     8     6   0.000     0     0  0
    1   509   0.3585   0.0249   0.1222    44    44    45   -0.4   -0.4    0.0     7     4     4   0.000     0     0  0
    1   510  -0.0901  -0.3334  -0.1242    45    44    45    0.0   -0.4    0.0     4     7    10   0.000     0     0  0
    1   511  -0.2576  -0.2015   0.1671    45    44    45    0.0   -0.4    0.0     3     5     2   0.000     0     0  0
    1   512   0.4887   0.4514  -0.1196    45    44    45    0.0   -0.4    0.0    10     8     5   0.010     0     0  0
    1   513   0.6217  -0.4615  -0.0445    45    45    44    0.0    0.0   -0.4     8    13     7   0.000     0     0  0
    1   514  -0.4667  -0.4277   0.0542    45    44    45    0.0   -0.4    0.0     5     8     3   0.000     0     0  0
    1   515  -0.0002   0.0003   0.0238    45    44    45    0.0   -0.4    0.0     6     8     5   0.000     0     0  0
    1   516  -0.2891   0.4672  -0.0119    45    44    45    0.0   -0.4    0.0     5     8     7   0.000     0     0  0
    1   517   0.2967  -0.2404  -0.0516    44    44    45   -0.4   -0.4    0.0     6     9     7   0.000     0     0  0
    1   518  -0.7533   0.1338   0.1339    45    44    45    0.0   -0.4    0.0    10     4     4   0.000     0     0  0
    1   519   0.2849  -0.7542  -0.0982    45    44    45    0.0   -0.4    0.0     6    10    16   0.000     0     0  0
    1   520   0.1786   0.4408  -0.2007    45    44    45    0.0   -0.4    0.0     4     4     5   0.000     0     0  0
    1   521  -0.2057   0.1732   0.0827    45    44    45    0.0   -0.4    0.0    11     4    11   0.000     0     0  0
    1   522  -0.0252  -0.1091  -0.0746    45    44    45    0.0   -0.4    0.0     5     4    13   0.000     0     0  0
    1   523  -0.4707  -0.0695   0.0641    45    45    45    0.0    0.0    0.0     1    14     8   0.000     0     0  0
    1   524  -0.0950  -0.3312   0.0526    45    44    45    0.0   -0.4    0.0     4     6     7   0.000     0     0  0
    1   525   0.2871   0.3785  -0.1653    45    44    45    0.0   -0.4    0.0     9     3     8   0.000     0     0  0
    1   526  -0.1206   0.2745   0.1773    45    44    45    0.0   -0.4    0.0     2     8     5   0.000     0     0  0
    1   527  -0.3236   0.1848   0.1035    45    44    45    0.0   -0.4    0.0     3    10    16   0.000     0     0  0
    1   528  -0.5747  -0.1863   0.0869    44    44    45   -0.4   -0.4    0.0     6     8     7   0.000     0     0  0
    1   529   0.1567   0.6385  -0.0037    45    44    46    0.0   -0.4    0.4    12     7     9   0.000     0     0  0
    1   530   0.4104  -0.0981  -0.0875    45    44    45    0.0   -0.4    0.0     7     3     3   0.000     0     0  0
    1   531  -0.7591  -0.2107  -0.0296    45    44    45    0.0   -0.4    0.0    10     4     4   0.000     0     0  0
    1   532  -0.2891   0.2957   0.1016    45    45    45    0.0    0.0    0.0     9    19     7   0.000     0     0  0
    1   533  -0.0235   0.5003  -0.0962    45    44    45    0.0   -0.4    0.0     6     8    18   0.000     0     0  0
    1   534  -0.4335   0.5371   0.0653    45    45    44    0.0    0.0   -0.4     6    10     2   0.000     0     0  0
    1   535  -0.3738  -0.7360   0.0290    45    44    45    0.0   -0.4    0.0     4     6     5   0.000     0     0  0
    1   536  -0.1160  -0.5343   0.0712    44    45    45   -0.4    0.0    0.0     4     4     6   0.000     0     0  0
    1   537   0.5118  -0.5690  -0.1278    45    44    45    0.0   -0.4    0.0    13    11     7   0.010     0     0  0
    1   538   0.3298  -0.2009  -0.1711    45    44    45    0.0   -0.4    0.0     7     8     5   0.000     0     0  0
    1   539   0.4993   0.5102  -0.0226    45    44    44    0.0   -0.4   -0.4     5     3     9   0.000     0     0  0
    1   540   0.2449  -0.4255  -0.1442    45    44    45    0.0   -0.4    0.0    11     8     5   0.000     0     0  0
    1   541   0.0599  -0.8182   0.0014    45    44    45    0.0   -0.4    0.0     3     4    13   0.000     0     0  0
    1   542   0.6375  -0.0835  -0.0622    45    44    45    0.0   -0.4    0.0     1     9     3   0.000     0     0  0
    1   543   0.1679   0.6745  -0.0703    45    44    45    0.0   -0.4    0.0    16    12    10   0.000     0     0  0
    1   544  -0.8968   0.3912   0.1001    44    44    45   -0.4   -0.4    0.0    14     8     8   0.000     0     0  0
    1   545  -0.3255  -0.3123   0.0983    45    44    45    0.0   -0.4    0.0     9     6     5   0.000     0     0  0
    1   546   0.2743  -0.2293  -0.1299    45    45    45    0.0    0.0    0.0     4     5     6   0.000     0     0  0
    1   547  -0.5933  -0.0108   0.0648    44    44    45   -0.4   -0.4    0.0    14     5     7   0.000     0     0  0
    1   548   0.7790   0.1818  -0.0869    44    44    45   -0.4   -0.4    0.0    10    10    14   0.000     0     0  0
    1   549  -0.0497   0.3050  -0.0273    45    44    45    0.0   -0.4    0.0     7     4     6   0.010     0     0  0
    1   550  -0.2784   0.0345   0.1879    45    44    45    0.0   -0.4    0.0     6    18    12   0.000     0     0  0
    1   551   0.3917  -0.5578  -0.0739    45    44    45    0.0   -0.4    0.0     9     6     6   0.000     0     0  0
    1   552   0.3980   0.9822  -0.1376    45    44    45    0.0   -0.4    0.0     4     8     7   0.000     0     0  0
    1   553   0.0906  -1.0275   0.0423    45    44    45    0.0   -0.4    0.0    12     7     7   0.010     0     0  0
    1   554  -0.0990   0.3681   0.1027    44    45    45   -0.4    0.0    0.0     7     4     8   0.000     0     0  0
    1   555   0.2718   0.3970  -0.1333    44    44    45   -0.4   -0.4    0.0     4     1     7   0.000     0     0  0
    1   556   0.2357  -0.6096  -0.0671    45    44    45    0.0   -0.4    0.0     5     3    10   0.000     0     0  0
    1   557   0.2814  -0.9230  -0.0206    45    44    45    0.0   -0.4    0.0     4     6     9   0.000     0     0  0
    1   558  -0.7267   0.4834   0.1210    45    44    45    0.0   -0.4    0.0     3     5     7   0.000     0     0  0
    1   559  -0.0499   0.4324   0.0373    45    44    45    0.0   -0.4    0.0     7     7     3   0.000     0     0  0
    1   560  -0.1907  -0.4433  -0.0016    44    44    45   -0.4   -0.4    0.0     8     7    12   0.000     0     0  0
    1   561  -0.3927   0.6479   0.0529    46    44    45    0.4   -0.4    0.0     6     2     4   0.000     0     0  0
    1   562  -0.3435   0.2446   0.0387    44    44    44   -0.4   -0.4   -0.4     4     9     3   0.000     0     0  0
    1   563   0.0821  -0.0636   0.1779    45    45    45    0.0    0.0    0.0     0     3     5   0.000     0     0  0
    1   564   0.1427  -0.3998   0.0637    45    44    45    0.0   -0.4    0.0     3     4    15   0.000     0     0  0
    1   565   0.3242  -0.4652  -0.0960    45    45    45    0.0    0.0    0.0     6    11     2   0.000     0     0  0
    1   566   0.6978  -0.8175  -0.1609    45    43    45    0.0   -0.9    0.0     3     7     6   0.000     0     0  0
    1   567   0.5017   0.1501  -0.0080    45    44    45    0.0   -0.4    0.0     8     3     4   0.000     0     0  0
    1   568   0.5002   0.0376   0.0810    45    44    45    0.0   -0.4    0.0     4     2    11   0.000     0     0  0
    1   569   0.1885  -0.0168  -0.0446    45    44    45    0.0   -0.4    0.0     4    10     8   0.000     0     0  0
    1   570  -0.2211  -0.3870   0.1078    45    45    45    0.0    0.0    0.0     4    12     7   0.000     0     0  0
    1   571  -0.2592  -0.6723   0.1708    45    44    45    0.0   -0.4    0.0     8    11    14   0.000     0     0  0
    1   572   0.0956  -0.1540  -0.0945    45    44    44    0.0   -0.4   -0.4     5     7     7   0.000     0     0  0
    1   573   0.8296   0.2561  -0.0366    45    44    45    0.0   -0.4    0.0    14    12     1   0.000     0     0  0
    1   574   0.0500   0.2741  -0.1146    44    44    44   -0.4   -0.4   -0.4     7    12     9   0.000     0     0  0
    1   575  -0.4282  -0.4741   0.0425    45    45    45    0.0    0.0    0.0     6     5    13   0.000     0     0  0
    1   576   0.1965   0.3783  -0.0656    45    44    45    0.0   -0.4    0.0     9     2    12   0.000     0     0  0
    1   577  -0.0096  -0.7422  -0.0146    44    45    45   -0.4    0.0    0.0    17     4     4   0.000     0     0  0
    1   578  -0.7354   0.7839   0.1257    45    44    45    0.0   -0.4    0.0     9     8    20   0.000     0     0  0
    1   579  -0.6219  -0.1126  -0.0193    45    44    45    0.0   -0.4    0.0     9     8     3   0.010     0     0  0
    1   580   0.3409   0.1172  -0.0364    45    44    45    0.0   -0.4    0.0     7     8     2   0.000     0     0  0
    1   581  -0.7291  -0.1584   0.1093    45    44    45    0.0   -0.4    0.0     4     3     7   0.000     0     0  0
    1   582   0.2174  -0.0314   0.1149    45    44    45    0.0   -0.4    0.0     5     7     5   0.000     0     0  0
    1   583   0.1996   0.6152  -0.1742    45    44    45    0.0   -0.4    0.0     9     0     2   0.000     0     0  0
    1   584  -0.5552  -0.2184  -0.0161    45    44    45    0.0   -0.4    0.0    11     6    16   0.000     0     0  0
    1   585  -0.4308   0.0000   0.0198    44    44    45   -0.4   -0.4    0.0     5     4     7   0.010     0     0  0
    1   586   0.1396   0.0042   0.1473    44    44    46   -0.4   -0.4    0.4     2     1     3   0.000     0     0  0
    1   587   0.8057   0.2225  -0.1094    45    44    46    0.0   -0.4    0.4     6    14     8   0.000     0     0  0
    1   588   0.1727   0.5532  -0.1603    44    44    45   -0.4   -0.4    0.0     9     3    10   0.000     0     0  0
    1   589   0.0256   0.8083  -0.0924    45    44    45    0.0   -0.4    0.0    12     4    16   0.000     0     0  0
    1   590   0.1902  -0.3642   0.0520    45    44    45    0.0   -0.4    0.0     7     5     4   0.000     0     0  0
    1   591   0.8249   0.0032  -0.0535    45    44    45    0.0   -0.4    0.0     9     6     5   0.000     0     0  0
    1   592   0.3429   0.6499  -0.0995    45    44    45    0.0   -0.4    0.0     3     9    11   0.000     0     0  0
    1   593  -0.6331  -0.1875   0.0622    44    44    46   -0.4   -0.4    0.4     3     5    11   0.000     0     0  0
    1   594  -0.2613  -0.7962   0.1544    44    44    45   -0.4   -0.4    0.0     8    11     3   0.000     0     0  0
    1   595   0.1970   0.1009  -0.0870    45    45    44    0.0    0.0   -0.4     7     8    14   0.000     0     0  0
    1   596  -0.0406  -1.0075   0.0887    45    44    45    0.0   -0.4    0.0     8    10     2   0.000     0     0  0
    1   597   0.4736   0.5588  -0.0316    45    45    45    0.0    0.0    0.0     8    11    10   0.000     0     0  0
    1   598  -0.6831  -0.3043   0.1303    44    44    45   -0.4   -0.4    0.0     9    12    14   0.000     0     0  0
    1   599   0.7766  -0.2912  -0.0720    45    45    45    0.0    0.0    0.0     5     0     4   0.000     0     0  0
    1   600   0.5788  -0.0152  -0.1594    45    44    46    0.0   -0.4    0.4     3     9     7   0.000     0     0  0
    1   601   0.3241  -0.1188   0.0575    45    44    45    0.0   -0.4    0.0     5    10     6   0.000     0     0  0
    1   602   0.5371  -0.0894  -0.1255    44    44    45   -0.4   -0.4    0.0     5    12     9   0.000     0     0  0
    1   603  -0.6498  -0.1956  -0.0063    45    44    45    0.0   -0.4    0.0     9     5    10   0.000     0     0  0
    1   604  -0.8105  -0.0489   0.0803    45    44    45    0.0   -0.4    0.0    12     4     4   0.000     0     0  0
    1   605  -0.5088  -0.7740   0.1196    45    43    45    0.0   -0.9    0.0     5     3     4   0.000     0     0  0
    1   606   0.2905   0.6087  -0.0783    45    44    45    0.0   -0.4    0.0     7     1     6   0.000     0     0  0
    1   607   0.3802   0.8587  -0.0664    45    45    45    0.0    0.0    0.0     5     7     6   0.000     0     0  0
    1   608  -0.5489   0.8096   0.1017    45    44    45    0.0   -0.4    0.0     8    16    12   0.000     0     0  0
    1   609  -0.2598   0.3703  -0.0472    45    44    45    0.0   -0.4    0.0     6     5     5   0.000     0     0  0
    1   610   0.3856   0.8007  -0.0847    44    44    45   -0.4   -0.4    0.0     5     5    16   0.000     0     0  0
    1   611   0.2003  -0.2741   0.1258    44    44    45   -0.4   -0.4    0.0     4     6     3   0.000     0     0  0
    1   612   0.2718   0.4925   0.0598    45    45    45    0.0    0.0    0.0     2     7    12   0.000     0     0  0
    1   613  -0.0427   0.7373   0.0372    45    45    45    0.0    0.0    0.0     6     5     7   0.020     0     0  0
    1   614   0.1500  -0.4233  -0.1501    45    44    45    0.0   -0.4    0.0     6     4     9   0.000     0     0  0
    1   615  -0.4280   0.8140   0.0537    45    44    45    0.0   -0.4    0.0     2     9     4   0.010     0     0  0
    1   616   0.3944   0.2219  -0.1058    44    44    45   -0.4   -0.4    0.0     8     3    12   0.000     0     0  0
    1   617  -0.7596  -0.2492   0.0748    45    44    45    0.0   -0.4    0.0     9     4     5   0.000     0     0  0
    1   618  -0.1179  -0.5845  -0.0449    45    44    45    0.0   -0.4    0.0     4     9    10   0.020     0     0  0
    1   619  -0.0683  -0.4043  -0.0582    44    44    45   -0.4   -0.4    0.0     7    11     6   0.000     0     0  0
    1   620   0.3563   0.4248   0.0024    45    44    45    0.0   -0.4    0.0    14    13     9   0.000     0     0  0
    1   621   0.1801   0.0592  -0.0128    45    45    45    0.0    0.0    0.0     5     5     6   0.000     0     0  0
    1   622   0.4783  -0.6739  -0.1120    45    44    45    0.0   -0.4    0.0     1     5     9   0.000     0     0  0
    1   623   0.3370   0.1775  -0.0734    45    44    45    0.0   -0.4    0.0     6     6     6   0.010     0     0  0
    1   624  -0.1243  -0.6266  -0.0382    45    44    45    0.0   -0.4    0.0     5     7    11   0.000     0     0  0
    1   625   0.4509  -0.1801   0.0566    44    44    45   -0.4   -0.4    0.0     4     1    16   0.000     0     0  0
    1   626   0.5742  -0.1745  -0.0403    44    45    45   -0.4    0.0    0.0    10    10    15   0.000     0     0  0
    1   627   0.3234   0.3743  -0.1487    45    45    45    0.0    0.0    0.0     5     7     6   0.000     0     0  0
    1   628   0.2183   0.5395   0.0470    45    44    45    0.0   -0.4    0.0     8    12     3   0.000     0     0  0
    1   629   0.4323   0.9693  -0.1185    45    44    45    0.0   -0.4    0.0     8     5     8   0.000     0     0  0
    1   630  -0.5433  -0.2087   0.0256    45    44    45    0.0   -0.4    0.0     7     3     4   0.000     0     0  0
    1   631  -0.5927   0.2812   0.0296    45    43    45    0.0   -0.9    0.0     9    10    10   0.000     0     0  0
    1   632  -0.0140  -0.6736   0.1005    45    44    45    0.0   -0.4    0.0     7    14     7   0.000     0     0  0
    1   633  -0.0723  -0.8952   0.0117    46    45    45    0.4    0.0    0.0     6     0    11   0.000     0     0  0
    1   634  -0.1869   0.3662  -0.0809    45    44    45    0.0   -0.4    0.0     1     3    12   0.000     0     0  0
    1   635   0.3509   0.3143  -0.1147    45    44    45    0.0   -0.4    0.0     2     8     5   0.000     0     0  0
    1   636  -0.5484   0.4460   0.1723    44    44    45   -0.4   -0.4    0.0     1    11     6   0.000     0     0  0
    1   637  -0.2945   0.5446   0.1357    45    44    45    0.0   -0.4    0.0     7     7     1   0.000     0     0  0
    1   638   0.0852   0.7140  -0.0227    45    45    45    0.0    0.0    0.0     7    12    17   0.000     0     0  0
    1   639  -0.2710   0.1674  -0.0350    45    44    45    0.0   -0.4    0.0     5     3     3   0.000     0     0  0
    1   640   0.5260   0.6521  -0.1433    44    44    45   -0.4   -0.4    0.0    21     9     9   0.000     0     0  0
    1   641  -0.3625  -0.7571   0.1212    45    44    45    0.0   -0.4    0.0     6     7     6   0.000     0     0  0
    1   642  -0.2854   0.6980   0.0523    45    44    45    0.0   -0.4    0.0     9     6     8   0.000     0     0  0
    1   643   0.7544   0.1787   0.0409    45    43    45    0.0   -0.9    0.0     4     7     1   0.000     0     0  0
    1   644  -0.2604  -0.8049   0.0812    45    44    45    0.0   -0.4    0.0     4     5     3   0.000     0     0  0
    1   645   0.3987   0.6770  -0.0829    45    44    44    0.0   -0.4   -0.4     3     7    10   0.000     0     0  0
    1   646   0.3060  -0.3757   0.0542    45    44    45    0.0   -0.4    0.0     7     4    10   0.000     0     0  0
    1   647  -0.1652  -0.5338   0.1604    45    44    45    0.0   -0.4    0.0     9     6     8   0.010     0     0  0
    1   648   0.2388   0.5444  -0.0451    45    44    45    0.0   -0.4    0.0     4     3    17   0.000     0     0  0
    1   649   0.0313  -0.0325  -0.1982    45    43    45    0.0   -0.9    0.0     8     9    14   0.000     0     0  0
    1   650   0.3580  -0.0611   0.0878    45    44    45    0.0   -0.4    0.0    10    10     2   0.000     0     0  0
    1   651   0.7820  -0.2727  -0.1054    45    44    45    0.0   -0.4    0.0     3    15     9   0.000     0     0  0
    1   652  -0.7614   0.5306   0.1262    45    44    45    0.0   -0.4    0.0    11     0     5   0.000     0     0  0
    1   653  -0.2170  -0.2746  -0.1297    44    45    46   -0.4    0.0    0.4    10     4     8   0.000     0     0  0
    1   654  -0.0618  -0.3294  -0.0718    45    44    45    0.0   -0.4    0.0     3    13     9   0.000     0     0  0
    1   655   0.3663  -0.2391  -0.0802    45    44    45    0.0   -0.4    0.0     8     2     9   0.000     0     0  0
    1   656  -0.2507   0.0640  -0.0155    45    45    45    0.0    0.0    0.0     8    10     9   0.000     0     0  0
    1   657   0.0167  -0.5995   0.0165    45    44    45    0.0   -0.4    0.0     7    11     8   0.000     0     0  0
    1   658  -0.2646  -0.4499   0.0559    45    44    45    0.0   -0.4    0.0     5     8    14   0.000     0     0  0
    1   659  -0.5175  -0.4015   0.1492    45    44    46    0.0   -0.4    0.4     1     7     4   0.000     0     0  0
    1   660   0.1683  -0.5571   0.0433    45    44    45    0.0   -0.4    0.0     3    10     3   0.000     0     0  0
    1   661   0.1380   0.1352  -0.1446    45    44    44    0.0   -0.4   -0.4     2     8     4   0.000     0     0  0
    1   662  -0.2875   0.6102  -0.0496    45    44    45    0.0   -0.4    0.0     3     6     7   0.000     0     0  0
    1   663  -0.1469  -0.3807   0.1041    45    45    46    0.0    0.0    0.4    13    15     9   0.000     0     0  0
    1   664   0.4293  -0.4778  -0.1131    45    44    45    0.0   -0.4    0.0    10    14     8   0.000     0     0  0
    1   665  -0.7735   0.5886   0.1098    45    44    45    0.0   -0.4    0.0     1     5     5   0.000     0     0  0
    1   666  -0.6644  -0.1618   0.0435    45    45    45    0.0    0.0    0.0    11     6     8   0.000     0     0  0
    1   667   0.2454  -0.2621  -0.0645    44    44    45   -0.4   -0.4    0.0     2    13     8   0.000     0     0  0
    1   668   0.0317   0.7325  -0.0615    45    44    45    0.0   -0.4    0.0     9     4     6   0.000     0     0  0
    1   669   0.1962  -0.6699  -0.0828    44    45    45   -0.4    0.0    0.0     7     7     8   0.000     0     0  0
    1   670   0.1303   0.2151  -0.1755    45    44    45    0.0   -0.4    0.0    14     5     6   0.000     0     0  0
    1   671  -0.0439  -0.0262   0.0926    45    44    45    0.0   -0.4    0.0    11     9     2   0.000     0     0  0
    1   672   0.5589  -0.0820  -0.1336    44    45    45   -0.4    0.0    0.0     5    13     9   0.000     0     0  0
    1   673  -0.2244  -0.8134   0.1252    45    44    45    0.0   -0.4    0.0     4     2     4   0.000     0     0  0
    1   674  -0.1669  -0.0152   0.0656    45    45    46    0.0    0.0    0.4     5     9     0   0.000     0     0  0
    1   675  -0.3331  -0.7075   0.0419    45    43    45    0.0   -0.9    0.0    10     3     6   0.000     0     0  0
    1   676  -0.0290  -0.3704  -0.0097    45    45    45    0.0    0.0    0.0     6     3     2   0.010     0     0  0
    1   677   0.3923  -0.0309   0.1200    45    44    45    0.0   -0.4    0.0     7     6     8   0.000     0     0  0
    1   678  -0.1260  -0.4852  -0.0754    45    45    45    0.0    0.0    0.0     8    11     2   0.000     0     0  0
    1   679   0.3121  -0.0638   0.0539    45    44    45    0.0   -0.4    0.0     7     4     5   0.000     0     0  0
    1   680  -0.0100   0.5585   0.0867    45    44    45    0.0   -0.4    0.0    11     9    11   0.000     0     0  0
    1   681  -0.0101  -1.0151   0.0572    45    45    45    0.0    0.0    0.0     3     5     8   0.000     0     0  0
    1   682   0.2879   0.3524  -0.0904    45    44    45    0.0   -0.4    0.0     3    10    15   0.000     0     0  0
    1   683   0.3698   0.3914  -0.0445    45    44    45    0.0   -0.4    0.0     4    10     0   0.000     0     0  0
    1   684   0.5338   0.4101  -0.0969    45    45    45    0.0    0.0    0.0     8     9     3   0.000     0     0  0
    1   685   0.2386   0.4436  -0.1896    45    45    44    0.0    0.0   -0.4    16     1     2   0.000     0     0  0
    1   686  -0.5186   0.4588   0.0019    45    44    45    0.0   -0.4    0.0     2     3     4   0.000     0     0  0
    1   687  -1.1042  -0.0080   0.0920    45    44    45    0.0   -0.4    0.0     3     7     3   0.000     0     0  0
    1   688   0.2457   0.0292  -0.0960    45    44    45    0.0   -0.4    0.0     1     7    11   0.000     0     0  0
    1   689   0.0934  -0.9123  -0.0158    44    44    45   -0.4   -0.4    0.0     5    12     8   0.000     0     0  0
    1   690   0.7942  -0.1917  -0.1178    45    44    45    0.0   -0.4    0.0     4     3     0   0.000     0     0  0
    1   691   0.5441  -0.1133  -0.0714    45    44    45    0.0   -0.4    0.0     5     8     9   0.000     0     0  0
    1   692  -0.0492   0.0705  -0.1544    45    44    45    0.0   -0.4    0.0     4     4     2   0.020     0     0  0
    1   693   0.2996  -0.5882  -0.0935    44    44    44   -0.4   -0.4   -0.4     1     3     9   0.000     0     0  0
    1   694   0.4027  -0.8858  -0.0918    45    44    45    0.0   -0.4    0.0    13     3     6   0.000     0     0  0
    1   695   0.2031  -0.1770   0.0417    45    44    44    0.0   -0.4   -0.4     3     5     5   0.010     0     0  0
    1   696  -0.3681  -0.3648  -0.0679    45    44    45    0.0   -0.4    0.0    11    10    10   0.000     0     0  0
    1   697  -0.1658  -0.2154  -0.0601    44    45    45   -0.4    0.0    0.0     3    16     3   0.000     0     0  0
    1   698   0.1596  -0.3166  -0.1843    44    44    45   -0.4   -0.4    0.0     9     7     6   0.000     0     0  0
    1   699   0.0420  -0.1380   0.0936    45    45    45    0.0    0.0    0.0     2     9     6   0.000     0     0  0
    1   700   0.2279  -0.4191  -0.1417    45    44    44    0.0   -0.4   -0.4    11     9     8   0.000     0     0  0
    1   701  -0.1868   0.1531   0.0288    44    44    45   -0.4   -0.4    0.0    10     6     8   0.000     0     0  0
    1   702   0.1973   0.9667  -0.1054    45    44    45    0.0   -0.4    0.0     9     6     4   0.000     0     0  0
    1   703   0.2676  -0.4396   0.0889    45    44    45    0.0   -0.4    0.0     5     2     6   0.000     0     0  0
    1   704   0.2175  -0.3834   0.0357    45    44    45    0.0   -0.4    0.0     6     9     7   0.000     0     0  0
    1   705  -0.3073   0.0118   0.1739    45    44    45    0.0   -0.4    0.0     9     8     9   0.000     0     0  0
    1   706  -0.4792   0.3534  -0.0224    45    44    45    0.0   -0.4    0.0    13     4     6   0.000     0     0  0
    1   707  -0.5009  -0.7168   0.0617    44    44    45   -0.4   -0.4    0.0    11     6    17   0.000     0     0  0
    1   708  -0.6470  -0.2004   0.1088    45    44    45    0.0   -0.4    0.0     3     3     0   0.010     0     0  0
    1   709   0.2751   0.0022  -0.1834    45    44    45    0.0   -0.4    0.0     4    13     2   0.000     0     0  0
    1   710  -0.2134   0.0666  -0.1451    45    44    45    0.0   -0.4    0.0     5     8     5   0.000     0     0  0
    1   711   0.0130   0.6879  -0.0549    45    45    45    0.0    0.0    0.0     6     7     9   0.000     0     0  0
    1   712  -0.2365   0.7032   0.0775    45    44    45    0.0   -0.4    0.0     6     4     9   0.010     0     0  0
    1   713  -0.4636   0.6073   0.1070    45    43    45    0.0   -0.9    0.0     5     2     7   0.000     0     0  0
    1   714  -0.4860  -0.1105  -0.0380    45    44    45    0.0   -0.4    0.0     8    15    10   0.000     0     0  0
    1   715   0.1105   0.3033   0.0730    45    44    45    0.0   -0.4    0.0     7     5    14   0.000     0     0  0
    1   716  -0.5302   0.1813   0.0034    45    44    45    0.0   -0.4    0.0    12     2     6   0.000     0     0  0
    1   717  -0.1324  -0.1204  -0.0617    45    44    44    0.0   -0.4   -0.4     1     7     8   0.000     0     0  0
    1   718  -0.2734  -0.0351   0.0299    44    44    45   -0.4   -0.4    0.0    10     6     8   0.000     0     0  0
    1   719  -0.9227  -0.3869   0.0661    44    45    45   -0.4    0.0    0.0     6     3     5   0.000     0     0  0
    1   720   0.2284  -0.3408  -0.1041    45    44    45    0.0   -0.4    0.0     4     3    14   0.000     0     0  0
    1   721  -0.7531  -0.2438   0.0723    44    44    45   -0.4   -0.4    0.0    11     4     5   0.000     0     0  0
    1   722   0.2636   0.4890  -0.0509    45    44    45    0.0   -0.4    0.0    11     0     6   0.000     0     0  0
    1   723  -0.4175   0.5098   0.0714    44    44    45   -0.4   -0.4    0.0     6    14    10   0.000     0     0  0
    1   724  -0.0544  -0.0685   0.0035    44    44    45   -0.4   -0.4    0.0     7    11    11   0.000     0     0  0
    1   725  -0.2316  -0.0722  -0.1520    45    44    45    0.0   -0.4    0.0     7     6     2   0.000     0     0  0
    1   726  -0.3952   0.0438  -0.0861    45    45    45    0.0    0.0    0.0     9    15     5   0.000     0     0  0
    1   727   0.3993  -0.2443  -0.0371    44    44    45   -0.4   -0.4    0.0     4     9    13   0.000     0     0  0
    1   728   0.2981   0.8178  -0.1193    45    44    45    0.0   -0.4    0.0     2    16     8   0.000     0     0  0
    1   729  -0.0195  -0.1925   0.0565    45    44    45    0.0   -0.4    0.0    13     9     9   0.000     0     0  0
    1   730   0.5854   0.4534  -0.0817    44    44    45   -0.4   -0.4    0.0     6    17     8   0.000     0     0  0
    1   731  -0.0297  -0.3924   0.0817    45    44    45    0.0   -0.4    0.0     8     6     4   0.000     0     0  0
    1   732   0.2212   0.9298  -0.1360    45    44    45    0.0   -0.4    0.0     7     3     6   0.000     0     0  0
    1   733   0.0618  -0.7953  -0.0023    45    44    45    0.0   -0.4    0.0    10     3     8   0.000     0     0  0
    1   734  -0.3027   0.2059   0.1663    44    44    45   -0.4   -0.4    0.0     7     5     7   0.000     0     0  0
    1   735   1.0002  -0.0700  -0.1097    45    44    45    0.0   -0.4    0.0     5    10     8   0.000     0     0  0
    1   736  -0.5384   0.0936  -0.0198    45    44    45    0.0   -0.4    0.0     7    12    11   0.000     0     0  0
    1   737  -0.1687  -0.1739   0.1548    45    45    45    0.0    0.0    0.0     6     8     7   0.000     0     0  0
    1   738   0.3209  -0.6824  -0.1014    45    44    45    0.0   -0.4    0.0     3     4     2   0.000     0     0  0
    1   739   0.0420   0.1673   0.0077    45    44    44    0.0   -0.4   -0.4     6     3     6   0.000     0     0  0
    1   740   0.3186   0.1660   0.0066    45    45    45    0.0    0.0    0.0     3     5     8   0.000     0     0  0
    1   741  -0.3136   0.3181  -0.0723    44    44    45   -0.4   -0.4    0.0     2     3     3   0.000     0     0  0
    1   742   0.1140   0.7264   0.0143    45    44    45    0.0   -0.4    0.0     8     6    12   0.000     0     0  0
    1   743  -0.3679  -0.0392   0.1107    45    45    45    0.0    0.0    0.0     0     5     8   0.000     0     0  0
    1   744  -0.1498  -0.4076   0.1329    44    44    45   -0.4   -0.4    0.0     4    10     3   0.000     0     0  0
    1   745   0.2240   0.3671   0.0847    45    44    45    0.0   -0.4    0.0     4     6     9   0.000     0     0  0
    1   746   0.0074   0.3410   0.0383    45    44    45    0.0   -0.4    0.0    11     7     0   0.000     0     0  0
    1   747  -0.3282  -0.6096   0.1135    45    44    44    0.0   -0.4   -0.4     7     6     7   0.000     0     0  0
    1   748   0.2397   0.2276  -0.0320    45    44    45    0.0   -0.4    0.0     5     4     2   0.000     0     0  0
    1   749  -0.7260   0.1531   0.0066    45    44    46    0.0   -0.4    0.4    13     9     3   0.000     0     0  0
    1   750   0.4808  -0.0686  -0.1322    45    44    45    0.0   -0.4    0.0     6     9     6   0.000     0     0  0
    1   751   0.6723   0.0939  -0.1153    45    44    45    0.0   -0.4    0.0     6     6    10   0.000     0     0  0
    1   752   0.6360  -0.8914  -0.1460    45    44    45    0.0   -0.4    0.0     3     4     4   0.000     0     0  0
    1   753  -0.7065  -0.0901  -0.0242    45    45    45    0.0    0.0    0.0     5     4    10   0.000     0     0  0
    1   754   0.1354   0.4811   0.0201    44    44    45   -0.4   -0.4    0.0     6     8     9   0.000     0     0  0
    1   755  -0.3820   0.7796   0.0126    46    44    45    0.4   -0.4    0.0     7     5    10   0.000     0     0  0
    1   756   0.1423  -0.8048  -0.0035    45    44    45    0.0   -0.4    0.0     4    10     4   0.000     0     0  0
    1   757   0.3607  -0.6538  -0.0091    45    44    45    0.0   -0.4    0.0     5     3     5   0.000     0     0  0
    1   758  -0.0984  -0.7305  -0.0111    45    44    45    0.0   -0.4    0.0    13    14     8   0.000     0     0  0
    1   759  -0.2838  -0.3733   0.0759    44    44    45   -0.4   -0.4    0.0     5     8     2   0.000     0     0  0
    1   760  -0.6437  -0.3834   0.1212    45    44    45    0.0   -0.4    0.0     8     9     1   0.000     0     0  0
    1   761   0.4782  -0.3148  -0.1784    45    44    46    0.0   -0.4    0.4     4     6     7   0.000     0     0  0
    1   762  -0.5404  -0.4254   0.0120    45    44    45    0.0   -0.4    0.0     7     7    11   0.000     0     0  0
    1   763  -0.1611   0.7956  -0.0280    45    44    45    0.0   -0.4    0.0    15     5    10   0.000     0     0  0
    1   764  -0.4388  -0.0152  -0.0855    45    44    45    0.0   -0.4    0.0     4     7     7   0.000     0     0  0
    1   765   0.5645   0.6748  -0.0530    45    44    45    0.0   -0.4    0.0    10     6     6   0.000     0     0  0
    1   766  -0.0906   0.9169  -0.0613    45    44    45    0.0   -0.4    0.0     5     4     5   0.000     0     0  0
    1   767  -0.2169  -0.2815   0.0664    45    44    46    0.0   -0.4    0.4     9     8     9   0.000     0     0  0
    1   768  -0.1932  -0.2464   0.1610    45    44    45    0.0   -0.4    0.0     6     9     6   0.010     0     0  0
    1   769  -0.5768  -0.0495   0.1243    45    44    45    0.0   -0.4    0.0    13     1    10   0.000     0     0  0
    1   770   0.1792  -0.0815  -0.0410    45    44    45    0.0   -0.4    0.0     5    10     5   0.000     0     0  0
    1   771  -0.2438   0.7410   0.0189    45    44    45    0.0   -0.4    0.0     2     6    10   0.000     0     0  0
    1   772  -0.2978  -0.3584  -0.0512    45    45    44    0.0    0.0   -0.4     5    11     9   0.000     0     0  0
    1   773   0.3658   0.6756  -0.0353    44    45    45   -0.4    0.0    0.0     9     5     7   0.000     0     0  0
    1   774  -0.3571   0.5510   0.1324    44    44    45   -0.4   -0.4    0.0    15    13     2   0.000     0     0  0
    1   775  -0.7343   0.7703   0.1170    46    44    46    0.4   -0.4    0.4     4     4     8   0.000     0     0  0
    1   776  -0.3234  -0.6428   0.1442    45    45    45    0.0    0.0    0.0     6     7    10   0.000     0     0  0
    1   777  -0.6142   0.6656   0.0894    45    45    45    0.0    0.0    0.0    11     5     4   0.000     0     0  0
    1   778   0.0946  -0.5359   0.0320    45    44    45    0.0   -0.4    0.0     9    14    10   0.000     0     0  0
    1   779   0.3174  -0.4108  -0.0434    45    45    45    0.0    0.0    0.0     4     9     9   0.000     0     0  0
    1   780   0.1823   0.6650  -0.1685    45    44    45    0.0   -0.4    0.0     5     2     7   0.000     0     0  0
    1   781  -0.1388   0.3621   0.1447    45    44    45    0.0   -0.4    0.0     8     7     2   0.020     0     0  0
    1   782  -0.3982  -0.2229   0.1354    44    44    45   -0.4   -0.4    0.0     9     6     3   0.000     0     0  0
    1   783  -0.1148  -0.9810   0.0700    45    44    45    0.0   -0.4    0.0    11    17     9   0.000     0     0  0
    1   784   0.0590   0.0668  -0.1408    45    44    45    0.0   -0.4    0.0    10     7    15   0.000     0     0  0
    1   785  -0.3467   0.3660   0.1870    45    44    45    0.0   -0.4    0.0     8     1     4   0.000     0     0  0
    1   786   0.0246  -0.1548  -0.0906    45    44    45    0.0   -0.4    0.0     8     9    10   0.000     0     0  0
    1   787  -0.2123  -0.0433  -0.0914    45    44    45    0.0   -0.4    0.0     4     9    13   0.000     0     0  0
    1   788  -0.0513   0.0109  -0.0837    45    44    45    0.0   -0.4    0.0     3     7     3   0.000     0     0  0
    1   789  -0.6359   0.2929   0.0648    45    44    45    0.0   -0.4    0.0     9     9    13   0.000     0     0  0
    1   790   0.4147  -0.1118  -0.0550    44    44    45   -0.4   -0.4    0.0     3     3     3   0.000     0     0  0
    1   791   0.1009  -0.4065  -0.0585    45    44    45    0.0   -0.4    0.0     5     6     0   0.000     0     0  0
    1   792   0.5012   0.4899  -0.0441    44    44    46   -0.4   -0.4    0.4     5     9     3   0.000     0     0  0
    1   793  -0.1117   0.1386   0.1541    45    45    45    0.0    0.0    0.0     2     7    13   0.010     0     0  0
    1   794  -0.0815   0.3689   0.0000    45    44    45    0.0   -0.4    0.0     9     1    11   0.000     0     0  0
    1   795  -0.0034  -0.0217  -0.0660    45    44    45    0.0   -0.4    0.0     5    10    14   0.000     0     0  0
    1   796  -0.4383  -0.0949   0.0948    45    45    45    0.0    0.0    0.0     8     3     6   0.010     0     0  0
    1   797  -0.6581  -0.4278   0.0773    45    44    46    0.0   -0.4    0.4     3     4    17   0.000     0     0  0
    1   798   0.0890  -0.1860  -0.0010    44    44    44   -0.4   -0.4   -0.4     6     3     9   0.000     0     0  0
    1   799   0.6876   0.0692  -0.1317    45    45    45    0.0    0.0    0.0     6     2    12   0.000     0     0  0
    1   800   0.5698  -0.5904  -0.1232    45    44    44    0.0   -0.4   -0.4    10     4     7   0.000     0     0  0
    1   801  -0.2299  -0.1855   0.0516    45    44    45    0.0   -0.4    0.0    10     5     1   0.000     0     0  0
    1   802   0.0585   0.0081   0.2089    45    44    45    0.0   -0.4    0.0     6     5     6   0.000     0     0  0
    1   803  -0.7003   0.0220   0.1317    45    45    45    0.0    0.0    0.0     2    12    11   0.000     0     0  0
    1   804   0.2748  -0.3080  -0.0894    45    44    45    0.0   -0.4    0.0     8     9     9   0.000     0     0  0
    1   805   0.6270   0.5032  -0.1108    45    44    45    0.0   -0.4    0.0     8     8     5   0.000     0     0  0
    1   806  -0.3489   0.5405   0.0824    45    45    45    0.0    0.0    0.0     0     5     8   0.000     0     0  0
    1   807   0.0193  -0.7356   0.0451    45    44    44    0.0   -0.4   -0.4     8    11     7   0.000     0     0  0
    1   808  -0.7223  -0.7765   0.1229    44    44    45   -0.4   -0.4    0.0     3     7     2   0.000     0     0  0
    1   809   0.6458   0.0469   0.0280    45    45    45    0.0    0.0    0.0     1    19     5   0.000     0     0  0
    1   810   0.5463  -0.2409   0.0108    45    44    45    0.0   -0.4    0.0    12     7    13   0.000     0     0  0
    1   811  -0.4491   0.2368   0.1482    44    44    45   -0.4   -0.4    0.0     7     8     8   0.000     0     0  0
    1   812   0.4061   0.7243  -0.1374    45    44    44    0.0   -0.4   -0.4    10     8     3   0.000     0     0  0
    1   813  -0.2205  -0.6377   0.0190    45    44    45    0.0   -0.4    0.0     6     7     3   0.010     0     0  0
    1   814   0.1411   0.1828  -0.0834    45    44    45    0.0   -0.4    0.0    10    11     5   0.000     0     0  0
    1   815   0.0197  -0.8145  -0.0243    45    44    45    0.0   -0.4    0.0    13    18     2   0.000     0     0  0
    1   816  -0.1107  -0.0690  -0.0528    45    44    45    0.0   -0.4    0.0     9     4     9   0.000     0     0  0
    1   817   0.1585  -0.8785  -0.0273    45    44    45    0.0   -0.4    0.0    14     9     4   0.000     0     0  0
    1   818   0.0665  -0.1732  -0.1467    45    44    44    0.0   -0.4   -0.4     5     7     8   0.000     0     0  0
    1   819   0.6160   0.0478   0.0467    44    44    45   -0.4   -0.4    0.0     7     7    11   0.000     0     0  0
    1   820   0.4927  -0.6041  -0.1091    44    44    45   -0.4   -0.4    0.0     5    13    10   0.000     0     0  0
    1   821  -0.3476   0.3575  -0.0296    45    44    45    0.0   -0.4    0.0    10    10    10   0.000     0     0  0
    1   822  -0.0838  -0.1964   0.0848    45    44    45    0.0   -0.4    0.0     4     4    12   0.000     0     0  0
    1   823  -0.2593   0.4295  -0.0072    45    44    44    0.0   -0.4   -0.4    10     2    13   0.000     0     0  0
    1   824   0.1468  -0.1877  -0.0888    45    44    45    0.0   -0.4    0.0     5     6     5   0.000     0     0  0
    1   825  -0.2476   0.0720   0.1537    45    44    45    0.0   -0.4    0.0    12     5     9   0.000     0     0  0
    1   826  -0.5768   0.3562   0.0419    45    44    44    0.0   -0.4   -0.4     8     6     7   0.000     0     0  0
    1   827  -0.2058   0.4131   0.0974    45    44    46    0.0   -0.4    0.4     7    12     6   0.010     0     0  0
    1   828   0.2197   0.5003  -0.1601    45    44    45    0.0   -0.4    0.0     4     4     4   0.000     0     0  0
    1   829   0.2649   0.4193  -0.0259    45    45    44    0.0    0.0   -0.4    11     5    10   0.000     0     0  0
    1   830   0.6951   0.1877  -0.0206    45    44    45    0.0   -0.4    0.0     7     3    11   0.000     0     0  0
    1   831   0.8289  -0.1409  -0.0775    44    45    46   -0.4    0.0    0.4    10     4     8   0.000     0     0  0
    1   832  -0.2347   1.0270   0.0140    44    45    45   -0.4    0.0    0.0     4     5    11   0.000     0     0  0
    1   833   0.4512   0.0951  -0.1065    45    44    45    0.0   -0.4    0.0     4     3     5   0.000     0     0  0
    1   834  -0.4956  -0.4903   0.1394    45    44    44    0.0   -0.4   -0.4     8     9     6   0.000     0     0  0
    1   835  -0.4062   0.7595   0.0842    45    44    45    0.0   -0.4    0.0    10     3     1   0.000     0     0  0
    1   836  -0.2789  -0.3040   0.0215    45    44    45    0.0   -0.4    0.0     2     9     9   0.010     0     0  0
    1   837  -0.2658  -0.0490  -0.1329    44    44    45   -0.4   -0.4    0.0     6     5     7   0.000     0     0  0
    1   838   0.0776   0.0999   0.1419    44    44    44   -0.4   -0.4   -0.4     5     8     6   0.000     0     0  0
    1   839  -0.0654   0.2598  -0.0864    45    44    45    0.0   -0.4    0.0     2    16     9   0.010     0     0  0
    1   840   0.4808   0.4545  -0.0599    45    45    45    0.0    0.0    0.0     2    15    12   0.000     0     0  0
    1   841   0.3780   0.3516  -0.1253    45    44    45    0.0   -0.4    0.0     2     9     5   0.000     0     0  0
    1   842   0.4808   0.9495  -0.1275    45    45    45    0.0    0.0    0.0     9     8     6   0.000     0     0  0
    1   843   0.3233  -0.3569   0.0515    45    45    45    0.0    0.0    0.0     6     3     3   0.000     0     0  0
    1   844   0.4182  -0.5127  -0.0230    45    44    44    0.0   -0.4   -0.4     3     7    21   0.000     0     0  0
    1   845  -0.0962   0.1799   0.0664    44    44    45   -0.4   -0.4    0.0     9    12     9   0.000     0     0  0
    1   846   0.1230   0.7667  -0.0580    45    45    44    0.0    0.0   -0.4     3     1     4   0.000     0     0  0
    1   847   0.0883  -0.7047  -0.0687    45    44    45    0.0   -0.4    0.0     6     5     3   0.000     0     0  0
    1   848   0.6783   0.1759   0.0398    45    45    45    0.0    0.0    0.0     3    15     9   0.000     0     0  0
    1   849   0.3318  -0.0147  -0.0452    45    45    45    0.0    0.0    0.0     2     1    11   0.020     0     0  0
    1   850  -0.1444  -0.5409   0.0469    45    44    45    0.0   -0.4    0.0     5     8     1   0.000     0     0  0
    1   851   0.2554  -0.6262  -0.0160    45    44    45    0.0   -0.4    0.0     2     2     8   0.000     0     0  0
    1   852  -0.0081  -0.0554  -0.1965    44    44    45   -0.4   -0.4    0.0     2     6     3   0.000     0     0  0
    1   853   0.1500  -0.4571  -0.1128    44    44    45   -0.4   -0.4    0.0    11     4     1   0.000     0     0  0
    1   854  -0.0744  -0.0680   0.0831    45    45    45    0.0    0.0    0.0     5     6     3   0.000     0     0  0
    1   855  -0.3214  -0.4544   0.1351    45    44    45    0.0   -0.4    0.0     8     1     5   0.000     0     0  0
    1   856   0.1253   0.1680   0.1594    45    44    45    0.0   -0.4    0.0     6     8     8   0.000     0     0  0
    1   857   0.5406  -0.0174  -0.0581    45    45    45    0.0    0.0    0.0     1    16     9   0.010     0     0  0
    1   858   0.2965  -0.8349   0.0037    45    44    46    0.0   -0.4    0.4    11     7     7   0.000     0     0  0
    1   859  -0.5985  -0.0132  -0.0344    45    44    44    0.0   -0.4   -0.4     8     9     0   0.000     0     0  0
    1   860   0.2238   0.3854   0.0182    45    44    45    0.0   -0.4    0.0     7     5     7   0.000     0     0  0
    1   861   0.4328   0.5807  -0.0335    45    44    45    0.0   -0.4    0.0    13     9    10   0.000     0     0  0
    1   862  -0.3575  -0.3067   0.1187    45    45    45    0.0    0.0    0.0    13     8     5   0.000     0     0  0
    1   863  -0.7607   0.3073   0.0489    44    45    45   -0.4    0.0    0.0     4     8     8   0.000     0     0  0
    1   864  -0.6536   0.5429   0.0715    45    44    45    0.0   -0.4    0.0     8     7    12   0.000     0     0  0
    1   865  -0.5123  -0.2983  -0.0155    45    44    45    0.0   -0.4    0.0     3     8     3   0.010     0     0  0
    1   866  -0.7424  -0.2472   0.1276    45    45    45    0.0    0.0    0.0    15    12     8   0.000     0     0  0
    1   867   0.3602   0.2222  -0.0606    45    44    46    0.0   -0.4    0.4     6     8     2   0.000     0     0  0
    1   868   0.6779   0.1281  -0.0203    45    45    45    0.0    0.0    0.0     4     6    16   0.000     0     0  0
    1   869   0.3391   1.0222  -0.1082    45    44    45    0.0   -0.4    0.0     1     1    17   0.000     0     0  0
    1   870   0.1241  -0.8518  -0.0494    45    45    45    0.0    0.0    0.0     2     3     4   0.000     0     0  0
    1   871   0.2489   0.1996  -0.0184    45    44    45    0.0   -0.4    0.0     6     4     1   0.000     0     0  0
    1   872   0.1770  -0.8126   0.0491    45    44    45    0.0   -0.4    0.0     4     8     5   0.000     0     0  0
    1   873  -0.5111   0.8455   0.0964    45    44    46    0.0   -0.4    0.4     7     9     6   0.000     0     0  0
    1   874  -0.4813   0.0283   0.0798    45    44    45    0.0   -0.4    0.0    13     5     9   0.000     0     0  0
    1   875  -0.2523   0.7024   0.0706    45    44    45    0.0   -0.4    0.0     9     5     4   0.000     0     0  0
    1   876  -0.2489   0.0129   0.1678    45    44    45    0.0   -0.4    0.0     6    14    11   0.000     0     0  0
    1   877  -0.5710  -0.6195   0.0779    45    45    45    0.0    0.0    0.0     5     9     6   0.010     0     0  0
    1   878  -0.4276  -0.1669   0.1151    44    45    45   -0.4    0.0    0.0     8    13     6   0.000     0     0  0
    1   879  -0.4930   0.4764   0.0939    45    45    45    0.0    0.0    0.0     9    12    10   0.000     0     0  0
    1   880  -0.4291  -0.0948   0.0376    44    45    45   -0.4    0.0    0.0     1    13     8   0.000     0     0  0
    1   881  -0.2244   0.3420   0.0161    45    44    45    0.0   -0.4    0.0     6     4     5   0.000     0     0  0
    1   882  -0.7388   0.1839   0.1272    45    44    46    0.0   -0.4    0.4     2     8    10   0.000     0     0  0
    1   883   0.3406  -0.6632  -0.0074    45    44    45    0.0   -0.4    0.0    13     7     1   0.000     0     0  0
    1   884   0.2999  -0.0718   0.0822    45    44    45    0.0   -0.4    0.0     8     4     9   0.000     0     0  0
    1   885   0.1335  -0.3444  -0.0295    45    43    45    0.0   -0.9    0.0     7    10     5   0.000     0     0  0
    1   886  -0.0344  -0.6549   0.1226    45    44    45    0.0   -0.4    0.0     8     9     9   0.000     0     0  0
    1   887  -0.2349   0.5610  -0.0775    45    44    45    0.0   -0.4    0.0     3     0     4   0.000     0     0  0
    1   888  -0.1842  -0.0954  -0.0009    45    44    45    0.0   -0.4    0.0    10     9     3   0.000     0     0  0
    1   889   0.2486   0.4073   0.0287    45    44    45    0.0   -0.4    0.0    10     6    10   0.000     0     0  0
    1   890   0.2970   0.0289  -0.1267    45    44    45    0.0   -0.4    0.0     1    13     7   0.000     0     0  0
    1   891  -0.3715  -0.2109   0.0649    45    44    45    0.0   -0.4    0.0     9    10     7   0.000     0     0  0
    1   892   0.4982   0.3740  -0.0436    45    45    45    0.0    0.0    0.0     3     3     9   0.000     0     0  0
    1   893  -0.0284  -0.5717  -0.0135    45    44    45    0.0   -0.4    0.0    11     6    14   0.000     0     0  0
    1   894   0.4546  -0.0002  -0.0086    45    45    45    0.0    0.0    0.0     4     6     7   0.000     0     0  0
    1   895   0.5910  -0.0054  -0.1599    45    44    45    0.0   -0.4    0.0     5     8     3   0.000     0     0  0
    1   896   0.8543  -0.4044  -0.0953    45    44    45    0.0   -0.4    0.0     9     4     5   0.000     0     0  0
    1   897   0.2389  -0.3074  -0.0806    45    45    45    0.0    0.0    0.0     1     4     7   0.000     0     0  0
    1   898  -0.0096   0.2647   0.0627    44    44    45   -0.4   -0.4    0.0     2     3     5   0.000     0     0  0
    1   899  -0.2410  -0.4719   0.0847    45    44    45    0.0   -0.4    0.0    11     2    13   0.000     0     0  0
    1   900   0.4500  -0.0889  -0.0194    44    45    45   -0.4    0.0    0.0    14     8    11   0.000     0     0  0
    1   901   0.1801  -0.0597  -0.1355    45    44    45    0.0   -0.4    0.0    12    13     2   0.000     0     0  0
    1   902   0.3377  -0.5805  -0.0105    45    44    45    0.0   -0.4    0.0    17     6     5   0.000     0     0  0
    1   903  -0.7515   0.2552   0.1309    45    45    45    0.0    0.0    0.0    12    11    10   0.000     0     0  0
    1   904   0.1239   0.6206  -0.0344    45    44    45    0.0   -0.4    0.0    14     7     6   0.000     0     0  0
    1   905   0.2255  -0.3541   0.0936    45    44    45    0.0   -0.4    0.0    12     9    10   0.000     0     0  0
    1   906  -0.1654   0.4939   0.0410    44    45    45   -0.4    0.0    0.0     6    14     4   0.000     0     0  0
    1   907   0.3097  -0.2793   0.1016    44    44    45   -0.4   -0.4    0.0     8    10    10   0.000     0     0  0
    1   908  -0.0373   0.3304   0.0492    45    44    45    0.0   -0.4    0.0    13     4     2   0.000     0     0  0
    1   909  -0.4501   0.4855   0.1084    45    44    44    0.0   -0.4   -0.4     4     8     2   0.000     0     0  0
    1   910  -0.0317   0.1686  -0.0229    45    44    45    0.0   -0.4    0.0     9     8     7   0.010     0     0  0
    1   911   0.1421  -0.2414  -0.0803    45    44    45    0.0   -0.4    0.0     7     7    11   0.000     0     0  0
    1   912  -0.1234  -0.4051   0.1550    45    44    45    0.0   -0.4    0.0     5    10     8   0.000     0     0  0
    1   913  -0.0144  -0.1914  -0.1533    45    44    45    0.0   -0.4    0.0     2    12    16   0.000     0     0  0
    1   914  -0.4308  -0.3032   0.0307    44    44    45   -0.4   -0.4    0.0     7     2     9   0.000     0     0  0
    1   915  -0.0664   0.3928  -0.1587    45    45    45    0.0    0.0    0.0     5    11     6   0.010     0     0  0
    1   916   0.3327  -0.6332  -0.1326    44    44    45   -0.4   -0.4    0.0    10     4     9   0.000     0     0  0
    1   917   0.3660  -0.3720  -0.1207    45    44    45    0.0   -0.4    0.0    10    10     6   0.000     0     0  0
    1   918   0.1518   0.0910   0.1414    44    44    45   -0.4   -0.4    0.0     8     8     1   0.000     0     0  0
    1   919  -0.1445  -0.1894   0.1599    45    44    45    0.0   -0.4    0.0     5     1     1   0.000     0     0  0
    1   920   0.6788  -0.0573  -0.0566    45    44    45    0.0   -0.4    0.0     6    10     1   0.000     0     0  0
    1   921  -0.5189  -0.6338   0.0372    45    45    45    0.0    0.0    0.0     4     7     6   0.000     0     0  0
    1   922  -0.3375   0.3052   0.1292    45    44    45    0.0   -0.4    0.0    19     2     7   0.000     0     0  0
    1   923   0.1569  -0.4120  -0.1327    44    45    45   -0.4    0.0    0.0    10     5     2   0.000     0     0  0
    1   924  -0.3416  -0.7663   0.1416    45    44    45    0.0   -0.4    0.0     4     9     5   0.020     0     0  0
    1   925  -0.2513   0.3872   0.1589    45    44    45    0.0   -0.4    0.0     3     9     1   0.000     0     0  0
    1   926   0.0485   0.2186  -0.0976    45    44    45    0.0   -0.4    0.0     6     7    14   0.000     0     0  0
    1   927   0.0231  -0.2177   0.0851    45    44    45    0.0   -0.4    0.0     5     3    16   0.000     0     0  0
    1   928   0.2947   0.2488  -0.0855    45    44    45    0.0   -0.4    0.0     2     7    10   0.010     0     0  0
    1   929   0.6600   0.1358  -0.0957    45    44    45    0.0   -0.4    0.0     4    16     6   0.000     0     0  0
    1   930  -0.0986   0.2296  -0.0224    45    44    45    0.0   -0.4    0.0     9     1     6   0.000     0     0  0
    1   931   0.3975   0.4620   0.0256    45    44    45    0.0   -0.4    0.0     9     3     3   0.000     0     0  0
    1   932   0.7199  -0.2504  -0.1038    44    44    45   -0.4   -0.4    0.0    12    11     3   0.000     0     0  0
    1   933  -0.1485  -1.0112   0.0621    45    45    45    0.0    0.0    0.0     2    14     3   0.000     0     0  0
    1   934  -0.6306   0.6041   0.1549    45    44    45    0.0   -0.4    0.0     8     2     6   0.000     0     0  0
    1   935   0.2846   0.5132   0.0356    45    44    45    0.0   -0.4    0.0     6    11    13   0.000     0     0  0
    1   936  -0.6422   0.0255   0.1406    45    44    45    0.0   -0.4    0.0     2     9     7   0.010     0     0  0
    1   937  -0.4748  -0.6136   0.1591    44    44    45   -0.4   -0.4    0.0    11     1     7   0.000     0     0  0
    1   938   0.4414  -0.4304  -0.1199    45    44    45    0.0   -0.4    0.0     6    10     2   0.000     0     0  0
    1   939   0.1065  -0.5671  -0.0146    45    44    45    0.0   -0.4    0.0     7     1     5   0.000     0     0  0
    1   940   0.2401   0.6362  -0.0657    44    45    45   -0.4    0.0    0.0     2     6    13   0.000     0     0  0
    1   941   0.2879   1.1040  -0.1387    45    44    45    0.0   -0.4    0.0     8     8     6   0.000     0     0  0
    1   942   0.0553  -0.1998   0.0568    45    44    45    0.0   -0.4    0.0     8     6     8   0.000     0     0  0
    1   943   0.1360  -0.2184   0.0273    45    45    45    0.0    0.0    0.0    11     7     7   0.000     0     0  0
    1   944   0.5725  -0.1129  -0.1659    45    44    45    0.0   -0.4    0.0     4    15     9   0.000     0     0  0
    1   945  -0.3058   0.6878   0.0791    45    44    45    0.0   -0.4    0.0    12     9     7   0.000     0     0  0
    1   946   0.2808  -0.3184  -0.0176    45    44    45    0.0   -0.4    0.0     7     7     2   0.000     0     0  0
    1   947   0.4696   0.2854  -0.0394    45    45    45    0.0    0.0    0.0    11    13    11   0.000     0     0  0
    1   948  -0.1222  -0.1244   0.1201    45    44    45    0.0   -0.4    0.0     8     0     4   0.010     0     0  0
    1   949  -0.2212   0.0861   0.0712    45    44    45    0.0   -0.4    0.0    11     8     0   0.000     0     0  0
    1   950  -0.4737  -0.7216   0.0467    45    44    45    0.0   -0.4    0.0     6     8     3   0.000     0     0  0
    1   951   0.5047  -0.3788  -0.0564    45    44    45    0.0   -0.4    0.0     0     6     6   0.000     0     0  0
    1   952   0.2599  -0.0641  -0.0902    45    44    45    0.0   -0.4    0.0    13     4     1   0.000     0     0  0
    1   953   0.4392   0.5908  -0.0489    45    45    46    0.0    0.0    0.4     3     1     5   0.000     0     0  0
    1   954   0.2269  -0.4158   0.0734    44    44    45   -0.4   -0.4    0.0     7     9     9   0.000     0     0  0
    1   955   0.6095   0.5902  -0.1299    45    44    45    0.0   -0.4    0.0     8     6     3   0.000     0     0  0
    1   956   0.2353   0.1908  -0.1380    45    44    45    0.0   -0.4    0.0     8     6     4   0.000     0     0  0
    1   957   0.6109  -0.4040  -0.0184    46    45    44    0.4    0.0   -0.4     5     4    11   0.000     0     0  0
    1   958   0.4051   0.4366  -0.1508    45    44    45    0.0   -0.4    0.0    12     3     7   0.000     0     0  0
    1   959   0.1726   0.0116   0.0782    45    45    45    0.0    0.0    0.0     8     7     5   0.000     0     0  0
    1   960  -0.6874  -0.3980   0.1045    45    44    45    0.0   -0.4    0.0     7     4    10   0.000     0     0  0
    1   961  -0.3604  -0.5815  -0.0014    45    45    45    0.0    0.0    0.0     5    11    11   0.000     0     0  0
    1   962  -0.3298  -0.2814   0.0824    45    44    45    0.0   -0.4    0.0    14     1     3   0.000     0     0  0
    1   963   0.7668  -0.1748  -0.0484    45    45    45    0.0    0.0    0.0     6     2     9   0.000     0     0  0
    1   964   0.4232  -0.7072  -0.0681    45    44    45    0.0   -0.4    0.0    11     4     2   0.000     0     0  0
    1   965  -0.2854  -0.5536  -0.0214    45    44    45    0.0   -0.4    0.0     2     5     9   0.000     0     0  0
    1   966   0.4169   0.5527   0.0087    45    44    45    0.0   -0.4    0.0     6     7     4   0.000     0     0  0
    1   967  -0.6139   0.1972   0.0483    45    44    44    0.0   -0.4   -0.4     3    10     4   0.000     0     0  0
    1   968  -0.1606   0.3944  -0.0904    45    44    45    0.0   -0.4    0.0     2     6     5   0.010     0     0  0
    1   969   0.0410   0.8145  -0.0764    44    44    45   -0.4   -0.4    0.0     8     3     8   0.000     0     0  0
    1   970  -0.8656  -0.0773   0.0258    45    44    45    0.0   -0.4    0.0    12    11     3   0.000     0     0  0
    1   971  -0.2141   0.7107   0.0687    45    45    45    0.0    0.0    0.0     6     6     8   0.010     0     0  0
    1   972   0.1492   0.4724  -0.1881    45    44    45    0.0   -0.4    0.0     6     1     4   0.000     0     0  0
    1   973   0.6836   0.1505   0.0089    45    44    45    0.0   -0.4    0.0     6     6     2   0.000     0     0  0
    1   974   0.6049   0.2600   0.0461    45    44    45    0.0   -0.4    0.0     9     9     7   0.030     0     0  0
    1   975   0.1020   0.0312  -0.0159    45    44    45    0.0   -0.4    0.0     9    12     9   0.000     0     0  0
    1   976  -0.1481  -0.0310   0.1048    46    44    45    0.4   -0.4    0.0    11    12    10   0.000     0     0  0
    1   977   0.2296   0.1770  -0.1450    45    44    45    0.0   -0.4    0.0     6    14    15   0.000     0     0  0
    1   978  -0.0008   0.7698  -0.0587    45    43    44    0.0   -0.9   -0.4     9     5     2   0.000     0     0  0
    1   979  -0.0757   0.1733   0.1738    45    44    45    0.0   -0.4    0.0     5    12     6   0.000     0     0  0
    1   980   0.1309   0.3696   0.0958    45    44    45    0.0   -0.4    0.0    11     5    11   0.000     0     0  0
    1   981  -0.1882  -0.2065   0.0953    45    44    45    0.0   -0.4    0.0     8     7     7   0.000     0     0  0
    1   982   0.6941   0.1028   0.0443    44    44    45   -0.4   -0.4    0.0     2     9     0   0.000     0     0  0
    1   983  -0.0476  -0.9085   0.0337    45    45    46    0.0    0.0    0.4     5     4    17   0.000     0     0  0
    1   984   0.5356  -0.3867  -0.0370    45    44    45    0.0   -0.4    0.0    13     3    11   0.000     0     0  0
    1   985   0.1979  -0.6781  -0.0547    45    45    45    0.0    0.0    0.0     8     7    11   0.010     0     0  0
    1   986   0.0938   0.7816  -0.0172    45    44    45    0.0   -0.4    0.0     7     4    14   0.000     0     0  0
    1   987  -0.5628   0.4984   0.1362    45    45    45    0.0    0.0    0.0     6    10     4   0.000     0     0  0
    1   988   0.3746   1.0328  -0.1354    45    44    45    0.0   -0.4    0.0     5     8     5   0.000     0     0  0
    1   989   0.0526   0.1848   0.0304    44    45    45   -0.4    0.0    0.0     3     7     3   0.000     0     0  0
    1   990  -0.6499  -0.2014   0.0992    45    44    45    0.0   -0.4    0.0    13    13    14   0.000     0     0  0
    1   991   0.0101   1.0037  -0.0298    45    44    44    0.0   -0.4   -0.4    12     4     1   0.010     0     0  0
    1   992   0.2637   0.0192  -0.0664    45    44    45    0.0   -0.4    0.0    19    11     4   0.000     0     0  0
    1   993   0.4079  -0.2826  -0.1160    45    44    45    0.0   -0.4    0.0     9    12     9   0.000     0     0  0
    1   994  -0.1388   0.3636  -0.1024    44    45    45   -0.4    0.0    0.0     6    12    12   0.000     0     0  0
    1   995   0.4141   0.3000  -0.1687    45    44    45    0.0   -0.4    0.0    10     5     6   0.000     0     0  0
    1   996  -0.3800  -0.3736   0.0182    45    44    45    0.0   -0.4    0.0     4     3     5   0.000     0     0  0
    1   997  -0.1295  -0.0918  -0.1949    45    44    45    0.0   -0.4    0.0     7    10     2   0.000     0     0  0
    1   998   0.1607   0.0691  -0.0016    45    44    45    0.0   -0.4    0.0     2     9    16   0.000     0     0  0
    1   999   0.1862   0.5831   0.0493    45    44    45    0.0   -0.4    0.0     9    10     2   0.000     0     0  0
    1  1000  -0.4518   0.2253   0.0196    45    44    45    0.0   -0.4    0.0     6     1    11   0.041     0     0  0
    1  1001   0.6747  -0.7974  -0.1169    45    44    45    0.0   -0.4    0.0     6     6     5   0.000     0     0  0
    1  1002   0.0931  -0.1057  -0.1053    45    44    45    0.0   -0.4    0.0    11    12     1   0.000     0     0  0
    1  1003   0.1384   0.2140   0.0830    45    44    45    0.0   -0.4    0.0     2     9     4   0.000     0     0  0
    1  1004  -0.0503   0.4812   0.0609    44    44    45   -0.4   -0.4    0.0    12     8     5   0.000     0     0  0
    1  1005   0.4870  -0.9785  -0.0877    44    44    45   -0.4   -0.4    0.0     4     3    11   0.000     0     0  0
    1  1006   0.2538  -0.2524  -0.1519    45    44    45    0.0   -0.4    0.0    11    12     5   0.000     0     0  0
    1  1007   0.5390   0.7015  -0.0564    45    45    45    0.0    0.0    0.0     3     4     4   0.000     0     0  0
    1  1008   0.0847   0.3310   0.0932    45    44    45    0.0   -0.4    0.0    16     4    10   0.000     0     0  0
    1  1009  -0.6515  -0.1131  -0.0187    45    44    45    0.0   -0.4    0.0     5    11     7   0.000     0     0  0
    1  1010  -0.3311   0.7313   0.1105    45    44    45    0.0   -0.4    0.0     9     4     9   0.000     0     0  0
    1  1011  -0.1636  -0.1206   0.1706    45    44    45    0.0   -0.4    0.0     7     4     6   0.000     0     0  0
    1  1012   0.5903   0.2503   0.0062    44    44    45   -0.4   -0.4    0.0     5    10     7   0.000     0     0  0
    1  1013   0.0520  -0.4658   0.1511    45    44    45    0.0   -0.4    0.0     5     8     6   0.010     0     0  0
    1  1014  -0.0849  -0.5719   0.0746    45    44    45    0.0   -0.4    0.0     9    10    13   0.000     0     0  0
    1  1015  -0.4738  -0.2419   0.1573    45    44    45    0.0   -0.4    0.0    11    12    15   0.000     0     0  0
    1  1016  -0.0429  -0.0400  -0.0144    45    44    45    0.0   -0.4    0.0     5     6     8   0.000     0     0  0
    1  1017   0.0773   0.5301   0.0711    45    44    45    0.0   -0.4    0.0     5     5    10   0.000     0     0  0
    1  1018  -0.1774   0.2332  -0.0706    45    44    45    0.0   -0.4    0.0    11     7     3   0.000     0     0  0
    1  1019  -0.2185   1.0129   0.0252    45    44    45    0.0   -0.4    0.0     8     4     1   0.000     0     0  0
    1  1020  -0.6163   0.3401   0.0779    44    44    45   -0.4   -0.4    0.0     4     3     6   0.000     0     0  0
    1  1021  -0.3296  -0.2888   0.1458    45    45    45    0.0    0.0    0.0     5     7     8   0.000     0     0  0
    1  1022   0.3687  -0.0317   0.0666    45    44    45    0.0   -0.4    0.0     1     7     6   0.000     0     0  0
    1  1023  -0.2900   0.8463   0.0639    44    44    45   -0.4   -0.4    0.0     3     6     7   0.000     0     0  0
    1  1024  -0.6522  -0.0107   0.1118    45    44    45    0.0   -0.4    0.0     4     7     6   0.000     0     0  0
    1  1025  -0.7668  -0.4995   0.0895    45    44    46    0.0   -0.4    0.4     4     5     8   0.010     0     0  0
    1  1026  -0.7790   0.3295   0.1355    45    45    44    0.0    0.0   -0.4     6     5     3   0.000     0     0  0
    1  1027   0.0354  -0.4668  -0.1076    45    44    45    0.0   -0.4    0.0    14     9     9   0.000     0     0  0
    1  1028  -0.4387  -0.1277   0.0585    45    44    45    0.0   -0.4    0.0     1    20    13   0.000     0     0  0
    1  1029  -0.3051  -0.5797  -0.0177    45    44    45    0.0   -0.4    0.0     5     5     4   0.000     0     0  0
    1  1030  -0.1491   0.4836   0.1455    44    44    45   -0.4   -0.4    0.0     2     1     8   0.000     0     0  0
    1  1031   0.1945   0.2127  -0.0244    45    44    45    0.0   -0.4    0.0     5     6     8   0.000     0     0  0
    1  1032   0.8282   0.2701  -0.0687    45    44    45    0.0   -0.4    0.0    12     0    11   0.000     0     0  0
    1  1033  -0.3556  -1.0523   0.1346    45    44    45    0.0   -0.4    0.0     3     8     4   0.000     0     0  0
    1  1034   0.4524   0.3054  -0.0310    45    44    45    0.0   -0.4    0.0    18     5     9   0.000     0     0  0
    1  1035  -0.4504   0.5269   0.1947    44    44    45   -0.4   -0.4    0.0    11     2     8   0.010     0     0  0
    1  1036   0.0111  -0.0263   0.0560    45    44    46    0.0   -0.4    0.4     6    12     8   0.000     0     0  0
    1  1037   0.0899  -0.3986   0.1451    45    44    44    0.0   -0.4   -0.4    10     2    11   0.010     0     0  0
    1  1038   0.3057  -0.5177   0.0045    44    45    45   -0.4    0.0    0.0     3     4     7   0.000     0     0  0
    1  1039   0.0700   0.1535  -0.0536    45    44    45    0.0   -0.4    0.0     4     4    11   0.000     0     0  0
    1  1040  -0.7961  -0.0377   0.0278    45    44    45    0.0   -0.4    0.0     6    11     9   0.000     0     0  0
    1  1041  -0.1977  -0.1080  -0.1041    45    44    46    0.0   -0.4    0.4     7     4     5   0.000     0     0  0
    1  1042   0.8270  -0.2735  -0.1352    45    44    45    0.0   -0.4    0.0     1    10    13   0.030     0     0  0
    1  1043   0.3994   0.6310  -0.0403    45    44    45    0.0   -0.4    0.0     4     3     9   0.000     0     0  0
    1  1044   0.1564   1.1229  -0.0894    45    44    45    0.0   -0.4    0.0     4    11     1   0.000     0     0  0
    1  1045  -1.0647  -0.2806   0.0627    44    44    46   -0.4   -0.4    0.4     3     6     3   0.000     0     0  0
    1  1046  -0.3304  -0.0640   0.0583    45    44    44    0.0   -0.4   -0.4     3     5     6   0.000     0     0  0
    1  1047   0.8003  -0.3662  -0.0660    44    45    45   -0.4    0.0    0.0     3    11     3   0.010     0     0  0
    1  1048   0.1294  -0.4268   0.0481    44    44    45   -0.4   -0.4    0.0     3    13     3   0.000     0     0  0
    1  1049   0.3567   0.3958   0.0101    44    45    45   -0.4    0.0    0.0     7     2     6   0.000     0     0  0
    1  1050  -0.1006  -0.5980   0.1513    45    44    45    0.0   -0.4    0.0     2     7     5   0.000     0     0  0
    1  1051  -0.3267  -0.2604  -0.0876    45    44    45    0.0   -0.4    0.0     2     9     8   0.000     0     0  0
    1  1052   0.3699  -0.4496  -0.0895    45    44    45    0.0   -0.4    0.0     4     5     4   0.010     0     0  0
    1  1053   0.1469  -0.0219  -0.1035    45    44    46    0.0   -0.4    0.4    10     9     8   0.000     0     0  0
    1  1054   0.0971  -0.0347  -0.1744    45    45    45    0.0    0.0    0.0     5     9     4   0.000     0     0  0
    1  1055  -0.3178   0.0744  -0.0607    45    44    45    0.0   -0.4    0.0     4     7     8   0.000     0     0  0
    1  1056  -0.1446   0.0696   0.0838    44    44    45   -0.4   -0.4    0.0     6     4     9   0.000     0     0  0
    1  1057   0.8157  -0.7819  -0.1423    45    45    45    0.0    0.0    0.0    13     8    15   0.000     0     0  0
    1  1058   0.1268   0.6612  -0.1506    44    44    45   -0.4   -0.4    0.0    15     7     9   0.000     0     0  0
    1  1059  -0.5752  -0.7694   0.0994    44    44    45   -0.4   -0.4    0.0     8     5     3   0.000     0     0  0
    1  1060  -0.6438  -0.3303   0.0962    45    44    45    0.0   -0.4    0.0     6     2     4   0.000     0     0  0
    1  1061  -0.4395   0.3257  -0.0426    45    44    45    0.0   -0.4    0.0    10     5     7   0.000     0     0  0
    1  1062  -0.1816   0.3627  -0.1180    45    44    45    0.0   -0.4    0.0     8     6     8   0.000     0     0  0
    1  1063   0.4405  -0.4027  -0.1366    44    44    45   -0.4   -0.4    0.0     9     6     6   0.000     0     0  0
    1  1064   0.3461  -0.3431  -0.0613    45    44    45    0.0   -0.4    0.0     4     6     4   0.000     0     0  0
    1  1065   0.3964  -0.1278  -0.0730    45    44    45    0.0   -0.4    0.0     7     6     5   0.000     0     0  0
    1  1066   0.2765  -0.2261   0.0131    45    44    44    0.0   -0.4   -0.4    11     7     6   0.020     0     0  0
    1  1067   0.0840  -0.5732   0.0298    46    44    45    0.4   -0.4    0.0    12     1     8   0.000     0     0  0
    1  1068   0.0195   0.4597  -0.1158    45    45    45    0.0    0.0    0.0     9    10     3   0.000     0     0  0
    1  1069   0.2925  -0.0230  -0.0842    45    44    44    0.0   -0.4   -0.4     9     4     2   0.000     0     0  0
    1  1070   0.0212   0.3516  -0.0352    45    44    45    0.0   -0.4    0.0     2     1     5   0.010     0     0  0
    1  1071  -0.1781   0.3532   0.1698    45    44    45    0.0   -0.4    0.0    10     7     5   0.000     0     0  0
    1  1072   0.0992  -0.0436   0.0883    45    45    45    0.0    0.0    0.0    10     9     9   0.000     0     0  0
    1  1073  -0.6111   0.4697   0.0889    45    44    45    0.0   -0.4    0.0     4     6     6   0.000     0     0  0
    1  1074   0.1752  -0.1588   0.0441    45    44    45    0.0   -0.4    0.0     2     8     6   0.000     0     0  0
    1  1075  -0.2777  -0.7644   0.0499    45    45    45    0.0    0.0    0.0     5     9     4   0.000     0     0  0
    1  1076   0.8098  -0.3694  -0.0912    45    44    46    0.0   -0.4    0.4     7    10     5   0.000     0     0  0
    1  1077   0.2191  -0.7672  -0.0546    44    44    45   -0.4   -0.4    0.0     8     8     3   0.000     0     0  0
    1  1078  -0.2073   0.2391  -0.0920    45    45    45    0.0    0.0    0.0     2     3    10   0.000     0     0  0
    1  1079  -0.5414  -0.6973   0.0837    44    44    45   -0.4   -0.4    0.0     2     8     7   0.000     0     0  0
    1  1080  -0.2141  -0.9684   0.1142    45    44    45    0.0   -0.4    0.0     8     4     8   0.000     0     0  0
    1  1081  -0.4395   0.7324   0.0947    44    44    45   -0.4   -0.4    0.0     4     6     7   0.000     0     0  0
    1  1082  -0.5367  -0.0550  -0.0227    45    45    45    0.0    0.0    0.0     6     3     8   0.000     0     0  0
    1  1083  -0.7425   0.1914   0.1234    45    44    45    0.0   -0.4    0.0     7    12    10   0.000     0     0  0
    1  1084  -0.2850   0.2787   0.1080    45    44    45    0.0   -0.4    0.0    15     3     5   0.000     0     0  0
    1  1085   0.4228  -0.6011  -0.1503    45    44    45    0.0   -0.4    0.0     9     3     5   0.000     0     0  0
    1  1086  -0.6839  -0.2079   0.0454    45    44    45    0.0   -0.4    0.0     4     3     8   0.000     0     0  0
    1  1087   0.0193   0.1878  -0.0091    44    44    45   -0.4   -0.4    0.0    11     9     8   0.000     0     0  0
    1  1088  -0.4009   0.2689   0.0217    45    44    46    0.0   -0.4    0.4    11     7     4   0.000     0     0  0
    1  1089   0.3930   0.1828   0.0546    45    45    45    0.0    0.0    0.0     4     2     4   0.000     0     0  0
    1  1090   0.2172  -0.3356  -0.1439    44    44    45   -0.4   -0.4    0.0    10     4    11   0.000     0     0  0
    1  1091   0.6408   0.1095  -0.1476    45    44    46    0.0   -0.4    0.4     7     4     4   0.010     0     0  0
    1  1092   0.4722  -0.2621  -0.0250    45    45    45    0.0    0.0    0.0     5     1     3   0.000     0     0  0
    1  1093  -0.6606  -0.2002   0.0188    45    44    45    0.0   -0.4    0.0     4     3     6   0.010     0     0  0
    1  1094  -0.1996   0.4553  -0.0978    44    44    45   -0.4   -0.4    0.0    14     7     1   0.000     0     0  0
    1  1095   0.0874  -0.0394  -0.1306    45    45    45    0.0    0.0    0.0     5     3    17   0.000     0     0  0
    1  1096  -0.3276  -0.2629  -0.0049    45    45    45    0.0    0.0    0.0    11     9     7   0.000     0     0  0
    1  1097  -0.1913  -0.5050   0.1316    46    44    45    0.4   -0.4    0.0     6    12     1   0.000     0     0  0
    1  1098   0.7157  -0.2065  -0.0278    45    43    45    0.0   -0.9    0.0     7     7    12   0.000     0     0  0
    1  1099  -0.4471   0.2659   0.0437    45    44    45    0.0   -0.4    0.0     8     9     3   0.000     0     0  0
    1  1100   0.7601   0.5356  -0.1006    45    44    45    0.0   -0.4    0.0     8     2     4   0.000     0     0  0
    1  1101   0.5496   0.5891  -0.0301    45    44    45    0.0   -0.4    0.0     6    12     3   0.000     0     0  0
    1  1102  -0.6207  -0.8002   0.1106    45    44    45    0.0   -0.4    0.0    10     9     2   0.000     0     0  0
    1  1103   1.0613   0.1467  -0.0791    45    44    45    0.0   -0.4    0.0     7     7     6   0.000     0     0  0
    1  1104  -0.4762  -0.0930   0.0312    45    44    45    0.0   -0.4    0.0    10     9     1   0.000     0     0  0
    1  1105   0.7633  -0.7495  -0.1239    45    44    44    0.0   -0.4   -0.4     9     3     7   0.000     0     0  0
    1  1106   0.2799  -0.3988   0.0266    45    44    45    0.0   -0.4    0.0    14     4     9   0.000     0     0  0
    1  1107   0.3438  -0.8321  -0.0834    45    44    45    0.0   -0.4    0.0    12     8     5   0.000     0     0  0
    1  1108  -0.6358   0.1899   0.1549    45    44    45    0.0   -0.4    0.0     4    10     8   0.000     0     0  0
    1  1109  -0.0319   0.5220   0.0064    44    44    45   -0.4   -0.4    0.0     3     4     5   0.000     0     0  0
    1  1110  -0.2278   0.7476   0.0580    45    44    45    0.0   -0.4    0.0    13     9     8   0.000     0     0  0
    1  1111   0.6252  -0.2137  -0.1513    45    45    45    0.0    0.0    0.0     3     1    11   0.000     0     0  0
    1  1112   0.6848   0.2644   0.0218    45    45    45    0.0    0.0    0.0     5     4     3   0.000     0     0  0
    1  1113  -0.2014  -0.2478  -0.1388    45    44    45    0.0   -0.4    0.0    13     5     2   0.000     0     0  0
    1  1114   0.7628  -0.0712  -0.0813    45    44    45    0.0   -0.4    0.0     5     1    11   0.000     0     0  0
    1  1115   0.4609   0.1739  -0.0942    45    44    45    0.0   -0.4    0.0     2    11     9   0.000     0     0  0
    1  1116   0.0802   0.0911   0.0473    45    44    45    0.0   -0.4    0.0     4     2     8   0.000     0     0  0
    1  1117  -0.6491  -0.2115  -0.0057    45    45    45    0.0    0.0    0.0     1     2    17   0.000     0     0  0
    1  1118  -0.4543  -0.3244   0.0518    44    44    45   -0.4   -0.4    0.0     5     3     4   0.020     0     0  0
    1  1119  -0.4141   0.3149   0.1502    44    44    45   -0.4   -0.4    0.0     2     4    15   0.000     0     0  0
    1  1120   0.3664  -0.6010  -0.1499    45    44    45    0.0   -0.4    0.0     8    10     6   0.000     0     0  0
    1  1121   0.0784   0.1747  -0.0418    44    44    45   -0.4   -0.4    0.0     7     5     7   0.010     0     0  0
    1  1122  -0.1360  -0.4621   0.0480    45    45    45    0.0    0.0    0.0     1     3    10   0.000     0     0  0
    1  1123   0.4655  -0.1085   0.0289    44    45    45   -0.4    0.0    0.0     5     1    11   0.000     0     0  0
    1  1124   0.3462  -0.0978  -0.0905    45    45    45    0.0    0.0    0.0     6     8     5   0.000     0     0  0
    1  1125   1.0656   0.1781  -0.0740    45    44    45    0.0   -0.4    0.0     7    10     7   0.000     0     0  0
    1  1126   0.3230   0.3327  -0.0356    45    43    45    0.0   -0.9    0.0     5     1     5   0.000     0     0  0
    1  1127   0.6459  -0.3444  -0.1631    45    45    45    0.0    0.0    0.0     5     6    12   0.000     0     0  0
    1  1128  -0.3307  -0.8968   0.1107    45    44    45    0.0   -0.4    0.0     2     5     4   0.010     0     0  0
    1  1129  -0.2004   0.1493  -0.0062    45    44    45    0.0   -0.4    0.0     6     4    10   0.000     0     0  0
    1  1130   0.7654   0.5434  -0.1027    46    44    45    0.4   -0.4    0.0    10    11     7   0.000     0     0  0
    1  1131   0.5238  -0.2982  -0.0783    45    45    45    0.0    0.0    0.0     6    16     9   0.000     0     0  0
    1  1132   0.6431   0.4368  -0.0525    45    44    45    0.0   -0.4    0.0     8     7     2   0.000     0     0  0
    1  1133   0.2035  -0.1790  -0.0338    44    44    45   -0.4   -0.4    0.0    13     4     2   0.000     0     0  0
    1  1134  -0.3558  -0.6915   0.1057    45    44    45    0.0   -0.4    0.0     1     5     0   0.000     0     0  0
    1  1135   0.8203  -0.3478  -0.0831    45    44    45    0.0   -0.4    0.0     3     6     4   0.000     0     0  0
    1  1136  -0.1880  -0.2456  -0.0001    45    44    45    0.0   -0.4    0.0     9    13     5   0.000     0     0  0
    1  1137  -0.1814  -0.0081  -0.1116    45    44    45    0.0   -0.4    0.0     8     9     8   0.000     0     0  0
    1  1138  -0.5305   0.4702   0.0461    45    45    45    0.0    0.0    0.0     3     7     8   0.000     0     0  0
    1  1139   0.0027   0.7035  -0.0878    45    45    45    0.0    0.0    0.0     7    12     6   0.000     0     0  0
    1  1140   0.6780   0.1685  -0.1341    45    45    45    0.0    0.0    0.0     7    10     7   0.000     0     0  0
    1  1141   0.0969  -0.0726   0.0596    45    45    45    0.0    0.0    0.0     2    14    10   0.000     0     0  0
    1  1142   0.4201   0.5768  -0.1214    45    45    45    0.0    0.0    0.0     4     6     3   0.000     0     0  0
    1  1143   0.2181   0.9154  -0.1206    44    44    45   -0.4   -0.4    0.0     4     7     9   0.000     0     0  0
    1  1144  -0.0165  -0.1289  -0.1136    45    44    45    0.0   -0.4    0.0    11     5     7   0.020     0     0  0
    1  1145   0.6353   0.0884  -0.1283    45    44    45    0.0   -0.4    0.0     3     9    11   0.000     0     0  0
    1  1146  -0.3027   0.0780   0.0429    45    45    45    0.0    0.0    0.0    10     3     2   0.000     0     0  0
    1  1147   1.0144   0.3357  -0.0718    45    45    45    0.0    0.0    0.0     7    13     6   0.020     0     0  0
    1  1148   0.6673   0.0814  -0.1399    45    44    45    0.0   -0.4    0.0     5    14     2   0.000     0     0  0
    1  1149  -0.3992  -0.5083   0.0106    45    44    45    0.0   -0.4    0.0    11     8    10   0.000     0     0  0
    1  1150  -0.2782   0.2374   0.1893    45    44    45    0.0   -0.4    0.0     7     7     5   0.000     0     0  0
    1  1151  -0.3054  -0.0686   0.1110    44    44    45   -0.4   -0.4    0.0     5     4    10   0.000     0     0  0
    1  1152  -0.2840  -0.0775   0.0196    45    44    45    0.0   -0.4    0.0     2     5    11   0.000     0     0  0
    1  1153   0.2577   0.4656  -0.0994    45    44    45    0.0   -0.4    0.0    11     5     4   0.000     0     0  0
    1  1154   0.3243  -0.9391  -0.0189    45    45    45    0.0    0.0    0.0     5    16     3   0.000     0     0  0
    1  1155  -0.1168  -0.3308   0.0573    44    44    45   -0.4   -0.4    0.0     4     6     1   0.000     0     0  0
    1  1156   0.0106   0.0716   0.0846    45    44    45    0.0   -0.4    0.0     2     4     5   0.000     0     0  0
    1  1157   0.1459   0.0843  -0.0997    44    44    45   -0.4   -0.4    0.0     9    10     9   0.010     0     0  0
    1  1158   0.0247   0.3065  -0.1757    44    44    45   -0.4   -0.4    0.0     3    15    13   0.000     0     0  0
    1  1159  -0.3013   0.2812   0.2030    45    44    45    0.0   -0.4    0.0     7     5     2   0.000     0     0  0
    1  1160   0.0493  -0.3848  -0.0017    45    44    45    0.0   -0.4    0.0     8     4    10   0.000     0     0  0
    1  1161   0.0212   0.2936   0.0492    44    44    45   -0.4   -0.4    0.0    11    11     6   0.000     0     0  0
    1  1162   0.7797   0.1933   0.0208    45    44    46    0.0   -0.4    0.4     4     1     5   0.000     0     0  0
    1  1163   0.6928   0.2650  -0.0310    45    44    44    0.0   -0.4   -0.4     8     3    10   0.000     0     0  0
    1  1164  -0.9786   0.0368   0.0709    45    44    45    0.0   -0.4    0.0     4    10     6   0.000     0     0  0
    1  1165  -0.3535  -0.0061  -0.0109    44    44    45   -0.4   -0.4    0.0    11    16     9   0.000     0     0  0
    1  1166  -0.2602  -0.3433   0.0121    44    45    45   -0.4    0.0    0.0     8     9     2   0.000     0     0  0
    1  1167  -0.0240   0.2092  -0.1635    45    44    45    0.0   -0.4    0.0     3     9    11   0.000     0     0  0
    1  1168  -0.1700  -0.4412  -0.0267    45    44    45    0.0   -0.4    0.0    11     6     7   0.000     0     0  0
    1  1169   0.0682   0.7776   0.0254    45    44    45    0.0   -0.4    0.0     7     6     7   0.000     0     0  0
    1  1170  -0.5272  -0.2169  -0.0166    45    44    45    0.0   -0.4    0.0     9    10     7   0.000     0     0  0
    1  1171   0.2332  -0.4050  -0.0006    45    44    46    0.0   -0.4    0.4     5     8     4   0.000     0     0  0
    1  1172   0.2377  -0.4991  -0.0457    45    45    45    0.0    0.0    0.0     5     8     2   0.000     0     0  0
    1  1173  -0.5786   0.3858   0.0478    44    44    45   -0.4   -0.4    0.0     6    10     9   0.000     0     0  0
    1  1174   0.5306  -0.3197  -0.0862    44    45    45   -0.4    0.0    0.0    11     6     5   0.000     0     0  0
    1  1175  -0.1797   0.6748  -0.0703    45    44    45    0.0   -0.4    0.0     4     9     2   0.000     0     0  0
    1  1176   0.9584   0.2174  -0.0853    45    44    45    0.0   -0.4    0.0     0     9     4   0.000     0     0  0
    1  1177  -0.4290  -0.6503   0.1454    45    44    45    0.0   -0.4    0.0     8     8     7   0.000     0     0  0
    1  1178  -0.6595   0.5239   0.1695    45    44    45    0.0   -0.4    0.0     7     6     4   0.000     0     0  0
    1  1179  -0.6869   0.7671   0.1388    45    44    45    0.0   -0.4    0.0     2     8     5   0.000     0     0  0
    1  1180   0.5413   0.3177  -0.1443    45    44    45    0.0   -0.4    0.0     6     5    12   0.000     0     0  0
    1  1181  -0.3091  -0.6948   0.0779    44    44    45   -0.4   -0.4    0.0     9     8     3   0.000     0     0  0
    1  1182  -0.4295  -0.3284  -0.0557    45    44    45    0.0   -0.4    0.0     7    13     2   0.000     0     0  0
    1  1183  -0.2244   0.0992   0.1141    45    44    45    0.0   -0.4    0.0     9     2     7   0.000     0     0  0
    1  1184  -0.2840   0.4037   0.0845    44    44    45   -0.4   -0.4    0.0     4     6     6   0.000     0     0  0
    1  1185   0.6670   0.7674  -0.1295    45    44    45    0.0   -0.4    0.0     4     2     5   0.000     0     0  0
    1  1186  -0.5351  -0.0041   0.0250    45    44    45    0.0   -0.4    0.0    11     2     9   0.010     0     0  0
    1  1187   0.2709  -0.5735   0.0230    45    45    45    0.0    0.0    0.0     4     6     7   0.000     0     0  0
    1  1188   0.1087  -0.0050   0.1762    45    44    45    0.0   -0.4    0.0     7     2    12   0.000     0     0  0
    1  1189   0.6984   0.7069  -0.0982    45    44    45    0.0   -0.4    0.0     8     4     6   0.000     0     0  0
    1  1190   0.0091   0.2961  -0.0579    45    44    45    0.0   -0.4    0.0     9     8    11   0.000     0     0  0
    1  1191  -0.5511   0.6869   0.0563    45    44    45    0.0   -0.4    0.0     9     6     2   0.000     0     0  0
    1  1192  -0.4880  -0.3838   0.0863    44    44    45   -0.4   -0.4    0.0    17    12     7   0.000     0     0  0
    1  1193  -0.2287   0.6545   0.0565    45    44    45    0.0   -0.4    0.0     9     6     3   0.000     0     0  0
    1  1194   0.1854   0.3280   0.0288    45    44    45    0.0   -0.4    0.0    11     5     4   0.000     0     0  0
    1  1195  -0.1725  -0.7844   0.0696    45    44    45    0.0   -0.4    0.0     6    14     1   0.000     0     0  0
    1  1196   0.2339   0.1331  -0.1017    45    44    45    0.0   -0.4    0.0     8     6     9   0.000     0     0  0
    1  1197  -0.4447   0.1995   0.0708    45    44    45    0.0   -0.4    0.0    10     7     7   0.000     0     0  0
    1  1198   0.0208   0.7582  -0.1158    45    44    45    0.0   -0.4    0.0     1    10     5   0.000     0     0  0
    1  1199  -0.2801  -0.4573   0.1058    45    44    45    0.0   -0.4    0.0     6    18     5   0.000     0     0  0
    1  1200   0.2370  -0.2089  -0.0201    44    44    45   -0.4   -0.4    0.0     6     2     4   0.000     0     0  0
    1  1201   0.6231  -0.1018  -0.1230    45    44    44    0.0   -0.4   -0.4    12     9     5   0.000     0     0  0
    1  1202  -0.2938  -0.5867   0.0255    44    44    45   -0.4   -0.4    0.0    20     8     8   0.010     0     0  0
    1  1203  -0.5590   0.9658   0.1057    45    44    45    0.0   -0.4    0.0     5     6     5   0.000     0     0  0
    1  1204  -0.6759  -0.2886  -0.0150    45    45    45    0.0    0.0    0.0     8     8     7   0.000     0     0  0
    1  1205   0.3951   0.9923  -0.1415    45    44    44    0.0   -0.4   -0.4     6    10     0   0.000     0     0  0
    1  1206   0.0940   0.2035  -0.0096    45    44    45    0.0   -0.4    0.0    12     4     3   0.000     0     0  0
    1  1207  -0.3894  -0.0875   0.1411    45    44    45    0.0   -0.4    0.0    12     8     2   0.000     0     0  0
    1  1208  -0.3057   0.1310   0.1147    45    44    45    0.0   -0.4    0.0     4     3     6   0.000     0     0  0
    1  1209   0.8771   0.1685  -0.0479    45    45    45    0.0    0.0    0.0     2     8     5   0.000     0     0  0
    1  1210  -0.4868   0.2569   0.1433    44    44    45   -0.4   -0.4    0.0     9     9     3   0.000     0     0  0
    1  1211  -0.6511   0.7305   0.1537    44    43    45   -0.4   -0.9    0.0     6    11     9   0.000     0     0  0
    1  1212   0.3664  -0.7477  -0.0417    44    44    45   -0.4   -0.4    0.0     4     5     9   0.010     0     0  0
    1  1213  -0.2219  -0.0893   0.1897    45    44    45    0.0   -0.4    0.0     8     4     8   0.000     0     0  0
    1  1214   0.0967   0.7741  -0.1156    45    44    45    0.0   -0.4    0.0     6    13     4   0.000     0     0  0
    1  1215  -0.2819   0.0549   0.0788    45    44    44    0.0   -0.4   -0.4     7    10     9   0.000     0     0  0
    1  1216   0.5503   0.3018  -0.1536    45    44    45    0.0   -0.4    0.0     3    10     4   0.000     0     0  0
    1  1217   0.7086  -0.2883  -0.1443    45    44    45    0.0   -0.4    0.0     9     5    10   0.000     0     0  0
    1  1218   0.2776  -0.0396  -0.0710    44    44    45   -0.4   -0.4    0.0     4     8     1   0.000     0     0  0
    1  1219   0.1140   0.5789  -0.0787    45    43    45    0.0   -0.9    0.0     5     5     9   0.000     0     0  0
    1  1220   0.6032   0.1475   0.0606    45    45    45    0.0    0.0    0.0     4     7    14   0.000     0     0  0
    1  1221   0.2331  -0.1013  -0.1458    45    45    44    0.0    0.0   -0.4     9     4    10   0.010     0     0  0
    1  1222  -0.4092  -0.8368   0.0636    45    44    45    0.0   -0.4    0.0     2     8    12   0.000     0     0  0
    1  1223  -0.0402  -1.0401   0.0439    44    43    45   -0.4   -0.9    0.0     7    11     4   0.010     0     0  0
    1  1224  -0.4915  -0.5186   0.0964    45    44    45    0.0   -0.4    0.0     8     2     5   0.000     0     0  0
    1  1225   0.7292  -0.4336  -0.0569    45    45    45    0.0    0.0    0.0    13    11     6   0.000     0     0  0
    1  1226   0.4672   0.3354   0.0282    45    44    45    0.0   -0.4    0.0     5     3     8   0.000     0     0  0
    1  1227   0.0881  -0.6545   0.0008    45    44    45    0.0   -0.4    0.0    11     3     2   0.010     0     0  0
    1  1228  -0.4178  -0.0471  -0.0711    45    44    45    0.0   -0.4    0.0     8     6     5   0.000     0     0  0
    1  1229   0.2576  -0.6021   0.0234    45    44    45    0.0   -0.4    0.0     7     2     5   0.000     0     0  0
    1  1230   0.9309   0.2661  -0.0271    45    45    45    0.0    0.0    0.0     4     5     4   0.000     0     0  0
    1  1231  -0.5354   0.7719   0.1515    45    44    45    0.0   -0.4    0.0    17     2     7   0.000     0     0  0
    1  1232  -0.4056  -0.4867   0.1097    45    45    45    0.0    0.0    0.0     7     9     7   0.000     0     0  0
    1  1233   0.4575   0.6039  -0.0953    45    44    45    0.0   -0.4    0.0     5     5     2   0.000     0     0  0
    1  1234   0.3778   0.6933  -0.1265    45    45    45    0.0    0.0    0.0    12     1    10   0.000     0     0  0
    1  1235   0.2895   0.9593  -0.1686    45    44    45    0.0   -0.4    0.0     9     3     6   0.010     0     0  0
    1  1236  -0.8579  -0.2863   0.0542    45    44    45    0.0   -0.4    0.0     1     7     9   0.000     0     0  0
    1  1237  -0.0231  -0.6620  -0.0349    45    45    45    0.0    0.0    0.0     7     6     9   0.000     0     0  0
    1  1238  -0.5251  -0.0270  -0.0266    45    45    45    0.0    0.0    0.0     4     5     5   0.000     0     0  0
    1  1239   0.5630   0.4091  -0.1460    44    44    44   -0.4   -0.4   -0.4     4     3     9   0.000     0     0  0
    1  1240   0.5786  -0.7651  -0.1012    45    44    45    0.0   -0.4    0.0     4     8    10   0.000     0     0  0
    1  1241  -0.3140   0.0158   0.1286    45    44    45    0.0   -0.4    0.0     4     4     8   0.000     0     0  0
    1  1242  -0.5360   0.6031   0.1554    45    44    45    0.0   -0.4    0.0     2    10     6   0.000     0     0  0
    1  1243   0.7033  -0.3572  -0.0578    44    44    45   -0.4   -0.4    0.0     1     2    15   0.000     0     0  0
    1  1244   0.0284  -0.2591   0.0411    45    44    45    0.0   -0.4    0.0     8    10     3   0.000     0     0  0
    1  1245  -0.4131  -0.1738   0.0276    45    44    45    0.0   -0.4    0.0     4     5     3   0.000     0     0  0
    1  1246   0.1128  -0.1069  -0.1944    45    44    45    0.0   -0.4    0.0    13     9     2   0.000     0     0  0
    1  1247  -0.3607  -0.0504  -0.0810    45    44    45    0.0   -0.4    0.0     5    11     7   0.010     0     0  0
    1  1248   0.1455   0.0997   0.0152    45    44    45    0.0   -0.4    0.0     1     0     6   0.000     0     0  0
    1  1249   0.0558  -0.0452  -0.0691    45    45    44    0.0    0.0   -0.4     4     4    11   0.000     0     0  0
    1  1250  -0.7730  -0.2117   0.0386    45    45    45    0.0    0.0    0.0    12    17    10   0.000     0     0  0
    1  1251   0.1988  -0.4064  -0.0773    45    45    45    0.0    0.0    0.0     8     6     4   0.000     0     0  0
    1  1252   0.1442  -0.1819  -0.0646    44    44    45   -0.4   -0.4    0.0    13     4    10   0.000     0     0  0
    1  1253  -0.3971   0.3014  -0.0452    45    45    45    0.0    0.0    0.0     5     3     6   0.000     0     0  0
    1  1254   0.2193   0.3533   0.0000    45    45    45    0.0    0.0    0.0     2    11     2   0.000     0     0  0
    1  1255   0.3791   0.1139  -0.0508    44    44    45   -0.4   -0.4    0.0    12    11     8   0.000     0     0  0
    1  1256   0.1886  -0.7552   0.0505    44    44    45   -0.4   -0.4    0.0     7     8     5   0.000     0     0  0
    1  1257  -0.5476   0.0394  -0.0634    45    44    45    0.0   -0.4    0.0     4     9     5   0.000     0     0  0
    1  1258   0.6857  -0.6472  -0.0773    45    44    45    0.0   -0.4    0.0     5     6     5   0.000     0     0  0
    1  1259   0.0904  -0.0661  -0.0925    45    44    45    0.0   -0.4    0.0     8     3     8   0.000     0     0  0
    1  1260   0.2083  -0.0775  -0.0550    44    44    45   -0.4   -0.4    0.0     7     1     2   0.000     0     0  0
    1  1261   0.2939  -0.2682   0.0154    45    44    45    0.0   -0.4    0.0     5     2     4   0.000     0     0  0
    1  1262   0.0527  -0.1615   0.1451    45    44    45    0.0   -0.4    0.0     2     7     3   0.000     0     0  0
    1  1263  -0.5673  -0.6332   0.0944    45    44    45    0.0   -0.4    0.0     7     8     3   0.000     0     0  0
    1  1264  -0.0605  -0.3599   0.1698    45    44    45    0.0   -0.4    0.0     6     5    10   0.000     0     0  0
    1  1265   0.3474  -0.0739   0.0589    45    44    45    0.0   -0.4    0.0     3     7     2   0.000     0     0  0
    1  1266  -0.0954  -0.4810   0.0849    45    44    44    0.0   -0.4   -0.4    13     4     6   0.000     0     0  0
    1  1267   0.4572  -0.0764  -0.0986    45    44    45    0.0   -0.4    0.0     5    10     4   0.010     0     0  0
    1  1268   0.1106  -0.0164   0.0752    45    44    45    0.0   -0.4    0.0     3    12     7   0.000     0     0  0
    1  1269  -0.2981  -0.6384   0.0583    45    44    44    0.0   -0.4   -0.4     9     6     7   0.000     0     0  0
    1  1270   0.8961  -0.1455  -0.0811    45    44    45    0.0   -0.4    0.0     5     3     4   0.000     0     0  0
    1  1271   0.3536  -0.3753  -0.0918    45    44    45    0.0   -0.4    0.0    11    13     9   0.000     0     0  0
    1  1272  -0.0743  -0.2083   0.1012    45    44    45    0.0   -0.4    0.0     9     7     9   0.000     0     0  0
    1  1273   0.2965  -0.1263  -0.0926    45    44    44    0.0   -0.4   -0.4     2    11     9   0.000     0     0  0
    1  1274   0.2602   0.6073  -0.0751    45    45    45    0.0    0.0    0.0     7     2     9   0.000     0     0  0
    1  1275  -0.6878  -0.4848   0.0437    45    44    45    0.0   -0.4    0.0    10     4    15   0.000     0     0  0
    1  1276   0.7245   0.6820  -0.1049    45    45    45    0.0    0.0    0.0     7     3     8   0.000     0     0  0
    1  1277   0.0616   0.0545   0.0554    44    44    45   -0.4   -0.4    0.0    11    10     4   0.000     0     0  0
    1  1278   0.5587   0.6335  -0.1084    45    44    45    0.0   -0.4    0.0     8     3     8   0.000     0     0  0
    1  1279  -0.1817   0.1645   0.1111    45    44    45    0.0   -0.4    0.0    10     2     2   0.000     0     0  0
    1  1280   0.1648  -0.6160   0.0158    45    45    45    0.0    0.0    0.0     4     8     7   0.000     0     0  0
    1  1281  -0.1832  -0.1483  -0.1492    45    44    45    0.0   -0.4    0.0     4     7     3   0.000     0     0  0
    1  1282   0.4484   0.0249  -0.0328    45    44    45    0.0   -0.4    0.0     9     5     7   0.000     0     0  0
    1  1283   0.4026  -0.4975  -0.0848    45    44    44    0.0   -0.4   -0.4     9     1     5   0.000     0     0  0
    1  1284   0.0184  -0.2677  -0.1052    45    44    45    0.0   -0.4    0.0     8     4     3   0.000     0     0  0
    1  1285   0.5082  -0.8856  -0.1014    45    44    45    0.0   -0.4    0.0    12     7     6   0.010     0     0  0
    1  1286   1.0507   0.1505  -0.0544    45    44    45    0.0   -0.4    0.0    11     6     7   0.000     0     0  0
    1  1287   0.2280   0.6101   0.0379    44    44    45   -0.4   -0.4    0.0     5    15     8   0.000     0     0  0
    1  1288   0.7228   0.1206   0.0238    44    44    45   -0.4   -0.4    0.0     9     6     6   0.010     0     0  0
    1  1289  -0.2662  -0.0176   0.0006    45    44    45    0.0   -0.4    0.0    11    12     1   0.000     0     0  0
    1  1290   0.0134   0.2622   0.1198    45    44    45    0.0   -0.4    0.0     5     4     5   0.000     0     0  0
    1  1291   0.4346   0.6199  -0.1205    45    44    45    0.0   -0.4    0.0    12     7     5   0.000     0     0  0
    1  1292  -0.0568  -0.1338   0.0001    45    44    45    0.0   -0.4    0.0    12    10     6   0.000     0     0  0
    1  1293   0.0568   0.0120   0.1871    45    44    45    0.0   -0.4    0.0    10     5    12   0.000     0     0  0
    1  1294  -0.4440   0.7108   0.0775    45    45    45    0.0    0.0    0.0     7     3     7   0.000     0     0  0
    1  1295   0.1128   0.7034  -0.0601    45    44    45    0.0   -0.4    0.0     9     4     3   0.000     0     0  0
    1  1296   0.2631   0.5055  -0.1671    45    45    45    0.0    0.0    0.0     5     8     7   0.000     0     0  0
    1  1297  -0.1421  -0.4277   0.1573    44    44    46   -0.4   -0.4    0.4     3    16     5   0.000     0     0  0
    1  1298   0.1554  -0.4519  -0.0195    45    44    45    0.0   -0.4    0.0     5     5     0   0.000     0     0  0
    1  1299   0.5033   0.2778  -0.1333    44    44    45   -0.4   -0.4    0.0    10     6     3   0.000     0     0  0
    1  1300   0.1364  -0.5628  -0.0106    45    44    45    0.0   -0.4    0.0    14     6     6   0.000     0     0  0
    1  1301   0.2286   0.1018   0.1109    45    44    45    0.0   -0.4    0.0     8     2     1   0.000     0     0  0
    1  1302   0.0561   0.0953   0.0089    44    44    45   -0.4   -0.4    0.0     7     8    11   0.000     0     0  0
    1  1303   0.2387   0.4670  -0.0484    45    44    44    0.0   -0.4   -0.4    11     6     7   0.000     0     0  0
    1  1304  -0.1176  -0.1286  -0.1741    45    44    44    0.0   -0.4   -0.4     2     7     6   0.000     0     0  0
    1  1305  -0.1729  -0.1176  -0.0256    45    45    45    0.0    0.0    0.0    15     1     4   0.000     0     0  0
    1  1306   0.4591  -0.2264  -0.1825    45    44    45    0.0   -0.4    0.0    11     4     4   0.010     0     0  0
    1  1307  -0.5193  -0.4649   0.1216    45    45    45    0.0    0.0    0.0    12     8     6   0.000     0     0  0
    1  1308   0.4473  -0.3540  -0.1755    45    44    45    0.0   -0.4    0.0     4     6     7   0.010     0     0  0
    1  1309  -0.1114   0.3296   0.1417    45    44    45    0.0   -0.4    0.0     2     5    15   0.000     0     0  0
    1  1310  -0.4213  -0.4667  -0.0206    45    44    45    0.0   -0.4    0.0     9     7     7   0.000     0     0  0
    1  1311   0.5544   0.2657  -0.1490    44    44    45   -0.4   -0.4    0.0     7     7     9   0.000     0     0  0
    1  1312  -0.3258   0.0510  -0.0620    45    44    45    0.0   -0.4    0.0     2     6    10   0.010     0     0  0
    1  1313   0.4800   0.5176  -0.0552    45    44    45    0.0   -0.4    0.0    14     4     9   0.000     0     0  0
    1  1314  -0.5296   0.1099   0.0751    45    44    45    0.0   -0.4    0.0     5     5     8   0.010     0     0  0
    1  1315   0.4495  -0.1992   0.0528    45    44    45    0.0   -0.4    0.0     6     7    11   0.000     0     0  0
    1  1316  -0.3749  -0.1395  -0.0735    45    44    45    0.0   -0.4    0.0     3    10     1   0.000     0     0  0
    1  1317  -0.6660   0.0668   0.0967    44    44    45   -0.4   -0.4    0.0     7     8    11   0.000     0     0  0
    1  1318  -0.1578   0.5335  -0.0558    45    45    45    0.0    0.0    0.0    16     6     8   0.000     0     0  0
    1  1319  -0.3596  -0.2655   0.0046    45    44    45    0.0   -0.4    0.0     5     5     2   0.000     0     0  0
    1  1320   0.3145   0.1887  -0.0745    45    44    45    0.0   -0.4    0.0    11     4     7   0.000     0     0  0
    1  1321  -0.6244  -0.2390   0.0007    45    44    45    0.0   -0.4    0.0    14     7    12   0.000     0     0  0
    1  1322   0.0736   0.2189  -0.0454    45    45    45    0.0    0.0    0.0    12    14    15   0.000     0     0  0
    1  1323   0.0351   0.3652  -0.0498    45    44    45    0.0   -0.4    0.0     9     8     7   0.000     0     0  0
    1  1324  -0.2997  -0.3088   0.0600    44    44    45   -0.4   -0.4    0.0     4    12     8   0.000     0     0  0
    1  1325  -0.1699   0.5875   0.0913    45    44    46    0.0   -0.4    0.4     6     7     0   0.000     0     0  0
    1  1326   0.4520   0.0535  -0.1451    45    44    45    0.0   -0.4    0.0    10    10     4   0.000     0     0  0
    1  1327   0.1519   0.3821  -0.1466    45    44    45    0.0   -0.4    0.0     3     5     6   0.000     0     0  0
    1  1328   0.2097   0.8104  -0.1089    45    45    44    0.0    0.0   -0.4     0     1     6   0.000     0     0  0
    1  1329   0.0842   0.5428   0.0267    45    44    45    0.0   -0.4    0.0     4     2     5   0.000     0     0  0
    1  1330  -0.4471  -0.4089   0.1001    45    44    45    0.0   -0.4    0.0     7     5    16   0.000     0     0  0
    1  1331   0.6587   0.1404  -0.1052    44    44    45   -0.4   -0.4    0.0     4    14     9   0.000     0     0  0
    1  1332  -0.2309   0.6307  -0.0483    45    44    45    0.0   -0.4    0.0     6     7     9   0.000     0     0  0
    1  1333   0.7423  -0.1960  -0.1144    44    44    45   -0.4   -0.4    0.0     1    15     3   0.010     0     0  0
    1  1334   0.4740   0.6141  -0.1115    45    45    45    0.0    0.0    0.0     8    13     6   0.000     0     0  0
    1  1335   0.2250   0.1776  -0.0808    44    45    45   -0.4    0.0    0.0     4     9     4   0.000     0     0  0
    1  1336  -0.1109  -0.2639  -0.1009    44    44    45   -0.4   -0.4    0.0     4     3    11   0.000     0     0  0
    1  1337   0.0481   0.3994  -0.0882    45    45    45    0.0    0.0    0.0    13     7     8   0.000     0     0  0
    1  1338  -0.1279   0.2612  -0.0342    44    44    45   -0.4   -0.4    0.0     5     3     7   0.000     0     0  0
    1  1339  -0.4657   0.0328   0.0878    46    44    45    0.4   -0.4    0.0     3     4     4   0.000     0     0  0
    1  1340  -0.2888  -0.5564  -0.0199    44    44    45   -0.4   -0.4    0.0     3     4     1   0.000     0     0  0
    1  1341  -0.1309  -0.1557   0.0705    45    44    45    0.0   -0.4    0.0    10     8     3   0.000     0     0  0
    1  1342  -0.4411  -0.3387   0.1237    45    44    45    0.0   -0.4    0.0    10     6     3   0.000     0     0  0
    1  1343   0.3367   0.4810  -0.1369    44    44    45   -0.4   -0.4    0.0     8     4     9   0.000     0     0  0
    1  1344   0.3308  -0.3792  -0.0363    46    44    45    0.4   -0.4    0.0     7     7     7   0.020     0     0  0
    1  1345  -0.4353  -1.0338   0.1415    45    44    45    0.0   -0.4    0.0    10     1     7   0.010     0     0  0
    1  1346  -0.3496  -0.1012  -0.0855    45    44    45    0.0   -0.4    0.0     3     2     6   0.000     0     0  0
    1  1347   0.0046  -0.0695   0.0481    44    44    44   -0.4   -0.4   -0.4    14     9     5   0.000     0     0  0
    1  1348   0.0258   0.4983   0.0186    45    44    45    0.0   -0.4    0.0     3     7     7   0.000     0     0  0
    1  1349   0.0489  -0.0623   0.1835    45    45    45    0.0    0.0    0.0     7     9     2   0.000     0     0  0
    1  1350  -0.5023  -0.1823  -0.0886    44    43    45   -0.4   -0.9    0.0    12     7     8   0.000     0     0  0
    1  1351   0.1285   0.1933   0.0384    45    44    45    0.0   -0.4    0.0    11     5     8   0.000     0     0  0
    1  1352  -0.4643   0.5253   0.0240    46    45    45    0.4    0.0    0.0     4     2     9   0.000     0     0  0
    1  1353   0.8374   0.1890  -0.0957    45    44    44    0.0   -0.4   -0.4     3    14     1   0.000     0     0  0
    1  1354   0.4346   0.4380  -0.1227    45    44    45    0.0   -0.4    0.0     4     5    10   0.000     0     0  0
    1  1355   0.4487  -0.9498  -0.0691    45    45    45    0.0    0.0    0.0     7     9     5   0.010     0     0  0
    1  1356  -0.2663   0.1960   0.0907    45    44    45    0.0   -0.4    0.0     7    12     7   0.000     0     0  0
    1  1357  -0.3171  -0.5636  -0.0206    45    44    45    0.0   -0.4    0.0     1     1    11   0.000     0     0  0
    1  1358   0.0242   0.6030  -0.1409    45    44    45    0.0   -0.4    0.0    10     4     6   0.000     0     0  0
    1  1359  -0.0579  -0.0347  -0.1340    45    44    45    0.0   -0.4    0.0     7    12     3   0.000     0     0  0
    1  1360  -0.3352   0.4190   0.0122    45    43    45    0.0   -0.9    0.0    11     2     4   0.000     0     0  0
    1  1361   0.2638   0.3959   0.0355    44    44    46   -0.4   -0.4    0.4     3     9     6   0.000     0     0  0
    1  1362  -0.3738  -0.8996   0.1460    45    45    45    0.0    0.0    0.0     5    10     6   0.000     0     0  0
    1  1363   0.1007   0.0927  -0.1718    44    44    44   -0.4   -0.4   -0.4     6    10     6   0.000     0     0  0
    1  1364   0.1427  -0.6076   0.0296    45    44    45    0.0   -0.4    0.0     2     8     6   0.000     0     0  0
    1  1365   0.5861   0.8831  -0.1214    45    44    45    0.0   -0.4    0.0    12     6     4   0.000     0     0  0
    1  1366   0.1730   0.4968  -0.0818    44    45    45   -0.4    0.0    0.0     4    11     2   0.000     0     0  0
    1  1367   0.0778   0.3975  -0.1744    45    45    45    0.0    0.0    0.0     2     8     1   0.000     0     0  0
    1  1368   0.3488   0.0013  -0.0348    45    45    45    0.0    0.0    0.0    13     7     5   0.010     0     0  0
    1  1369   0.5181  -0.7040  -0.1686    45    44    46    0.0   -0.4    0.4     6    13     2   0.000     0     0  0
    1  1370  -0.2416  -1.1183   0.1163    45    44    44    0.0   -0.4   -0.4     3     4     1   0.000     0     0  0
    1  1371   0.1934  -0.4002  -0.0877    44    44    45   -0.4   -0.4    0.0     5     4     2   0.000     0     0  0
    1  1372   0.2506   1.0807  -0.0970    45    44    45    0.0   -0.4    0.0     2     2     1   0.000     0     0  0
    1  1373  -0.2423  -0.0636   0.0233    44    45    45   -0.4    0.0    0.0    14     2    14   0.000     0     0  0
    1  1374  -0.1912   0.7643   0.0079    44    45    45   -0.4    0.0    0.0    11     3     9   0.000     0     0  0
    1  1375   0.3172   0.4001  -0.1545    45    45    45    0.0    0.0    0.0     9     5     2   0.000     0     0  0
    1  1376   0.0730   0.4996   0.0021    45    44    45    0.0   -0.4    0.0     4     3     6   0.000     0     0  0
    1  1377  -0.0792   0.4683   0.0843    44    44    45   -0.4   -0.4    0.0     2    11     9   0.000     0     0  0
    1  1378   0.2067   0.6327  -0.1325    45    44    45    0.0   -0.4    0.0    10     8     3   0.000     0     0  0
    1  1379   0.0704   0.0757   0.0041    45    44    45    0.0   -0.4    0.0     8    12     5   0.000     0     0  0
    1  1380  -0.7944   0.1856   0.0896    45    44    45    0.0   -0.4    0.0     8    19    13   0.000     0     0  0
    1  1381   0.6743   0.3309  -0.0019    44    45    45   -0.4    0.0    0.0     7     2     5   0.000     0     0  0
    1  1382  -0.6396  -0.3275   0.0088    45    45    44    0.0    0.0   -0.4     5     8     7   0.000     0     0  0
    1  1383  -0.0338  -0.5134  -0.0299    44    44    45   -0.4   -0.4    0.0     8     6    10   0.000     0     0  0
    1  1384  -0.2135  -0.1373   0.1621    45    44    45    0.0   -0.4    0.0     6     2    16   0.000     0     0  0
    1  1385  -0.2051  -0.7384   0.0328    45    44    45    0.0   -0.4    0.0     2     7     4   0.000     0     0  0
    1  1386   0.6682  -0.3046  -0.0781    44    44    45   -0.4   -0.4    0.0     9     9    14   0.000     0     0  0
    1  1387  -0.4431   0.1062   0.1269    45    44    45    0.0   -0.4    0.0    11    11     0   0.000     0     0  0
    1  1388   0.4832   0.1172   0.1009    45    45    45    0.0    0.0    0.0    19     8     9   0.000     0     0  0
    1  1389   0.5944   0.1401  -0.1129    45    44    45    0.0   -0.4    0.0     4     9     8   0.000     0     0  0
    1  1390  -0.4146   0.0931   0.1681    45    44    45    0.0   -0.4    0.0     4     3     9   0.000     0     0  0
    1  1391   0.1782   0.0907   0.0249    45    44    45    0.0   -0.4    0.0     7     5     2   0.000     0     0  0
    1  1392  -0.1662  -0.4482   0.0104    45    44    45    0.0   -0.4    0.0     6     4     3   0.000     0     0  0
    1  1393  -0.2742  -0.1821   0.0353    45    44    45    0.0   -0.4    0.0    11     6    10   0.010     0     0  0
    1  1394   0.3934  -0.0562  -0.1811    45    44    45    0.0   -0.4    0.0     6    10     4   0.000     0     0  0
    1  1395   0.0784  -0.2017  -0.1837    45    44    45    0.0   -0.4    0.0     4     7    10   0.000     0     0  0
    1  1396  -0.3737   0.4122  -0.0126    45    44    44    0.0   -0.4   -0.4     3     7     6   0.000     0     0  0
    1  1397  -0.6816   0.8622   0.1393    44    45    45   -0.4    0.0    0.0     4     1     8   0.000     0     0  0
    1  1398  -0.1341   0.1318   0.1191    45    44    45    0.0   -0.4    0.0     8     7    11   0.000     0     0  0
    1  1399   0.4668   0.4473  -0.0925    44    44    46   -0.4   -0.4    0.4     7    11     6   0.010     0     0  0
    1  1400   0.7934  -0.4678  -0.1110    45    44    45    0.0   -0.4    0.0     4     4     7   0.000     0     0  0
    1  1401   0.0106  -0.5579  -0.0994    44    44    44   -0.4   -0.4   -0.4     3     4     7   0.000     0     0  0
    1  1402   0.1197  -0.9996   0.0029    45    44    45    0.0   -0.4    0.0     9    11     4   0.020     0     0  0
    1  1403   0.1991   0.2752   0.0188    45    44    45    0.0   -0.4    0.0     6     7     7   0.000     0     0  0
    1  1404  -0.5067   0.1414   0.0687    45    44    45    0.0   -0.4    0.0    12    10    10   0.000     0     0  0
    1  1405  -0.6041   0.1330  -0.0118    45    44    45    0.0   -0.4    0.0    13     5    11   0.000     0     0  0
    1  1406  -0.2954  -0.4156   0.1078    44    44    45   -0.4   -0.4    0.0     4    14     5   0.000     0     0  0
    1  1407   0.4035   1.0453  -0.1523    45    44    45    0.0   -0.4    0.0     6    19     8   0.000     0     0  0
    1  1408  -0.3885   0.0793  -0.0237    45    44    45    0.0   -0.4    0.0     7    10     9   0.010     0     0  0
    1  1409   0.6271   0.2083  -0.1469    45    44    45    0.0   -0.4    0.0     9     6     6   0.000     0     0  0
    1  1410   0.1798   0.9090  -0.1093    45    44    45    0.0   -0.4    0.0     4     6     7   0.000     0     0  0
    1  1411   0.5937   0.0456   0.0504    45    45    44    0.0    0.0   -0.4    12     8     6   0.000     0     0  0
    1  1412   0.6175   0.4068  -0.1411    45    44    45    0.0   -0.4    0.0     8     3     3   0.000     0     0  0
    1  1413   0.1408  -0.0247   0.0426    45    44    45    0.0   -0.4    0.0     4     2    11   0.000     0     0  0
    1  1414  -0.3205  -0.0877  -0.0079    45    44    45    0.0   -0.4    0.0     3     4     1   0.000     0     0  0
    1  1415  -0.3418  -0.0947  -0.1179    45    44    45    0.0   -0.4    0.0     2     9    13   0.030     0     0  0
    1  1416   0.5153  -0.1929  -0.0477    44    44    45   -0.4   -0.4    0.0    10     3     8   0.000     0     0  0
    1  1417   0.7034  -0.0479  -0.1124    44    45    46   -0.4    0.0    0.4     3     3     9   0.000     0     0  0
    1  1418  -0.2017   0.3745   0.0370    44    44    45   -0.4   -0.4    0.0     4    10     5   0.000     0     0  0
    1  1419  -0.1195  -0.2324   0.0777    45    44    45    0.0   -0.4    0.0    12     7     9   0.000     0     0  0
    1  1420   0.3589  -0.1596  -0.0508    45    44    45    0.0   -0.4    0.0     5    13    10   0.000     0     0  0
    1  1421   0.7063   0.3849  -0.1287    45    44    45    0.0   -0.4    0.0     6     4    10   0.000     0     0  0
    1  1422  -0.6215   0.1376   0.1083    45    44    45    0.0   -0.4    0.0     3    13     6   0.000     0     0  0
    1  1423   0.2374   0.4430  -0.0218    45    45    45    0.0    0.0    0.0     8     5     8   0.000     0     0  0
    1  1424   0.0936  -0.3599  -0.0696    45    44    45    0.0   -0.4    0.0     6     8    10   0.000     0     0  0
    1  1425  -0.3541  -0.9627   0.1350    45    44    45    0.0   -0.4    0.0     6    12     2   0.000     0     0  0
    1  1426   0.2179   0.4360  -0.0183    45    44    45    0.0   -0.4    0.0    12     3     3   0.000     0     0  0
    1  1427  -0.2362  -0.9156   0.0468    45    44    45    0.0   -0.4    0.0     2     6     7   0.000     0     0  0
    1  1428  -0.6765  -0.0581   0.0580    45    44    45    0.0   -0.4    0.0     2     8    10   0.000     0     0  0
    1  1429  -0.2860  -0.0982  -0.0900    45    44    45    0.0   -0.4    0.0    12    11     8   0.000     0     0  0
    1  1430   0.4606  -0.5086  -0.1854    45    44    45    0.0   -0.4    0.0    12     0    13   0.000     0     0  0
    1  1431   0.8124  -0.1258  -0.0663    45    44    45    0.0   -0.4    0.0    14    11     8   0.000     0     0  0
    1  1432  -0.0042   0.1782  -0.1751    45    45    45    0.0    0.0    0.0     8     3     6   0.000     0     0  0
    1  1433  -0.5858  -0.4834   0.1423    45    44    45    0.0   -0.4    0.0    10    13     9   0.000     0     0  0
    1  1434  -0.3203  -0.6818   0.0949    44    44    45   -0.4   -0.4    0.0     0     5     7   0.000     0     0  0
    1  1435  -0.7352  -0.1973   0.1110    44    44    45   -0.4   -0.4    0.0     6     7     9   0.000     0     0  0
    1  1436   0.0625  -0.3172  -0.0191    45    44    45    0.0   -0.4    0.0    11     2     4   0.000     0     0  0
    1  1437   0.3682   0.6107  -0.0825    45    44    45    0.0   -0.4    0.0     6     2     6   0.000     0     0  0
    1  1438  -0.0257  -0.1855   0.1914    45    44    45    0.0   -0.4    0.0    14     6     0   0.000     0     0  0
    1  1439  -0.3671   0.2647   0.1926    44    45    45   -0.4    0.0    0.0     5     6     8   0.000     0     0  0
    1  1440   0.1503   0.3410  -0.0382    45    44    45    0.0   -0.4    0.0     5     2    11   0.000     0     0  0
    1  1441   0.2078   0.1968  -0.1692    45    44    45    0.0   -0.4    0.0     5     3     7   0.000     0     0  0
    1  1442  -0.6536  -0.5614   0.0911    44    44    45   -0.4   -0.4    0.0    12     5     6   0.000     0     0  0
    1  1443   0.1100   0.0403   0.1345    45    44    44    0.0   -0.4   -0.4     1     6     3   0.000     0     0  0
    1  1444   0.3282  -0.1111  -0.0362    45    44    45    0.0   -0.4    0.0     3     6     6   0.000     0     0  0
    1  1445  -0.6721   0.5297   0.0869    45    44    46    0.0   -0.4    0.4     6     4     4   0.000     0     0  0
    1  1446   0.2467   0.8319  -0.0689    45    44    45    0.0   -0.4    0.0     5     0     3   0.000     0     0  0
    1  1447  -0.4012   0.3769   0.0329    45    44    45    0.0   -0.4    0.0    10    11    11   0.000     0     0  0
    1  1448  -0.4328   0.3228   0.0334    45    44    45    0.0   -0.4    0.0     4     8     7   0.010     0     0  0
    1  1449   0.5710   0.2168   0.0079    45    45    45    0.0    0.0    0.0     6     2    15   0.000     0     0  0
    1  1450   0.5456  -0.4950  -0.1690    44    44    45   -0.4   -0.4    0.0    11     4     9   0.000     0     0  0
    1  1451  -0.1402  -0.0661  -0.1007    45    44    45    0.0   -0.4    0.0     7     0     7   0.000     0     0  0
    1  1452  -0.8308  -0.3582   0.0398    45    44    45    0.0   -0.4    0.0     5     8    10   0.000     0     0  0
    1  1453  -0.6206   0.5304   0.1615    45    44    45    0.0   -0.4    0.0     9     9    17   0.000     0     0  0
    1  1454  -0.0499  -0.3788   0.0228    45    44    45    0.0   -0.4    0.0     5     3     7   0.000     0     0  0
    1  1455   0.1435   0.8219  -0.0551    45    44    45    0.0   -0.4    0.0    14     6     5   0.000     0     0  0
    1  1456  -0.2350   0.7310  -0.0298    45    44    45    0.0   -0.4    0.0     5     3     5   0.000     0     0  0
    1  1457  -0.3521  -0.6307   0.1432    44    44    45   -0.4   -0.4    0.0     6     6     2   0.000     0     0  0
    1  1458  -1.0352  -0.3046   0.0556    44    44    44   -0.4   -0.4   -0.4     3     6     9   0.000     0     0  0
    1  1459  -0.0081  -0.7377   0.0249    45    44    45    0.0   -0.4    0.0     9     6     2   0.000     0     0  0
    1  1460   0.3300  -0.6550  -0.0804    45    44    44    0.0   -0.4   -0.4     5     7     4   0.000     0     0  0
    1  1461  -0.4865   0.2196   0.0654    45    44    45    0.0   -0.4    0.0     7     2     6   0.000     0     0  0
    1  1462   0.0647   0.3047   0.1047    45    44    45    0.0   -0.4    0.0     5     9     4   0.000     0     0  0
    1  1463  -0.1167  -1.1180   0.0764    45    44    45    0.0   -0.4    0.0     6     3     3   0.010     0     0  0
    1  1464  -0.1868  -0.2501   0.1343    45    45    45    0.0    0.0    0.0     3     5     4   0.000     0     0  0
    1  1465  -1.0354  -0.3180   0.0904    45    44    45    0.0   -0.4    0.0     3     5     8   0.000     0     0  0
    1  1466   0.0586  -0.5104   0.0796    45    43    45    0.0   -0.9    0.0     4    10     4   0.000     0     0  0
    1  1467   0.1677  -0.5208   0.0216    45    44    45    0.0   -0.4    0.0    11     7     3   0.000     0     0  0
    1  1468   0.2950   0.0570   0.0115    45    45    45    0.0    0.0    0.0     6     6     2   0.010     0     0  0
    1  1469   0.0830  -0.1544  -0.0490    45    44    45    0.0   -0.4    0.0     9    15     3   0.000     0     0  0
    1  1470   0.2197  -0.5779   0.0551    44    44    44   -0.4   -0.4   -0.4    14     7     3   0.000     0     0  0
    1  1471   0.8088   0.1092  -0.0627    45    44    45    0.0   -0.4    0.0     2     3     6   0.020     0     0  0
    1  1472   0.0503   0.1393  -0.1633    45    44    45    0.0   -0.4    0.0     6     6    10   0.000     0     0  0
    1  1473  -1.1788  -0.2541   0.0757    45    45    45    0.0    0.0    0.0     3    17    11   0.000     0     0  0
    1  1474   0.2182   0.1861  -0.0375    45    45    45    0.0    0.0    0.0    11     4    15   0.000     0     0  0
    1  1475  -0.5976  -0.7480   0.1211    45    44    45    0.0   -0.4    0.0     5     7     4   0.000     0     0  0
    1  1476   0.2450   0.3741   0.0922    45    44    45    0.0   -0.4    0.0     3     1     4   0.000     0     0  0
    1  1477  -0.6029  -0.1926   0.0660    45    44    45    0.0   -0.4    0.0    11    18     7   0.000     0     0  0
    1  1478  -0.2339   0.9072   0.0348    45    44    45    0.0   -0.4    0.0    16     6     6   0.000     0     0  0
    1  1479   0.5550   0.3909  -0.1206    44    44    45   -0.4   -0.4    0.0    13     9    10   0.010     0     0  0
    1  1480  -0.5577   0.0964   0.0579    45    44    45    0.0   -0.4    0.0    10     2     5   0.000     0     0  0
    1  1481  -1.0515  -0.3730   0.0803    45    44    45    0.0   -0.4    0.0     4     1    15   0.000     0     0  0
    1  1482   0.1049   0.3781  -0.1336    45    44    44    0.0   -0.4   -0.4     5     8     6   0.000     0     0  0
    1  1483   0.7981  -0.1011  -0.1024    45    44    45    0.0   -0.4    0.0     9    11     9   0.000     0     0  0
    1  1484   0.2675   0.2122  -0.0790    45    44    45    0.0   -0.4    0.0     1    10     3   0.000     0     0  0
    1  1485   0.3430   0.2448  -0.0337    45    45    44    0.0    0.0   -0.4     3    11     5   0.000     0     0  0
    1  1486  -0.6219   0.1660   0.0827    45    44    45    0.0   -0.4    0.0    12     7     9   0.000     0     0  0
    1  1487  -0.5477   0.0899   0.1646    45    44    45    0.0   -0.4    0.0    12     1     7   0.000     0     0  0
    1  1488   0.3078   0.0791  -0.0466    45    45    46    0.0    0.0    0.4     1     4     8   0.000     0     0  0
    1  1489   0.9324   0.1774  -0.0702    44    44    45   -0.4   -0.4    0.0     4    11    10   0.000     0     0  0
    1  1490  -0.1684  -0.6158  -0.0463    44    44    45   -0.4   -0.4    0.0     7     8     7   0.000     0     0  0
    1  1491  -0.3316   0.0005   0.0160    45    44    45    0.0   -0.4    0.0    13    18     4   0.000     0     0  0
    1  1492   0.5603   0.1190  -0.1609    45    44    45    0.0   -0.4    0.0     7     4     4   0.000     0     0  0
    1  1493   0.3901   0.2129  -0.0455    45    44    45    0.0   -0.4    0.0    13     7     4   0.010     0     0  0
    1  1494  -0.4211   0.0820  -0.0764    44    44    45   -0.4   -0.4    0.0     9     6     4   0.000     0     0  0
    1  1495  -0.1625   0.5777   0.0597    45    44    45    0.0   -0.4    0.0    13    22     5   0.000     0     0  0
    1  1496  -0.4209  -0.0986   0.1590    45    44    45    0.0   -0.4    0.0    16     6     3   0.000     0     0  0
    1  1497   0.2761  -0.1267   0.1155    44    44    45   -0.4   -0.4    0.0     5    12     8   0.000     0     0  0
    1  1498   0.1271  -0.1319  -0.2114    45    44    45    0.0   -0.4    0.0    10    10     7   0.000     0     0  0
    1  1499   0.5447  -0.4286  -0.0293    45    45    45    0.0    0.0    0.0    18     6     4   0.000     0     0  0
    1  1500   0.1768   0.4205   0.0681    45    44    45    0.0   -0.4    0.0    12    11     7   0.000     0     0  0
    1  1501   0.3435  -0.1457   0.0600    45    44    45    0.0   -0.4    0.0     5     5    11   0.000     0     0  0
    1  1502   0.5074  -0.3588  -0.0946    45    44    45    0.0   -0.4    0.0    22    16     2   0.000     0     0  0
    1  1503   0.1797  -0.2728  -0.1398    45    45    45    0.0    0.0    0.0     3    12    10   0.000     0     0  0
    1  1504   0.5737  -0.4136  -0.0094    44    44    45   -0.4   -0.4    0.0    13     8    14   0.000     0     0  0
    1  1505  -0.2024   0.3420   0.0554    45    44    45    0.0   -0.4    0.0    12     4     4   0.000     0     0  0
    1  1506   0.1496  -0.2472   0.1463    45    44    45    0.0   -0.4    0.0     7     4     5   0.000     0     0  0
    1  1507  -0.6822   0.2663   0.1208    44    45    45   -0.4    0.0    0.0     3    13    11   0.000     0     0  0
    1  1508  -0.4351   0.6315   0.0397    44    44    45   -0.4   -0.4    0.0     5    10    13   0.000     0     0  0
    1  1509  -0.0707   0.2897   0.1194    45    44    45    0.0   -0.4    0.0    11     6    11   0.000     0     0  0
    1  1510   0.7571   0.1369   0.0245    45    44    44    0.0   -0.4   -0.4    10     3    10   0.000     0     0  0
    1  1511  -0.0457   0.2584   0.1523    45    44    45    0.0   -0.4    0.0    13     2    15   0.000     0     0  0
    1  1512   0.6674  -0.6253  -0.1008    44    44    45   -0.4   -0.4    0.0     4     8    12   0.010     0     0  0
    1  1513   0.2348  -0.6403   0.0272    45    44    45    0.0   -0.4    0.0     5     2     6   0.000     0     0  0
    1  1514   0.5323   0.6551  -0.1179    45    45    45    0.0    0.0    0.0     2     5     7   0.000     0     0  0
    1  1515  -0.6042   0.2506   0.0814    44    45    45   -0.4    0.0    0.0     3     7     5   0.000     0     0  0
    1  1516  -0.1840  -0.1882   0.0404    44    44    45   -0.4   -0.4    0.0     8     5     5   0.000     0     0  0
    1  1517  -0.6343   0.0582   0.0857    45    44    44    0.0   -0.4   -0.4     8     6     2   0.000     0     0  0
    1  1518   0.1450   0.0375   0.1621    45    45    45    0.0    0.0    0.0     8    16     8   0.000     0     0  0
    1  1519   0.0154   0.2306   0.0809    45    44    45    0.0   -0.4    0.0     7     2     4   0.000     0     0  0
    1  1520  -0.8500   0.0576   0.0639    45    44    45    0.0   -0.4    0.0     6     1     7   0.000     0     0  0
    1  1521   0.0146   0.0279  -0.1077    46    44    45    0.4   -0.4    0.0     1     3     8   0.000     0     0  0
    1  1522   0.0836  -0.1479  -0.1456    44    44    45   -0.4   -0.4    0.0     6     4     8   0.000     0     0  0
    1  1523   0.2838  -0.7239  -0.0160    44    44    45   -0.4   -0.4    0.0     6    11    17   0.000     0     0  0
    1  1524   0.0286   0.0957  -0.0401    45    44    44    0.0   -0.4   -0.4     5     4     8   0.000     0     0  0
    1  1525   0.1752  -0.0892  -0.0561    44    44    45   -0.4   -0.4    0.0     9     3     5   0.000     0     0  0
    1  1526  -0.8092   0.1777   0.0891    45    44    45    0.0   -0.4    0.0     6     5     8   0.000     0     0  0
    1  1527   0.6570  -0.3289  -0.0462    44    44    45   -0.4   -0.4    0.0     4     9     7   0.000     0     0  0
    1  1528  -0.8337  -0.2065   0.0636    45    44    45    0.0   -0.4    0.0    11    11     7   0.000     0     0  0
    1  1529  -0.0504   0.6949  -0.0947    45    44    45    0.0   -0.4    0.0     1     6     3   0.000     0     0  0
    1  1530  -0.3582  -0.8321   0.0651    45    44    45    0.0   -0.4    0.0     2     1     4   0.000     0     0  0
    1  1531  -0.4611  -0.2745   0.0579    45    45    45    0.0    0.0    0.0     1     7     1   0.000     0     0  0
    1  1532   0.2878   0.3307  -0.0026    45    44    45    0.0   -0.4    0.0     4    10     2   0.000     0     0  0
    1  1533  -0.1483   0.3973   0.0761    45    45    45    0.0    0.0    0.0     5     9    10   0.000     0     0  0
    1  1534  -0.3596   0.3191   0.0496    45    44    45    0.0   -0.4    0.0     8     3     3   0.000     0     0  0
    1  1535  -0.2267   0.7459  -0.0296    44    44    45   -0.4   -0.4    0.0     5    11    14   0.000     0     0  0
    1  1536   0.4762   0.1278  -0.0176    44    44    45   -0.4   -0.4    0.0    11     2    14   0.000     0     0  0
    1  1537   0.5693  -0.7003  -0.1145    45    45    45    0.0    0.0    0.0     7    10     5   0.000     0     0  0
    1  1538  -0.1435   0.3798   0.1084    45    44    45    0.0   -0.4    0.0     7     8     4   0.000     0     0  0
    1  1539  -0.3098  -0.0134   0.1257    45    44    45    0.0   -0.4    0.0     2    12     4   0.010     0     0  0
    1  1540   0.2727  -0.3962   0.0316    45    45    45    0.0    0.0    0.0    11     3     5   0.000     0     0  0
    1  1541   0.3309  -0.0536  -0.1340    44    44    45   -0.4   -0.4    0.0     8     3    10   0.000     0     0  0
    1  1542   0.6192  -0.2469  -0.0874    45    44    45    0.0   -0.4    0.0    11     8     4   0.010     0     0  0
    1  1543   0.0035   0.9159  -0.0464    45    44    45    0.0   -0.4    0.0     8     9     6   0.000     0     0  0
    1  1544  -0.8554  -0.1794   0.0566    45    44    45    0.0   -0.4    0.0     5     9    13   0.000     0     0  0
    1  1545   0.1659  -0.2689   0.1130    45    44    45    0.0   -0.4    0.0     2     3    11   0.000     0     0  0
    1  1546   0.5391  -0.6757  -0.0547    45    44    44    0.0   -0.4   -0.4     2     2     7   0.000     0     0  0
    1  1547  -0.5629  -0.1939   0.1583    45    44    45    0.0   -0.4    0.0     0     9    11   0.000     0     0  0
    1  1548  -0.8447  -0.1517   0.0210    44    45    45   -0.4    0.0    0.0     3    11     1   0.000     0     0  0
    1  1549  -0.7839  -0.1796   0.1169    45    44    45    0.0   -0.4    0.0     4     6    11   0.000     0     0  0
    1  1550   0.1197   0.2140  -0.0379    45    44    45    0.0   -0.4    0.0     3     4     8   0.000     0     0  0
    1  1551   0.4750  -0.0211  -0.0243    45    44    45    0.0   -0.4    0.0     0     7     7   0.000     0     0  0
    1  1552  -0.6462  -0.0108   0.1477    45    45    45    0.0    0.0    0.0     2     4     5   0.000     0     0  0
    1  1553  -0.1051   0.0373  -0.1329    45    44    46    0.0   -0.4    0.4    11     2     9   0.000     0     0  0
    1  1554   0.1593  -0.7027   0.0054    44    44    46   -0.4   -0.4    0.4     9    10     5   0.000     0     0  0
    1  1555   0.2405  -0.3460   0.0653    45    44    45    0.0   -0.4    0.0     5     7     3   0.000     0     0  0
    1  1556  -0.5923  -0.4877   0.0111    45    44    45    0.0   -0.4    0.0     9     1     8   0.000     0     0  0
    1  1557  -0.1046  -0.2115   0.1113    45    44    45    0.0   -0.4    0.0    12     9     3   0.000     0     0  0
    1  1558   0.2795  -0.3248  -0.0146    45    43    45    0.0   -0.9    0.0     3     9    18   0.000     0     0  0
    1  1559   0.2908   0.2480   0.0320    45    45    45    0.0    0.0    0.0     3     9    19   0.000     0     0  0
    1  1560  -0.3931   0.1979  -0.0792    45    44    45    0.0   -0.4    0.0     6     3     3   0.000     0     0  0
    1  1561   0.5187   0.4490  -0.0789    45    44    45    0.0   -0.4    0.0     9    16     5   0.000     0     0  0
    1  1562   0.5621  -0.1066   0.0541    44    44    45   -0.4   -0.4    0.0    12     4     4   0.000     0     0  0
    1  1563   0.1546  -0.9693  -0.0034    45    44    45    0.0   -0.4    0.0    14    10     5   0.000     0     0  0
    1  1564   0.0031   0.5850  -0.1215    45    44    45    0.0   -0.4    0.0     9     2    15   0.000     0     0  0
    1  1565   0.0779   0.4985  -0.0531    45    45    45    0.0    0.0    0.0     5     4     6   0.000     0     0  0
    1  1566  -0.0537   0.1392  -0.0099    45    45    45    0.0    0.0    0.0    10     7     2   0.010     0     0  0
    1  1567   0.0195  -0.0592   0.1949    45    44    45    0.0   -0.4    0.0    12     7     1   0.010     0     0  0
    1  1568  -0.0663   0.2707   0.1858    45    44    45    0.0   -0.4    0.0     4    15     9   0.000     0     0  0
    1  1569   0.0363  -0.5617  -0.0832    44    44    44   -0.4   -0.4   -0.4     1    15     5   0.000     0     0  0
    1  1570  -0.9201   0.2608   0.1135    45    44    45    0.0   -0.4    0.0     6     6     8   0.000     0     0  0
    1  1571   0.0136   0.1700   0.1570    45    44    45    0.0   -0.4    0.0     8    17     2   0.000     0     0  0
    1  1572   0.3318  -0.2746   0.0548    45    44    45    0.0   -0.4    0.0     7     7    11   0.000     0     0  0
    1  1573   0.4610   0.4121  -0.1168    45    44    45    0.0   -0.4    0.0     1     3    14   0.000     0     0  0
    1  1574  -0.4803   0.7423   0.1368    45    45    45    0.0    0.0    0.0    11    17     2   0.000     0     0  0
    1  1575   0.3413  -0.2976  -0.1315    45    45    45    0.0    0.0    0.0     9     8     4   0.000     0     0  0
    1  1576  -0.2676  -0.0636  -0.1319    44    44    45   -0.4   -0.4    0.0     5    16     5   0.000     0     0  0
    1  1577   0.2193  -0.0940   0.0828    44    44    45   -0.4   -0.4    0.0     6     4     8   0.000     0     0  0
    1  1578   0.0551   0.8736  -0.0258    45    44    45    0.0   -0.4    0.0     5     8     6   0.000     0     0  0
    1  1579  -0.8771   0.0421   0.0423    45    44    45    0.0   -0.4    0.0     8    17     7   0.000     0     0  0
    1  1580   0.1418  -0.1043  -0.1209    45    44    45    0.0   -0.4    0.0     3    10     6   0.000     0     0  0
    1  1581  -0.4603  -0.2840   0.0078    45    44    46    0.0   -0.4    0.4     9    13    13   0.000     0     0  0
    1  1582   0.6197   0.7250  -0.0888    44    44    44   -0.4   -0.4   -0.4    10     2     9   0.000     0     0  0
    1  1583  -0.7271  -0.4055   0.1285    45    45    45    0.0    0.0    0.0     1     7     9   0.000     0     0  0
    1  1584  -0.0580  -0.6219  -0.0566    44    44    45   -0.4   -0.4    0.0     8     4     4   0.000     0     0  0
    1  1585  -0.4914  -0.5865   0.0888    45    44    45    0.0   -0.4    0.0     4     6     7   0.000     0     0  0
    1  1586  -0.1390  -1.0249   0.1062    44    44    45   -0.4   -0.4    0.0     7     6     2   0.000     0     0  0
    1  1587   0.2948   0.0263  -0.1965    45    44    45    0.0   -0.4    0.0    12     4     7   0.000     0     0  0
    1  1588   0.2395   0.0509  -0.0516    45    44    45    0.0   -0.4    0.0     4    17     8   0.000     0     0  0
    1  1589  -0.0422   0.6946   0.0338    44    45    45   -0.4    0.0    0.0    12    10     9   0.000     0     0  0
    1  1590  -0.1618   0.8177   0.0307    45    44    45    0.0   -0.4    0.0     4     5     1   0.000     0     0  0
    1  1591   0.3582  -0.5508  -0.0292    44    44    45   -0.4   -0.4    0.0     6    11     5   0.000     0     0  0
    1  1592  -0.0014   0.3502  -0.1531    45    44    45    0.0   -0.4    0.0     4     4    11   0.000     0     0  0
    1  1593  -0.8259  -0.0010   0.1138    45    44    45    0.0   -0.4    0.0     5     8     6   0.000     0     0  0
    1  1594  -0.4131   0.4045   0.0513    45    44    45    0.0   -0.4    0.0     8     5     1   0.000     0     0  0
    1  1595   0.2914  -0.3733   0.0902    44    44    45   -0.4   -0.4    0.0    13     9     5   0.010     0     0  0
    1  1596  -0.2941   0.6307   0.1371    44    44    45   -0.4   -0.4    0.0     4    14    15   0.000     0     0  0
    1  1597   0.6408  -0.3121  -0.0521    44    45    45   -0.4    0.0    0.0     4    11     6   0.000     0     0  0
    1  1598  -0.3943  -0.6651   0.1384    45    45    45    0.0    0.0    0.0     2    10     8   0.000     0     0  0
    1  1599   0.3370  -0.6847  -0.0431    45    44    45    0.0   -0.4    0.0    10     7     8   0.000     0     0  0
    1  1600   0.1156   0.1442  -0.1710    45    44    45    0.0   -0.4    0.0     2     8    10   0.000     0     0  0
    1  1601  -0.4230  -0.4660   0.1667    45    44    44    0.0   -0.4   -0.4     7     4     2   0.000     0     0  0
    1  1602   0.7950   0.1401  -0.0588    45    45    45    0.0    0.0    0.0     4     7    10   0.000     0     0  0
    1  1603  -0.5364  -0.3722   0.1165    45    44    45    0.0   -0.4    0.0    16     1    10   0.000     0     0  0
    1  1604  -0.6526  -0.4017   0.0997    45    44    45    0.0   -0.4    0.0     3    10     8   0.000     0     0  0
    1  1605  -0.4295   0.0777   0.1103    45    44    45    0.0   -0.4    0.0     6    12     9   0.000     0     0  0
    1  1606   0.2386   0.2648  -0.1671    45    44    45    0.0   -0.4    0.0     5     1     2   0.000     0     0  0
    1  1607  -0.0690  -0.5327   0.0401    44    44    45   -0.4   -0.4    0.0     9     5     4   0.000     0     0  0
    1  1608   0.2565   0.4776   0.0485    45    44    45    0.0   -0.4    0.0     8     9     1   0.000     0     0  0
    1  1609  -0.2512  -0.0728   0.1290    45    45    45    0.0    0.0    0.0     6    10     4   0.000     0     0  0
    1  1610   0.0796   0.1975  -0.0957    44    44    45   -0.4   -0.4    0.0     3    15     6   0.000     0     0  0
    1  1611  -0.2143  -0.1501  -0.1292    45    44    45    0.0   -0.4    0.0    10    11     1   0.000     0     0  0
    1  1612  -0.3800  -0.2815  -0.0327    44    45    45   -0.4    0.0    0.0     8     5     7   0.000     0     0  0
    1  1613   0.1222  -0.0995  -0.0855    45    44    45    0.0   -0.4    0.0    10    15     4   0.000     0     0  0
    1  1614  -0.1215   0.6048  -0.0679    45    44    45    0.0   -0.4    0.0     7     8     7   0.000     0     0  0
    1  1615   0.3896   0.6292  -0.0997    44    45    44   -0.4    0.0   -0.4     3    12     1   0.000     0     0  0
    1  1616   0.2545  -0.3531  -0.0759    45    44    45    0.0   -0.4    0.0     9     6     5   0.000     0     0  0
    1  1617   0.2652  -0.0098   0.0952    45    44    45    0.0   -0.4    0.0    11     8    13   0.000     0     0  0
    1  1618  -0.3637   0.0605   0.1731    45    44    45    0.0   -0.4    0.0    10     0     9   0.000     0     0  0
    1  1619   0.8238  -0.4308  -0.1328    44    43    45   -0.4   -0.9    0.0     4     1     8   0.010     0     0  0
    1  1620   0.0011   0.4036  -0.1639    45    44    45    0.0   -0.4    0.0     2     7     2   0.000     0     0  0
    1  1621   0.1375   0.0156   0.0863    45    45    45    0.0    0.0    0.0    10    13     5   0.000     0     0  0
    1  1622  -0.6286  -0.6256   0.1097    45    44    45    0.0   -0.4    0.0    14     7    12   0.000     0     0  0
    1  1623   0.6435  -0.4979  -0.0985    45    44    45    0.0   -0.4    0.0    10     6     6   0.000     0     0  0
    1  1624  -0.0981   0.3046   0.0559    45    44    45    0.0   -0.4    0.0     9     5     8   0.000     0     0  0
    1  1625   0.1281  -0.3906  -0.1482    45    44    45    0.0   -0.4    0.0     4    13     3   0.000     0     0  0
    1  1626  -0.2806  -0.1679   0.0984    45    44    45    0.0   -0.4    0.0     5     9     4   0.000     0     0  0
    1  1627  -0.6505   0.1127   0.0965    45    45    44    0.0    0.0   -0.4     5     5     5   0.010     0     0  0
    1  1628  -0.2599   0.2074   0.0260    45    45    45    0.0    0.0    0.0    12    12     6   0.010     0     0  0
    1  1629   0.3320  -0.6375  -0.0707    44    44    45   -0.4   -0.4    0.0     6     5     4   0.000     0     0  0
    1  1630   0.0778   0.1314   0.0994    45    44    46    0.0   -0.4    0.4     9    19     2   0.000     0     0  0
    1  1631   0.1636   0.3086  -0.1667    45    44    45    0.0   -0.4    0.0     4     3     7   0.000     0     0  0
    1  1632  -0.2168   0.0909   0.1377    45    44    45    0.0   -0.4    0.0     2     7     4   0.000     0     0  0
    1  1633  -0.6126  -0.5445   0.0540    44    45    45   -0.4    0.0    0.0     4     5     6   0.010     0     0  0
    1  1634  -0.0302  -0.4669   0.0949    45    44    45    0.0   -0.4    0.0     7     1     2   0.000     0     0  0
    1  1635  -0.4748   0.3808   0.1035    45    44    45    0.0   -0.4    0.0     4     3     8   0.010     0     0  0
    1  1636  -0.1978  -1.0103   0.1080    45    44    45    0.0   -0.4    0.0    11    10     3   0.000     0     0  0
    1  1637   0.4414  -0.2188   0.0282    45    44    45    0.0   -0.4    0.0     9     6     3   0.000     0     0  0
    1  1638  -0.0617   0.7244   0.0613    45    44    44    0.0   -0.4   -0.4    11    14     7   0.000     0     0  0
    1  1639  -0.0290   0.0233   0.2286    45    45    45    0.0    0.0    0.0     9     8    13   0.000     0     0  0
    1  1640   0.3346   0.7990  -0.0847    45    45    45    0.0    0.0    0.0     8     1     8   0.000     0     0  0
    1  1641  -0.2566  -0.0473   0.1920    44    44    45   -0.4   -0.4    0.0     6     6     7   0.000     0     0  0
    1  1642  -0.6795  -0.2218   0.1199    44    45    45   -0.4    0.0    0.0     3     7    11   0.000     0     0  0
    1  1643  -0.2444   0.1848  -0.0176    45    44    45    0.0   -0.4    0.0     3     8    11   0.000     0     0  0
    1  1644   0.0623  -0.9674  -0.0029    45    44    45    0.0   -0.4    0.0     1     3     4   0.000     0     0  0
    1  1645   0.1417  -0.2260  -0.0243    45    44    44    0.0   -0.4   -0.4     8     4    10   0.000     0     0  0
    1  1646   0.2710   0.1458  -0.0776    45    45    45    0.0    0.0    0.0     6     6     8   0.000     0     0  0
    1  1647  -0.3659   0.2637  -0.0763    45    44    45    0.0   -0.4    0.0     6     5    11   0.000     0     0  0
    1  1648   0.7379  -0.1325  -0.0766    45    44    45    0.0   -0.4    0.0     7     6    11   0.000     0     0  0
    1  1649  -0.0103   0.7703   0.0089    45    44    45    0.0   -0.4    0.0     7     5     8   0.020     0     0  0
    1  1650   0.1896  -0.8372   0.0401    45    44    45    0.0   -0.4    0.0     9     2    10   0.000     0     0  0
    1  1651  -0.5851   0.2664   0.0825    45    44    45    0.0   -0.4    0.0     1    16     8   0.000     0     0  0
    1  1652  -0.6459  -0.3864   0.0690    44    45    45   -0.4    0.0    0.0     1    12     4   0.000     0     0  0
    1  1653   0.1852  -0.2719  -0.1645    45    44    45    0.0   -0.4    0.0     3    10     7   0.000     0     0  0
    1  1654   0.5721  -0.2145  -0.1457    45    44    44    0.0   -0.4   -0.4     9     0    17   0.000     0     0  0
    1  1655  -0.1336  -0.6010   0.1802    45    44    45    0.0   -0.4    0.0     6     5     4   0.000     0     0  0
    1  1656  -0.4408  -0.1505  -0.0049    45    44    45    0.0   -0.4    0.0    11     7     6   0.000     0     0  0
    1  1657   0.6211   0.0759  -0.1471    45    44    45    0.0   -0.4    0.0    10     7    12   0.000     0     0  0
    1  1658   0.4474  -0.5605  -0.1460    45    44    44    0.0   -0.4   -0.4     6    12     6   0.000     0     0  0
    1  1659  -0.3270   0.5004   0.0406    45    44    45    0.0   -0.4    0.0     9    13    10   0.000     0     0  0
    1  1660  -0.2621  -0.4519  -0.0446    45    45    46    0.0    0.0    0.4    19     3     5   0.000     0     0  0
    1  1661  -0.3720  -0.6261   0.1707    44    44    45   -0.4   -0.4    0.0    10     7     5   0.000     0     0  0
    1  1662  -0.3653  -0.8452   0.1432    45    44    45    0.0   -0.4    0.0     2    10     9   0.000     0     0  0
    1  1663   0.1633   0.2056   0.0133    45    44    45    0.0   -0.4    0.0     5    14    14   0.000     0     0  0
    1  1664  -0.3411  -0.4806  -0.0165    45    44    45    0.0   -0.4    0.0     8     9    12   0.000     0     0  0
    1  1665  -0.4738   0.0146   0.0098    45    45    45    0.0    0.0    0.0    10     9     3   0.000     0     0  0
    1  1666   0.3889   0.0573  -0.0117    45    45    45    0.0    0.0    0.0    11     2     1   0.010     0     0  0
    1  1667  -0.2334   0.1530   0.0857    45    44    45    0.0   -0.4    0.0     3     9     8   0.000     0     0  0
    1  1668  -0.5221  -0.2105  -0.0612    45    44    45    0.0   -0.4    0.0     8    12     3   0.000     0     0  0
    1  1669  -0.4421  -0.5375   0.0733    45    44    44    0.0   -0.4   -0.4     5     4     3   0.000     0     0  0
    1  1670  -0.6339  -0.0589   0.0009    45    44    45    0.0   -0.4    0.0     8     2     5   0.000     0     0  0
    1  1671   0.1657  -0.5816   0.0006    45    44    46    0.0   -0.4    0.4    12     8     9   0.000     0     0  0
    1  1672  -0.0707  -0.3700  -0.1045    45    44    45    0.0   -0.4    0.0     5     4     5   0.000     0     0  0
    1  1673  -0.4093   0.2754   0.0215    45    44    45    0.0   -0.4    0.0     8     2     4   0.000     0     0  0
    1  1674   0.5961  -0.3753  -0.1639    44    44    45   -0.4   -0.4    0.0     3     2     5   0.000     0     0  0
    1  1675   0.2557  -0.6450  -0.0161    45    44    45    0.0   -0.4    0.0     8     6     6   0.000     0     0  0
    1  1676   0.2360   0.2210  -0.0206    45    44    45    0.0   -0.4    0.0     6     5     8   0.000     0     0  0
    1  1677   0.3478   0.0940   0.0351    45    44    46    0.0   -0.4    0.4     4     4    18   0.000     0     0  0
    1  1678   0.4072  -0.7635  -0.0442    45    44    45    0.0   -0.4    0.0    15     9     2   0.000     0     0  0
    1  1679   0.2807   0.1158   0.1515    45    44    45    0.0   -0.4    0.0     6     4     3   0.000     0     0  0
    1  1680   0.1931  -0.5210   0.0403    44    44    45   -0.4   -0.4    0.0    10     6    14   0.000     0     0  0
    1  1681  -0.3362   0.2493  -0.0725    45    44    46    0.0   -0.4    0.4     9     6     7   0.000     0     0  0
    1  1682   0.0103   0.4485  -0.1711    44    44    45   -0.4   -0.4    0.0     4     4    10   0.000     0     0  0
    1  1683  -0.0886   0.9678  -0.0455    45    44    45    0.0   -0.4    0.0     9     6     3   0.000     0     0  0
    1  1684   0.1202   0.4929   0.0820    45    44    45    0.0   -0.4    0.0     8     4     6   0.000     0     0  0
    1  1685   0.2049  -0.6477  -0.1046    45    44    44    0.0   -0.4   -0.4     4     1     9   0.000     0     0  0
    1  1686  -0.1913  -0.0666  -0.1353    45    44    45    0.0   -0.4    0.0     9     8     2   0.000     0     0  0
    1  1687  -0.2585   0.6193  -0.0608    45    44    45    0.0   -0.4    0.0     5     9     3   0.000     0     0  0
    1  1688  -0.1536   0.4254  -0.0362    45    44    45    0.0   -0.4    0.0    11     2     5   0.000     0     0  0
    1  1689   0.2507   0.5665  -0.0553    45    44    45    0.0   -0.4    0.0    12    10     8   0.000     0     0  0
    1  1690  -0.2593  -0.2877  -0.0889    45    44    45    0.0   -0.4    0.0     4     1     4   0.000     0     0  0
    1  1691  -0.1640   0.3865   0.0588    45    44    45    0.0   -0.4    0.0     9    13     8   0.000     0     0  0
    1  1692  -0.2006   0.3955   0.0200    45    44    44    0.0   -0.4   -0.4     6     4     3   0.000     0     0  0
    1  1693  -0.3283  -0.7280   0.1736    45    44    46    0.0   -0.4    0.4     4    12     4   0.000     0     0  0
    1  1694  -0.7951   0.6253   0.1497    45    43    45    0.0   -0.9    0.0    15     4     8   0.000     0     0  0
    1  1695  -0.4025  -0.1534   0.1074    44    44    45   -0.4   -0.4    0.0     8     9     7   0.000     0     0  0
    1  1696   0.5782  -0.6629  -0.0717    45    45    45    0.0    0.0    0.0    15     7     2   0.000     0     0  0
    1  1697  -0.3911   0.3942  -0.0322    45    44    45    0.0   -0.4    0.0    10    11     8   0.000     0     0  0
    1  1698   0.4427   0.4363   0.0059    45    44    45    0.0   -0.4    0.0     4    10     6   0.000     0     0  0
    1  1699  -0.0168  -0.7709   0.0256    45    44    46    0.0   -0.4    0.4    10     6     5   0.000     0     0  0
    1  1700   0.5576  -0.2306  -0.0470    44    45    44   -0.4    0.0   -0.4     8     6     2   0.000     0     0  0
    1  1701  -0.1867   0.3028   0.1700    45    44    45    0.0   -0.4    0.0    12     7     1   0.020     0     0  0
    1  1702  -0.7029  -0.5035   0.0814    45    45    45    0.0    0.0    0.0     5     9     9   0.000     0     0  0
    1  1703   0.1961   0.2876   0.0983    44    44    45   -0.4   -0.4    0.0     3     7     1   0.010     0     0  0
    1  1704   0.3684  -0.8696  -0.0568    45    44    45    0.0   -0.4    0.0     4     9     4   0.000     0     0  0
    1  1705   0.0047  -0.3798   0.0601    45    44    45    0.0   -0.4    0.0     5     3     8   0.000     0     0  0
    1  1706  -0.0673  -0.4880   0.1677    45    44    45    0.0   -0.4    0.0     6     9     8   0.000     0     0  0
    1  1707  -0.5254   0.4633   0.0550    45    44    45    0.0   -0.4    0.0    11     6    12   0.000     0     0  0
    1  1708   0.1328  -0.3177  -0.1156    44    45    45   -0.4    0.0    0.0    13     5    15   0.000     0     0  0
    1  1709  -0.1815   0.2919   0.0981    44    44    45   -0.4   -0.4    0.0     9     6     7   0.000     0     0  0
    1  1710  -0.2413  -0.3552   0.1179    45    44    45    0.0   -0.4    0.0     1     8     3   0.000     0     0  0
    1  1711  -0.0602   0.5869   0.0897    45    44    45    0.0   -0.4    0.0     4     2     7   0.000     0     0  0
    1  1712  -0.6055  -0.2337  -0.0439    45    44    45    0.0   -0.4    0.0    10     9     7   0.000     0     0  0
    1  1713   0.3091  -0.3525  -0.0202    45    44    45    0.0   -0.4    0.0     4     4    13   0.000     0     0  0
    1  1714   0.0673   0.0753   0.0509    45    44    45    0.0   -0.4    0.0     6    10     6   0.000     0     0  0
    1  1715  -0.3352   0.3206   0.1699    45    45    45    0.0    0.0    0.0    12     5     2   0.000     0     0  0
    1  1716   0.6161   0.2236  -0.0788    45    44    46    0.0   -0.4    0.4     4     5     4   0.000     0     0  0
    1  1717  -0.9254  -0.4675   0.1043    45    45    45    0.0    0.0    0.0     8    11     9   0.000     0     0  0
    1  1718   0.1168  -0.3782  -0.1302    44    44    45   -0.4   -0.4    0.0     1     6    17   0.000     0     0  0
    1  1719   0.4130   0.2564   0.0339    44    43    45   -0.4   -0.9    0.0     4    21     5   0.000     0     0  0
    1  1720  -0.2695  -0.5906   0.0611    45    44    46    0.0   -0.4    0.4     6     2     5   0.000     0     0  0
    1  1721  -0.8214   0.2160   0.0556    45    44    45    0.0   -0.4    0.0     9     6    13   0.000     0     0  0
    1  1722   1.0139   0.2013  -0.0556    45    44    45    0.0   -0.4    0.0     3     6     9   0.000     0     0  0
    1  1723  -0.8177   0.4934   0.1184    45    45    45    0.0    0.0    0.0     4    11    10   0.000     0     0  0
    1  1724  -0.5002  -0.1420   0.1662    45    45    45    0.0    0.0    0.0     2     4    12   0.000     0     0  0
    1  1725  -0.7852  -0.0785   0.0063    45    44    45    0.0   -0.4    0.0     5     3     0   0.000     0     0  0
    1  1726   0.2642   0.4901  -0.0191    45    45    45    0.0    0.0    0.0     8     6     1   0.000     0     0  0
    1  1727   0.3601  -0.0596  -0.1897    45    44    45    0.0   -0.4    0.0     4     8     4   0.000     0     0  0
    1  1728  -0.4633  -0.3211   0.1564    45    44    45    0.0   -0.4    0.0    10     5    13   0.000     0     0  0
    1  1729  -0.1356   0.2315   0.0447    45    45    45    0.0    0.0    0.0     7    10     0   0.000     0     0  0
    1  1730   0.3468   0.2860   0.0372    44    44    45   -0.4   -0.4    0.0     8     2     2   0.000     0     0  0
    1  1731  -0.5035  -0.6138   0.1098    45    44    44    0.0   -0.4   -0.4     1    12    14   0.000     0     0  0
    1  1732  -0.1243  -0.3104   0.0932    45    44    45    0.0   -0.4    0.0    11    11    14   0.000     0     0  0
    1  1733  -0.3048   0.7791   0.0616    44    45    45   -0.4    0.0    0.0     6     6    15   0.000     0     0  0
    1  1734   0.2632  -0.7569  -0.0931    45    45    45    0.0    0.0    0.0    17    18     1   0.000     0     0  0
    1  1735   0.0257  -0.6682  -0.0761    45    45    45    0.0    0.0    0.0     7     6    22   0.010     0     0  0
    1  1736  -0.0089  -0.6584   0.0203    45    45    45    0.0    0.0    0.0    13     8     3   0.000     0     0  0
    1  1737   0.3094   0.8087  -0.1593    44    44    45   -0.4   -0.4    0.0     3     3    11   0.000     0     0  0
    1  1738  -0.4305   0.1741   0.1506    45    44    45    0.0   -0.4    0.0    12     1    11   0.000     0     0  0
    1  1739  -0.7899  -0.2647   0.0570    45    44    45    0.0   -0.4    0.0     2     5     7   0.000     0     0  0
    1  1740  -0.5229  -0.2587  -0.0526    45    44    45    0.0   -0.4    0.0     7    10     1   0.010     0     0  0
    1  1741   0.7510   0.1728   0.0312    45    44    45    0.0   -0.4    0.0     5    10     9   0.000     0     0  0
    1  1742  -0.2446   0.2652   0.0302    45    44    46    0.0   -0.4    0.4     8     4     4   0.000     0     0  0
    1  1743   0.3245   0.4787  -0.0271    45    45    45    0.0    0.0    0.0     2     2     4   0.010     0     0  0
    1  1744   0.3767  -0.5840  -0.1456    45    44    46    0.0   -0.4    0.4     6    12     4   0.000     0     0  0
    1  1745   0.3516  -0.4394  -0.1462    44    45    45   -0.4    0.0    0.0     4     3     9   0.000     0     0  0
    1  1746   0.0361   0.4560   0.0460    45    44    45    0.0   -0.4    0.0     3     8     3   0.000     0     0  0
    1  1747   0.1506   0.4563   0.0009    45    44    45    0.0   -0.4    0.0     8     8     3   0.010     0     0  0
    1  1748  -0.7676  -0.0870   0.0627    45    44    45    0.0   -0.4    0.0     6     6     8   0.000     0     0  0
    1  1749   0.0660  -0.2701  -0.1817    45    44    44    0.0   -0.4   -0.4     3    14    12   0.000     0     0  0
    1  1750   0.1704   0.2256   0.0106    45    44    45    0.0   -0.4    0.0     8     6    12   0.000     0     0  0
    1  1751   0.9928   0.2257  -0.0980    45    44    45    0.0   -0.4    0.0     2    12     0   0.000     0     0  0
    1  1752   0.5900  -0.0993  -0.0903    45    45    45    0.0    0.0    0.0     2    12     6   0.000     0     0  0
    1  1753   0.3592  -0.2084   0.0820    44    44    45   -0.4   -0.4    0.0     6    10     8   0.000     0     0  0
    1  1754  -0.0334   0.9084  -0.0400    45    44    45    0.0   -0.4    0.0     1     6     2   0.010     0     0  0
    1  1755  -0.1702  -0.6649   0.0547    45    44    45    0.0   -0.4    0.0     4     4     6   0.000     0     0  0
    1  1756   0.1881  -0.2645  -0.1192    44    44    45   -0.4   -0.4    0.0     3     4     6   0.010     0     0  0
    1  1757   0.7589  -0.5660  -0.0859    45    43    45    0.0   -0.9    0.0     4     5     3   0.000     0     0  0
    1  1758   0.3204   0.2458   0.0650    45    44    45    0.0   -0.4    0.0     2    13     5   0.000     0     0  0
    1  1759   0.0477  -0.3891   0.0136    45    44    45    0.0   -0.4    0.0     8    11     8   0.000     0     0  0
    1  1760   0.0692   0.5647  -0.0713    45    44    45    0.0   -0.4    0.0     2     1     5   0.000     0     0  0
    1  1761  -0.1543  -0.0912   0.2141    45    45    45    0.0    0.0    0.0     5     7     7   0.010     0     0  0
    1  1762  -0.2036   0.7030   0.0988    45    44    45    0.0   -0.4    0.0     7    11     6   0.000     0     0  0
    1  1763  -0.7458  -0.1342  -0.0033    45    45    45    0.0    0.0    0.0     2     7     8   0.000     0     0  0
    1  1764   0.0876  -0.1253  -0.0646    45    44    45    0.0   -0.4    0.0    12    11     7   0.000     0     0  0
    1  1765   0.5916  -0.8233  -0.1215    44    44    46   -0.4   -0.4    0.4     5     3    10   0.000     0     0  0
    1  1766  -0.4906  -0.5696   0.1384    44    44    45   -0.4   -0.4    0.0     8     5     7   0.000     0     0  0
    1  1767  -0.6296   0.1289   0.1245    45    45    45    0.0    0.0    0.0     3     8     5   0.000     0     0  0
    1  1768   0.4516  -0.2015  -0.0397    45    44    45    0.0   -0.4    0.0     5    12     7   0.000     0     0  0
    1  1769  -0.4748  -0.2544   0.1458    44    45    45   -0.4    0.0    0.0    11     8    14   0.000     0     0  0
    1  1770  -0.5841   0.2258   0.0318    45    44    45    0.0   -0.4    0.0     4     9     5   0.000     0     0  0
    1  1771   0.3111   0.4166  -0.0596    45    43    45    0.0   -0.9    0.0    12    13     2   0.000     0     0  0
    1  1772   0.3040  -0.2702   0.0857    44    44    45   -0.4   -0.4    0.0     3     1     1   0.000     0     0  0
    1  1773  -0.2743   0.3815  -0.0951    45    44    45    0.0   -0.4    0.0     3     6     2   0.000     0     0  0
    1  1774   0.0182  -0.0344  -0.1119    45    44    45    0.0   -0.4    0.0     8     6     9   0.000     0     0  0
    1  1775   0.1848  -0.5223  -0.0287    45    44    46    0.0   -0.4    0.4     3     8     6   0.000     0     0  0
    1  1776  -0.4428  -0.3367  -0.0089    45    44    46    0.0   -0.4    0.4     7    12     1   0.000     0     0  0
    1  1777  -0.4277  -0.2705   0.1109    45    44    45    0.0   -0.4    0.0    12    10     6   0.000     0     0  0
    1  1778   0.4485   0.3432  -0.0177    44    44    44   -0.4   -0.4   -0.4     6    14     2   0.000     0     0  0
    1  1779  -0.2115   0.6421   0.0133    45    44    45    0.0   -0.4    0.0    12    18     7   0.000     0     0  0
    1  1780  -0.5128  -0.1627   0.0878    45    44    45    0.0   -0.4    0.0    16     2     5   0.000     0     0  0
    1  1781   0.4549  -0.1788  -0.0912    45    44    45    0.0   -0.4    0.0    10     5     3   0.000     0     0  0
    1  1782  -0.5524   0.4905   0.0338    45    43    45    0.0   -0.9    0.0    12     1     7   0.000     0     0  0
    1  1783   0.6991  -0.2691  -0.0742    45    45    45    0.0    0.0    0.0     8     1     6   0.020     0     0  0
    1  1784   0.1010  -0.1399   0.1371    44    44    46   -0.4   -0.4    0.4     1     7     4   0.000     0     0  0
    1  1785  -0.0480  -0.2175   0.1261    45    44    45    0.0   -0.4    0.0     7     5     9   0.000     0     0  0
    1  1786  -0.9123   0.0113   0.1056    45    44    45    0.0   -0.4    0.0     4     8    15   0.000     0     0  0
    1  1787  -0.1858  -0.0970   0.0897    45    44    45    0.0   -0.4    0.0     5     3    11   0.000     0     0  0
    1  1788   0.5312  -0.3446   0.0062    44    44    45   -0.4   -0.4    0.0     9     0     7   0.000     0     0  0
    1  1789   0.0296   0.9740  -0.0556    44    45    45   -0.4    0.0    0.0     9     4    13   0.000     0     0  0
    1  1790   0.8108  -0.1791  -0.0509    45    45    45    0.0    0.0    0.0     8     4     9   0.000     0     0  0
    1  1791   0.2543   0.5962  -0.1698    45    44    44    0.0   -0.4   -0.4    11     5     5   0.000     0     0  0
    1  1792  -0.3576  -0.8265   0.0837    45    45    44    0.0    0.0   -0.4     4     3     4   0.000     0     0  0
    1  1793  -0.3773  -0.1001  -0.0622    45    45    44    0.0    0.0   -0.4     8    11     3   0.000     0     0  0
    1  1794   0.6885  -0.1903  -0.0547    45    44    45    0.0   -0.4    0.0    10     7     5   0.000     0     0  0
    1  1795  -0.0332  -0.7727   0.0168    45    44    45    0.0   -0.4    0.0     1     3     2   0.000     0     0  0
    1  1796  -0.0459   0.1844  -0.1517    45    44    45    0.0   -0.4    0.0     4    10     8   0.000     0     0  0
    1  1797  -0.2277   0.6958   0.0266    44    45    45   -0.4    0.0    0.0     4     2     6   0.000     0     0  0
    1  1798  -0.1282   0.3356   0.0996    44    44    46   -0.4   -0.4    0.4     5     0     0   0.000     0     0  0
    1  1799  -0.7597  -0.1467   0.0603    45    44    45    0.0   -0.4    0.0     8     9     8   0.000     0     0  0
    1  1800  -0.1437   0.2534  -0.0162    45    44    45    0.0   -0.4    0.0     8     5     9   0.000     0     0  0
    1  1801  -0.8887   0.4112   0.1169    45    44    46    0.0   -0.4    0.4     7     4     1   0.000     0     0  0
    1  1802  -0.4240   0.2427   0.0155    44    43    46   -0.4   -0.9    0.4    14    14     7   0.000     0     0  0
    1  1803  -0.0389  -0.1346   0.1040    44    44    45   -0.4   -0.4    0.0     3     3     5   0.000     0     0  0
    1  1804  -0.5524   0.2176   0.0396    45    43    45    0.0   -0.9    0.0     2    10    13   0.000     0     0  0
    1  1805  -0.6649  -0.5682   0.1153    45    43    44    0.0   -0.9   -0.4     4     9     5   0.000     0     0  0
    1  1806   0.0684  -0.4009  -0.1152    45    44    45    0.0   -0.4    0.0    12     5     7   0.000     0     0  0
    1  1807   0.6387   0.3075  -0.0117    45    44    45    0.0   -0.4    0.0     9     9    14   0.000     0     0  0
    1  1808   0.6237  -0.6573  -0.1686    44    44    45   -0.4   -0.4    0.0     5     2     4   0.000     0     0  0
    1  1809  -0.1479   0.0933  -0.0516    45    44    45    0.0   -0.4    0.0    13     8    14   0.000     0     0  0
    1  1810  -0.2529   0.4678  -0.0040    45    44    45    0.0   -0.4    0.0    10     9    18   0.000     0     0  0
    1  1811  -0.3148  -0.2961  -0.0188    45    44    45    0.0   -0.4    0.0     4     6    11   0.000     0     0  0
    1  1812  -0.4213  -0.7932   0.1488    45    44    45    0.0   -0.4    0.0     6     5     3   0.000     0     0  0
    1  1813  -0.7943   0.0397   0.0568    45    44    45    0.0   -0.4    0.0     3     3     6   0.000     0     0  0
    1  1814  -0.4965   0.1436   0.0030    44    44    45   -0.4   -0.4    0.0     9     6    10   0.000     0     0  0
    1  1815  -0.3636  -0.4965   0.0213    45    44    45    0.0   -0.4    0.0     6     8     5   0.000     0     0  0
    1  1816  -0.5253  -0.0860   0.0451    45    44    45    0.0   -0.4    0.0     4     6     6   0.000     0     0  0
    1  1817  -0.0091  -0.3148  -0.1360    46    44    45    0.4   -0.4    0.0     7    10     7   0.000     0     0  0
    1  1818  -0.3113   0.1303   0.1330    45    44    45    0.0   -0.4    0.0     9     2     7   0.020     0     0  0
    1  1819   0.4641  -0.8876  -0.0941    45    44    45    0.0   -0.4    0.0     6    11    11   0.000     0     0  0
    1  1820  -0.6054   0.4581   0.1629    45    44    45    0.0   -0.4    0.0     6    14    10   0.000     0     0  0
    1  1821   0.7843  -0.6532  -0.1391    45    44    45    0.0   -0.4    0.0    19     8     4   0.000     0     0  0
    1  1822   0.1480   0.1550  -0.0188    45    45    46    0.0    0.0    0.4     3     8    16   0.010     0     0  0
    1  1823   0.8142   0.1225  -0.0760    45    44    45    0.0   -0.4    0.0     6    14     3   0.000     0     0  0
    1  1824   0.7717   0.0844  -0.0201    45    44    45    0.0   -0.4    0.0     6     9     8   0.010     0     0  0
    1  1825   0.3217  -0.3363  -0.0089    45    44    45    0.0   -0.4    0.0     4     4     4   0.000     0     0  0
    1  1826   0.3529  -0.2553  -0.1569    46    44    45    0.4   -0.4    0.0     5     9    16   0.000     0     0  0
    1  1827   0.1341  -0.4437  -0.1442    45    45    45    0.0    0.0    0.0     8     8     1   0.000     0     0  0
    1  1828  -0.2705  -0.5900  -0.0123    44    44    45   -0.4   -0.4    0.0    10     4    11   0.000     0     0  0
    1  1829  -0.1614  -0.9609   0.1198    45    43    45    0.0   -0.9    0.0    10     9    10   0.000     0     0  0
    1  1830  -0.7794   0.0809   0.0850    45    45    45    0.0    0.0    0.0    13     6     8   0.000     0     0  0
    1  1831  -0.3649   0.3175   0.1636    45    44    45    0.0   -0.4    0.0     3     5    10   0.000     0     0  0
    1  1832   0.4925  -0.2675  -0.1207    45    44    45    0.0   -0.4    0.0     3    12    12   0.010     0     0  0
    1  1833  -1.0017  -0.0378   0.0826    45    45    45    0.0    0.0    0.0     8     2     7   0.000     0     0  0
    1  1834  -0.0005   0.5687  -0.0436    45    44    45    0.0   -0.4    0.0    10     6     7   0.000     0     0  0
    1  1835   0.0709   0.8898  -0.0339    44    44    45   -0.4   -0.4    0.0     5     2     7   0.000     0     0  0
    1  1836  -0.8158  -0.1136   0.0626    45    44    45    0.0   -0.4    0.0     5    10     6   0.000     0     0  0
    1  1837   0.5076   0.3684  -0.0384    45    43    45    0.0   -0.9    0.0     7     7     2   0.000     0     0  0
    1  1838   0.0470  -1.0618   0.0371    45    44    45    0.0   -0.4    0.0     2     4     4   0.000     0     0  0
    1  1839  -0.5815   0.2058   0.0476    44    44    45   -0.4   -0.4    0.0    10     3     2   0.000     0     0  0
    1  1840  -0.2897   0.4347   0.0392    45    44    45    0.0   -0.4    0.0     2     8     6   0.000     0     0  0
    1  1841   0.6454   0.2735  -0.0009    45    44    45    0.0   -0.4    0.0     7     4     8   0.000     0     0  0
    1  1842  -0.0863   0.2559   0.0079    45    45    45    0.0    0.0    0.0     5     8     3   0.000     0     0  0
    1  1843   0.2282  -0.5304  -0.0052    45    44    45    0.0   -0.4    0.0     9     6     1   0.000     0     0  0
    1  1844   0.6209  -0.7092  -0.1118    45    44    45    0.0   -0.4    0.0    10     3     4   0.000     0     0  0
    1  1845   0.0438   0.3417   0.0903    44    44    44   -0.4   -0.4   -0.4    10     3    19   0.000     0     0  0
    1  1846  -0.8355   0.1025   0.0780    44    44    45   -0.4   -0.4    0.0     1    10     4   0.000     0     0  0
    1  1847  -0.3798   0.1149   0.0918    45    44    44    0.0   -0.4   -0.4     4     1     9   0.000     0     0  0
    1  1848  -0.0319   0.0179   0.1731    45    44    46    0.0   -0.4    0.4    12    12     6   0.000     0     0  0
    1  1849   0.0738   0.9226  -0.0711    45    44    45    0.0   -0.4    0.0     9     9    12   0.000     0     0  0
    1  1850  -0.1092   0.5898  -0.0855    45    44    45    0.0   -0.4    0.0     5     6    11   0.020     0     0  0
    1  1851  -0.5761  -0.4242  -0.0136    45    44    45    0.0   -0.4    0.0     3     4     5   0.000     0     0  0
    1  1852   0.1679  -0.0879   0.0256    44    44    45   -0.4   -0.4    0.0    13     4     9   0.000     0     0  0
    1  1853  -0.2863   0.1800   0.1286    44    44    45   -0.4   -0.4    0.0     4    11     8   0.000     0     0  0
    1  1854  -0.0866  -0.6465   0.0086    44    45    45   -0.4    0.0    0.0     7     6    19   0.000     0     0  0
    1  1855   0.2789   0.3164   0.0725    45    44    45    0.0   -0.4    0.0     2     2     9   0.000     0     0  0
    1  1856   0.1864  -0.0918   0.0257    44    43    45   -0.4   -0.9    0.0     5     9     6   0.000     0     0  0
    1  1857  -0.7203   0.4106   0.1606    44    44    45   -0.4   -0.4    0.0     9     8     5   0.000     0     0  0
    1  1858   0.0206  -0.4087   0.1199    45    44    45    0.0   -0.4    0.0     8     4     5   0.000     0     0  0
    1  1859   0.2475   0.1779  -0.0471    45    45    46    0.0    0.0    0.4     4     4     0   0.000     0     0  0
    1  1860   0.3990   0.2066   0.0357    45    45    45    0.0    0.0    0.0     1     2    11   0.000     0     0  0
    1  1861   0.2474   0.3032  -0.0897    45    44    45    0.0   -0.4    0.0    10    10     3   0.010     0     0  0
    1  1862   0.0570  -0.6329   0.0099    44    44    44   -0.4   -0.4   -0.4     2     6    18   0.010     0     0  0
    1  1863   0.6598  -0.2504  -0.0232    45    44    45    0.0   -0.4    0.0    12     1     7   0.000     0     0  0
    1  1864  -0.2592   0.2010   0.1828    46    44    45    0.4   -0.4    0.0     5    12     6   0.000     0     0  0
    1  1865   0.0592  -0.9941   0.0073    45    45    45    0.0    0.0    0.0     7     7     8   0.000     0     0  0
    1  1866  -0.4202  -0.5516   0.0063    45    45    45    0.0    0.0    0.0     2     6    11   0.000     0     0  0
    1  1867  -0.4173   0.2169  -0.0287    45    44    45    0.0   -0.4    0.0     9    10     4   0.000     0     0  0
    1  1868  -0.4012  -0.2043   0.0651    45    44    45    0.0   -0.4    0.0     6     6     6   0.000     0     0  0
    1  1869   0.1877  -0.6216  -0.0670    44    44    45   -0.4   -0.4    0.0     6     6     9   0.000     0     0  0
    1  1870  -0.1582  -0.6853   0.0150    45    45    45    0.0    0.0    0.0     5     7     8   0.020     0     0  0
    1  1871  -0.3461   0.4042  -0.0671    44    44    45   -0.4   -0.4    0.0    11     4     5   0.000     0     0  0
    1  1872   0.4166   0.8026  -0.0847    45    44    45    0.0   -0.4    0.0     6     4    14   0.010     0     0  0
    1  1873  -0.4107  -0.4257   0.0493    45    44    45    0.0   -0.4    0.0     4    13    10   0.000     0     0  0
    1  1874  -0.4246   0.4640   0.0097    44    45    45   -0.4    0.0    0.0     3    10    14   0.000     0     0  0
    1  1875  -0.0054   0.0238   0.0720    44    44    45   -0.4   -0.4    0.0     6     2     7   0.000     0     0  0
    1  1876  -0.3328  -0.3744   0.0942    45    44    45    0.0   -0.4    0.0    11    11     8   0.000     0     0  0
    1  1877   0.0195  -0.1148   0.0438    45    44    44    0.0   -0.4   -0.4     4     2     8   0.000     0     0  0
    1  1878  -0.6420   0.4930   0.1203    45    44    45    0.0   -0.4    0.0     1     5     2   0.000     0     0  0
    1  1879   0.3300   0.6428  -0.0992    45    44    45    0.0   -0.4    0.0    11     7    10   0.000     0     0  0
    1  1880   0.1502  -0.6399  -0.0897    45    44    45    0.0   -0.4    0.0     6     5     3   0.000     0     0  0
    1  1881  -0.1346   0.4056  -0.0893    45    44    45    0.0   -0.4    0.0     2     6     6   0.000     0     0  0
    1  1882   0.1027   0.1313  -0.0109    45    44    45    0.0   -0.4    0.0     9    11     2   0.000     0     0  0
    1  1883  -0.5022  -0.7089   0.1458    45    44    45    0.0   -0.4    0.0     3     7    12   0.000     0     0  0
    1  1884  -0.0571  -0.0079  -0.0245    45    44    45    0.0   -0.4    0.0     3     6     6   0.000     0     0  0
    1  1885   0.2370  -0.4224   0.0509    45    44    45    0.0   -0.4    0.0     6     9     2   0.000     0     0  0
    1  1886  -0.0447   0.2825  -0.1130    45    44    45    0.0   -0.4    0.0    17    10     4   0.000     0     0  0
    1  1887  -0.3270   0.2897  -0.0272    45    45    45    0.0    0.0    0.0     6     1     2   0.000     0     0  0
    1  1888   0.2818  -0.0298   0.1431    44    44    45   -0.4   -0.4    0.0     5     5     5   0.000     0     0  0
    1  1889   0.4346  -0.5800  -0.0482    45    44    45    0.0   -0.4    0.0     7     5     4   0.000     0     0  0
    1  1890  -0.5923   0.3688   0.1480    45    44    44    0.0   -0.4   -0.4     6     2     9   0.020     0     0  0
    1  1891   0.4806  -0.6926  -0.1409    45    45    45    0.0    0.0    0.0     3    13    11   0.000     0     0  0
    1  1892  -0.0082   0.1959   0.1339    45    44    45    0.0   -0.4    0.0    16     8     4   0.000     0     0  0
    1  1893   0.0302   0.0755  -0.1302    45    44    45    0.0   -0.4    0.0     1     7     7   0.000     0     0  0
    1  1894  -0.4103   0.0341   0.1150    45    44    45    0.0   -0.4    0.0    15     3     6   0.000     0     0  0
    1  1895   0.3805   0.6335  -0.1221    45    43    45    0.0   -0.9    0.0     7     7     7   0.000     0     0  0
    1  1896   0.0580   0.1091  -0.0163    45    44    45    0.0   -0.4    0.0     8     4     7   0.010     0     0  0
    1  1897   0.7402   0.4337  -0.0407    44    44    45   -0.4   -0.4    0.0     5     9     4   0.000     0     0  0
    1  1898  -0.7438  -0.5249   0.0932    45    44    45    0.0   -0.4    0.0     5     5     5   0.000     0     0  0
    1  1899   0.0158  -0.7096  -0.0257    45    44    45    0.0   -0.4    0.0     7     6     1   0.020     0     0  0
    1  1900   0.4470  -0.1680  -0.0949    45    44    45    0.0   -0.4    0.0     9     5     9   0.000     0     0  0
    1  1901  -0.1186   0.1235   0.0068    44    44    45   -0.4   -0.4    0.0     3     5     3   0.000     0     0  0
    1  1902   0.2504  -0.2291   0.0541    45    44    45    0.0   -0.4    0.0     0     2     8   0.000     0     0  0
    1  1903   0.1370  -0.0481  -0.1164    45    45    45    0.0    0.0    0.0     2     3     7   0.000     0     0  0
    1  1904  -0.0962   0.4216   0.0172    45    44    45    0.0   -0.4    0.0    15     8    10   0.000     0     0  0
    1  1905  -0.6096  -0.7251   0.0984    45    44    45    0.0   -0.4    0.0     8     8     3   0.000     0     0  0
    1  1906  -0.4557  -0.1321  -0.0502    44    45    45   -0.4    0.0    0.0     7    10    13   0.000     0     0  0
    1  1907  -0.1009   0.7363  -0.0475    45    44    45    0.0   -0.4    0.0     7     7     7   0.000     0     0  0
    1  1908   0.0468  -0.0751   0.0309    45    44    45    0.0   -0.4    0.0    11     7     4   0.000     0     0  0
    1  1909  -0.1806  -0.0710   0.0076    45    44    45    0.0   -0.4    0.0    13     6     2   0.000     0     0  0
    1  1910   0.3874  -0.3254  -0.0992    45    45    45    0.0    0.0    0.0     4     5     6   0.030     0     0  0
    1  1911   0.5207   0.3204  -0.0130    45    44    45    0.0   -0.4    0.0     8     2     7   0.010     0     0  0
    1  1912   0.3533   0.3980   0.0018    45    45    45    0.0    0.0    0.0    16    12     1   0.010     0     0  0
    1  1913   0.4875   0.3969  -0.0454    45    45    45    0.0    0.0    0.0     7     3     9   0.010     0     0  0
    1  1914   0.1382   0.0349   0.1331    45    44    45    0.0   -0.4    0.0     8     5    11   0.000     0     0  0
    1  1915   0.8393   0.3343  -0.0847    45    44    45    0.0   -0.4    0.0     3    14    11   0.010     0     0  0
    1  1916   0.0264  -0.1699  -0.1067    45    44    45    0.0   -0.4    0.0     4     7     4   0.000     0     0  0
    1  1917   0.6438   0.2735   0.0246    45    44    45    0.0   -0.4    0.0    10     6     5   0.000     0     0  0
    1  1918   0.3928   0.1780  -0.1354    45    43    46    0.0   -0.9    0.4     3     6     8   0.000     0     0  0
    1  1919  -0.0998   0.1808   0.2177    45    44    45    0.0   -0.4    0.0     7    11     4   0.000     0     0  0
    1  1920  -0.7058   0.2116   0.1302    45    44    45    0.0   -0.4    0.0     9     1     7   0.000     0     0  0
    1  1921  -0.1135  -0.1576  -0.0043    44    44    45   -0.4   -0.4    0.0     4     1     1   0.020     0     0  0
    1  1922   0.7433   0.3020  -0.1197    45    44    44    0.0   -0.4   -0.4    18    10    15   0.000     0     0  0
    1  1923  -0.1749  -0.1038   0.0705    45    44    45    0.0   -0.4    0.0     4    16    10   0.000     0     0  0
    1  1924  -0.6196  -0.2967   0.0088    45    45    45    0.0    0.0    0.0    11    13     2   0.000     0     0  0
    1  1925   0.0618  -0.2309   0.1361    45    45    44    0.0    0.0   -0.4     9     1     4   0.000     0     0  0
    1  1926   0.2109  -0.6535  -0.0800    45    45    45    0.0    0.0    0.0     7     4     7   0.000     0     0  0
    1  1927  -0.2815  -0.6040   0.0041    45    44    45    0.0   -0.4    0.0     2     5     2   0.000     0     0  0
    1  1928  -0.2082  -0.0194  -0.0326    45    44    45    0.0   -0.4    0.0     8     8     7   0.000     0     0  0
    1  1929  -0.2001  -0.4086  -0.0711    45    44    45    0.0   -0.4    0.0     5     1     9   0.000     0     0  0
    1  1930   0.2291  -0.7878  -0.0789    45    44    45    0.0   -0.4    0.0     5     6     7   0.000     0     0  0
    1  1931  -0.5981   0.1610   0.1093    45    44    45    0.0   -0.4    0.0    18     7     3   0.000     0     0  0
    1  1932  -0.0516  -0.1564  -0.1211    45    44    45    0.0   -0.4    0.0     9     2     8   0.000     0     0  0
    1  1933   0.3379   0.1609  -0.0053    45    45    45    0.0    0.0    0.0     5     9     3   0.000     0     0  0
    1  1934  -0.9047   0.5809   0.1349    45    44    45    0.0   -0.4    0.0     5    10     2   0.000     0     0  0
    1  1935  -0.3072   0.0572  -0.0269    45    44    45    0.0   -0.4    0.0     5    11     8   0.000     0     0  0
    1  1936  -0.5926  -0.1914  -0.0349    44    44    46   -0.4   -0.4    0.4     6     8     5   0.000     0     0  0
    1  1937  -0.0686   0.3080   0.0376    45    44    45    0.0   -0.4    0.0     4     2     9   0.000     0     0  0
    1  1938   0.1085  -0.1172   0.1010    45    44    44    0.0   -0.4   -0.4     5     1     8   0.000     0     0  0
    1  1939   0.2477  -0.2055   0.0364    45    44    45    0.0   -0.4    0.0     2    13     3   0.000     0     0  0
    1  1940  -0.4753  -0.2733   0.1615    44    44    45   -0.4   -0.4    0.0     5    16     3   0.000     0     0  0
    1  1941   0.2878   0.3774  -0.1325    45    44    45    0.0   -0.4    0.0     6    12     1   0.000     0     0  0
    1  1942  -0.4474  -0.0895  -0.0344    45    44    45    0.0   -0.4    0.0     7     5    13   0.000     0     0  0
    1  1943   0.2809   0.9948  -0.1305    45    44    45    0.0   -0.4    0.0     3     2     2   0.000     0     0  0
    1  1944  -0.5342  -0.1203   0.0009    45    44    45    0.0   -0.4    0.0     4     8     2   0.000     0     0  0
    1  1945  -0.3914  -0.1101  -0.1328    45    44    45    0.0   -0.4    0.0     3    11     4   0.000     0     0  0
    1  1946   0.6282  -0.1441  -0.0886    44    44    44   -0.4   -0.4   -0.4     2    12     3   0.000     0     0  0
    1  1947   0.5207   0.1534   0.0049    44    44    45   -0.4   -0.4    0.0     7     4     4   0.030     0     0  0
    1  1948   0.6956  -0.0371  -0.0953    45    44    45    0.0   -0.4    0.0    10     3     3   0.000     0     0  0
    1  1949   0.5895  -0.1170   0.0321    45    44    45    0.0   -0.4    0.0     6    10     8   0.000     0     0  0
    1  1950  -0.2085   0.6435   0.0084    44    45    45   -0.4    0.0    0.0     9     4     1   0.000     0     0  0
    1  1951   0.1304  -0.0495  -0.0719    45    44    45    0.0   -0.4    0.0    18     4     5   0.000     0     0  0
    1  1952   0.0272   0.2896   0.0358    44    44    45   -0.4   -0.4    0.0     7    10     8   0.000     0     0  0
    1  1953  -0.6603  -0.2210   0.1189    45    45    45    0.0    0.0    0.0     6     8     4   0.000     0     0  0
    1  1954  -0.0442  -0.2351  -0.0782    45    44    45    0.0   -0.4    0.0     4     1     8   0.000     0     0  0
    1  1955   0.1191  -0.6260  -0.0263    45    44    45    0.0   -0.4    0.0    12     3    12   0.000     0     0  0
    1  1956  -0.5179   0.3593   0.0728    45    44    45    0.0   -0.4    0.0     5    13     8   0.000     0     0  0
    1  1957  -0.1611  -0.4211   0.1570    45    44    45    0.0   -0.4    0.0    13    11     4   0.000     0     0  0
    1  1958   0.2873   0.3157  -0.0688    45    44    45    0.0   -0.4    0.0     6    10     5   0.000     0     0  0
    1  1959  -0.9111  -0.2782   0.0843    45    44    44    0.0   -0.4   -0.4     5    11     5   0.000     0     0  0
    1  1960   0.5328   0.4629  -0.0044    45    44    45    0.0   -0.4    0.0     3     9     4   0.000     0     0  0
    1  1961   0.5192  -0.5477  -0.0961    45    44    46    0.0   -0.4    0.4     7     8     2   0.000     0     0  0
    1  1962  -0.2701   0.9596   0.0095    45    44    45    0.0   -0.4    0.0     3     7     3   0.000     0     0  0
    1  1963  -0.5440  -0.1444   0.0954    45    44    45    0.0   -0.4    0.0     7     7     3   0.000     0     0  0
    1  1964   0.0718   0.0012  -0.1424    45    44    46    0.0   -0.4    0.4     6     8     1   0.000     0     0  0
    1  1965  -0.9015  -0.2656   0.0408    45    43    45    0.0   -0.9    0.0     5     1     3   0.000     0     0  0
    1  1966  -0.0121  -0.3602   0.1343    44    44    45   -0.4   -0.4    0.0     0     8     5   0.000     0     0  0
    1  1967   0.9891  -0.1118  -0.1085    44    44    45   -0.4   -0.4    0.0     5     8     5   0.000     0     0  0
    1  1968  -0.4486   0.2646   0.0795    45    44    44    0.0   -0.4   -0.4     1    11    11   0.000     0     0  0
    1  1969  -0.2514  -0.0381   0.0082    45    44    45    0.0   -0.4    0.0     6    12     7   0.000     0     0  0
    1  1970  -0.0851  -0.3350  -0.0770    44    45    45   -0.4    0.0    0.0     6    15     7   0.010     0     0  0
    1  1971   0.4697  -0.3272   0.0134    44    43    45   -0.4   -0.9    0.0    13     7     9   0.000     0     0  0
    1  1972   0.4707   0.2298  -0.0252    44    44    45   -0.4   -0.4    0.0    14     5    11   0.000     0     0  0
    1  1973  -0.3435  -0.3357   0.0399    45    44    46    0.0   -0.4    0.4    14     8     7   0.000     0     0  0
    1  1974  -0.0006   0.1933  -0.1458    45    44    45    0.0   -0.4    0.0     4     9     6   0.000     0     0  0
    1  1975   0.1396   0.7700  -0.0813    45    44    45    0.0   -0.4    0.0     4     5     7   0.000     0     0  0
    1  1976   0.0099  -0.6335  -0.0684    44    44    45   -0.4   -0.4    0.0     6    14     6   0.000     0     0  0
    1  1977  -0.4021   0.5790   0.0745    45    44    45    0.0   -0.4    0.0    11     5    17   0.000     0     0  0
    1  1978  -0.1153  -0.6474   0.1630    45    44    45    0.0   -0.4    0.0     9     7     4   0.000     0     0  0
    1  1979   0.8194  -0.0702  -0.0798    45    44    45    0.0   -0.4    0.0    13    11     9   0.000     0     0  0
    1  1980  -0.0205   0.1773   0.0558    45    44    45    0.0   -0.4    0.0     5     6     9   0.000     0     0  0
    1  1981  -0.0704  -0.6525   0.1266    45    44    45    0.0   -0.4    0.0     1     7    15   0.000     0     0  0
    1  1982   0.1065  -0.4073  -0.0620    45    44    45    0.0   -0.4    0.0     5     3    14   0.000     0     0  0
    1  1983   0.2821   0.7941  -0.1238    45    44    45    0.0   -0.4    0.0     5     5     6   0.010     0     0  0
    1  1984  -0.2108  -0.1033  -0.0754    45    45    45    0.0    0.0    0.0     6    16     6   0.000     0     0  0
    1  1985  -0.0772   0.0856  -0.0768    45    43    45    0.0   -0.9    0.0     3    19     4   0.000     0     0  0
    1  1986  -0.1016  -0.4416   0.1450    45    44    45    0.0   -0.4    0.0     6     7     4   0.000     0     0  0
    1  1987  -0.1076  -0.3884  -0.1067    45    44    45    0.0   -0.4    0.0    12     7     4   0.000     0     0  0
    1  1988  -0.0277  -0.2993  -0.0384    45    44    45    0.0   -0.4    0.0     7     2     9   0.000     0     0  0
    1  1989   0.4409   0.1561  -0.1686    46    45    45    0.4    0.0    0.0    10     3     5   0.000     0     0  0
    1  1990   0.3777  -0.2024  -0.1794    45    44    45    0.0   -0.4    0.0     5     3    10   0.000     0     0  0
    1  1991   0.3786   0.0459  -0.0803    45    44    45    0.0   -0.4    0.0     8     7     7   0.000     0     0  0
    1  1992   0.3621  -0.2589  -0.1689    44    44    45   -0.4   -0.4    0.0    15     6     7   0.000     0     0  0
    1  1993  -0.3465  -0.1435   0.1362    44    44    44   -0.4   -0.4   -0.4     4    10     7   0.000     0     0  0
    1  1994  -0.0221   0.0250   0.0072    44    44    45   -0.4   -0.4    0.0     9     5     4   0.000     0     0  0
    1  1995  -0.2800  -0.7597   0.1070    45    44    45    0.0   -0.4    0.0     6    10     5   0.000     0     0  0
    1  1996   0.9319   0.0884  -0.0785    45    45    45    0.0    0.0    0.0     1     4    10   0.000     0     0  0
    1  1997  -0.6307  -0.5477   0.0355    45    44    45    0.0   -0.4    0.0     6    15     4   0.000     0     0  0
    1  1998   0.7551   0.4737  -0.1247    45    43    44    0.0   -0.9   -0.4    10     1     8   0.000     0     0  0
    1  1999  -0.3306   0.1530  -0.0483    45    44    45    0.0   -0.4    0.0     5    14     5   0.000     0     0  0
    1  2000   0.3808   0.5858   0.0061    44    44    45   -0.4   -0.4    0.0     8     3     7   0.000     0     0  0
    1  2001  -0.1949   0.2172  -0.1272    44    45    45   -0.4    0.0    0.0     0    13     1   0.000     0     0  0
    1  2002  -0.0536   0.5094  -0.0940    45    45    45    0.0    0.0    0.0     9    12     9   0.000     0     0  0
    1  2003  -0.7176  -0.1287   0.0200    45    44    45    0.0   -0.4    0.0     7     7     6   0.000     0     0  0
    1  2004   0.0391   0.1380  -0.1646    45    44    45    0.0   -0.4    0.0     8     8     9   0.000     0     0  0
    1  2005   0.3514   0.1492   0.0908    45    44    45    0.0   -0.4    0.0     6     9     8   0.000     0     0  0
    1  2006   0.3833   0.0238   0.0246    44    45    44   -0.4    0.0   -0.4     3     8     7   0.000     0     0  0
    1  2007  -0.5375   0.4140   0.0847    45    44    45    0.0   -0.4    0.0     2     1     3   0.000     0     0  0
    1  2008   0.5853  -0.2364  -0.0357    45    44    45    0.0   -0.4    0.0     2     5     7   0.000     0     0  0
    1  2009  -0.2449  -0.4957   0.1501    45    44    45    0.0   -0.4    0.0     3     4     0   0.000     0     0  0
    1  2010   0.5529  -0.2528   0.0014    45    45    44    0.0    0.0   -0.4     5     9     6   0.000     0     0  0
    1  2011  -0.1726  -1.1058   0.0946    45    44    45    0.0   -0.4    0.0    15     2     7   0.000     0     0  0
    1  2012   0.6277  -0.2376  -0.0820    45    44    45    0.0   -0.4    0.0     0    14     1   0.000     0     0  0
    1  2013  -0.4622   0.5506   0.0214    45    44    45    0.0   -0.4    0.0     4     7     5   0.000     0     0  0
    1  2014  -0.4019  -0.0563   0.1581    44    44    45   -0.4   -0.4    0.0    14     3     9   0.000     0     0  0
    1  2015  -0.3769   0.3589  -0.0313    45    43    45    0.0   -0.9    0.0     6     4     6   0.020     0     0  0
    1  2016  -0.0071   0.4962   0.0753    45    44    45    0.0   -0.4    0.0     2    10     9   0.000     0     0  0
    1  2017   0.5747  -0.8448  -0.1473    45    44    45    0.0   -0.4    0.0    11     6    15   0.000     0     0  0
    1  2018   0.4079  -0.1608  -0.0614    45    44    45    0.0   -0.4    0.0     8     4     4   0.000     0     0  0
    1  2019  -0.0576   0.0340   0.1850    45    45    45    0.0    0.0    0.0    12    14     6   0.000     0     0  0
    1  2020   0.3441  -0.8645  -0.0287    45    45    45    0.0    0.0    0.0     3    16     2   0.000     0     0  0
    1  2021   0.0755   0.6516  -0.1190    45    44    45    0.0   -0.4    0.0     4     9    14   0.000     0     0  0
    1  2022  -0.0159   0.4518  -0.0307    44    44    45   -0.4   -0.4    0.0     3     4     4   0.000     0     0  0
    1  2023  -0.0627  -0.4113   0.1891    45    44    45    0.0   -0.4    0.0     6     4     3   0.000     0     0  0
    1  2024   0.1783   0.1525   0.0122    45    44    45    0.0   -0.4    0.0    10     4     3   0.010     0     0  0
    1  2025  -0.6863   0.1167   0.0271    45    44    45    0.0   -0.4    0.0     4     6     0   0.000     0     0  0
    1  2026  -0.4045   0.0986   0.0829    44    45    45   -0.4    0.0    0.0     1     8     6   0.000     0     0  0
    1  2027  -0.5281  -0.4738  -0.0011    45    45    44    0.0    0.0   -0.4     1     7     0   0.000     0     0  0
    1  2028   0.3757  -0.4315  -0.0409    45    44    45    0.0   -0.4    0.0     6    10     1   0.000     0     0  0
    1  2029  -0.4946  -0.0519  -0.0688    45    44    45    0.0   -0.4    0.0     3     2     8   0.000     0     0  0
    1  2030  -0.0294   0.3913   0.1113    45    44    45    0.0   -0.4    0.0     9     4     4   0.000     0     0  0
    1  2031   0.0387   0.3802  -0.0162    45    44    45    0.0   -0.4    0.0     9    11     7   0.010     0     0  0
    1  2032  -0.7050   0.3586   0.1316    45    44    45    0.0   -0.4    0.0     9     8    13   0.000     0     0  0
    1  2033  -0.1979  -0.1344  -0.0790    45    45    45    0.0    0.0    0.0     8     2     9   0.000     0     0  0
    1  2034   0.8689  -0.1208  -0.1120    44    44    45   -0.4   -0.4    0.0     9     6    11   0.000     0     0  0
    1  2035   0.3616   0.2756  -0.0939    44    44    45   -0.4   -0.4    0.0     5     7     5   0.000     0     0  0
    1  2036   0.3376  -0.1120   0.1129    45    44    45    0.0   -0.4    0.0     4     8     5   0.000     0     0  0
    1  2037  -0.7813  -0.4106   0.0814    44    44    44   -0.4   -0.4   -0.4     9     3     5   0.000     0     0  0
    1  2038   0.2995  -0.2788   0.0417    45    44    45    0.0   -0.4    0.0     7     3     5   0.010     0     0  0
    1  2039  -0.1578   0.2863   0.1534    45    44    46    0.0   -0.4    0.4     5     5     3   0.000     0     0  0
    1  2040   0.1589   0.2153  -0.0310    44    44    44   -0.4   -0.4   -0.4     5     7    11   0.000     0     0  0
    1  2041  -0.1612   0.4443  -0.0794    45    44    45    0.0   -0.4    0.0     6     4    16   0.000     0     0  0
    1  2042   0.2842   0.4838  -0.0103    45    43    45    0.0   -0.9    0.0     7     6     5   0.000     0     0  0
    1  2043   0.2612   0.0301  -0.1434    45    44    45    0.0   -0.4    0.0     6     8     6   0.000     0     0  0
    1  2044   0.7772   0.3352  -0.0863    45    44    45    0.0   -0.4    0.0     3     5     4   0.020     0     0  0
    1  2045  -0.2107   0.5226   0.0848    45    44    45    0.0   -0.4    0.0     2     5     7   0.000     0     0  0
    1  2046   0.3196  -0.0009   0.0706    45    45    45    0.0    0.0    0.0     2     7    20   0.010     0     0  0
    1  2047  -0.3662  -0.5273   0.1661    44    44    45   -0.4   -0.4    0.0     7    10    10   0.000     0     0  0
    1  2048   0.5416  -0.2449  -0.1433    45    44    45    0.0   -0.4    0.0     7     8    14   0.000     0     0  0
    1  2049  -0.0940   0.0116   0.1561    44    44    45   -0.4   -0.4    0.0     3     4     2   0.000     0     0  0
    1  2050  -0.3913  -0.4869   0.1492    45    45    45    0.0    0.0    0.0     4    13     3   0.000     0     0  0
    1  2051  -0.4234  -0.7778   0.1089    45    44    45    0.0   -0.4    0.0     6     6    11   0.000     0     0  0
    1  2052  -0.1438  -0.1969   0.0870    45    44    45    0.0   -0.4    0.0     1     8     5   0.000     0     0  0
    1  2053  -0.1237   0.2533   0.1209    45    44    45    0.0   -0.4    0.0     3     3     9   0.000     0     0  0
    1  2054  -0.0776  -0.2579   0.0121    44    44    45   -0.4   -0.4    0.0     4     5    12   0.000     0     0  0
    1  2055   0.2103  -0.4873  -0.0545    45    44    44    0.0   -0.4   -0.4     7     1     8   0.000     0     0  0
    1  2056   0.1027  -0.1470   0.0045    45    45    45    0.0    0.0    0.0     8     7     5   0.000     0     0  0
    1  2057   0.2594  -0.5490   0.0197    45    44    45    0.0   -0.4    0.0    10     7     8   0.000     0     0  0
    1  2058  -0.0868  -0.9015   0.0185    45    45    45    0.0    0.0    0.0    13    15     5   0.000     0     0  0
    1  2059   0.7391  -0.1148  -0.1003    44    44    45   -0.4   -0.4    0.0     4     7    11   0.000     0     0  0
    1  2060  -0.2146  -0.1146   0.1713    45    44    45    0.0   -0.4    0.0     8    10     7   0.000     0     0  0
    1  2061   0.1851  -0.1628  -0.0456    45    45    45    0.0    0.0    0.0     3     1     5   0.010     0     0  0
    1  2062   0.1725  -0.1407  -0.1957    45    45    45    0.0    0.0    0.0     6    11     8   0.000     0     0  0
    1  2063   0.7712   0.0359  -0.0458    44    44    45   -0.4   -0.4    0.0     5    12     5   0.000     0     0  0
    1  2064   0.5418  -0.8136  -0.0684    44    44    45   -0.4   -0.4    0.0     9     5     8   0.000     0     0  0
    1  2065   0.0883   0.0578  -0.2213    45    44    44    0.0   -0.4   -0.4     6     6     6   0.000     0     0  0
    1  2066   0.5589   0.6428  -0.0802    45    44    46    0.0   -0.4    0.4     3     2    11   0.000     0     0  0
    1  2067   0.6001   0.0518  -0.0802    45    44    45    0.0   -0.4    0.0    11     6    10   0.020     0     0  0
    1  2068  -0.4951   0.1615   0.1475    45    45    45    0.0    0.0    0.0     5    12     0   0.000     0     0  0
    1  2069   0.2651  -0.2901  -0.1865    44    44    45   -0.4   -0.4    0.0     5     6     1   0.000     0     0  0
    1  2070   0.5018  -0.6201  -0.0609    45    44    45    0.0   -0.4    0.0     9     4     5   0.000     0     0  0
    1  2071   0.0905  -0.1557  -0.1515    45    45    45    0.0    0.0    0.0     3     8     6   0.000     0     0  0
    1  2072   0.0668  -0.7963   0.0690    45    44    45    0.0   -0.4    0.0     4     8     6   0.000     0     0  0
    1  2073  -0.0362  -0.8452   0.0692    45    44    45    0.0   -0.4    0.0     8     5     7   0.000     0     0  0
    1  2074  -0.0382   0.2711   0.0006    45    44    45    0.0   -0.4    0.0     7     7     8   0.000     0     0  0
    1  2075  -0.6675  -0.4041   0.1253    45    44    45    0.0   -0.4    0.0    12    13     8   0.000     0     0  0
    1  2076  -0.1667   0.5314   0.1014    45    44    45    0.0   -0.4    0.0     1    11    12   0.000     0     0  0
    1  2077  -0.3927  -0.0266   0.0690    44    44    45   -0.4   -0.4    0.0     2     9     6   0.000     0     0  0
    1  2078  -0.2473   0.0658  -0.1531    45    44    45    0.0   -0.4    0.0     2     3     5   0.000     0     0  0
    1  2079   0.2305   0.1003  -0.1087    44    44    45   -0.4   -0.4    0.0    11     8     2   0.000     0     0  0
    1  2080  -0.0226  -0.7462   0.0857    44    45    45   -0.4    0.0    0.0     5    13     1   0.000     0     0  0
    1  2081   0.0218   0.2903  -0.1043    45    44    45    0.0   -0.4    0.0    15     5    10   0.010     0     0  0
    1  2082   0.6210  -0.8635  -0.1148    45    44    45    0.0   -0.4    0.0     3     8     3   0.000     0     0  0
    1  2083  -0.0322   0.3290  -0.1301    45    44    45    0.0   -0.4    0.0     1     3     9   0.000     0     0  0
    1  2084   0.3173  -0.4364  -0.1968    44    45    44   -0.4    0.0   -0.4     2     4     4   0.000     0     0  0
    1  2085   0.7349   0.1815  -0.0909    45    44    45    0.0   -0.4    0.0     3    10     6   0.000     0     0  0
    1  2086   0.3746   0.0914  -0.0688    45    45    45    0.0    0.0    0.0     7     7     8   0.000     0     0  0
    1  2087  -0.3190  -0.3965   0.0080    45    44    45    0.0   -0.4    0.0     4     7    11   0.000     0     0  0
    1  2088  -0.2866   0.0982   0.0965    45    45    45    0.0    0.0    0.0    11     6    12   0.010     0     0  0
    1  2089   0.4227  -0.3927  -0.0233    45    44    45    0.0   -0.4    0.0     6     7    13   0.000     0     0  0
    1  2090  -0.1869  -0.4444   0.0184    45    45    45    0.0    0.0    0.0     4     7    16   0.000     0     0  0
    1  2091  -0.7734  -0.3758   0.0212    45    44    45    0.0   -0.4    0.0     4     1     3   0.000     0     0  0
    1  2092   0.6112   0.1496  -0.0375    45    44    45    0.0   -0.4    0.0     3     7     1   0.000     0     0  0
    1  2093   0.1381  -0.4158  -0.1559    45    45    45    0.0    0.0    0.0     8    17    10   0.000     0     0  0
    1  2094   0.0393  -0.8860   0.0091    45    44    44    0.0   -0.4   -0.4     3     6     7   0.000     0     0  0
    1  2095   0.0205  -0.5986  -0.0419    45    44    45    0.0   -0.4    0.0     4     8     3   0.010     0     0  0
    1  2096   1.0758   0.1485  -0.0836    44    44    46   -0.4   -0.4    0.4    12     0     3   0.010     0     0  0
    1  2097  -0.2704  -0.4707   0.1224    45    44    45    0.0   -0.4    0.0    11     6     4   0.000     0     0  0
    1  2098  -0.3955  -0.2227   0.0798    45    44    45    0.0   -0.4    0.0     6     8     3   0.000     0     0  0
    1  2099  -0.3654  -0.4377   0.0848    45    44    45    0.0   -0.4    0.0    11     5    11   0.000     0     0  0
    1  2100  -0.1980  -0.6552  -0.0039    44    44    45   -0.4   -0.4    0.0     5     6     7   0.000     0     0  0
    1  2101  -0.5618   0.3411   0.0605    45    45    45    0.0    0.0    0.0     8     5     5   0.000     0     0  0
    1  2102   0.1020   0.3866  -0.0924    45    44    45    0.0   -0.4    0.0     5     8    19   0.000     0     0  0
    1  2103   0.0299   1.0688  -0.0669    45    44    44    0.0   -0.4   -0.4     5    12     9   0.000     0     0  0
    1  2104   0.5766  -0.4391  -0.0260    45    44    45    0.0   -0.4    0.0     8     3     8   0.000     0     0  0
    1  2105   0.1495   0.2132   0.1215    45    45    45    0.0    0.0    0.0     0     4     8   0.000     0     0  0
    1  2106   0.2276   0.2991  -0.0557    45    44    45    0.0   -0.4    0.0     7     6     0   0.000     0     0  0
    1  2107  -0.1958  -0.2534   0.1751    45    44    45    0.0   -0.4    0.0     1     9    11   0.000     0     0  0
    1  2108  -0.1057   0.1723   0.1033    45    44    44    0.0   -0.4   -0.4     6     7     5   0.000     0     0  0
    1  2109   0.7434   0.5596  -0.1053    45    44    45    0.0   -0.4    0.0     7     1     4   0.000     0     0  0
    1  2110   0.9681   0.1267  -0.0364    45    44    45    0.0   -0.4    0.0     1    10     6   0.000     0     0  0
    1  2111  -0.2618  -0.4091  -0.0444    45    44    44    0.0   -0.4   -0.4    16     4    11   0.000     0     0  0
    1  2112  -0.4939   0.1400   0.0252    45    44    46    0.0   -0.4    0.4     8     1     4   0.000     0     0  0
    1  2113  -0.4151   0.0499  -0.0289    45    44    45    0.0   -0.4    0.0     7     4     1   0.010     0     0  0
    1  2114   0.1814  -0.3579  -0.1345    45    44    45    0.0   -0.4    0.0     1    12    11   0.000     0     0  0
    1  2115   0.0602  -0.9306  -0.0144    45    44    45    0.0   -0.4    0.0     3     4     7   0.000     0     0  0
    1  2116   0.4769  -0.4565  -0.0236    45    44    45    0.0   -0.4    0.0     6    12     7   0.000     0     0  0
    1  2117  -0.3493  -0.2642   0.0393    45    44    46    0.0   -0.4    0.4     4     2     6   0.000     0     0  0
    1  2118   0.4062  -0.3110   0.0410    45    44    45    0.0   -0.4    0.0     3     8    11   0.010     0     0  0
    1  2119  -0.1277  -0.0341   0.0667    45    44    45    0.0   -0.4    0.0     8     6     5   0.000     0     0  0
    1  2120  -0.2942  -0.0892   0.1084    45    45    45    0.0    0.0    0.0     2     8     8   0.000     0     0  0
    1  2121   0.1704  -0.0831   0.0690    44    44    45   -0.4   -0.4    0.0    10     3     1   0.000     0     0  0
    1  2122  -0.0193   0.9809  -0.0473    45    44    45    0.0   -0.4    0.0     1     4     1   0.000     0     0  0
    1  2123   0.4597  -0.2187  -0.0298    45    44    45    0.0   -0.4    0.0    11     8     6   0.000     0     0  0
    1  2124  -0.1228   0.6450  -0.0948    44    44    45   -0.4   -0.4    0.0     5     4     5   0.000     0     0  0
    1  2125  -0.5445  -0.4213   0.0118    45    44    45    0.0   -0.4    0.0    12    10     9   0.000     0     0  0
    1  2126   0.1130  -0.5584  -0.0471    45    44    45    0.0   -0.4    0.0     9     4     1   0.000     0     0  0
    1  2127   0.2441  -0.1611   0.1234    45    44    44    0.0   -0.4   -0.4     5     8     5   0.000     0     0  0
    1  2128  -0.2449  -0.6577   0.1534    45    44    45    0.0   -0.4    0.0    15     8     1   0.010     0     0  0
    1  2129  -0.2499   0.7202   0.0426    45    44    45    0.0   -0.4    0.0     2     5     1   0.000     0     0  0
    1  2130   0.8236   0.2604  -0.0052    45    44    45    0.0   -0.4    0.0     3     4    19   0.000     0     0  0
    1  2131  -0.1661  -0.5949   0.1018    45    44    45    0.0   -0.4    0.0    20     6    10   0.000     0     0  0
    1  2132   0.1204  -0.1614  -0.2127    45    45    45    0.0    0.0    0.0     5    13     5   0.000     0     0  0
    1  2133  -0.0384  -0.4069   0.1176    45    44    45    0.0   -0.4    0.0     5     9     0   0.000     0     0  0
    1  2134  -0.6072   0.3457   0.0209    45    44    45    0.0   -0.4    0.0     6     2     8   0.020     0     0  0
    1  2135   0.1254   0.3734  -0.0206    45    44    44    0.0   -0.4   -0.4    11     2     4   0.000     0     0  0
    1  2136   0.4304   0.3857  -0.1494    45    44    45    0.0   -0.4    0.0    11     5     0   0.000     0     0  0
    1  2137  -0.0079  -0.3330  -0.1245    45    44    45    0.0   -0.4    0.0     8     4     5   0.000     0     0  0
    1  2138   0.6589  -0.5562  -0.0532    44    44    45   -0.4   -0.4    0.0     3     4    11   0.000     0     0  0
    1  2139   0.2264  -0.0684  -0.0270    45    43    45    0.0   -0.9    0.0     3     7     3   0.000     0     0  0
    1  2140   1.0080  -0.0700  -0.0880    44    44    45   -0.4   -0.4    0.0     6     9     5   0.000     0     0  0
    1  2141  -0.2552   0.6476   0.0868    45    44    45    0.0   -0.4    0.0     9    15     5   0.000     0     0  0
    1  2142   0.8005  -0.0615  -0.1158    45    44    45    0.0   -0.4    0.0     5    12    14   0.000     0     0  0
    1  2143  -0.4879   0.1410  -0.0415    44    44    45   -0.4   -0.4    0.0     9     4     3   0.010     0     0  0
    1  2144   0.1266  -0.4877  -0.0591    45    44    45    0.0   -0.4    0.0     8    10     5   0.000     0     0  0
    1  2145   0.1740  -0.2383  -0.0616    45    44    45    0.0   -0.4    0.0     4     9     3   0.010     0     0  0
    1  2146   0.6441   0.5373  -0.0792    45    44    45    0.0   -0.4    0.0    11    13     4   0.000     0     0  0
    1  2147  -0.2231  -0.5432   0.0398    45    44    45    0.0   -0.4    0.0     8     3     8   0.000     0     0  0
    1  2148  -0.0649   0.0836   0.1195    45    44    45    0.0   -0.4    0.0     4     9     7   0.000     0     0  0
    1  2149  -0.4329   0.2877   0.0552    45    44    45    0.0   -0.4    0.0     9     9     8   0.000     0     0  0
    1  2150  -0.0221   0.2122  -0.1937    45    45    45    0.0    0.0    0.0     9    10     6   0.000     0     0  0
    1  2151   0.0930  -0.5420  -0.0633    45    44    45    0.0   -0.4    0.0     5     9     4   0.000     0     0  0
    1  2152  -0.5224   0.4639   0.1512    45    45    45    0.0    0.0    0.0    12    10     4   0.000     0     0  0
    1  2153  -0.3900   0.6939   0.1414    45    45    45    0.0    0.0    0.0     1    15     8   0.000     0     0  0
    1  2154   0.8454   0.2320  -0.0312    45    44    45    0.0   -0.4    0.0     5     3     8   0.000     0     0  0
    1  2155   0.3923   0.6173  -0.1417    45    43    44    0.0   -0.9   -0.4    11     7     9   0.000     0     0  0
    1  2156   0.1230   0.2884   0.0041    45    44    45    0.0   -0.4    0.0     7     3     7   0.000     0     0  0
    1  2157  -0.5997  -0.6255   0.1421    45    45    45    0.0    0.0    0.0    11    12     7   0.000     0     0  0
    1  2158   0.3288   0.7559  -0.1092    45    44    45    0.0   -0.4    0.0     2     5    15   0.000     0     0  0
    1  2159  -0.2775   0.3377  -0.1048    45    44    45    0.0   -0.4    0.0    11     3     7   0.010     0     0  0
    1  2160  -0.3665  -0.5920   0.0242    44    44    45   -0.4   -0.4    0.0     6     5    10   0.000     0     0  0
    1  2161  -0.0446   0.3851   0.0430    44    44    44   -0.4   -0.4   -0.4     7     7     4   0.000     0     0  0
    1  2162  -0.1458   0.5493   0.0232    45    44    45    0.0   -0.4    0.0     4     4    15   0.000     0     0  0
    1  2163   0.4977  -0.2266  -0.1095    45    44    45    0.0   -0.4    0.0     4    11     8   0.000     0     0  0
    1  2164  -0.3185   0.1353   0.1659    44    44    45   -0.4   -0.4    0.0     5     3     9   0.000     0     0  0
    1  2165  -0.0437  -0.0402  -0.1324    45    45    45    0.0    0.0    0.0     6     2     5   0.000     0     0  0
    1  2166  -0.6293   0.5486   0.1551    45    44    45    0.0   -0.4    0.0     0    11     4   0.000     0     0  0
    1  2167  -0.4219  -0.0789  -0.0284    45    44    45    0.0   -0.4    0.0    11    11     4   0.000     0     0  0
    1  2168  -0.1104   0.5741   0.0830    45    43    45    0.0   -0.9    0.0     9     1     9   0.000     0     0  0
    1  2169  -0.2544   0.1588  -0.0100    45    45    46    0.0    0.0    0.4     0     4    12   0.000     0     0  0
    1  2170   0.1133  -0.1317   0.1782    45    44    45    0.0   -0.4    0.0     6     3    12   0.000     0     0  0
    1  2171   0.1331   0.4483   0.0552    44    44    45   -0.4   -0.4    0.0    12     8     8   0.000     0     0  0
    1  2172  -0.4618   0.0080   0.1686    45    44    45    0.0   -0.4    0.0    13     2     6   0.000     0     0  0
    1  2173   0.1283   0.1671   0.0027    45    44    45    0.0   -0.4    0.0     8    11     9   0.030     0     0  0
    1  2174  -0.3692   0.0347   0.0240    45    44    45    0.0   -0.4    0.0    10     8     9   0.000     0     0  0
    1  2175   0.0897  -0.2106  -0.0622    44    44    45   -0.4   -0.4    0.0    12     4     6   0.000     0     0  0
    1  2176  -0.4369  -0.1972   0.0425    44    45    45   -0.4    0.0    0.0     8     7     3   0.000     0     0  0
    1  2177   0.0100  -0.1455  -0.0058    45    44    45    0.0   -0.4    0.0     2     1    13   0.010     0     0  0
    1  2178   0.1667   0.5932  -0.0668    45    44    45    0.0   -0.4    0.0     8     7    10   0.010     0     0  0
    1  2179   0.3688  -0.4081  -0.0331    45    44    45    0.0   -0.4    0.0     3    12    17   0.000     0     0  0
    1  2180   0.1252   0.2298  -0.1820    45    44    45    0.0   -0.4    0.0    15     5     4   0.000     0     0  0
    1  2181  -0.0985  -0.7130   0.0691    45    44    45    0.0   -0.4    0.0     3     5    11   0.000     0     0  0
    1  2182   0.5346   0.1987   0.0553    45    44    45    0.0   -0.4    0.0     3     8     4   0.000     0     0  0
    1  2183   0.2026   0.2541  -0.0804    45    44    45    0.0   -0.4    0.0     5     2     3   0.000     0     0  0
    1  2184   0.3481  -0.5639  -0.1682    44    44    45   -0.4   -0.4    0.0     8     5     7   0.000     0     0  0
    1  2185  -0.4574  -0.3406   0.0678    45    44    45    0.0   -0.4    0.0     1     4     7   0.000     0     0  0
    1  2186  -0.6793  -0.5295   0.1232    45    45    45    0.0    0.0    0.0     7     9     2   0.000     0     0  0
    1  2187  -0.5150   0.6084   0.1131    44    44    45   -0.4   -0.4    0.0     5     2     6   0.000     0     0  0
    1  2188  -0.1009   0.0422   0.2029    45    44    45    0.0   -0.4    0.0     9    11     9   0.010     0     0  0
    1  2189   0.3004  -0.0081   0.0201    44    45    45   -0.4    0.0    0.0     5     0     4   0.000     0     0  0
    1  2190   0.6020   0.1269  -0.0079    45    44    45    0.0   -0.4    0.0     7     3    16   0.000     0     0  0
    1  2191   0.1250  -0.7030  -0.0830    45    44    45    0.0   -0.4    0.0     7     2     5   0.000     0     0  0
    1  2192  -0.2300  -0.2090  -0.1382    45    45    45    0.0    0.0    0.0    11    12    14   0.000     0     0  0
    1  2193  -0.3000  -1.0135   0.1332    45    44    45    0.0   -0.4    0.0    11     8    24   0.000     0     0  0
    1  2194   0.0548  -0.6397   0.0205    45    45    45    0.0    0.0    0.0     9     0    18   0.000     0     0  0
    1  2195   0.0471  -0.2013   0.1300    45    44    45    0.0   -0.4    0.0     2     7    13   0.000     0     0  0
    1  2196   0.3779   0.3438  -0.0514    45    44    45    0.0   -0.4    0.0     9     5     8   0.000     0     0  0
    1  2197  -0.1330   0.6941   0.0335    45    45    44    0.0    0.0   -0.4    18     8     9   0.020     0     0  0
    1  2198  -0.7116   0.8203   0.1416    45    44    45    0.0   -0.4    0.0     5    10     5   0.000     0     0  0
    1  2199  -0.1603  -0.0276   0.1524    45    43    45    0.0   -0.9    0.0     6     5    11   0.000     0     0  0
    1  2200   0.0696  -0.4813  -0.1326    44    44    45   -0.4   -0.4    0.0     3     5     9   0.000     0     0  0
    1  2201  -0.6655   0.0081  -0.0329    45    44    45    0.0   -0.4    0.0     7    10     6   0.000     0     0  0
    1  2202   0.1682   0.2661   0.0439    45    44    45    0.0   -0.4    0.0    12    11    14   0.000     0     0  0
    1  2203  -0.6477  -0.3951   0.0426    45    45    45    0.0    0.0    0.0     7     7     8   0.000     0     0  0
    1  2204  -0.7186   0.7245   0.1445    45    44    45    0.0   -0.4    0.0    11     4    16   0.000     0     0  0
    1  2205   0.5358   0.0810   0.0817    44    45    46   -0.4    0.0    0.4     2    11    11   0.000     0     0  0
    1  2206  -0.0201   0.2137  -0.1294    45    44    45    0.0   -0.4    0.0     9     7    13   0.000     0     0  0
    1  2207   0.5724   0.3656  -0.0833    45    44    45    0.0   -0.4    0.0    12    15     0   0.000     0     0  0
    1  2208  -0.3148   0.8322   0.0838    45    44    45    0.0   -0.4    0.0     2     4     1   0.000     0     0  0
    1  2209   0.1103   0.3164   0.0531    45    44    45    0.0   -0.4    0.0     2     4     8   0.000     0     0  0
    1  2210  -0.2237   0.1001  -0.1209    45    44    45    0.0   -0.4    0.0     3     5     3   0.000     0     0  0
    1  2211   0.2446   0.1845  -0.0349    45    44    45    0.0   -0.4    0.0     2     1     4   0.000     0     0  0
    1  2212   0.4960   0.2342   0.0768    45    44    45    0.0   -0.4    0.0     4     5     6   0.000     0     0  0
    1  2213  -0.5868  -0.1452   0.1584    45    44    45    0.0   -0.4    0.0    10    10     6   0.000     0     0  0
    1  2214   0.0628  -0.2404  -0.1062    44    44    45   -0.4   -0.4    0.0     5     7     8   0.010     0     0  0
    1  2215  -0.1529  -0.0184   0.0361    45    44    45    0.0   -0.4    0.0    10    12     8   0.000     0     0  0
    1  2216  -0.1233   0.2077  -0.0979    44    44    45   -0.4   -0.4    0.0     7     9    10   0.000     0     0  0
    1  2217  -0.0983  -0.3846  -0.0590    45    44    45    0.0   -0.4    0.0    10    10     7   0.000     0     0  0
    1  2218   0.2664  -0.3202   0.0815    45    44    45    0.0   -0.4    0.0     8     7    13   0.000     0     0  0
    1  2219   0.0330  -0.0491   0.1339    44    44    46   -0.4   -0.4    0.4    11    12     8   0.000     0     0  0
    1  2220   0.3485   0.0974  -0.1674    45    44    45    0.0   -0.4    0.0     8     8     4   0.000     0     0  0
    1  2221  -0.0130   0.8894  -0.0144    45    44    45    0.0   -0.4    0.0    11    10     9   0.000     0     0  0
    1  2222  -0.1208   0.5736  -0.0521    45    44    44    0.0   -0.4   -0.4     4     3    11   0.010     0     0  0
    1  2223   0.5441  -0.5700  -0.0673    45    44    45    0.0   -0.4    0.0     2     1     7   0.000     0     0  0
    1  2224   0.3977  -0.3140  -0.1460    45    44    46    0.0   -0.4    0.4     7     5    14   0.000     0     0  0
    1  2225   0.0347  -0.4801  -0.0853    44    44    45   -0.4   -0.4    0.0     8    12    15   0.000     0     0  0
    1  2226   0.2672   0.0427   0.0135    44    45    45   -0.4    0.0    0.0     4     8     8   0.000     0     0  0
    1  2227  -0.8213  -0.0732   0.0987    45    44    45    0.0   -0.4    0.0     7     2     6   0.000     0     0  0
    1  2228  -0.7134  -0.5780   0.1177    45    44    44    0.0   -0.4   -0.4     2     4     3   0.000     0     0  0
    1  2229   0.1811   0.7876  -0.0946    45    44    45    0.0   -0.4    0.0     7     5    12   0.000     0     0  0
    1  2230   0.5247  -0.6852  -0.1367    45    44    45    0.0   -0.4    0.0     9     6     7   0.000     0     0  0
    1  2231  -0.1875  -0.0448  -0.0409    45    44    45    0.0   -0.4    0.0     3     6    16   0.020     0     0  0
    1  2232   0.7696   0.1054  -0.1232    45    44    44    0.0   -0.4   -0.4     7     9     6   0.010     0     0  0
    1  2233  -0.1305   0.1832   0.0070    45    45    45    0.0    0.0    0.0     1    11     1   0.000     0     0  0
    1  2234  -0.3437  -0.3961   0.0811    45    44    45    0.0   -0.4    0.0     6    10     7   0.000     0     0  0
    1  2235   0.6676   0.3477  -0.1183    44    44    45   -0.4   -0.4    0.0     8    12     1   0.010     0     0  0
    1  2236  -0.1985   0.1826   0.2154    45    44    45    0.0   -0.4    0.0     7    11    14   0.000     0     0  0
    1  2237   0.6216   0.0399   0.0448    45    44    45    0.0   -0.4    0.0     7     3     4   0.000     0     0  0
    1  2238  -0.1724  -0.6437   0.0490    45    44    45    0.0   -0.4    0.0    10    10     7   0.000     0     0  0
    1  2239   0.0564  -0.1734   0.1195    45    43    45    0.0   -0.9    0.0     1     9     3   0.000     0     0  0
    1  2240  -0.0885  -0.2915  -0.0305    45    44    45    0.0   -0.4    0.0     3     6     6   0.000     0     0  0
    1  2241  -0.1530   0.0236  -0.1124    45    44    45    0.0   -0.4    0.0    11     4     4   0.000     0     0  0
    1  2242   0.2015   0.2306   0.0567    45    45    45    0.0    0.0    0.0     7     7    12   0.000     0     0  0
    1  2243   0.4118   0.7241  -0.0294    45    44    45    0.0   -0.4    0.0     2     8     5   0.000     0     0  0
    1  2244  -0.3470   0.4045   0.0261    45    45    46    0.0    0.0    0.4    14     6     8   0.000     0     0  0
    1  2245  -0.0235   0.1821   0.1716    45    44    44    0.0   -0.4   -0.4     4     8    10   0.000     0     0  0
    1  2246   0.1550   0.0200   0.1597    45    44    44    0.0   -0.4   -0.4     4     8     3   0.000     0     0  0
    1  2247  -1.0614  -0.0596   0.0962    45    44    45    0.0   -0.4    0.0     9     6     8   0.000     0     0  0
    1  2248  -0.5530   0.4568   0.1591    45    44    45    0.0   -0.4    0.0     2     9     7   0.000     0     0  0
    1  2249   0.7337   0.1651   0.0253    45    45    45    0.0    0.0    0.0    10     7     6   0.000     0     0  0
    1  2250  -0.2505  -0.0136   0.1466    45    44    45    0.0   -0.4    0.0     2     8    12   0.000     0     0  0
    1  2251   0.7626  -0.4588  -0.1555    44    44    45   -0.4   -0.4    0.0     8     8     5   0.010     0     0  0
    1  2252  -0.4165  -0.2418   0.0571    45    44    46    0.0   -0.4    0.4     8    12     4   0.010     0     0  0
    1  2253  -0.4971  -0.0328  -0.0776    45    44    45    0.0   -0.4    0.0     7    15     8   0.000     0     0  0
    1  2254  -0.5374   0.8089   0.0979    44    44    45   -0.4   -0.4    0.0     5     6    10   0.000     0     0  0
    1  2255  -0.2149   0.4922   0.0960    45    44    45    0.0   -0.4    0.0     2     4     8   0.000     0     0  0
    1  2256  -0.0202  -0.0677  -0.2016    45    44    45    0.0   -0.4    0.0    14     3     3   0.000     0     0  0
    1  2257  -0.6669   0.2294   0.1076    45    44    45    0.0   -0.4    0.0    10     5     4   0.000     0     0  0
    1  2258  -0.2507  -0.0487  -0.1128    45    44    45    0.0   -0.4    0.0     6     5     4   0.000     0     0  0
    1  2259   0.0129  -0.7744   0.0721    45    44    45    0.0   -0.4    0.0     3     9     8   0.010     0     0  0
    1  2260   0.0783   0.4205  -0.1773    45    44    45    0.0   -0.4    0.0    11     8     9   0.000     0     0  0
    1  2261  -0.2719   0.2047  -0.0017    45    44    46    0.0   -0.4    0.4     1     6     8   0.000     0     0  0
    1  2262  -0.4206  -0.3977   0.1220    44    44    45   -0.4   -0.4    0.0     4     4     8   0.000     0     0  0
    1  2263   0.0851  -0.4608  -0.0501    44    44    45   -0.4   -0.4    0.0    12    12    13   0.010     0     0  0
    1  2264   0.9486  -0.0884  -0.0755    44    44    45   -0.4   -0.4    0.0     1     2     8   0.000     0     0  0
    1  2265   0.3603   0.0603   0.1108    45    44    45    0.0   -0.4    0.0     9     4     7   0.000     0     0  0
    1  2266  -0.6715  -0.2805  -0.0168    44    44    45   -0.4   -0.4    0.0     4     9     1   0.000     0     0  0
    1  2267   0.0962   0.0537  -0.1509    44    44    45   -0.4   -0.4    0.0    13     6    13   0.000     0     0  0
    1  2268   0.6915   0.0037  -0.0094    45    44    46    0.0   -0.4    0.4    12     5     7   0.000     0     0  0
    1  2269  -0.1761   0.4503  -0.0703    45    44    45    0.0   -0.4    0.0     8    12     1   0.000     0     0  0
    1  2270  -0.0148  -0.2346   0.1009    45    44    45    0.0   -0.4    0.0     6     6     4   0.000     0     0  0
    1  2271  -0.6184   0.1715   0.0361    44    44    46   -0.4   -0.4    0.4     3     9     4   0.000     0     0  0
    1  2272  -0.6189  -0.0522   0.0073    45    44    45    0.0   -0.4    0.0     5     7    18   0.000     0     0  0
    1  2273  -0.5546  -0.7148   0.0833    45    44    45    0.0   -0.4    0.0    16    10     7   0.000     0     0  0
    1  2274  -0.0597  -0.1508  -0.1364    45    44    44    0.0   -0.4   -0.4     2     2     3   0.000     0     0  0
    1  2275   0.2684   0.3549   0.0623    45    44    45    0.0   -0.4    0.0     5     3     6   0.000     0     0  0
    1  2276  -0.1864  -0.0181   0.0791    44    44    44   -0.4   -0.4   -0.4     1    13     5   0.000     0     0  0
    1  2277   0.1336  -0.0353  -0.0761    45    45    45    0.0    0.0    0.0     4     9     9   0.000     0     0  0
    1  2278   0.3081   0.9856  -0.0928    45    44    44    0.0   -0.4   -0.4     4     7     6   0.000     0     0  0
    1  2279  -0.0151   0.3646  -0.0755    44    44    45   -0.4   -0.4    0.0     5    10     9   0.000     0     0  0
    1  2280   0.0480  -0.1205  -0.1821    45    44    45    0.0   -0.4    0.0     7     4     4   0.000     0     0  0
    1  2281  -0.2302   0.6694   0.0068    45    44    45    0.0   -0.4    0.0     9    16    11   0.000     0     0  0
    1  2282   0.7866   0.6326  -0.0953    45    44    45    0.0   -0.4    0.0     1     9    12   0.000     0     0  0
    1  2283   0.0254  -0.1064   0.1276    44    45    45   -0.4    0.0    0.0     5     3     3   0.000     0     0  0
    1  2284   0.3023   0.3001   0.0010    44    44    45   -0.4   -0.4    0.0     6     5     3   0.000     0     0  0
    1  2285  -0.4938   0.3022   0.0204    45    44    45    0.0   -0.4    0.0     5     6     1   0.010     0     0  0
    1  2286   0.2825   0.1695  -0.1361    45    44    45    0.0   -0.4    0.0    15     8     3   0.000     0     0  0
    1  2287  -0.4680   0.2575   0.0469    45    44    45    0.0   -0.4    0.0     8     7    12   0.000     0     0  0
    1  2288  -0.0992  -0.1116  -0.1478    45    44    45    0.0   -0.4    0.0    13     3     4   0.000     0     0  0
    1  2289  -0.7130   0.5337   0.0769    45    44    45    0.0   -0.4    0.0     3     2    12   0.010     0     0  0
    1  2290   0.3732  -0.3885  -0.0970    44    44    45   -0.4   -0.4    0.0     7     5     9   0.000     0     0  0
    1  2291   0.2901  -0.0846  -0.1829    45    44    45    0.0   -0.4    0.0     7     3     6   0.000     0     0  0
    1  2292   0.2253  -0.6682   0.0087    45    45    45    0.0    0.0    0.0     9     1    20   0.000     0     0  0
    1  2293   0.0585  -0.8404   0.0217    44    44    45   -0.4   -0.4    0.0     4     2     6   0.000     0     0  0
    1  2294   0.4909  -0.0681  -0.1000    45    45    44    0.0    0.0   -0.4     5     7     4   0.000     0     0  0
    1  2295   0.4885  -0.5616  -0.0542    45    44    45    0.0   -0.4    0.0     8     7    12   0.000     0     0  0
    1  2296   0.8263  -0.0734  -0.0360    45    44    45    0.0   -0.4    0.0    12     3     6   0.000     0     0  0
    1  2297  -0.0865  -0.1002   0.1070    45    44    45    0.0   -0.4    0.0    13     3     1   0.000     0     0  0
    1  2298   0.7441  -0.4355  -0.1171    45    44    45    0.0   -0.4    0.0    10     7     6   0.000     0     0  0
    1  2299   0.3246   0.7763  -0.0749    44    44    45   -0.4   -0.4    0.0    11     0     6   0.000     0     0  0
    1  2300   0.6324  -0.4813  -0.1090    45    44    45    0.0   -0.4    0.0    19     9     5   0.000     0     0  0
    1  2301  -0.5058  -0.2666  -0.0704    45    44    45    0.0   -0.4    0.0     3    11     9   0.000     0     0  0
    1  2302  -0.3773  -0.6619   0.0197    45    44    45    0.0   -0.4    0.0     7    10     4   0.000     0     0  0
    1  2303   0.3420   0.1580   0.0789    44    44    45   -0.4   -0.4    0.0     6     8     7   0.000     0     0  0
    1  2304  -0.1074  -0.1649   0.1991    45    44    46    0.0   -0.4    0.4     9     5     3   0.000     0     0  0
    1  2305   0.5487  -0.1686  -0.1508    45    45    45    0.0    0.0    0.0     8     5     6   0.000     0     0  0
    1  2306  -0.7888  -0.2471   0.0668    45    45    45    0.0    0.0    0.0     4     6     7   0.000     0     0  0
    1  2307  -0.3630  -0.6686   0.0339    44    45    45   -0.4    0.0    0.0     3     7     6   0.000     0     0  0
    1  2308  -0.1443   0.1625   0.0722    45    45    44    0.0    0.0   -0.4     7     2     8   0.000     0     0  0
    1  2309   0.8560  -0.4743  -0.1349    45    44    45    0.0   -0.4    0.0     6     5    12   0.000     0     0  0
    1  2310  -0.0021   0.2616  -0.0319    45    44    45    0.0   -0.4    0.0     0     5     7   0.000     0     0  0
    1  2311   0.3493  -0.6120  -0.0687    45    44    45    0.0   -0.4    0.0     9     2     7   0.000     0     0  0
    1  2312  -0.7858  -0.3867   0.0630    45    43    45    0.0   -0.9    0.0     6     6    11   0.000     0     0  0
    1  2313   0.1195  -0.8584   0.0198    45    45    45    0.0    0.0    0.0     3     4     4   0.000     0     0  0
    1  2314  -0.2251   0.4519   0.0833    45    44    45    0.0   -0.4    0.0     6     4    14   0.000     0     0  0
    1  2315  -0.6226   0.9362   0.1219    45    45    45    0.0    0.0    0.0    12     5     5   0.000     0     0  0
    1  2316  -0.5544  -0.2137   0.0996    45    44    45    0.0   -0.4    0.0     6     7    14   0.000     0     0  0
    1  2317   0.4594  -0.0304   0.0950    44    44    45   -0.4   -0.4    0.0     1     4     7   0.000     0     0  0
    1  2318   0.5904   0.4800  -0.0815    45    45    45    0.0    0.0    0.0     4     8     6   0.000     0     0  0
    1  2319  -0.3527  -0.1851   0.0854    44    44    45   -0.4   -0.4    0.0     7    16     4   0.010     0     0  0
    1  2320   0.1747   0.9046  -0.0837    45    44    45    0.0   -0.4    0.0    11     7     7   0.000     0     0  0
    1  2321  -0.8013  -0.2959   0.0272    45    44    45    0.0   -0.4    0.0     7     5     7   0.010     0     0  0
    1  2322   0.6795   0.1312  -0.0454    45    44    45    0.0   -0.4    0.0     4     6     1   0.000     0     0  0
    1  2323   0.4434   0.6421  -0.0982    45    44    44    0.0   -0.4   -0.4    10    13     4   0.010     0     0  0
    1  2324   0.3865   0.0472  -0.1381    45    44    45    0.0   -0.4    0.0     9     5     6   0.000     0     0  0
    1  2325  -0.2914   0.8728   0.0055    45    44    45    0.0   -0.4    0.0     5     8     2   0.000     0     0  0
    1  2326   0.1900   0.3887  -0.1600    45    44    44    0.0   -0.4   -0.4     4     2     4   0.000     0     0  0
    1  2327   0.3633   0.6852  -0.0930    44    44    45   -0.4   -0.4    0.0    11     9     4   0.000     0     0  0
    1  2328  -0.4000  -0.8786   0.0832    45    44    46    0.0   -0.4    0.4     8     8    10   0.000     0     0  0
    1  2329   0.2073   0.2958  -0.0168    45    44    45    0.0   -0.4    0.0    11     6     7   0.000     0     0  0
    1  2330  -0.8134   0.0709   0.0289    44    44    45   -0.4   -0.4    0.0     5     6     9   0.000     0     0  0
    1  2331   0.4887  -0.2368   0.0116    45    44    45    0.0   -0.4    0.0     7    13     9   0.000     0     0  0
    1  2332  -0.1798   0.4269   0.0507    45    44    45    0.0   -0.4    0.0     5    10     2   0.000     0     0  0
    1  2333   0.1063   0.6651   0.0326    45    44    45    0.0   -0.4    0.0    12    15     7   0.000     0     0  0
    1  2334  -0.3575   0.6537   0.0069    45    44    45    0.0   -0.4    0.0     8     5     3   0.000     0     0  0
    1  2335  -0.1127   0.4288   0.0368    45    44    45    0.0   -0.4    0.0    11     4     7   0.000     0     0  0
    1  2336  -0.7725  -0.1118   0.0528    45    44    45    0.0   -0.4    0.0     8     3     3   0.000     0     0  0
    1  2337   0.4172   0.3496   0.0383    44    44    45   -0.4   -0.4    0.0     6     4    14   0.000     0     0  0
    1  2338   0.0564   0.1852  -0.1533    45    44    45    0.0   -0.4    0.0     6    10     3   0.000     0     0  0
    1  2339   0.1313  -0.5278  -0.0801    45    44    45    0.0   -0.4    0.0     5     9     9   0.000     0     0  0
    1  2340   0.1610   0.2845  -0.1949    44    44    44   -0.4   -0.4   -0.4    14    14     5   0.000     0     0  0
    1  2341   0.3878  -0.0393   0.0876    45    45    45    0.0    0.0    0.0     5     4     6   0.000     0     0  0
    1  2342   0.0908   0.6739  -0.1022    45    45    45    0.0    0.0    0.0    12     9     4   0.000     0     0  0
    1  2343  -0.0480   0.3115  -0.1252    45    45    45    0.0    0.0    0.0     6     6     2   0.000     0     0  0
    1  2344   0.0318   0.1461   0.0980    45    44    45    0.0   -0.4    0.0    10     8     9   0.000     0     0  0
    1  2345  -0.0697   0.2961  -0.1504    45    44    45    0.0   -0.4    0.0     8     5    10   0.000     0     0  0
    1  2346  -0.1569  -0.2464  -0.1260    45    44    45    0.0   -0.4    0.0     8     8     7   0.000     0     0  0
    1  2347   0.2425   0.6903  -0.0598    44    43    45   -0.4   -0.9    0.0     8     2     6   0.000     0     0  0
    1  2348   0.7257   0.1543  -0.0101    44    45    45   -0.4    0.0    0.0     3     7     9   0.000     0     0  0
    1  2349  -0.1542   0.0768  -0.0005    45    44    45    0.0   -0.4    0.0     3    12     2   0.000     0     0  0
    1  2350   0.5932   0.4176  -0.0082    45    44    45    0.0   -0.4    0.0     4     6    10   0.000     0     0  0
    1  2351   0.6611  -0.1513   0.0011    45    44    45    0.0   -0.4    0.0    11     6     7   0.000     0     0  0
    1  2352   0.2403   0.2268  -0.0909    45    44    45    0.0   -0.4    0.0     2    12    12   0.000     0     0  0
    1  2353  -0.2638   0.6151   0.0521    45    44    45    0.0   -0.4    0.0     4     9     5   0.000     0     0  0
    1  2354  -0.5084   0.5499   0.1708    45    44    45    0.0   -0.4    0.0     5     6     6   0.000     0     0  0
    1  2355  -0.4506  -0.7288   0.0483    44    44    45   -0.4   -0.4    0.0     7     7     5   0.000     0     0  0
    1  2356   0.9971   0.3440  -0.0709    45    44    45    0.0   -0.4    0.0     7    13     6   0.000     0     0  0
    1  2357   0.4446  -0.4738  -0.1314    44    44    45   -0.4   -0.4    0.0     2     3     7   0.000     0     0  0
    1  2358   0.0993  -0.1584  -0.0970    45    44    44    0.0   -0.4   -0.4     6    12    13   0.000     0     0  0
    1  2359   0.5004   0.4999  -0.0504    44    44    45   -0.4   -0.4    0.0     7     6    10   0.000     0     0  0
    1  2360   0.1230   0.3527  -0.1600    45    44    45    0.0   -0.4    0.0     6     5    14   0.000     0     0  0
    1  2361  -0.4518  -0.3031   0.0767    44    44    44   -0.4   -0.4   -0.4     8     7     7   0.000     0     0  0
    1  2362  -0.1205   0.0275   0.1071    45    44    45    0.0   -0.4    0.0     6     5     9   0.000     0     0  0
    1  2363  -0.1288   0.4129  -0.0094    45    44    44    0.0   -0.4   -0.4     2     1    13   0.000     0     0  0
    1  2364  -0.5710  -0.4077   0.1503    45    44    45    0.0   -0.4    0.0     4     9     6   0.000     0     0  0
    1  2365   0.8134   0.5383  -0.0963    45    44    45    0.0   -0.4    0.0    10     6     6   0.000     0     0  0
    1  2366  -0.3888   0.5846  -0.0029    44    44    45   -0.4   -0.4    0.0    10     8    15   0.000     0     0  0
    1  2367  -0.1649   0.5320   0.0803    45    44    45    0.0   -0.4    0.0    11     3    14   0.000     0     0  0
    1  2368   0.8036  -0.1586  -0.0582    45    44    45    0.0   -0.4    0.0     1     1     8   0.000     0     0  0
    1  2369  -0.1881  -0.1571   0.0212    45    44    45    0.0   -0.4    0.0     6    10     2   0.000     0     0  0
    1  2370  -0.8177   0.3337   0.0847    45    44    45    0.0   -0.4    0.0     3     4     2   0.000     0     0  0
    1  2371   0.3496   0.1938   0.1063    44    45    45   -0.4    0.0    0.0     9     6     3   0.010     0     0  0
    1  2372  -0.5890  -0.2101  -0.0071    45    44    45    0.0   -0.4    0.0     6     4     9   0.000     0     0  0
    1  2373   0.4756   0.4860   0.0131    45    44    45    0.0   -0.4    0.0     4     8     5   0.000     0     0  0
    1  2374   0.2174   0.6523  -0.1551    44    44    45   -0.4   -0.4    0.0     3     5     4   0.000     0     0  0
    1  2375  -0.4057  -0.0151  -0.0734    45    44    45    0.0   -0.4    0.0    10     2     5   0.010     0     0  0
    1  2376   0.2900  -0.0284  -0.1489    45    44    45    0.0   -0.4    0.0     6    10    12   0.000     0     0  0
    1  2377   0.0254   0.4931   0.0749    45    44    45    0.0   -0.4    0.0    18    11     5   0.000     0     0  0
    1  2378  -0.9539  -0.0033   0.1122    44    44    45   -0.4   -0.4    0.0     8     9     4   0.010     0     0  0
    1  2379   0.3316  -0.6730  -0.0210    45    44    45    0.0   -0.4    0.0    10     4     8   0.000     0     0  0
    1  2380  -0.0614  -0.4173  -0.0503    45    45    45    0.0    0.0    0.0     4     3     7   0.000     0     0  0
    1  2381   0.1776   0.0506   0.1384    45    44    44    0.0   -0.4   -0.4     9     5     5   0.000     0     0  0
    1  2382  -0.4698  -0.6396   0.0843    45    44    45    0.0   -0.4    0.0    10     7     7   0.000     0     0  0
    1  2383   0.1669   0.2790  -0.1108    44    44    45   -0.4   -0.4    0.0    21     3     6   0.000     0     0  0
    1  2384   0.0983  -0.5250  -0.0666    45    44    45    0.0   -0.4    0.0     6    11     3   0.000     0     0  0
    1  2385  -0.3412   0.1891  -0.0748    45    44    45    0.0   -0.4    0.0     3     6     9   0.000     0     0  0
    1  2386  -0.1396   0.6125  -0.0938    44    44    45   -0.4   -0.4    0.0     4     2     8   0.000     0     0  0
    1  2387  -0.2634  -0.3635   0.0717    45    44    45    0.0   -0.4    0.0    10    10     4   0.000     0     0  0
    1  2388  -0.8175  -0.2473   0.1198    45    44    44    0.0   -0.4   -0.4     4     9     4   0.020     0     0  0
    1  2389  -0.0945   0.8844   0.0119    45    44    45    0.0   -0.4    0.0    17     7     9   0.000     0     0  0
    1  2390   0.4827  -0.0184  -0.0012    45    44    45    0.0   -0.4    0.0    15     8     4   0.000     0     0  0
    1  2391  -0.7997   0.2533   0.1357    45    44    45    0.0   -0.4    0.0     5     2     9   0.000     0     0  0
    1  2392  -0.4651  -0.7006   0.1019    45    44    45    0.0   -0.4    0.0     5     4    14   0.000     0     0  0
    1  2393   0.3466  -0.1724  -0.0336    45    44    45    0.0   -0.4    0.0     5     5     3   0.010     0     0  0
    1  2394  -0.7389  -0.2338  -0.0103    45    44    45    0.0   -0.4    0.0     4     9     8   0.010     0     0  0
    1  2395  -0.3260   0.0176   0.0911    45    44    45    0.0   -0.4    0.0     7     2     5   0.010     0     0  0
    1  2396   0.0305   0.5463  -0.0247    44    44    44   -0.4   -0.4   -0.4     6     2     2   0.000     0     0  0
    1  2397  -0.4443   0.3078   0.0256    45    44    45    0.0   -0.4    0.0     5     3     3   0.000     0     0  0
    1  2398  -0.2108  -0.0520   0.0766    45    44    45    0.0   -0.4    0.0     3    15     3   0.000     0     0  0
    1  2399  -0.5020   0.5339   0.1271    45    44    45    0.0   -0.4    0.0     5     4     5   0.000     0     0  0
    1  2400  -0.4981  -0.0240   0.0958    45    44    45    0.0   -0.4    0.0     4     7     3   0.000     0     0  0
    1  2401   0.0327  -0.3817  -0.0817    45    44    45    0.0   -0.4    0.0     3     7    10   0.000     0     0  0
    1  2402  -0.2026   0.0714  -0.0706    45    44    45    0.0   -0.4    0.0     6     6     9   0.000     0     0  0
    1  2403  -0.2080  -0.1845   0.0882    45    45    45    0.0    0.0    0.0    10     7     9   0.000     0     0  0
    1  2404  -1.0404  -0.2382   0.0760    44    45    45   -0.4    0.0    0.0     8     5     4   0.000     0     0  0
    1  2405  -0.1449  -0.2587  -0.0415    45    44    46    0.0   -0.4    0.4     3     3     9   0.000     0     0  0
    1  2406  -0.5221  -0.4957   0.0178    45    44    45    0.0   -0.4    0.0    12     3    12   0.000     0     0  0
    1  2407   0.3490   0.5169  -0.1752    44    44    45   -0.4   -0.4    0.0     2     2     9   0.000     0     0  0
    1  2408   0.3850  -0.1862   0.0687    45    44    45    0.0   -0.4    0.0     1    14    12   0.000     0     0  0
    1  2409  -0.1026  -0.4100   0.0866    44    44    45   -0.4   -0.4    0.0     6     5    12   0.000     0     0  0
    1  2410  -0.3840   0.1246  -0.0650    45    44    45    0.0   -0.4    0.0    10     3     9   0.000     0     0  0
    1  2411   0.1096  -0.6525  -0.0791    44    44    45   -0.4   -0.4    0.0     9    13    15   0.000     0     0  0
    1  2412  -0.1052   0.4618  -0.0472    45    45    45    0.0    0.0    0.0     7     9    16   0.000     0     0  0
    1  2413  -0.5897   0.1413   0.1656    45    44    45    0.0   -0.4    0.0     9     5    10   0.000     0     0  0
    1  2414  -0.0681  -0.3050  -0.0682    45    44    44    0.0   -0.4   -0.4    12     3     8   0.000     0     0  0
    1  2415   0.3148   0.4097  -0.1698    45    44    45    0.0   -0.4    0.0     3     3     2   0.000     0     0  0
    1  2416  -0.5594  -0.6081   0.0569    45    44    45    0.0   -0.4    0.0     6    10    10   0.000     0     0  0
    1  2417   0.1797  -0.4347  -0.1519    45    45    45    0.0    0.0    0.0     3     7     8   0.000     0     0  0
    1  2418   0.4978   0.5855  -0.0114    45    44    46    0.0   -0.4    0.4    10     6     9   0.000     0     0  0
    1  2419   0.7400  -0.7488  -0.1367    44    44    45   -0.4   -0.4    0.0     7     4     8   0.000     0     0  0
    1  2420  -0.6914   0.0744   0.0272    44    44    46   -0.4   -0.4    0.4     8     8     9   0.000     0     0  0
    1  2421   0.1451  -0.3989  -0.0769    45    44    44    0.0   -0.4   -0.4     7    10     9   0.010     0     0  0
    1  2422  -0.3799   0.1962   0.1754    44    44    45   -0.4   -0.4    0.0     4     8     1   0.000     0     0  0
    1  2423   0.4063  -0.3999  -0.0270    44    45    45   -0.4    0.0    0.0     9    11    14   0.000     0     0  0
    1  2424  -0.2179   0.4706  -0.0729    45    44    45    0.0   -0.4    0.0    12    18    12   0.000     0     0  0
    1  2425  -0.6407  -0.7442   0.1125    45    44    45    0.0   -0.4    0.0     5     5     2   0.000     0     0  0
    1  2426   0.6353   0.4358  -0.0484    45    44    45    0.0   -0.4    0.0     8    10    15   0.000     0     0  0
    1  2427   0.1196  -0.1245  -0.0838    45    44    44    0.0   -0.4   -0.4     8     9     5   0.000     0     0  0
    1  2428  -0.4834   0.0489   0.0077    45    44    45    0.0   -0.4    0.0    13     9     4   0.000     0     0  0
    1  2429  -0.1474   0.4412   0.0028    45    44    45    0.0   -0.4    0.0     9     4     9   0.000     0     0  0
    1  2430  -0.1849   0.2320  -0.1331    45    44    45    0.0   -0.4    0.0     1    14    17   0.000     0     0  0
    1  2431  -0.8780  -0.2259   0.0673    45    45    46    0.0    0.0    0.4     6     5     8   0.000     0     0  0
    1  2432   0.7434   0.0288  -0.1281    44    44    45   -0.4   -0.4    0.0     4    14     4   0.000     0     0  0
    1  2433  -0.0255  -0.5042  -0.0083    45    45    45    0.0    0.0    0.0     9     6     4   0.000     0     0  0
    1  2434  -0.6456  -0.0051   0.0448    45    44    45    0.0   -0.4    0.0    10     7     2   0.000     0     0  0
    1  2435  -0.0562  -0.2025   0.1759    45    44    45    0.0   -0.4    0.0     5    17    15   0.000     0     0  0
    1  2436  -0.2310  -0.6523   0.0912    45    45    45    0.0    0.0    0.0     2    10     3   0.000     0     0  0
    1  2437   0.0398   0.4060  -0.0995    45    44    45    0.0   -0.4    0.0     5     6     7   0.000     0     0  0
    1  2438  -0.6439  -0.3975   0.1185    45    45    45    0.0    0.0    0.0     9     8     5   0.000     0     0  0
    1  2439  -0.4753   0.8658   0.0509    44    44    45   -0.4   -0.4    0.0    15     5     5   0.000     0     0  0
    1  2440  -0.3901   0.4652   0.0435    45    43    45    0.0   -0.9    0.0    10     3     8   0.000     0     0  0
    1  2441  -0.2831   0.8330   0.0687    45    44    45    0.0   -0.4    0.0     6    14     4   0.000     0     0  0
    1  2442   0.1170   0.7425  -0.1401    45    44    45    0.0   -0.4    0.0     4     6     2   0.010     0     0  0
    1  2443   0.3838  -0.0745   0.1102    45    44    45    0.0   -0.4    0.0     6    14     6   0.000     0     0  0
    1  2444   0.4898  -0.2502  -0.0886    45    44    45    0.0   -0.4    0.0    11     7     5   0.000     0     0  0
    1  2445  -0.1054   0.1454   0.0370    45    44    45    0.0   -0.4    0.0    11     2     7   0.000     0     0  0
    1  2446   0.2796   0.2684   0.0084    45    45    45    0.0    0.0    0.0     9     5     0   0.000     0     0  0
    1  2447   0.5941  -0.7545  -0.1708    45    45    45    0.0    0.0    0.0     4    10     4   0.000     0     0  0
    1  2448   0.4445  -0.6008  -0.1484    45    44    45    0.0   -0.4    0.0     5     5     1   0.000     0     0  0
    1  2449  -0.8004  -0.1617   0.1244    45    44    45    0.0   -0.4    0.0     6     1     8   0.000     0     0  0
    1  2450  -0.2329   0.3800   0.0927    45    44    45    0.0   -0.4    0.0     6     1     2   0.000     0     0  0
    1  2451   0.7832   0.2774  -0.0143    45    45    45    0.0    0.0    0.0     7    11    11   0.000     0     0  0
    1  2452   0.3420   0.6325  -0.1676    44    44    44   -0.4   -0.4   -0.4     1     4    11   0.000     0     0  0
    1  2453  -0.6167  -0.1697   0.0773    45    44    45    0.0   -0.4    0.0     7     6    11   0.000     0     0  0
    1  2454  -0.2605  -0.1631   0.1582    45    44    45    0.0   -0.4    0.0    11    10     9   0.000     0     0  0
    1  2455   0.4094  -0.4100   0.0030    44    45    45   -0.4    0.0    0.0     9    10    10   0.000     0     0  0
    1  2456   0.6032   0.4909  -0.1270    45    44    45    0.0   -0.4    0.0    12     7     6   0.000     0     0  0
    1  2457  -0.8854  -0.5531   0.0930    45    45    45    0.0    0.0    0.0     9    12     8   0.000     0     0  0
    1  2458   0.5414   0.1102  -0.0541    44    44    45   -0.4   -0.4    0.0     4    10     4   0.000     0     0  0
    1  2459   0.0387   0.0924   0.0539    45    45    45    0.0    0.0    0.0     7    15     7   0.000     0     0  0
    1  2460  -0.2715  -0.3158   0.0522    45    44    45    0.0   -0.4    0.0    10     6     1   0.000     0     0  0
    1  2461  -0.0667  -0.0915   0.1148    45    44    45    0.0   -0.4    0.0     8     2     0   0.000     0     0  0
    1  2462   0.0332   0.0748  -0.0468    45    44    45    0.0   -0.4    0.0    10     8     4   0.000     0     0  0
    1  2463   0.3171   0.3251   0.0652    44    44    45   -0.4   -0.4    0.0     8     7    10   0.000     0     0  0
    1  2464  -0.4619   0.2058   0.1125    45    44    45    0.0   -0.4    0.0     2     2    10   0.000     0     0  0
    1  2465  -0.0682   0.8722  -0.0266    45    44    45    0.0   -0.4    0.0     9     4     8   0.000     0     0  0
    1  2466   0.2891  -0.4960  -0.0658    45    44    46    0.0   -0.4    0.4     7     4     4   0.010     0     0  0
    1  2467  -0.1095  -1.1232   0.0861    45    45    45    0.0    0.0    0.0    10     8     3   0.000     0     0  0
    1  2468   0.9534   0.2604  -0.0370    45    44    45    0.0   -0.4    0.0     4     6     4   0.000     0     0  0
    1  2469  -0.3422  -0.1249  -0.0160    45    44    45    0.0   -0.4    0.0    13     8    19   0.000     0     0  0
    1  2470   0.1346   0.3740  -0.0473    45    44    45    0.0   -0.4    0.0    10     5     8   0.000     0     0  0
    1  2471   0.2921  -0.1357   0.0480    44    44    45   -0.4   -0.4    0.0     6    10    13   0.000     0     0  0
    1  2472   0.5233   0.1291  -0.0610    45    44    45    0.0   -0.4    0.0     9    14    10   0.000     0     0  0
    1  2473   0.0262  -0.2301  -0.0287    45    43    45    0.0   -0.9    0.0     8     2    14   0.000     0     0  0
    1  2474  -0.3490   0.7310   0.1088    44    44    45   -0.4   -0.4    0.0     5     3     7   0.020     0     0  0
    1  2475   0.0375   0.4056   0.0438    45    44    45    0.0   -0.4    0.0     3     4     7   0.000     0     0  0
    1  2476   0.0242   0.2971  -0.0504    45    44    45    0.0   -0.4    0.0     6     9    10   0.000     0     0  0
    1  2477   0.8042   0.1456  -0.0519    45    44    45    0.0   -0.4    0.0     7     3     6   0.000     0     0  0
    1  2478   0.1003   0.8778  -0.0536    45    44    44    0.0   -0.4   -0.4     9     2     6   0.000     0     0  0
    1  2479  -0.3773   0.2469   0.0017    44    44    45   -0.4   -0.4    0.0    12     8     8   0.000     0     0  0
    1  2480   0.3743   0.3959  -0.1063    45    44    45    0.0   -0.4    0.0    11     2     8   0.000     0     0  0
    1  2481   0.0037  -0.6721  -0.0426    44    44    45   -0.4   -0.4    0.0     7     4     1   0.000     0     0  0
    1  2482   0.1107   0.1343  -0.1345    45    44    45    0.0   -0.4    0.0     9     6    16   0.000     0     0  0
    1  2483   0.6998   0.1832   0.0319    45    44    45    0.0   -0.4    0.0     4     8     2   0.000     0     0  0
    1  2484  -0.3285  -0.4717   0.0618    45    44    45    0.0   -0.4    0.0     5     7    11   0.000     0     0  0
    1  2485   0.7006   0.0500  -0.0862    45    44    45    0.0   -0.4    0.0     9    15     7   0.010     0     0  0
    1  2486  -0.4330  -0.0101  -0.0537    45    44    45    0.0   -0.4    0.0    14     7     9   0.000     0     0  0
    1  2487  -0.2078   0.6512  -0.0087    44    44    45   -0.4   -0.4    0.0     7     5     4   0.000     0     0  0
    1  2488  -0.4663   0.1843   0.0849    45    44    45    0.0   -0.4    0.0     7     4    10   0.000     0     0  0
    1  2489   0.0772   0.0362   0.1404    44    44    45   -0.4   -0.4    0.0     5    10     7   0.000     0     0  0
    1  2490  -0.1665   0.7191  -0.0167    45    44    45    0.0   -0.4    0.0     5     7     6   0.000     0     0  0
    1  2491  -0.0029  -0.1263  -0.0155    45    45    46    0.0    0.0    0.4    17     0    13   0.051     0     0  0
    1  2492   0.3478  -0.0621  -0.1454    44    44    44   -0.4   -0.4   -0.4    13     5     9   0.000     0     0  0
    1  2493   0.0112   0.0132   0.0723    45    44    45    0.0   -0.4    0.0     8     3    10   0.000     0     0  0
    1  2494   0.0206   0.5510  -0.1043    45    44    46    0.0   -0.4    0.4     4     8     3   0.000     0     0  0
    1  2495   0.1189  -0.0777   0.0955    45    44    45    0.0   -0.4    0.0     6     5     8   0.000     0     0  0
    1  2496   0.0319  -0.4696  -0.1024    44    45    44   -0.4    0.0   -0.4     8     9    12   0.000     0     0  0
    1  2497  -0.3984   0.5619   0.0341    45    45    44    0.0    0.0   -0.4    11     4     7   0.000     0     0  0
    1  2498  -0.2114   0.4346   0.0725    45    44    45    0.0   -0.4    0.0     9    19     2   0.000     0     0  0
    1  2499  -0.5794   0.4298   0.0460    45    44    45    0.0   -0.4    0.0     7     6     2   0.000     0     0  0
    1  2500   0.0210   0.7691   0.0391    45    44    45    0.0   -0.4    0.0     7     8    11   0.000     0     0  0
    1  2501   0.4352  -0.7740  -0.1062    45    45    46    0.0    0.0    0.4     4    12     1   0.000     0     0  0
    1  2502   0.1318  -0.1767  -0.1775    45    44    45    0.0   -0.4    0.0     5     5    18   0.000     0     0  0
    1  2503  -0.4761   0.7979   0.0587    45    45    45    0.0    0.0    0.0     5     2     9   0.000     0     0  0
    1  2504  -0.6392   0.1442   0.1224    44    44    45   -0.4   -0.4    0.0     7    13     3   0.000     0     0  0
    1  2505   0.2739  -0.2959  -0.2016    45    45    45    0.0    0.0    0.0     2     7     0   0.000     0     0  0
    1  2506   0.3343   0.6979  -0.0696    45    44    45    0.0   -0.4    0.0     8     4     3   0.000     0     0  0
    1  2507  -0.1551  -0.4917  -0.0682    44    44    45   -0.4   -0.4    0.0    10     7     6   0.010     0     0  0
    1  2508  -0.1407   0.0144   0.0288    44    44    45   -0.4   -0.4    0.0     3     9     3   0.020     0     0  0
    1  2509  -0.3693   0.5501   0.0872    45    44    45    0.0   -0.4    0.0     6     6     6   0.000     0     0  0
    1  2510  -0.7694  -0.0767   0.1295    45    45    45    0.0    0.0    0.0     4     9     5   0.000     0     0  0
    1  2511  -0.3228  -0.8755   0.1458    45    44    45    0.0   -0.4    0.0     3     7     5   0.000     0     0  0
    1  2512   0.5104  -0.8816  -0.1090    45    44    45    0.0   -0.4    0.0     7     8    16   0.000     0     0  0
    1  2513  -0.3424   0.1070  -0.0775    45    44    45    0.0   -0.4    0.0     5     6    10   0.000     0     0  0
    1  2514  -0.4071  -1.1041   0.1427    45    44    44    0.0   -0.4   -0.4     3     8     4   0.000     0     0  0
    1  2515   0.8360   0.1130  -0.1298    45    44    45    0.0   -0.4    0.0     5    14     8   0.000     0     0  0
    1  2516  -0.0516   0.3461  -0.0480    45    44    45    0.0   -0.4    0.0     6     5     4   0.000     0     0  0
    1  2517   0.5046  -0.1852  -0.1408    45    44    45    0.0   -0.4    0.0    14     6     3   0.000     0     0  0
    1  2518   0.0759  -0.3524   0.0706    45    44    44    0.0   -0.4   -0.4     6     1     4   0.000     0     0  0
    1  2519   0.0996  -0.0085   0.1612    45    44    45    0.0   -0.4    0.0     2     8     3   0.000     0     0  0
    1  2520  -0.1040   0.0073  -0.1210    45    45    45    0.0    0.0    0.0     1     3     8   0.000     0     0  0
    1  2521   0.0946  -0.0209   0.1182    45    45    45    0.0    0.0    0.0     7     2     4   0.000     0     0  0
    1  2522   0.2435   0.0300   0.0889    45    44    45    0.0   -0.4    0.0     6     6     8   0.000     0     0  0
    1  2523  -0.1597   0.2552  -0.0691    45    45    45    0.0    0.0    0.0     8     0    10   0.000     0     0  0
    1  2524  -0.4108  -0.0829   0.1548    44    44    44   -0.4   -0.4   -0.4     5     4     8   0.000     0     0  0
    1  2525  -0.4380   0.2442   0.1389    45    44    45    0.0   -0.4    0.0     8     7     9   0.000     0     0  0
    1  2526  -0.1053  -0.0980   0.0260    45    44    45    0.0   -0.4    0.0     5    13     3   0.000     0     0  0
    1  2527  -0.1348  -0.4486   0.0894    45    44    45    0.0   -0.4    0.0     5     7    12   0.000     0     0  0
    1  2528   0.5118  -0.3409  -0.0352    45    44    45    0.0   -0.4    0.0     0     6     7   0.000     0     0  0
    1  2529  -0.8461  -0.1966  -0.0043    44    45    45   -0.4    0.0    0.0    12     9     4   0.000     0     0  0
    1  2530   0.3991   0.3856   0.0245    45    44    45    0.0   -0.4    0.0    19    19    10   0.000     0     0  0
    1  2531  -0.0757  -0.1717  -0.0969    45    44    45    0.0   -0.4    0.0     6    10     2   0.030     0     0  0
    1  2532  -0.5301  -0.4251   0.1298    45    44    45    0.0   -0.4    0.0     6     6    14   0.000     0     0  0
    1  2533  -0.2518  -0.7249   0.0301    44    44    45   -0.4   -0.4    0.0     1    11     7   0.000     0     0  0
    1  2534  -0.5025   0.0178  -0.0084    45    44    45    0.0   -0.4    0.0     8     2    12   0.000     0     0  0
    1  2535  -0.1766   0.1804   0.0346    45    44    44    0.0   -0.4   -0.4     2     2     1   0.000     0     0  0
    1  2536   0.2653  -0.0425  -0.1733    45    44    45    0.0   -0.4    0.0     7     3     3   0.000     0     0  0
    1  2537   0.1399   0.4587  -0.0290    45    44    44    0.0   -0.4   -0.4    12    11     6   0.000     0     0  0
    1  2538   0.3253  -0.0514   0.0039    45    44    45    0.0   -0.4    0.0    12     7     3   0.000     0     0  0
    1  2539  -0.7534   0.4756   0.0884    45    44    45    0.0   -0.4    0.0    12     5     3   0.000     0     0  0
    1  2540  -0.2081   0.2853  -0.0232    45    45    45    0.0    0.0    0.0     6     2     5   0.000     0     0  0
    1  2541   0.5276  -0.1610  -0.0671    45    44    45    0.0   -0.4    0.0    11    14    11   0.000     0     0  0
    1  2542  -0.4364   0.4303   0.1038    45    44    45    0.0   -0.4    0.0     1     8     4   0.000     0     0  0
    1  2543   0.3716  -0.4110   0.0456    45    44    45    0.0   -0.4    0.0     3    16     7   0.030     0     0  0
    1  2544   0.2548   0.4751  -0.0903    45    45    45    0.0    0.0    0.0     6     3     4   0.000     0     0  0
    1  2545  -0.6219   0.1319  -0.0250    45    44    45    0.0   -0.4    0.0     5    10    10   0.000     0     0  0
    1  2546   0.2764  -0.1671  -0.0097    45    44    45    0.0   -0.4    0.0     8     5     7   0.010     0     0  0
    1  2547   0.4731  -0.7918  -0.0363    45    44    45    0.0   -0.4    0.0     7     6    14   0.000     0     0  0
    1  2548  -0.2280   0.8741   0.0160    45    44    45    0.0   -0.4    0.0    11     8     4   0.000     0     0  0
    1  2549   0.8924  -0.5180  -0.1358    44    44    46   -0.4   -0.4    0.4     5     4     1   0.010     0     0  0
    1  2550   0.9913   0.4877  -0.0988    45    44    45    0.0   -0.4    0.0     4     4     1   0.000     0     0  0
    1  2551   0.4896   0.2535  -0.0101    44    44    44   -0.4   -0.4   -0.4     4     6     2   0.000     0     0  0
    1  2552   0.2391  -0.3020  -0.0489    44    44    45   -0.4   -0.4    0.0     4     8     9   0.000     0     0  0
    1  2553  -0.4057  -0.6575   0.1473    45    44    45    0.0   -0.4    0.0     6    11    12   0.000     0     0  0
    1  2554   0.2740  -0.8933  -0.0704    44    44    45   -0.4   -0.4    0.0     6     7     7   0.000     0     0  0
    1  2555  -0.2976   0.6066  -0.0090    45    45    45    0.0    0.0    0.0    14    10     5   0.000     0     0  0
    1  2556   0.2869  -0.0998   0.1201    45    44    45    0.0   -0.4    0.0    11     7    14   0.000     0     0  0
    1  2557  -0.4029  -0.4675  -0.0084    45    44    45    0.0   -0.4    0.0     4    13     3   0.000     0     0  0
    1  2558   0.0855  -0.1326   0.1287    45    44    45    0.0   -0.4    0.0     5     2    11   0.000     0     0  0
    1  2559  -0.5878  -0.0031  -0.0549    45    44    45    0.0   -0.4    0.0     7     3     6   0.000     0     0  0
    1  2560   0.6789   0.0453  -0.0034    45    44    45    0.0   -0.4    0.0     8     2     2   0.000     0     0  0
    1  2561  -0.8689  -0.4012   0.1083    44    44    45   -0.4   -0.4    0.0     9     9     3   0.000     0     0  0
    1  2562   0.5494  -0.5525  -0.0722    45    44    45    0.0   -0.4    0.0     3    15     5   0.000     0     0  0
    1  2563   0.2648   0.0459  -0.1128    44    44    45   -0.4   -0.4    0.0    10     6     5   0.000     0     0  0
    1  2564   0.7225   0.1202   0.0296    44    45    45   -0.4    0.0    0.0     8    10    11   0.000     0     0  0
    1  2565   0.3527   0.2845  -0.1181    45    44    45    0.0   -0.4    0.0     9    10     1   0.000     0     0  0
    1  2566  -0.1533  -0.3023   0.0115    44    44    45   -0.4   -0.4    0.0    15     8    15   0.000     0     0  0
    1  2567  -0.2639  -0.5021  -0.0345    44    44    45   -0.4   -0.4    0.0    14    11     6   0.000     0     0  0
    1  2568  -0.2522  -0.2140  -0.0641    45    44    45    0.0   -0.4    0.0     7     9     2   0.000     0     0  0
    1  2569  -0.3583   0.4164   0.0555    45    45    46    0.0    0.0    0.4     8     5    14   0.000     0     0  0
    1  2570  -0.5176  -0.3751   0.1108    45    44    45    0.0   -0.4    0.0     2     8     6   0.010     0     0  0
    1  2571  -0.9160   0.0064   0.0881    45    44    45    0.0   -0.4    0.0    10     7     6   0.000     0     0  0
    1  2572  -0.7470  -0.2361   0.0296    45    45    45    0.0    0.0    0.0     8     5     8   0.000     0     0  0
    1  2573  -0.4374  -0.0256  -0.0730    45    44    45    0.0   -0.4    0.0     8     2     6   0.000     0     0  0
    1  2574   0.9362   0.2262  -0.1041    44    45    45   -0.4    0.0    0.0     3     5     4   0.000     0     0  0
    1  2575  -0.6171  -0.1339  -0.0088    45    44    45    0.0   -0.4    0.0    10     7    12   0.000     0     0  0
    1  2576  -0.3011  -0.2707  -0.1055    45    44    45    0.0   -0.4    0.0     5     6     8   0.000     0     0  0
    1  2577  -0.5235  -0.5585   0.0812    45    45    45    0.0    0.0    0.0     4     2     0   0.000     0     0  0
    1  2578   0.5778   0.4497   0.0014    45    44    45    0.0   -0.4    0.0     2     8     2   0.000     0     0  0
    1  2579   0.1198  -0.2054  -0.0570    44    44    45   -0.4   -0.4    0.0     4     9    12   0.000     0     0  0
    1  2580   0.7116  -0.3575  -0.0953    45    44    45    0.0   -0.4    0.0     3     5    17   0.000     0     0  0
    1  2581  -0.0941  -0.1663   0.2127    45    44    45    0.0   -0.4    0.0     4     5     3   0.000     0     0  0
    1  2582  -0.2512  -0.4087  -0.0675    45    44    45    0.0   -0.4    0.0     7     2    10   0.000     0     0  0
    1  2583   0.2981   0.1920  -0.1639    45    44    45    0.0   -0.4    0.0    12     9     7   0.000     0     0  0
    1  2584  -0.2609   0.2973   0.0173    44    44    45   -0.4   -0.4    0.0    12     4     4   0.000     0     0  0
    1  2585  -0.0498  -0.3554  -0.1358    45    44    45    0.0   -0.4    0.0     5    10    10   0.000     0     0  0
    1  2586   0.0497   0.4897  -0.0084    45    44    45    0.0   -0.4    0.0    14     6     2   0.000     0     0  0
    1  2587  -0.6837   0.7550   0.1099    45    44    45    0.0   -0.4    0.0    17     5     9   0.000     0     0  0
    1  2588   0.1909  -0.5874   0.0197    44    44    45   -0.4   -0.4    0.0    14    10    12   0.020     0     0  0
    1  2589  -0.4805  -0.0480   0.0237    45    44    45    0.0   -0.4    0.0     7     4     9   0.000     0     0  0
    1  2590   0.2877  -0.2132  -0.0994    45    44    45    0.0   -0.4    0.0    13     9     1   0.000     0     0  0
    1  2591  -0.4694  -0.1769   0.0989    45    44    45    0.0   -0.4    0.0     6     3     5   0.000     0     0  0
    1  2592   0.1118   0.4231  -0.0744    45    44    44    0.0   -0.4   -0.4    12     9     3   0.000     0     0  0
    1  2593   0.0353   0.0720   0.1620    44    44    45   -0.4   -0.4    0.0    10     3     9   0.000     0     0  0
    1  2594   0.4063   0.8522  -0.1560    44    44    45   -0.4   -0.4    0.0    10     5     5   0.000     0     0  0
    1  2595  -0.8482  -0.3392   0.0261    45    44    44    0.0   -0.4   -0.4     8    14    17   0.000     0     0  0
    1  2596  -0.1077  -0.1205  -0.0438    45    45    45    0.0    0.0    0.0     6    10     6   0.000     0     0  0
    1  2597   0.1014  -0.6995  -0.0102    44    44    45   -0.4   -0.4    0.0     5     1    13   0.000     0     0  0
    1  2598  -0.4296   0.3277   0.1370    45    44    45    0.0   -0.4    0.0    10    10     4   0.010     0     0  0
    1  2599  -0.1852  -1.0162   0.0806    44    44    45   -0.4   -0.4    0.0     5     8     7   0.000     0     0  0
    1  2600  -0.2986  -0.2213  -0.1233    45    44    45    0.0   -0.4    0.0     8     5    14   0.000     0     0  0
    1  2601   0.8316  -0.1466  -0.0897    45    45    45    0.0    0.0    0.0     6    14     2   0.000     0     0  0
    1  2602  -0.8426  -0.5694   0.0818    44    44    45   -0.4   -0.4    0.0     4    10     4   0.000     0     0  0
    1  2603  -0.0251  -0.7617  -0.0194    45    44    45    0.0   -0.4    0.0     2     7     5   0.000     0     0  0
    1  2604  -0.1045   0.0327  -0.1691    44    44    45   -0.4   -0.4    0.0     7    14     1   0.000     0     0  0
    1  2605   0.2211   0.1791  -0.0984    45    45    45    0.0    0.0    0.0    15    15     9   0.000     0     0  0
    1  2606   0.4960  -0.8744  -0.0818    45    44    45    0.0   -0.4    0.0     3     6    14   0.000     0     0  0
    1  2607  -0.3139   0.4531   0.1806    45    44    45    0.0   -0.4    0.0     6     4     4   0.000     0     0  0
    1  2608   0.0775  -0.1103  -0.2195    45    44    45    0.0   -0.4    0.0     3     4     8   0.000     0     0  0
    1  2609  -0.6726  -0.3339   0.1110    45    44    45    0.0   -0.4    0.0     5     7     4   0.000     0     0  0
    1  2610   0.6822  -0.6858  -0.1380    45    44    45    0.0   -0.4    0.0     6     8     8   0.000     0     0  0
    1  2611  -0.1551   0.7593   0.0008    45    44    45    0.0   -0.4    0.0    11     5     1   0.000     0     0  0
    1  2612   0.2884  -0.2680   0.1097    45    44    45    0.0   -0.4    0.0    11     5     7   0.000     0     0  0
    1  2613   0.2024   0.6506  -0.0934    45    44    45    0.0   -0.4    0.0     3     6     8   0.000     0     0  0
    1  2614  -0.6791   0.1954   0.0103    45    44    44    0.0   -0.4   -0.4    10    17     3   0.000     0     0  0
    1  2615  -0.3233   0.5696   0.1081    45    44    45    0.0   -0.4    0.0     1     8    13   0.000     0     0  0
    1  2616  -0.4831  -0.1249   0.0965    44    44    45   -0.4   -0.4    0.0     7     0     3   0.000     0     0  0
    1  2617  -0.1274  -0.2437  -0.1321    45    44    45    0.0   -0.4    0.0     2     5     5   0.000     0     0  0
    1  2618  -0.4160  -0.3360   0.0720    45    44    45    0.0   -0.4    0.0     5     3     3   0.000     0     0  0
    1  2619   0.1853   0.5907   0.0490    45    45    45    0.0    0.0    0.0     5    20     6   0.000     0     0  0
    1  2620   0.3772   0.4030   0.0394    45    44    45    0.0   -0.4    0.0    15     8     4   0.000     0     0  0
    1  2621   0.2088   0.0954   0.0081    45    44    44    0.0   -0.4   -0.4     3     6     6   0.000     0     0  0
    1  2622  -0.8990   0.3270   0.1250    45    44    45    0.0   -0.4    0.0     2     5     8   0.000     0     0  0
    1  2623  -0.9210   0.1703   0.0757    45    44    45    0.0   -0.4    0.0     7    10    11   0.010     0     0  0
    1  2624   0.2482   0.5169  -0.1521    45    44    45    0.0   -0.4    0.0    12     1     4   0.000     0     0  0
    1  2625  -0.2132   0.5133   0.1252    44    44    45   -0.4   -0.4    0.0     6     3     9   0.000     0     0  0
    1  2626   0.1675   0.1322   0.1096    45    44    45    0.0   -0.4    0.0     2     2    13   0.000     0     0  0
    1  2627   0.3598  -0.7389  -0.0275    45    44    46    0.0   -0.4    0.4     8    10    10   0.000     0     0  0
    1  2628  -0.4875   0.5087   0.1100    45    44    45    0.0   -0.4    0.0    10    20     6   0.020     0     0  0
    1  2629  -0.1724   0.0888  -0.0262    45    44    45    0.0   -0.4    0.0    10    11     9   0.000     0     0  0
    1  2630  -0.3197   0.4177   0.0858    44    44    45   -0.4   -0.4    0.0     1    10     1   0.000     0     0  0
    1  2631  -0.5439   0.0465   0.0049    44    44    45   -0.4   -0.4    0.0     7     0    13   0.020     0     0  0
    1  2632  -0.2436  -0.4350   0.1724    44    44    45   -0.4   -0.4    0.0    13     4     7   0.000     0     0  0
    1  2633  -0.7205  -0.0421  -0.0199    44    44    45   -0.4   -0.4    0.0     9     4     7   0.000     0     0  0
    1  2634  -0.5922   0.6721   0.1490    45    44    45    0.0   -0.4    0.0     3    10     8   0.000     0     0  0
    1  2635   0.3630   0.2665  -0.1716    44    44    45   -0.4   -0.4    0.0     5     5     4   0.000     0     0  0
    1  2636   0.5951   0.6672  -0.0620    45    44    45    0.0   -0.4    0.0    12     5     3   0.010     0     0  0
    1  2637  -0.5985   0.0347   0.0589    46    44    45    0.4   -0.4    0.0     5     8     4   0.000     0     0  0
    1  2638  -0.1219   0.0998  -0.0107    45    44    45    0.0   -0.4    0.0     9     9    11   0.000     0     0  0
    1  2639  -1.0325  -0.2577   0.0491    45    44    45    0.0   -0.4    0.0     9     9    12   0.000     0     0  0
    1  2640  -0.2368  -1.0413   0.1139    44    44    45   -0.4   -0.4    0.0     4     5    11   0.000     0     0  0
    1  2641   0.4327   0.3809   0.0507    45    45    46    0.0    0.0    0.4     4     8     4   0.000     0     0  0
    1  2642   0.8179  -0.1735  -0.0552    45    44    45    0.0   -0.4    0.0    10     5    16   0.000     0     0  0
    1  2643  -0.0583  -0.1486   0.1197    45    44    44    0.0   -0.4   -0.4    10     6     5   0.000     0     0  0
    1  2644  -0.5862   0.4499   0.0701    44    44    45   -0.4   -0.4    0.0    13    15     2   0.000     0     0  0
    1  2645   0.4541   0.1060  -0.0133    45    44    45    0.0   -0.4    0.0     3    12     4   0.000     0     0  0
    1  2646  -0.3556   0.4720   0.1487    45    44    45    0.0   -0.4    0.0     8    17     7   0.000     0     0  0
    1  2647  -0.4143  -0.0520  -0.0457    46    44    46    0.4   -0.4    0.4     3     9    15   0.000     0     0  0
    1  2648   0.2921  -0.2280  -0.0659    45    45    45    0.0    0.0    0.0     2     8     6   0.000     0     0  0
    1  2649   0.8157   0.1898  -0.0786    45    44    45    0.0   -0.4    0.0     7    11     8   0.000     0     0  0
    1  2650   0.3852   0.1839  -0.0934    45    45    45    0.0    0.0    0.0     2    10     8   0.000     0     0  0
    1  2651   0.5613   0.3178  -0.1384    45    44    45    0.0   -0.4    0.0     7    20    16   0.000     0     0  0
    1  2652   0.2541  -0.5560  -0.1172    45    45    44    0.0    0.0   -0.4     4     5     5   0.010     0     0  0
    1  2653   0.2012   0.1315   0.0862    45    44    45    0.0   -0.4    0.0     9     4     7   0.000     0     0  0
    1  2654   0.4206   0.1004   0.0284    45    44    45    0.0   -0.4    0.0     0     5    11   0.000     0     0  0
    1  2655  -0.0107   0.1356   0.0711    45    44    46    0.0   -0.4    0.4     5     4     1   0.000     0     0  0
    1  2656  -0.3508   0.3936   0.1400    44    44    45   -0.4   -0.4    0.0     6     8     3   0.000     0     0  0
    1  2657  -0.1896   0.2541   0.0485    45    43    45    0.0   -0.9    0.0     7     1     7   0.000     0     0  0
    1  2658  -0.7469   0.3062   0.0513    45    44    45    0.0   -0.4    0.0     8     5     2   0.000     0     0  0
    1  2659   0.6710   0.0017  -0.0869    45    44    45    0.0   -0.4    0.0    12     1     7   0.000     0     0  0
    1  2660  -0.1004   0.0558  -0.1338    45    45    45    0.0    0.0    0.0     2    10     9   0.000     0     0  0
    1  2661   0.0667  -0.1162  -0.1922    45    44    45    0.0   -0.4    0.0    10     3    12   0.000     0     0  0
    1  2662   0.1100  -0.7752   0.0575    46    44    45    0.4   -0.4    0.0     2    10     5   0.000     0     0  0
    1  2663  -0.4793   0.3001   0.0003    44    44    45   -0.4   -0.4    0.0     4     9     5   0.000     0     0  0
    1  2664   0.3685  -0.2337   0.0248    45    44    45    0.0   -0.4    0.0    12     6    12   0.000     0     0  0
    1  2665   0.5810  -0.4930  -0.0842    45    44    45    0.0   -0.4    0.0     4     7     9   0.000     0     0  0
    1  2666  -0.1721  -0.2424   0.1660    45    44    45    0.0   -0.4    0.0     4    12     4   0.000     0     0  0
    1  2667   0.2556   0.6744  -0.1478    45    44    45    0.0   -0.4    0.0     6     6     0   0.000     0     0  0
    1  2668  -0.3778   0.3613   0.0621    45    44    45    0.0   -0.4    0.0    13     9     0   0.000     0     0  0
    1  2669  -0.0370  -0.5812   0.0920    45    45    45    0.0    0.0    0.0     8     4     7   0.000     0     0  0
    1  2670   0.5313  -0.0651  -0.0372    45    44    45    0.0   -0.4    0.0     4     3     1   0.000     0     0  0
    1  2671   0.1450   0.9554  -0.0509    45    44    45    0.0   -0.4    0.0    12    12     8   0.000     0     0  0
    1  2672   0.2076   1.0730  -0.1227    45    44    45    0.0   -0.4    0.0     8     4     8   0.000     0     0  0
    1  2673  -0.2569   0.3586  -0.1011    45    45    45    0.0    0.0    0.0     7     6    12   0.000     0     0  0
    1  2674  -0.1003  -0.0570  -0.0966    45    44    45    0.0   -0.4    0.0     5     7     7   0.000     0     0  0
    1  2675   0.1267   0.2578  -0.1715    44    43    45   -0.4   -0.9    0.0     3    11    13   0.000     0     0  0
    1  2676   0.6340   0.2624  -0.1185    45    44    45    0.0   -0.4    0.0     4     6    10   0.000     0     0  0
    1  2677   0.3596   0.0255  -0.0478    46    44    45    0.4   -0.4    0.0     6     1    13   0.010     0     0  0
    1  2678   0.8004  -0.3412  -0.0875    45    44    45    0.0   -0.4    0.0     9     7     8   0.000     0     0  0
    1  2679   0.3933  -0.1437   0.0859    44    43    45   -0.4   -0.9    0.0    12     3    10   0.000     0     0  0
    1  2680   0.2781   0.1168  -0.1717    45    44    45    0.0   -0.4    0.0     3     7     0   0.000     0     0  0
    1  2681   0.5127  -0.4679  -0.0463    45    44    45    0.0   -0.4    0.0     7     3     5   0.000     0     0  0
    1  2682  -0.1614   0.3980  -0.0952    45    45    45    0.0    0.0    0.0     5     1     5   0.000     0     0  0
    1  2683  -0.3787  -0.2763   0.0510    45    44    45    0.0   -0.4    0.0     4    13     7   0.010     0     0  0
    1  2684  -0.0372   0.8897  -0.0846    45    44    45    0.0   -0.4    0.0     0    11     8   0.000     0     0  0
    1  2685   0.2233   0.4857  -0.0618    45    44    45    0.0   -0.4    0.0     7     5     8   0.010     0     0  0
    1  2686  -0.7005  -0.0872   0.0997    45    44    45    0.0   -0.4    0.0     6     5     5   0.000     0     0  0
    1  2687  -0.5159  -0.1275  -0.0779    45    44    45    0.0   -0.4    0.0     1     5     7   0.000     0     0  0
    1  2688  -0.1420   0.2725  -0.0619    45    44    45    0.0   -0.4    0.0     9     8     6   0.000     0     0  0
    1  2689   0.1591   0.7087  -0.1577    44    44    45   -0.4   -0.4    0.0     9     4     0   0.000     0     0  0
    1  2690  -0.1176   0.2864   0.0458    45    44    45    0.0   -0.4    0.0     8     2     4   0.000     0     0  0
    1  2691  -0.8502   0.3936   0.1159    45    44    45    0.0   -0.4    0.0     4    10     4   0.000     0     0  0
    1  2692  -0.3966   0.5309  -0.0188    45    44    45    0.0   -0.4    0.0     9     4     4   0.000     0     0  0
    1  2693  -0.5674  -0.0504  -0.0019    45    44    45    0.0   -0.4    0.0    12     2     2   0.000     0     0  0
    1  2694  -0.6367   0.2645   0.0244    45    44    45    0.0   -0.4    0.0     8     5     9   0.000     0     0  0
    1  2695   0.7382  -0.8046  -0.1668    45    44    46    0.0   -0.4    0.4     6     6     5   0.000     0     0  0
    1  2696   0.0729   0.8120  -0.0967    45    44    45    0.0   -0.4    0.0     2     8     4   0.000     0     0  0
    1  2697   0.2791  -0.6026  -0.0580    44    45    45   -0.4    0.0    0.0    15    11     7   0.000     0     0  0
    1  2698  -0.2217   0.0298   0.1558    45    44    45    0.0   -0.4    0.0     3    13     3   0.020     0     0  0
    1  2699   0.5168   0.4398  -0.0947    45    44    45    0.0   -0.4    0.0    15     9     3   0.000     0     0  0
    1  2700   0.0349   0.1580  -0.0903    45    44    45    0.0   -0.4    0.0     6     6     2   0.000     0     0  0
    1  2701   0.9256   0.0411  -0.0351    45    44    45    0.0   -0.4    0.0     4     6     5   0.000     0     0  0
    1  2702   0.0509  -0.4179  -0.1070    45    44    45    0.0   -0.4    0.0     8     9     6   0.000     0     0  0
    1  2703   0.1556   0.5730  -0.0182    45    44    45    0.0   -0.4    0.0     6    13     7   0.000     0     0  0
    1  2704  -0.2154  -0.3677   0.0206    45    44    45    0.0   -0.4    0.0     6     3     7   0.000     0     0  0
    1  2705  -0.9027  -0.1979   0.1090    45    44    45    0.0   -0.4    0.0     4     5     8   0.000     0     0  0
    1  2706   0.5375   0.2124  -0.0464    45    45    45    0.0    0.0    0.0     9    16     4   0.000     0     0  0
    1  2707   0.0223  -0.3052   0.0092    44    43    45   -0.4   -0.9    0.0     7     3     2   0.000     0     0  0
    1  2708   0.6726   0.0248  -0.1187    45    44    45    0.0   -0.4    0.0     0     7     4   0.000     0     0  0
    1  2709  -0.7213  -0.1407   0.0658    45    44    45    0.0   -0.4    0.0     7     5     5   0.020     0     0  0
    1  2710   0.5033  -0.7868  -0.0936    45    44    45    0.0   -0.4    0.0     2     4     7   0.000     0     0  0
    1  2711   0.4108   0.0793  -0.0017    45    44    45    0.0   -0.4    0.0     7     2     6   0.000     0     0  0
    1  2712  -0.0545  -0.0226  -0.1745    44    44    45   -0.4   -0.4    0.0     3     3     4   0.000     0     0  0
    1  2713   0.1466   0.4818  -0.0878    45    44    45    0.0   -0.4    0.0     1     8     7   0.000     0     0  0
    1  2714   0.1867  -0.1208   0.0190    44    45    45   -0.4    0.0    0.0     8     9     5   0.000     0     0  0
    1  2715   0.4568   0.1013  -0.0033    45    44    45    0.0   -0.4    0.0     5     9    11   0.000     0     0  0
    1  2716   0.2937   0.6181  -0.0794    44    45    45   -0.4    0.0    0.0     4     7     5   0.000     0     0  0
    1  2717   0.6527   0.0092  -0.0185    45    44    45    0.0   -0.4    0.0     9     2    10   0.000     0     0  0
    1  2718  -0.4193   0.8596   0.1044    45    44    45    0.0   -0.4    0.0     6    11     5   0.000     0     0  0
    1  2719  -0.5397  -0.5232   0.0646    45    44    45    0.0   -0.4    0.0     3     8     5   0.000     0     0  0
    1  2720   0.1195   0.0209  -0.0874    45    44    45    0.0   -0.4    0.0     1     5     2   0.010     0     0  0
    1  2721   0.3304  -0.5326  -0.0609    44    44    45   -0.4   -0.4    0.0     1     4    14   0.000     0     0  0
    1  2722   0.2472  -0.5543   0.0506    45    44    44    0.0   -0.4   -0.4     9     6     3   0.000     0     0  0
    1  2723  -0.1773  -0.6946   0.0802    45    44    45    0.0   -0.4    0.0    12     5     6   0.000     0     0  0
    1  2724   0.7889   0.4408  -0.0914    45    44    45    0.0   -0.4    0.0    16     9     5   0.000     0     0  0
    1  2725   0.2797   0.0951  -0.0425    44    44    45   -0.4   -0.4    0.0    10     3    11   0.010     0     0  0
    1  2726   0.4854  -0.4671  -0.1387    44    44    45   -0.4   -0.4    0.0     8     7     9   0.000     0     0  0
    1  2727  -0.5145  -0.1039   0.1646    45    44    45    0.0   -0.4    0.0     8     9     8   0.000     0     0  0
    1  2728   0.0095   0.6236  -0.0573    44    44    45   -0.4   -0.4    0.0     5     7     6   0.000     0     0  0
    1  2729  -0.4199  -0.9167   0.1157    44    45    45   -0.4    0.0    0.0    11     4    10   0.000     0     0  0
    1  2730  -0.7193  -0.1534   0.1418    45    44    45    0.0   -0.4    0.0     9     7     2   0.000     0     0  0
    1  2731  -0.1253  -0.5266   0.1797    44    44    45   -0.4   -0.4    0.0     1     7    10   0.010     0     0  0
    1  2732   0.2607   0.6112  -0.1035    45    44    45    0.0   -0.4    0.0     5    12     9   0.000     0     0  0
    1  2733   0.4451  -0.1373  -0.1327    45    44    45    0.0   -0.4    0.0     5    12     9   0.000     0     0  0
    1  2734  -0.4263  -0.4465  -0.0229    45    44    44    0.0   -0.4   -0.4     4    13     1   0.000     0     0  0
    1  2735   0.1983  -0.3428  -0.1408    45    44    45    0.0   -0.4    0.0     6     2    14   0.000     0     0  0
    1  2736  -0.4107  -0.9916   0.1452    44    44    45   -0.4   -0.4    0.0     7     7     6   0.010     0     0  0
    1  2737   0.1276   0.0098   0.0499    45    45    45    0.0    0.0    0.0     6     4     5   0.000     0     0  0
    1  2738  -0.1100  -0.1517  -0.1707    44    44    45   -0.4   -0.4    0.0    16    11    15   0.000     0     0  0
    1  2739  -0.7288   0.1511   0.1225    45    44    45    0.0   -0.4    0.0     5     4     8   0.000     0     0  0
    1  2740   0.2309  -0.6664   0.0072    45    44    45    0.0   -0.4    0.0    13    10    13   0.000     0     0  0
    1  2741  -0.6063   0.1835   0.0736    44    44    45   -0.4   -0.4    0.0     3     4    12   0.010     0     0  0
    1  2742  -1.0002   0.0164   0.0748    45    44    45    0.0   -0.4    0.0     1     8     0   0.000     0     0  0
    1  2743  -0.0287   0.8221   0.0261    44    44    45   -0.4   -0.4    0.0     1     4    16   0.000     0     0  0
    1  2744   0.1240   0.1792   0.0593    45    44    45    0.0   -0.4    0.0     2     1     6   0.000     0     0  0
    1  2745  -0.2342  -0.6415   0.0134    44    44    45   -0.4   -0.4    0.0     9     9    15   0.000     0     0  0
    1  2746   0.5655  -0.2525  -0.1119    45    44    46    0.0   -0.4    0.4     9    11     4   0.010     0     0  0
    1  2747  -0.6947   0.5939   0.0848    45    45    45    0.0    0.0    0.0     8     4    12   0.000     0     0  0
    1  2748   0.7547   0.2948  -0.0018    44    44    45   -0.4   -0.4    0.0    11    13     7   0.000     0     0  0
    1  2749  -0.1632  -0.4808   0.0871    44    44    45   -0.4   -0.4    0.0    11    14     2   0.000     0     0  0
    1  2750   0.3363   0.2180  -0.1526    45    44    45    0.0   -0.4    0.0    11     9     5   0.010     0     0  0
    1  2751   0.2977  -0.4215   0.0278    45    44    45    0.0   -0.4    0.0    12     3     8   0.000     0     0  0
    1  2752  -0.4154   0.5934   0.0815    45    45    45    0.0    0.0    0.0     4    10     8   0.000     0     0  0
    1  2753  -0.1851  -0.2881   0.1282    44    44    45   -0.4   -0.4    0.0     9     3    14   0.000     0     0  0
    1  2754   0.5499  -0.3333  -0.1159    45    44    45    0.0   -0.4    0.0    10     3     2   0.000     0     0  0
    1  2755  -0.3364  -0.1528   0.0861    45    44    45    0.0   -0.4    0.0    10    14    14   0.000     0     0  0
    1  2756   0.4552  -0.6690  -0.1325    45    44    45    0.0   -0.4    0.0     8    10     3   0.000     0     0  0
    1  2757  -0.1078   0.1408  -0.1122    45    44    45    0.0   -0.4    0.0     5     9     9   0.000     0     0  0
    1  2758   0.4171  -0.4842   0.0206    44    44    45   -0.4   -0.4    0.0     2     6     5   0.000     0     0  0
    1  2759  -0.0409   0.0157   0.2007    44    44    45   -0.4   -0.4    0.0    10     3     1   0.000     0     0  0
    1  2760   0.3679  -0.1018  -0.1858    44    44    45   -0.4   -0.4    0.0     6     1     4   0.000     0     0  0
    1  2761  -0.2957   0.3223   0.0858    44    44    45   -0.4   -0.4    0.0     2     7     8   0.000     0     0  0
    1  2762  -0.1238   0.0872   0.0347    44    44    45   -0.4   -0.4    0.0     1     2     1   0.010     0     0  0
    1  2763   0.0614  -0.2538  -0.1939    44    44    45   -0.4   -0.4    0.0     5     6     9   0.000     0     0  0
    1  2764   0.6967   0.1953  -0.0349    45    44    45    0.0   -0.4    0.0     1     7    13   0.000     0     0  0
    1  2765   0.0996  -0.6991  -0.0349    44    44    45   -0.4   -0.4    0.0     9     1     7   0.000     0     0  0
    1  2766   0.2339   0.4769  -0.1482    45    45    45    0.0    0.0    0.0    10     7     3   0.000     0     0  0
    1  2767   0.4827  -0.5075  -0.0712    45    44    45    0.0   -0.4    0.0     8     4    13   0.000     0     0  0
    1  2768   0.7070   0.0159  -0.0939    44    44    45   -0.4   -0.4    0.0    13     8     4   0.000     0     0  0
    1  2769  -0.8299  -0.5908   0.0961    45    45    45    0.0    0.0    0.0     4     9    13   0.000     0     0  0
    1  2770   0.6567   0.1177  -0.0156    44    44    45   -0.4   -0.4    0.0     8     8     9   0.000     0     0  0
    1  2771  -0.5513   0.4773   0.0444    45    44    45    0.0   -0.4    0.0    13     2    15   0.000     0     0  0
    1  2772   0.4315   0.6848  -0.0497    45    43    44    0.0   -0.9   -0.4     8    11    13   0.000     0     0  0
    1  2773  -0.7293   0.7998   0.1335    45    44    45    0.0   -0.4    0.0     7     4     3   0.000     0     0  0
    1  2774  -0.3838  -1.0266   0.1115    45    45    45    0.0    0.0    0.0     8     3    11   0.020     0     0  0
    1  2775  -0.4638  -0.4584  -0.0261    45    44    45    0.0   -0.4    0.0     4     5     8   0.000     0     0  0
    1  2776   0.0321   0.5188  -0.0480    44    45    45   -0.4    0.0    0.0     7     9     2   0.010     0     0  0
    1  2777  -0.1357  -0.1169  -0.0099    44    45    45   -0.4    0.0    0.0     5    10     7   0.000     0     0  0
    1  2778  -0.1856  -0.8256   0.0202    46    44    44    0.4   -0.4   -0.4    11     7     4   0.000     0     0  0
    1  2779   0.0479   0.3661   0.0405    45    44    45    0.0   -0.4    0.0     0    11    11   0.000     0     0  0
    1  2780   0.2776   0.3032   0.0675    44    44    45   -0.4   -0.4    0.0    21     6     4   0.000     0     0  0
    1  2781   0.3191   0.7070  -0.1164    45    44    44    0.0   -0.4   -0.4     6    10     2   0.000     0     0  0
    1  2782  -0.1132  -0.9224   0.0417    45    44    45    0.0   -0.4    0.0     7    11     3   0.000     0     0  0
    1  2783  -0.6577   0.1183   0.0593    45    44    45    0.0   -0.4    0.0     9     4     6   0.000     0     0  0
    1  2784   0.0882   0.1035  -0.1747    45    44    45    0.0   -0.4    0.0     8    10     5   0.000     0     0  0
    1  2785  -0.0285  -0.5454  -0.0029    45    44    44    0.0   -0.4   -0.4     5     9     6   0.000     0     0  0
    1  2786   0.9625  -0.1733  -0.1206    44    44    45   -0.4   -0.4    0.0     9     3     9   0.000     0     0  0
    1  2787   0.2278  -0.4071   0.0100    44    45    45   -0.4    0.0    0.0     2    10    11   0.000     0     0  0
    1  2788   0.3312  -0.2779  -0.1062    45    44    45    0.0   -0.4    0.0     3    10    11   0.000     0     0  0
    1  2789   0.1195   0.2091  -0.2112    45    44    45    0.0   -0.4    0.0     7     9     5   0.000     0     0  0
    1  2790   0.0428  -0.3257  -0.0638    45    44    45    0.0   -0.4    0.0     7     5    18   0.000     0     0  0
    1  2791  -0.0410  -0.4418  -0.0445    45    45    45    0.0    0.0    0.0     9     7     6   0.000     0     0  0
    1  2792  -0.4848   0.8793   0.0707    45    44    44    0.0   -0.4   -0.4    12     1    12   0.000     0     0  0
    1  2793  -0.6133  -0.1275   0.0389    45    43    45    0.0   -0.9    0.0     3     7     6   0.000     0     0  0
    1  2794   0.4858   0.2735  -0.1081    44    44    45   -0.4   -0.4    0.0     5     8     7   0.000     0     0  0
    1  2795   0.2813  -0.8774  -0.0536    44    45    45   -0.4    0.0    0.0    12     4     4   0.000     0     0  0
    1  2796   0.0138   0.3034   0.1550    44    44    45   -0.4   -0.4    0.0     2     8     6   0.000     0     0  0
    1  2797  -0.6749  -0.0114   0.0248    45    45    45    0.0    0.0    0.0    11     2     7   0.000     0     0  0
    1  2798   0.2555   0.0907  -0.1591    45    44    45    0.0   -0.4    0.0    10     1     5   0.000     0     0  0
    1  2799  -0.0800  -0.3012   0.0510    45    44    45    0.0   -0.4    0.0    13    16     0   0.000     0     0  0
    1  2800  -0.5139  -0.1181   0.0943    45    45    44    0.0    0.0   -0.4     3     6     5   0.000     0     0  0
    1  2801   0.6237   0.3845  -0.0021    45    45    45    0.0    0.0    0.0     8    12    11   0.020     0     0  0
    1  2802   0.5770  -0.4725  -0.0420    45    45    45    0.0    0.0    0.0     0     6     6   0.000     0     0  0
    1  2803  -0.1081   0.3731  -0.0604    45    44    45    0.0   -0.4    0.0    11    10     6   0.000     0     0  0
    1  2804  -0.8630  -0.0937   0.0979    44    44    45   -0.4   -0.4    0.0     3     4     4   0.000     0     0  0
    1  2805  -0.1232   0.8718   0.0211    45    45    45    0.0    0.0    0.0     6    10     3   0.000     0     0  0
    1  2806   0.0234  -0.0286  -0.0932    44    44    45   -0.4   -0.4    0.0    10    15     2   0.000     0     0  0
    1  2807   0.3641  -0.4621  -0.1814    44    44    45   -0.4   -0.4    0.0     2     0     3   0.020     0     0  0
    1  2808   0.4136  -0.5545  -0.0653    45    45    45    0.0    0.0    0.0    15     3    10   0.010     0     0  0
    1  2809  -0.0552  -0.0603   0.2147    45    44    45    0.0   -0.4    0.0     3     8    11   0.000     0     0  0
    1  2810   0.4004   0.3221  -0.0625    45    44    45    0.0   -0.4    0.0     4     6     3   0.000     0     0  0
    1  2811   0.9572  -0.0828  -0.0869    45    44    45    0.0   -0.4    0.0    12     4    13   0.000     0     0  0
    1  2812  -0.6119   0.0596  -0.0162    44    44    45   -0.4   -0.4    0.0     7     7     6   0.000     0     0  0
    1  2813   0.3688  -0.6434  -0.1168    45    44    45    0.0   -0.4    0.0     5     6     8   0.000     0     0  0
    1  2814   0.1206   0.8175  -0.0775    45    44    45    0.0   -0.4    0.0     0     6     5   0.000     0     0  0
    1  2815   0.3263  -0.0820  -0.0453    44    44    45   -0.4   -0.4    0.0     3    11    10   0.000     0     0  0
    1  2816   0.9827  -0.1271  -0.0939    44    44    45   -0.4   -0.4    0.0     7     5     3   0.000     0     0  0
    1  2817  -0.1464  -0.0351   0.0836    45    44    44    0.0   -0.4   -0.4     2     8    10   0.000     0     0  0
    1  2818  -0.5042  -0.7474   0.1058    45    44    45    0.0   -0.4    0.0     5    20    11   0.000     0     0  0
    1  2819  -0.4061   0.3621  -0.0499    45    44    46    0.0   -0.4    0.4     4     2     7   0.000     0     0  0
    1  2820  -0.0642  -0.4141   0.1031    45    44    44    0.0   -0.4   -0.4    11     3     6   0.000     0     0  0
    1  2821   0.6126  -0.0010  -0.0046    44    44    44   -0.4   -0.4   -0.4     8     4     6   0.000     0     0  0
    1  2822  -0.4761  -0.0143  -0.0299    44    44    45   -0.4   -0.4    0.0     9    11     7   0.000     0     0  0
    1  2823   0.4401  -0.4429  -0.1871    45    44    45    0.0   -0.4    0.0    10     2     6   0.000     0     0  0
    1  2824  -0.7049  -0.7173   0.1042    45    44    45    0.0   -0.4    0.0     6    15     7   0.000     0     0  0
    1  2825   0.4491   0.1608  -0.0485    45    44    45    0.0   -0.4    0.0     4     3     5   0.000     0     0  0
    1  2826   0.1126  -0.3134  -0.0079    45    44    44    0.0   -0.4   -0.4     8     7    12   0.000     0     0  0
    1  2827   0.4169   0.4093  -0.0483    45    44    45    0.0   -0.4    0.0     4    13     3   0.000     0     0  0
    1  2828   0.7402   0.0213  -0.0958    45    44    45    0.0   -0.4    0.0     9     4    16   0.000     0     0  0
    1  2829   0.0592  -0.2649   0.1057    45    44    45    0.0   -0.4    0.0     3     2     6   0.000     0     0  0
    1  2830   0.1137   0.3141  -0.1637    44    44    44   -0.4   -0.4   -0.4     2    10    10   0.000     0     0  0
    1  2831   0.2246   0.4572   0.0542    45    44    45    0.0   -0.4    0.0     4     3     2   0.000     0     0  0
    1  2832   0.6400  -0.9182  -0.1186    44    44    45   -0.4   -0.4    0.0     8    10     5   0.000     0     0  0
    1  2833  -0.5496  -0.2252  -0.0388    44    44    45   -0.4   -0.4    0.0     9     1     9   0.000     0     0  0
    1  2834   0.7534   0.2454  -0.0262    45    44    45    0.0   -0.4    0.0     7     7     8   0.000     0     0  0
    1  2835   0.2351   0.5323  -0.0564    45    44    45    0.0   -0.4    0.0     8     5     3   0.000     0     0  0
    1  2836   0.3504   0.6674  -0.1609    45    44    45    0.0   -0.4    0.0     9     7     7   0.000     0     0  0
    1  2837  -0.2323   0.1848   0.0008    44    44    45   -0.4   -0.4    0.0     9    10     3   0.000     0     0  0
    1  2838  -0.1349   0.5658   0.0473    44    44    45   -0.4   -0.4    0.0    10     7     6   0.000     0     0  0
    1  2839  -0.7114  -0.3581   0.1358    45    44    45    0.0   -0.4    0.0     4     7    13   0.000     0     0  0
    1  2840  -0.3283   0.3309   0.0033    45    44    44    0.0   -0.4   -0.4    10     5     4   0.000     0     0  0
    1  2841   0.2998  -0.4882  -0.0482    45    44    45    0.0   -0.4    0.0    10     1     2   0.000     0     0  0
    1  2842   0.0713   0.2673  -0.2166    44    44    45   -0.4   -0.4    0.0     1     4     8   0.000     0     0  0
    1  2843   0.0602  -0.0311   0.1057    44    44    45   -0.4   -0.4    0.0    10    10    10   0.000     0     0  0
    1  2844   0.3018  -0.4709  -0.0894    45    44    45    0.0   -0.4    0.0     6    10     8   0.010     0     0  0
    1  2845   0.6508   0.2732  -0.0162    44    44    46   -0.4   -0.4    0.4     4    12    14   0.000     0     0  0
    1  2846  -0.1854   0.2876  -0.1407    45    45    45    0.0    0.0    0.0     7     3     9   0.000     0     0  0
    1  2847   0.2793  -0.0396   0.0605    45    44    45    0.0   -0.4    0.0     6     7     3   0.000     0     0  0
    1  2848   0.1615   0.4578  -0.1415    45    44    45    0.0   -0.4    0.0    15     7     4   0.000     0     0  0
    1  2849  -0.1824   0.3366   0.0620    45    44    45    0.0   -0.4    0.0     9     5     7   0.000     0     0  0
    1  2850  -0.3604   0.2959   0.1711    45    44    44    0.0   -0.4   -0.4     4     4     4   0.000     0     0  0
    1  2851  -0.8484  -0.0172   0.1327    45    44    45    0.0   -0.4    0.0    10     5    12   0.000     0     0  0
    1  2852   0.4474   0.9498  -0.1353    44    44    44   -0.4   -0.4   -0.4     5    12     7   0.000     0     0  0
    1  2853   0.2976  -0.3446  -0.1896    45    44    45    0.0   -0.4    0.0     7     1    10   0.010     0     0  0
    1  2854  -1.0088  -0.2135   0.0742    45    44    45    0.0   -0.4    0.0    12     0     7   0.000     0     0  0
    1  2855  -0.1341  -0.4782  -0.0592    45    44    45    0.0   -0.4    0.0     5     6    12   0.000     0     0  0
    1  2856   0.1369   0.2724   0.0254    45    44    46    0.0   -0.4    0.4     3     6     9   0.000     0     0  0
    1  2857  -0.1474   0.5106  -0.1047    46    44    45    0.4   -0.4    0.0     7     2    12   0.000     0     0  0
    1  2858   0.2065   0.1070  -0.0878    44    44    45   -0.4   -0.4    0.0     6     2    10   0.000     0     0  0
    1  2859   0.3579   0.1398   0.0072    45    44    45    0.0   -0.4    0.0     3     3     7   0.000     0     0  0
    1  2860  -0.4741   0.2257  -0.0295    44    44    45   -0.4   -0.4    0.0    11     9     3   0.000     0     0  0
    1  2861   0.0608   0.2893  -0.1613    45    45    45    0.0    0.0    0.0     7     9     4   0.010     0     0  0
    1  2862   0.1479   0.2100  -0.1070    45    44    45    0.0   -0.4    0.0     8     3     8   0.020     0     0  0
    1  2863   0.1402  -0.2442   0.0130    44    44    45   -0.4   -0.4    0.0     2     4     9   0.000     0     0  0
    1  2864  -0.0283   0.4133  -0.0449    45    44    45    0.0   -0.4    0.0     9    12    10   0.000     0     0  0
    1  2865  -0.5872   0.4671   0.0315    45    44    46    0.0   -0.4    0.4     3     5     5   0.000     0     0  0
    1  2866   0.3786   0.6394  -0.0554    44    44    45   -0.4   -0.4    0.0     0     1    11   0.000     0     0  0
    1  2867  -0.6596   0.0902   0.1095    45    44    45    0.0   -0.4    0.0     8     9     6   0.000     0     0  0
    1  2868   0.5645  -0.5428  -0.1248    45    44    45    0.0   -0.4    0.0     6     7     8   0.000     0     0  0
    1  2869   0.3537   0.2279   0.1114    45    44    45    0.0   -0.4    0.0     2     2     6   0.000     0     0  0
    1  2870   0.2345  -0.1648  -0.1950    45    44    45    0.0   -0.4    0.0     3     8     4   0.000     0     0  0
    1  2871   0.5530  -0.3519  -0.1439    44    45    46   -0.4    0.0    0.4     8     4    13   0.000     0     0  0
    1  2872  -0.1349   0.1475   0.0623    45    44    46    0.0   -0.4    0.4    10    14     4   0.000     0     0  0
    1  2873  -0.4007  -1.1172   0.1359    45    44    45    0.0   -0.4    0.0    12     5     4   0.000     0     0  0
    1  2874  -0.3530  -0.1238   0.0287    44    44    44   -0.4   -0.4   -0.4    11     4     1   0.000     0     0  0
    1  2875  -0.2853  -0.1081   0.1028    44    44    45   -0.4   -0.4    0.0     1     8    11   0.000     0     0  0
    1  2876  -0.7607  -0.4177   0.0603    44    45    45   -0.4    0.0    0.0     5    10     7   0.000     0     0  0
    1  2877  -0.2276   0.6098  -0.0419    45    44    45    0.0   -0.4    0.0    10    16     7   0.000     0     0  0
    1  2878   0.4518  -0.3763  -0.0757    45    44    45    0.0   -0.4    0.0     0    10     4   0.010     0     0  0
    1  2879   0.6829   0.3416   0.0029    45    44    45    0.0   -0.4    0.0     9     3     7   0.000     0     0  0
    1  2880  -0.0081  -0.0853  -0.1587    44    44    45   -0.4   -0.4    0.0     4     7     3   0.000     0     0  0
    1  2881  -0.5393   0.3314   0.0772    45    44    45    0.0   -0.4    0.0     6     7    10   0.020     0     0  0
    1  2882   0.2987   0.6065  -0.1624    45    44    45    0.0   -0.4    0.0     9    10     5   0.000     0     0  0
    1  2883   0.4655   0.2286  -0.0689    45    44    45    0.0   -0.4    0.0     2     6     2   0.000     0     0  0
    1  2884  -0.3966  -0.5583   0.1474    45    44    46    0.0   -0.4    0.4     4     4     2   0.000     0     0  0
    1  2885  -1.0317  -0.1576   0.0863    44    44    45   -0.4   -0.4    0.0     8     8    10   0.000     0     0  0
    1  2886  -0.4175  -0.5197   0.1399    45    44    45    0.0   -0.4    0.0    10     5     5   0.000     0     0  0
    1  2887   0.1688  -0.1149  -0.0168    44    44    45   -0.4   -0.4    0.0     9     8    15   0.000     0     0  0
    1  2888   0.1389   0.4591   0.0876    44    44    45   -0.4   -0.4    0.0     8     6    19   0.000     0     0  0
    1  2889   0.0451  -0.3642   0.0326    45    44    46    0.0   -0.4    0.4     2    15    13   0.000     0     0  0
    1  2890   0.1578  -0.2750   0.0173    45    44    44    0.0   -0.4   -0.4     6    12    13   0.000     0     0  0
    1  2891   0.6984  -0.1715  -0.1479    45    45    45    0.0    0.0    0.0    14     7     8   0.010     0     0  0
    1  2892   0.3012   0.3034  -0.0904    44    44    45   -0.4   -0.4    0.0     8     4     5   0.010     0     0  0
    1  2893   0.4715   0.0799  -0.1314    45    44    44    0.0   -0.4   -0.4     8     4    16   0.000     0     0  0
    1  2894   0.0776   0.4621   0.0069    45    44    45    0.0   -0.4    0.0     7     5     6   0.000     0     0  0
    1  2895  -0.8074   0.5923   0.1286    45    44    45    0.0   -0.4    0.0     9    11     3   0.000     0     0  0
    1  2896  -0.6567  -0.3407   0.0323    45    44    45    0.0   -0.4    0.0    19     7     4   0.010     0     0  0
    1  2897   0.5593  -0.0251   0.0034    45    44    45    0.0   -0.4    0.0     3    10     7   0.000     0     0  0
    1  2898  -0.1435  -0.2283  -0.1122    44    45    44   -0.4    0.0   -0.4    15     9    10   0.000     0     0  0
    1  2899  -0.6284   0.1147   0.0361    45    44    44    0.0   -0.4   -0.4     7    17     7   0.000     0     0  0
    1  2900   0.1345   0.0726   0.0224    45    44    45    0.0   -0.4    0.0     8     9     9   0.000     0     0  0
    1  2901  -0.3730  -0.1283   0.1604    45    44    45    0.0   -0.4    0.0    13     7     8   0.000     0     0  0
    1  2902   0.0936   0.2442  -0.1902    45    44    45    0.0   -0.4    0.0     6    12     8   0.000     0     0  0
    1  2903  -0.1736   0.5178   0.1465    45    44    45    0.0   -0.4    0.0     5     7    15   0.000     0     0  0
    1  2904  -0.2623   0.2839  -0.0090    45    44    45    0.0   -0.4    0.0     1     6     5   0.010     0     0  0
    1  2905  -0.2422  -0.2293   0.1252    45    45    45    0.0    0.0    0.0    11    10    10   0.000     0     0  0
    1  2906  -0.5982   0.6112   0.0806    44    44    45   -0.4   -0.4    0.0    15     6     6   0.000     0     0  0
    1  2907   0.1674  -0.0924   0.0439    44    45    45   -0.4    0.0    0.0     5     5    10   0.000     0     0  0
    1  2908   0.7997  -0.5294  -0.1099    45    44    44    0.0   -0.4   -0.4     3     4     4   0.010     0     0  0
    1  2909   0.3824   0.0086  -0.1720    45    44    45    0.0   -0.4    0.0    10    21     9   0.000     0     0  0
    1  2910  -0.1612  -0.6674   0.0612    45    44    45    0.0   -0.4    0.0     4     3     7   0.000     0     0  0
    1  2911   0.1874   0.4520  -0.1549    45    44    44    0.0   -0.4   -0.4     6     9    15   0.000     0     0  0
    1  2912   0.2198   0.5686  -0.0425    44    45    44   -0.4    0.0   -0.4     0    11    10   0.000     0     0  0
    1  2913   0.6678   0.0598  -0.1296    45    44    45    0.0   -0.4    0.0     5    12     2   0.000     0     0  0
    1  2914   0.2652  -0.0911   0.1298    45    44    45    0.0   -0.4    0.0     6     4     3   0.000     0     0  0
    1  2915  -0.1920   0.5285   0.0513    44    44    45   -0.4   -0.4    0.0     7    10     6   0.000     0     0  0
    1  2916  -0.3067   0.0785   0.0281    44    45    45   -0.4    0.0    0.0    10     4    10   0.000     0     0  0
    1  2917  -0.4961  -0.8971   0.0947    45    45    45    0.0    0.0    0.0     3     4     5   0.000     0     0  0
    1  2918  -0.2611   0.6571  -0.0239    45    44    45    0.0   -0.4    0.0     2    13     9   0.000     0     0  0
    1  2919  -0.3409  -0.1155  -0.0683    44    44    44   -0.4   -0.4   -0.4     3    10     4   0.000     0     0  0
    1  2920  -0.3266   0.4789   0.1015    45    43    45    0.0   -0.9    0.0     4    13    16   0.000     0     0  0
    1  2921   0.4468   0.3612  -0.1268    45    44    45    0.0   -0.4    0.0     5     9     5   0.000     0     0  0
    1  2922   0.1389  -0.0546  -0.1331    45    44    45    0.0   -0.4    0.0     8    10     4   0.000     0     0  0
    1  2923  -0.0776  -0.4056  -0.0539    44    44    45   -0.4   -0.4    0.0    16     2     4   0.000     0     0  0
    1  2924  -0.0650   0.4194   0.0133    45    44    45    0.0   -0.4    0.0    10     2     4   0.000     0     0  0
    1  2925   0.3072  -0.5235  -0.0982    44    44    45   -0.4   -0.4    0.0     6    13    23   0.000     0     0  0
    1  2926   0.2679   0.5602  -0.0569    45    44    45    0.0   -0.4    0.0     2     6     7   0.000     0     0  0
    1  2927  -0.2977   0.0205   0.1466    45    44    45    0.0   -0.4    0.0     6     1     3   0.000     0     0  0
    1  2928   0.2993  -0.0437   0.0863    45    44    46    0.0   -0.4    0.4     6     7     3   0.000     0     0  0
    1  2929   0.0062   0.7209  -0.0316    45    44    45    0.0   -0.4    0.0     3     5    11   0.000     0     0  0
    1  2930   0.4642   0.2043  -0.0983    44    44    45   -0.4   -0.4    0.0     8    14     5   0.000     0     0  0
    1  2931   0.2646  -0.2305  -0.1068    45    44    45    0.0   -0.4    0.0    12     1     7   0.000     0     0  0
    1  2932   0.5998  -0.6285  -0.0704    44    44    45   -0.4   -0.4    0.0    10     9    11   0.000     0     0  0
    1  2933   0.7347   0.1268  -0.1196    45    44    45    0.0   -0.4    0.0    11     8     4   0.000     0     0  0
    1  2934  -0.0091  -0.0360   0.1267    44    45    45   -0.4    0.0    0.0     7     4     6   0.000     0     0  0
    1  2935   0.2423   0.0129   0.1265    45    44    45    0.0   -0.4    0.0     3     9     7   0.010     0     0  0
    1  2936   0.0197  -0.4749   0.0256    45    44    46    0.0   -0.4    0.4     4     6    11   0.000     0     0  0
    1  2937  -0.4405  -0.6976   0.0436    45    44    45    0.0   -0.4    0.0    12     8    10   0.000     0     0  0
    1  2938   0.4271  -0.6368  -0.0167    45    44    45    0.0   -0.4    0.0    14     1     4   0.000     0     0  0
    1  2939   0.3908   0.8417  -0.0723    45    44    45    0.0   -0.4    0.0     8     8     5   0.000     0     0  0
    1  2940  -0.3555  -0.9943   0.1397    44    44    45   -0.4   -0.4    0.0    18     8     7   0.000     0     0  0
    1  2941   0.3886   0.6511  -0.1111    45    44    45    0.0   -0.4    0.0     6     9     3   0.000     0     0  0
    1  2942  -0.3479  -0.1798  -0.0944    45    44    45    0.0   -0.4    0.0     2    13     8   0.000     0     0  0
    1  2943   0.5592   0.2547  -0.0487    45    44    45    0.0   -0.4    0.0     3     3     7   0.000     0     0  0
    1  2944   0.0391   0.1493  -0.0625    44    44    45   -0.4   -0.4    0.0     4     8     8   0.000     0     0  0
    1  2945  -0.1236   0.0251   0.1544    45    45    45    0.0    0.0    0.0     7     2    18   0.000     0     0  0
    1  2946  -0.0727   0.0738   0.0294    45    44    45    0.0   -0.4    0.0     2     4     2   0.000     0     0  0
    1  2947   0.0981   0.1661   0.0530    45    44    45    0.0   -0.4    0.0     3     1     3   0.010     0     0  0
    1  2948  -0.0954  -0.6043  -0.0178    45    44    45    0.0   -0.4    0.0     2     1     2   0.020     0     0  0
    1  2949  -0.4399   0.2246   0.1351    45    44    45    0.0   -0.4    0.0     8     8     5   0.000     0     0  0
    1  2950   0.2853  -0.5706  -0.1020    45    44    45    0.0   -0.4    0.0     7     9     6   0.000     0     0  0
    1  2951   0.0106  -0.3578  -0.0526    44    44    45   -0.4   -0.4    0.0    13     7     8   0.000     0     0  0
    1  2952   0.3536  -0.6801  -0.0393    45    44    45    0.0   -0.4    0.0    16     5    14   0.000     0     0  0
    1  2953  -0.0329   0.2007   0.0269    45    44    45    0.0   -0.4    0.0     9     3    12   0.000     0     0  0
    1  2954  -0.6696  -0.6819   0.0975    45    44    45    0.0   -0.4    0.0     9    19     5   0.000     0     0  0
    1  2955   0.1688  -0.3584  -0.0859    45    44    45    0.0   -0.4    0.0     9    10     5   0.000     0     0  0
    1  2956  -0.6614  -0.0255  -0.0173    44    45    45   -0.4    0.0    0.0     5    12     9   0.000     0     0  0
    1  2957  -0.2634  -0.6752   0.0511    45    44    45    0.0   -0.4    0.0     4    10     5   0.000     0     0  0
    1  2958  -0.8112   0.8589   0.1589    45    45    45    0.0    0.0    0.0     7    12     4   0.000     0     0  0
    1  2959  -0.6311  -0.2915   0.1467    45    44    45    0.0   -0.4    0.0     0    10     8   0.000     0     0  0
    1  2960  -0.0541  -0.1483  -0.0520    44    44    45   -0.4   -0.4    0.0     5    13     3   0.000     0     0  0
    1  2961  -0.4037  -0.2997  -0.0812    45    44    44    0.0   -0.4   -0.4    12    14     4   0.000     0     0  0
    1  2962  -0.5884  -0.6076   0.0848    44    44    46   -0.4   -0.4    0.4     2     2     2   0.000     0     0  0
    1  2963   0.1839  -0.4854   0.0542    45    44    45    0.0   -0.4    0.0    11    10     0   0.000     0     0  0
    1  2964  -0.2205  -0.2774  -0.1067    44    44    45   -0.4   -0.4    0.0     9     9     4   0.000     0     0  0
    1  2965   0.5734  -0.4364  -0.0422    44    44    45   -0.4   -0.4    0.0     3     7     5   0.000     0     0  0
    1  2966   0.2585  -0.6845  -0.0575    44    44    45   -0.4   -0.4    0.0     6     7     8   0.000     0     0  0
    1  2967   0.1600   0.0792   0.1069    45    44    45    0.0   -0.4    0.0     4    15     4   0.000     0     0  0
    1  2968   0.5028  -0.4644  -0.1299    44    44    45   -0.4   -0.4    0.0    12     6     4   0.000     0     0  0
    1  2969   0.4165  -0.1074  -0.0140    44    44    45   -0.4   -0.4    0.0     3    12    10   0.000     0     0  0
    1  2970   0.8047  -0.3423  -0.0621    44    44    45   -0.4   -0.4    0.0    12     7     2   0.000     0     0  0
    1  2971  -0.1390  -0.7415   0.1050    45    45    45    0.0    0.0    0.0     6     1     4   0.000     0     0  0
    1  2972  -0.7020  -0.2822   0.0423    44    44    44   -0.4   -0.4   -0.4     1     5     2   0.000     0     0  0
    1  2973   0.0644  -0.5634   0.0004    45    44    45    0.0   -0.4    0.0    10    15    11   0.000     0     0  0
    1  2974   0.1901   0.4075  -0.0515    44    44    45   -0.4   -0.4    0.0     3     5     2   0.000     0     0  0
    1  2975  -0.8928   0.5232   0.1363    44    44    45   -0.4   -0.4    0.0    10    13     7   0.000     0     0  0
    1  2976  -0.4665   0.4030   0.0810    44    44    45   -0.4   -0.4    0.0     7    16     3   0.000     0     0  0
    1  2977   0.2209   0.1959  -0.1535    45    44    45    0.0   -0.4    0.0     4    10    10   0.000     0     0  0
    1  2978   0.3336   0.6740  -0.0143    45    44    45    0.0   -0.4    0.0     4    13     4   0.000     0     0  0
    1  2979   0.4441  -0.1593  -0.1163    45    45    44    0.0    0.0   -0.4     8     5     8   0.000     0     0  0
    1  2980  -0.4599   0.0744  -0.0788    44    44    45   -0.4   -0.4    0.0     4     6    12   0.000     0     0  0
    1  2981  -0.0228  -0.1206  -0.0373    45    44    45    0.0   -0.4    0.0     6     6    17   0.000     0     0  0
    1  2982   0.9014   0.1066  -0.1164    45    44    45    0.0   -0.4    0.0    18     5    11   0.000     0     0  0
    1  2983  -0.3914  -0.0618   0.1005    45    44    44    0.0   -0.4   -0.4     1     7     6   0.000     0     0  0
    1  2984  -0.0755  -0.0970   0.1811    46    45    45    0.4    0.0    0.0     2    10     1   0.000     0     0  0
    1  2985  -0.2288  -0.4405   0.1185    45    44    45    0.0   -0.4    0.0    11    15     7   0.000     0     0  0
    1  2986  -0.1680   0.6997   0.0228    45    44    45    0.0   -0.4    0.0     8     4     3   0.000     0     0  0
    1  2987   0.0047   0.6322   0.0559    44    44    45   -0.4   -0.4    0.0     3     5     6   0.000     0     0  0
    1  2988   0.7963  -0.0047  -0.1266    45    44    45    0.0   -0.4    0.0     6     3     2   0.000     0     0  0
    1  2989   0.2968  -0.4926  -0.1411    45    45    45    0.0    0.0    0.0     9     6     4   0.000     0     0  0
    1  2990   0.0313   0.3232  -0.0208    45    44    45    0.0   -0.4    0.0     2     9     6   0.000     0     0  0
    1  2991  -0.3347  -0.6475   0.0389    45    44    45    0.0   -0.4    0.0     3     5     6   0.000     0     0  0
    1  2992  -0.2933   0.3539  -0.0012    45    44    45    0.0   -0.4    0.0     4    13    10   0.000     0     0  0
    1  2993  -0.2453   0.2753  -0.0939    45    44    45    0.0   -0.4    0.0     6     5     4   0.000     0     0  0
    1  2994   0.2229   0.3342   0.0826    44    44    45   -0.4   -0.4    0.0     6    16     1   0.000     0     0  0
    1  2995  -0.0102   0.3891   0.0165    44    44    44   -0.4   -0.4   -0.4     1     5     2   0.000     0     0  0
    1  2996  -0.3107  -0.9194   0.1450    45    44    45    0.0   -0.4    0.0    14     5    10   0.000     0     0  0
    1  2997  -0.4082   0.5341   0.1826    45    44    45    0.0   -0.4    0.0    10     4     5   0.000     0     0  0
    1  2998  -0.0797  -0.5557  -0.0580    44    44    45   -0.4   -0.4    0.0     9     8     8   0.000     0     0  0
    1  2999   0.0519   0.4222  -0.0527    44    44    45   -0.4   -0.4    0.0     4     5     9   0.000     0     0  0
    1  3000  -0.9447  -0.3426   0.0972    44    44    45   -0.4   -0.4    0.0     8     2     3   0.000     0     0  0
    1  3001   0.2088   0.2688   0.1068    45    44    45    0.0   -0.4    0.0     8     8     4   0.000     0     0  0
    1  3002  -0.5671   0.3966   0.0924    45    44    44    0.0   -0.4   -0.4     7     4     4   0.000     0     0  0
    1  3003  -0.9019   0.2244   0.0801    45    44    46    0.0   -0.4    0.4     6     4     7   0.000     0     0  0
    1  3004  -0.2983  -0.3806  -0.0815    45    44    45    0.0   -0.4    0.0    13     2    17   0.000     0     0  0
    1  3005  -0.0252  -0.1490  -0.0783    45    44    45    0.0   -0.4    0.0     6    10    14   0.000     0     0  0
    1  3006  -0.0612   0.1886   0.0124    44    44    45   -0.4   -0.4    0.0     1    15    12   0.000     0     0  0
    1  3007   0.0054  -0.2867  -0.0334    45    44    45    0.0   -0.4    0.0     2     7    12   0.000     0     0  0
    1  3008  -0.8689  -0.3389   0.0516    45    45    45    0.0    0.0    0.0     1     1     8   0.000     0     0  0
    1  3009  -0.4093  -0.7383   0.0659    44    44    45   -0.4   -0.4    0.0     8     4     7   0.000     0     0  0
    1  3010   0.0628  -0.3254  -0.0927    45    45    45    0.0    0.0    0.0     9     9     8   0.000     0     0  0
    1  3011  -0.1728   0.2518   0.0079    45    44    45    0.0   -0.4    0.0     4     1     3   0.000     0     0  0
    1  3012   0.0087  -0.5201  -0.0962    45    44    45    0.0   -0.4    0.0     4     5    14   0.000     0     0  0
    1  3013   0.2092   0.6626  -0.0983    45    45    44    0.0    0.0   -0.4     4     6     9   0.000     0     0  0
    1  3014   0.2369  -0.1606   0.1343    45    44    45    0.0   -0.4    0.0     6     7     6   0.000     0     0  0
    1  3015   0.3266   0.3076   0.0096    44    44    45   -0.4   -0.4    0.0    11     8     3   0.000     0     0  0
    1  3016   0.1383  -0.4623   0.0302    45    45    45    0.0    0.0    0.0     4     2     8   0.000     0     0  0
    1  3017   0.2207  -0.4346  -0.1396    45    44    45    0.0   -0.4    0.0    11     6     8   0.000     0     0  0
    1  3018  -0.0281   0.6088  -0.0800    45    44    45    0.0   -0.4    0.0    13     5    19   0.010     0     0  0
    1  3019  -0.3652   0.2366   0.1517    45    44    45    0.0   -0.4    0.0     7     2     8   0.000     0     0  0
    1  3020  -0.4259   0.1718  -0.0335    45    44    45    0.0   -0.4    0.0     5     4     8   0.000     0     0  0
    1  3021  -0.2713   0.1676   0.0838    45    45    45    0.0    0.0    0.0     3     3     2   0.000     0     0  0
    1  3022   0.6148   0.5469  -0.0627    44    44    45   -0.4   -0.4    0.0     2    10    12   0.000     0     0  0
    1  3023   1.0361   0.0958  -0.0882    45    44    44    0.0   -0.4   -0.4     7     8     5   0.010     0     0  0
    1  3024  -0.6280   0.0902   0.1401    45    44    45    0.0   -0.4    0.0     2     7    13   0.000     0     0  0
    1  3025   0.1719   0.4227  -0.1826    45    44    45    0.0   -0.4    0.0     1     5     3   0.000     0     0  0
    1  3026   0.7353  -0.1118  -0.0409    45    44    45    0.0   -0.4    0.0     8     2     8   0.000     0     0  0
    1  3027  -0.3038  -0.0108  -0.0410    45    45    45    0.0    0.0    0.0    14    12    12   0.000     0     0  0
    1  3028  -0.4911  -0.9099   0.1210    45    44    45    0.0   -0.4    0.0     6    10     4   0.000     0     0  0
    1  3029   0.2129  -0.9479  -0.0138    44    44    45   -0.4   -0.4    0.0    10     5     8   0.010     0     0  0
    1  3030   0.2279   0.2296   0.1275    45    44    45    0.0   -0.4    0.0     6     4     7   0.000     0     0  0
    1  3031   0.3826  -0.1145   0.0332    45    44    45    0.0   -0.4    0.0     6     1     5   0.000     0     0  0
    1  3032   0.3162   0.3622  -0.0565    45    44    44    0.0   -0.4   -0.4    11     9     6   0.020     0     0  0
    1  3033  -0.6462   0.7773   0.1765    45    44    44    0.0   -0.4   -0.4     6    12     0   0.000     0     0  0
    1  3034   0.0740  -0.0077   0.0858    45    44    45    0.0   -0.4    0.0     4     1     6   0.000     0     0  0
    1  3035   0.4801   0.6572  -0.1118    45    44    45    0.0   -0.4    0.0     1     5     3   0.000     0     0  0
    1  3036   0.8532   0.1348  -0.0755    45    44    45    0.0   -0.4    0.0     7     8    10   0.000     0     0  0
    1  3037   0.7997  -0.2383  -0.0661    44    45    45   -0.4    0.0    0.0     1     9     0   0.000     0     0  0
    1  3038   0.5183  -0.1179   0.0297    44    44    45   -0.4   -0.4    0.0     6     7     6   0.000     0     0  0
    1  3039   0.2657   0.6717  -0.0417    45    44    45    0.0   -0.4    0.0     3    10     5   0.000     0     0  0
    1  3040   0.2927  -0.7666  -0.0307    45    44    45    0.0   -0.4    0.0    13     6     4   0.000     0     0  0
    1  3041  -0.9309  -0.0964   0.1104    45    45    45    0.0    0.0    0.0     6     2     7   0.000     0     0  0
    1  3042   0.6469  -0.5467  -0.1449    44    44    45   -0.4   -0.4    0.0     6    16    16   0.000     0     0  0
    1  3043   0.3036   0.7975  -0.0359    45    44    45    0.0   -0.4    0.0     3     8     3   0.000     0     0  0
    1  3044  -0.1565  -0.4242   0.0890    45    45    45    0.0    0.0    0.0    12     8     1   0.000     0     0  0
    1  3045  -0.1185  -0.0042   0.1936    45    44    45    0.0   -0.4    0.0     6    14     1   0.000     0     0  0
    1  3046  -0.6531   0.4177   0.0701    44    44    45   -0.4   -0.4    0.0     6     8     9   0.000     0     0  0
    1  3047   0.1961  -0.6020  -0.0447    45    43    45    0.0   -0.9    0.0    11     9     9   0.000     0     0  0
    1  3048   0.6584   0.4771  -0.1217    45    44    45    0.0   -0.4    0.0     8    14     5   0.000     0     0  0
    1  3049  -0.0588   0.0629   0.1703    45    44    45    0.0   -0.4    0.0     2     6     7   0.000     0     0  0
    1  3050   0.0431  -0.5831   0.0857    44    44    45   -0.4   -0.4    0.0     8     1     6   0.000     0     0  0
    1  3051   0.7337   0.1164  -0.1393    45    44    45    0.0   -0.4    0.0     6     4    12   0.000     0     0  0
    1  3052  -0.0954  -0.2439   0.0915    44    45    45   -0.4    0.0    0.0     9     9     5   0.000     0     0  0
    1  3053  -0.1438  -0.1913  -0.1415    45    45    45    0.0    0.0    0.0     9     1    15   0.010     0     0  0
    1  3054   0.0651   0.2211   0.1469    45    44    45    0.0   -0.4    0.0     7     5    13   0.020     0     0  0
    1  3055  -0.1532  -0.3111  -0.0968    44    45    46   -0.4    0.0    0.4     6     8     3   0.000     0     0  0
    1  3056   0.4149  -0.3318  -0.0982    45    45    45    0.0    0.0    0.0     6     3     9   0.000     0     0  0
    1  3057   0.0947   0.1807  -0.0280    45    45    45    0.0    0.0    0.0     6     9     5   0.000     0     0  0
    1  3058  -0.1578   0.0663  -0.0603    45    44    45    0.0   -0.4    0.0     6     3     5   0.000     0     0  0
    1  3059   0.3556  -0.1470  -0.1679    44    44    45   -0.4   -0.4    0.0    11    14     8   0.000     0     0  0
    1  3060  -0.3429   0.2167   0.0295    45    44    44    0.0   -0.4   -0.4     1    15     5   0.000     0     0  0
    1  3061   0.0453  -0.0793  -0.0584    44    45    45   -0.4    0.0    0.0     6     8     6   0.010     0     0  0
    1  3062  -0.5671  -0.0008  -0.0398    45    44    45    0.0   -0.4    0.0     8     3     5   0.000     0     0  0
    1  3063  -0.7374  -0.5421   0.1068    45    44    44    0.0   -0.4   -0.4     9    11     4   0.000     0     0  0
    1  3064   0.8214  -0.2490  -0.0564    45    45    45    0.0    0.0    0.0     3     3     0   0.000     0     0  0
    1  3065   0.2064   0.8155  -0.1615    45    44    45    0.0   -0.4    0.0     4     2     3   0.010     0     0  0
    1  3066  -0.0245  -0.1069   0.0053    44    43    45   -0.4   -0.9    0.0     7     9     4   0.000     0     0  0
    1  3067   0.0137  -0.3806   0.0622    44    44    44   -0.4   -0.4   -0.4    11     4     2   0.000     0     0  0
    1  3068  -0.2472  -0.6486   0.0322    45    44    45    0.0   -0.4    0.0     6    13    10   0.000     0     0  0
    1  3069  -0.3903   0.8306   0.0799    45    44    45    0.0   -0.4    0.0     8     4    12   0.000     0     0  0
    1  3070  -0.4194   0.8031   0.0962    45    44    45    0.0   -0.4    0.0     5     8     8   0.000     0     0  0
    1  3071  -0.0044  -0.3254  -0.0101    45    44    45    0.0   -0.4    0.0    10    12     3   0.010     0     0  0
    1  3072   0.3376   0.2804   0.0961    45    44    45    0.0   -0.4    0.0     2    15     6   0.000     0     0  0
    1  3073   0.0216   0.0919  -0.0568    45    44    45    0.0   -0.4    0.0    10     3     3   0.000     0     0  0
    1  3074  -0.0968  -0.1613   0.0621    44    44    45   -0.4   -0.4    0.0     9    15     4   0.000     0     0  0
    1  3075   0.1853  -0.7284  -0.0904    45    44    45    0.0   -0.4    0.0     2    12     1   0.000     0     0  0
    1  3076  -0.7647  -0.1252   0.0527    45    44    45    0.0   -0.4    0.0     7     9     8   0.010     0     0  0
    1  3077   0.4160   0.1181   0.0654    45    44    45    0.0   -0.4    0.0     6    10     5   0.000     0     0  0
    1  3078  -0.4365  -0.5481  -0.0070    44    45    45   -0.4    0.0    0.0    11    12     9   0.000     0     0  0
    1  3079   0.5344  -0.3932  -0.0563    45    44    44    0.0   -0.4   -0.4     7     4     4   0.000     0     0  0
    1  3080   0.0512   0.7346  -0.0030    45    44    44    0.0   -0.4   -0.4     6     5    10   0.000     0     0  0
    1  3081   0.7029   0.0463  -0.1385    45    44    44    0.0   -0.4   -0.4    10     7     8   0.000     0     0  0
    1  3082  -0.4949   0.4163   0.0079    45    44    45    0.0   -0.4    0.0     6    10     5   0.000     0     0  0
    1  3083  -0.0124   0.3338   0.0748    44    44    45   -0.4   -0.4    0.0     9    11    15   0.000     0     0  0
    1  3084  -0.2276  -0.5307   0.1497    45    44    45    0.0   -0.4    0.0    10     9     2   0.000     0     0  0
    1  3085   0.2534   0.3696  -0.0726    45    44    44    0.0   -0.4   -0.4     3     2    12   0.000     0     0  0
    1  3086  -0.4848   0.6317   0.1831    44    45    45   -0.4    0.0    0.0    10     8     3   0.000     0     0  0
    1  3087  -0.4088   0.7943   0.0560    45    44    45    0.0   -0.4    0.0    16     9     8   0.000     0     0  0
    1  3088  -0.0676  -0.1267   0.0532    44    44    45   -0.4   -0.4    0.0     6     1    11   0.000     0     0  0
    1  3089   0.0682  -0.4569  -0.1201    45    44    45    0.0   -0.4    0.0     7     4     6   0.000     0     0  0
    1  3090  -0.2488  -0.2660   0.0773    45    44    45    0.0   -0.4    0.0     9    12    13   0.000     0     0  0
    1  3091   0.2239   0.1664  -0.0178    45    44    45    0.0   -0.4    0.0    12     7     7   0.010     0     0  0
    1  3092  -0.6412  -0.0073  -0.0016    44    44    45   -0.4   -0.4    0.0    16     2     6   0.000     0     0  0
    1  3093   0.2803   0.5742  -0.0876    45    44    45    0.0   -0.4    0.0     9     1     2   0.000     0     0  0
    1  3094  -0.2653  -0.5965   0.1086    45    44    45    0.0   -0.4    0.0     4     8     9   0.000     0     0  0
    1  3095  -0.3364   0.4216   0.0294    44    44    46   -0.4   -0.4    0.4     6     9     1   0.000     0     0  0
    1  3096   0.7567  -0.5055  -0.0888    45    44    45    0.0   -0.4    0.0    23     7     5   0.000     0     0  0
    1  3097  -0.3806  -0.7224   0.0466    45    45    45    0.0    0.0    0.0    11     7     2   0.000     0     0  0
    1  3098  -0.2413  -0.7548   0.1081    45    45    45    0.0    0.0    0.0     8     6    11   0.000     0     0  0
    1  3099   0.4392  -0.3480  -0.1349    45    44    45    0.0   -0.4    0.0     9     9    10   0.000     0     0  0
    1  3100  -0.2465   0.3753   0.1863    44    44    45   -0.4   -0.4    0.0     4     4    12   0.000     0     0  0
    1  3101   0.5045   0.2652  -0.1113    44    44    45   -0.4   -0.4    0.0     8     4     8   0.000     0     0  0
    1  3102  -0.1445   0.4045   0.0593    45    44    45    0.0   -0.4    0.0     3     3     8   0.000     0     0  0
    1  3103  -0.6660   0.2925   0.1426    45    44    45    0.0   -0.4    0.0     6     3     2   0.000     0     0  0
    1  3104   0.1911  -0.0200  -0.1010    45    45    45    0.0    0.0    0.0     3     2     6   0.000     0     0  0
    1  3105  -0.2854   0.2068   0.1379    45    44    45    0.0   -0.4    0.0     4     2     0   0.000     0     0  0
    1  3106   0.0074  -0.3412  -0.0661    45    45    45    0.0    0.0    0.0    11     4     9   0.000     0     0  0
    1  3107   0.1491  -0.0287  -0.0231    45    44    45    0.0   -0.4    0.0     8     2     8   0.000     0     0  0
    1  3108  -0.2157   0.1298   0.1804    45    44    45    0.0   -0.4    0.0     1     5     6   0.000     0     0  0
    1  3109   0.1757  -0.8972   0.0087    45    44    45    0.0   -0.4    0.0     5     5     6   0.000     0     0  0
    1  3110   0.2815  -0.4470  -0.1809    45    44    45    0.0   -0.4    0.0     8     4    11   0.000     0     0  0
    1  3111   0.2140  -0.2869  -0.0919    45    44    45    0.0   -0.4    0.0    10    11     8   0.010     0     0  0
    1  3112  -0.0542   0.2327  -0.0783    45    44    45    0.0   -0.4    0.0    11     4     7   0.000     0     0  0
    1  3113   0.3724   0.1412   0.0208    45    45    45    0.0    0.0    0.0     8     5     2   0.000     0     0  0
    1  3114   0.0880   0.3101  -0.0696    45    44    45    0.0   -0.4    0.0     6     4     7   0.000     0     0  0
    1  3115   0.1799  -0.5732  -0.1251    45    44    45    0.0   -0.4    0.0    10    18     2   0.000     0     0  0
    1  3116   0.4405   0.2850  -0.0177    45    45    45    0.0    0.0    0.0     3     6    10   0.010     0     0  0
    1  3117   0.2661   0.3422   0.0701    45    45    45    0.0    0.0    0.0     4     8    13   0.000     0     0  0
    1  3118   0.3161  -0.1713  -0.1464    45    43    45    0.0   -0.9    0.0    11     4     9   0.000     0     0  0
    1  3119  -0.4976  -0.2530   0.1330    45    45    45    0.0    0.0    0.0     4     7     7   0.000     0     0  0
    1  3120   0.0515   0.2703  -0.0447    45    44    45    0.0   -0.4    0.0     7     6     6   0.010     0     0  0
    1  3121   0.8259   0.1474  -0.1122    45    44    45    0.0   -0.4    0.0     2     7    15   0.000     0     0  0
    1  3122  -0.2205  -0.7876   0.0114    45    44    46    0.0   -0.4    0.4     6     7    11   0.000     0     0  0
    1  3123   0.1445  -0.2445  -0.0909    45    44    45    0.0   -0.4    0.0    11     6     8   0.000     0     0  0
    1  3124  -0.5134  -0.5460   0.0115    45    45    45    0.0    0.0    0.0     3     8     1   0.010     0     0  0
    1  3125   0.1085   0.1773   0.1500    45    44    45    0.0   -0.4    0.0     7     6     7   0.010     0     0  0
    1  3126  -0.0162  -0.1985   0.1016    45    44    45    0.0   -0.4    0.0     8     2     2   0.000     0     0  0
    1  3127  -0.0626  -0.4838   0.1433    45    45    45    0.0    0.0    0.0     7    11     9   0.000     0     0  0
    1  3128   0.4285  -0.0491  -0.1360    45    44    45    0.0   -0.4    0.0     3    11     8   0.000     0     0  0
    1  3129  -0.3656  -0.7029   0.0630    45    44    44    0.0   -0.4   -0.4     8     2     3   0.000     0     0  0
    1  3130  -0.2428   0.1557   0.0980    45    44    45    0.0   -0.4    0.0    10     8     3   0.000     0     0  0
    1  3131   0.2552  -0.8710  -0.0716    45    44    45    0.0   -0.4    0.0     3    10     7   0.000     0     0  0
    1  3132  -0.0116   0.7370  -0.0754    45    45    45    0.0    0.0    0.0     5     4     9   0.000     0     0  0
    1  3133   0.6974  -0.9053  -0.1290    45    44    45    0.0   -0.4    0.0     4     5    14   0.000     0     0  0
    1  3134  -0.2390  -0.5567   0.1170    44    44    45   -0.4   -0.4    0.0     9     3     9   0.000     0     0  0
    1  3135   0.5695   0.2122  -0.0278    45    44    45    0.0   -0.4    0.0     6     9     5   0.000     0     0  0
    1  3136  -0.0779  -0.5419   0.1420    44    45    45   -0.4    0.0    0.0     4     6     2   0.020     0     0  0
    1  3137  -0.1361  -0.1036   0.1049    44    44    45   -0.4   -0.4    0.0     7     7    13   0.000     0     0  0
    1  3138   0.0716   0.2481   0.1669    44    44    45   -0.4   -0.4    0.0     6     2     9   0.010     0     0  0
    1  3139  -0.5706  -0.6148   0.0609    44    44    45   -0.4   -0.4    0.0     5     1     5   0.000     0     0  0
    1  3140  -0.2936  -0.0829  -0.1080    45    45    45    0.0    0.0    0.0     1    13    12   0.000     0     0  0
    1  3141   0.6505  -0.0683  -0.0887    45    45    45    0.0    0.0    0.0     5     8     1   0.000     0     0  0
    1  3142   0.0748   0.1554  -0.0848    45    44    45    0.0   -0.4    0.0     4    14     2   0.000     0     0  0
    1  3143   0.1664   0.4546  -0.0597    45    44    45    0.0   -0.4    0.0     3     6     7   0.000     0     0  0
    1  3144   0.0772  -0.1356  -0.0191    45    44    45    0.0   -0.4    0.0     8    18    11   0.000     0     0  0
    1  3145   0.0067  -0.5350   0.0020    45    44    45    0.0   -0.4    0.0     8     6     3   0.000     0     0  0
    1  3146  -0.6171  -0.2933   0.0513    44    44    45   -0.4   -0.4    0.0     6     5    11   0.010     0     0  0
    1  3147   0.7779   0.1139  -0.0670    44    44    45   -0.4   -0.4    0.0    14     1     6   0.000     0     0  0
    1  3148  -0.6184   0.5098   0.1597    45    43    45    0.0   -0.9    0.0     5     8     7   0.000     0     0  0
    1  3149  -0.0240  -0.7002  -0.0169    45    44    44    0.0   -0.4   -0.4    10     8     8   0.000     0     0  0
    1  3150  -0.6456   0.5966   0.0563    45    44    45    0.0   -0.4    0.0     8     5     6   0.000     0     0  0
    1  3151   0.4710   0.1379  -0.0236    45    44    45    0.0   -0.4    0.0     5    11     6   0.000     0     0  0
    1  3152  -0.4264   0.7176   0.0784    45    44    45    0.0   -0.4    0.0     3     2     8   0.000     0     0  0
    1  3153  -0.0647  -0.4831  -0.0672    45    45    45    0.0    0.0    0.0     4     8     4   0.000     0     0  0
    1  3154   0.2759  -0.4270  -0.1737    45    44    45    0.0   -0.4    0.0     0    13     7   0.000     0     0  0
    1  3155  -0.1670  -0.0273   0.1435    45    43    45    0.0   -0.9    0.0     0     5     2   0.000     0     0  0
    1  3156  -0.1517   0.1983  -0.0028    45    44    44    0.0   -0.4   -0.4     7    11    17   0.000     0     0  0
    1  3157   0.1016   0.6817  -0.0940    45    45    45    0.0    0.0    0.0     1     3     4   0.000     0     0  0
    1  3158   0.2724   0.4331  -0.0614    45    44    45    0.0   -0.4    0.0    12    12     9   0.000     0     0  0
    1  3159  -0.1993   0.0971  -0.0914    45    44    46    0.0   -0.4    0.4     5     9     6   0.000     0     0  0
    1  3160   0.6212   0.2948   0.0271    44    44    45   -0.4   -0.4    0.0     4     5    11   0.000     0     0  0
    1  3161  -0.3321   0.2127   0.0670    45    44    45    0.0   -0.4    0.0    10    11     3   0.010     0     0  0
    1  3162  -0.1569  -0.0338   0.1739    45    44    45    0.0   -0.4    0.0     7    15     8   0.000     0     0  0
    1  3163  -0.4834  -0.4393  -0.0150    45    44    45    0.0   -0.4    0.0     5     8     0   0.000     0     0  0
    1  3164  -0.2875  -0.1618   0.0850    45    44    45    0.0   -0.4    0.0     7     8     9   0.000     0     0  0
    1  3165  -0.4094   0.6487   0.0453    45    45    45    0.0    0.0    0.0     3     4     9   0.000     0     0  0
    1  3166   0.3636  -0.2208  -0.1856    45    44    45    0.0   -0.4    0.0     9    14     5   0.000     0     0  0
    1  3167   0.6661  -0.1969  -0.0093    45    44    45    0.0   -0.4    0.0     9    13     8   0.000     0     0  0
    1  3168   0.1992   0.0168  -0.1651    44    44    45   -0.4   -0.4    0.0     3    12    10   0.000     0     0  0
    1  3169   0.2787   0.6874  -0.1446    44    44    45   -0.4   -0.4    0.0    10     8     4   0.000     0     0  0
    1  3170  -0.4250   0.0097   0.0353    44    44    45   -0.4   -0.4    0.0     7     2    14   0.020     0     0  0
    1  3171  -0.1227   0.1789   0.0809    44    44    45   -0.4   -0.4    0.0     9     3     7   0.000     0     0  0
    1  3172   0.4369   0.1054   0.1043    45    45    45    0.0    0.0    0.0    10     7     5   0.000     0     0  0
    1  3173  -0.4214   0.4665   0.1776    44    44    46   -0.4   -0.4    0.4     7    13     2   0.000     0     0  0
    1  3174  -0.0527  -0.4715   0.0721    44    44    45   -0.4   -0.4    0.0     7     5     4   0.000     0     0  0
    1  3175  -0.5578  -0.6680   0.0695    45    45    45    0.0    0.0    0.0     7     8    11   0.010     0     0  0
    1  3176  -0.4856  -0.0876   0.0777    45    44    44    0.0   -0.4   -0.4     3    10     6   0.000     0     0  0
    1  3177   0.1625   0.0062   0.1582    45    44    45    0.0   -0.4    0.0    11     3     2   0.000     0     0  0
    1  3178  -0.7756   0.4861   0.0987    45    44    45    0.0   -0.4    0.0     9     6    12   0.000     0     0  0
    1  3179   0.0782   0.4345  -0.1319    44    44    44   -0.4   -0.4   -0.4    12     2    11   0.000     0     0  0
    1  3180   0.1268   0.8163  -0.0014    45    44    45    0.0   -0.4    0.0    11    11     7   0.000     0     0  0
    1  3181   0.2444   0.0599   0.0552    45    45    45    0.0    0.0    0.0     6    10     2   0.000     0     0  0
    1  3182  -0.0298  -0.2100  -0.0852    44    44    45   -0.4   -0.4    0.0     4     4    13   0.000     0     0  0
    1  3183  -0.4490  -0.6964   0.1596    45    44    45    0.0   -0.4    0.0     1     6    12   0.010     0     0  0
    1  3184  -0.0899  -0.2191   0.0015    45    44    45    0.0   -0.4    0.0    12     9     7   0.010     0     0  0
    1  3185  -0.1513  -0.9838   0.0868    45    45    45    0.0    0.0    0.0     2     6     9   0.000     0     0  0
    1  3186   0.2798  -0.0235  -0.1194    45    43    45    0.0   -0.9    0.0    12     3     1   0.000     0     0  0
    1  3187   0.0919  -0.3398  -0.0861    45    44    45    0.0   -0.4    0.0     3    14    11   0.000     0     0  0
    1  3188  -0.1532  -0.3558  -0.0871    45    44    45    0.0   -0.4    0.0     2    11     8   0.000     0     0  0
    1  3189  -0.1770   0.4040  -0.0421    45    44    45    0.0   -0.4    0.0     5    10     9   0.000     0     0  0
    1  3190  -0.0912  -0.6652   0.0878    45    45    45    0.0    0.0    0.0    14     6     9   0.000     0     0  0
    1  3191   0.1088  -0.6078   0.0074    44    44    45   -0.4   -0.4    0.0     1    12     5   0.000     0     0  0
    1  3192  -0.7185   0.0463   0.1412    45    44    45    0.0   -0.4    0.0     5     4     2   0.000     0     0  0
    1  3193  -0.2639  -0.3810  -0.0848    45    44    44    0.0   -0.4   -0.4     8    10     7   0.000     0     0  0
    1  3194  -0.2177   0.8221   0.0520    44    44    45   -0.4   -0.4    0.0     0     5     2   0.000     0     0  0
    1  3195  -0.5060   0.5130   0.0749    45    44    45    0.0   -0.4    0.0     2     4     5   0.010     0     0  0
    1  3196  -0.3604  -0.4258   0.1526    45    44    45    0.0   -0.4    0.0     6     7     4   0.010     0     0  0
    1  3197   0.2780  -0.8093  -0.0872    45    45    45    0.0    0.0    0.0     1    10     0   0.000     0     0  0
    1  3198   0.0253   0.1454   0.0148    45    44    45    0.0   -0.4    0.0     1    10     8   0.000     0     0  0
    1  3199   0.0755   0.1820  -0.0169    44    44    45   -0.4   -0.4    0.0     3    12     3   0.000     0     0  0
    1  3200   0.1050  -0.5512  -0.0479    45    44    45    0.0   -0.4    0.0    15     3    14   0.000     0     0  0
    1  3201   0.1470  -0.6514   0.0668    44    44    45   -0.4   -0.4    0.0    16     3     7   0.000     0     0  0
    1  3202   0.5163  -0.2762  -0.0798    45    44    44    0.0   -0.4   -0.4    11     6     5   0.000     0     0  0
    1  3203   0.2933  -0.4659   0.0405    45    45    45    0.0    0.0    0.0     2     4     6   0.000     0     0  0
    1  3204   0.4063  -0.3840  -0.0045    45    44    45    0.0   -0.4    0.0    12     1     2   0.000     0     0  0
    1  3205   0.6957  -0.2935  -0.0271    45    44    45    0.0   -0.4    0.0     7     3     9   0.000     0     0  0
    1  3206  -0.0581  -0.4168   0.1001    45    44    45    0.0   -0.4    0.0     6     6    11   0.000     0     0  0
    1  3207   0.5042  -0.7435  -0.0646    45    44    45    0.0   -0.4    0.0    10    11     6   0.000     0     0  0
    1  3208   0.2644  -0.6750  -0.0511    45    44    45    0.0   -0.4    0.0     1     2     1   0.000     0     0  0
    1  3209  -0.0804  -0.4979   0.0176    45    45    45    0.0    0.0    0.0     5     4    12   0.000     0     0  0
    1  3210  -0.0008   0.1468   0.0332    45    44    45    0.0   -0.4    0.0     4     7     9   0.000     0     0  0
    1  3211   0.5830   0.1885  -0.1057    45    45    45    0.0    0.0    0.0     9    10     4   0.000     0     0  0
    1  3212  -0.2480  -1.0445   0.1108    45    45    45    0.0    0.0    0.0    17     4     3   0.000     0     0  0
    1  3213   0.0325   0.0565  -0.1587    45    44    45    0.0   -0.4    0.0     8     6     4   0.000     0     0  0
    1  3214  -0.1610  -0.0898  -0.0205    45    44    45    0.0   -0.4    0.0    13     9     7   0.000     0     0  0
    1  3215   0.2990  -0.6572  -0.1375    45    44    45    0.0   -0.4    0.0     6     6     6   0.000     0     0  0
    1  3216  -0.1970   0.3581   0.1171    45    44    45    0.0   -0.4    0.0     3    11     6   0.000     0     0  0
    1  3217   0.4241   0.2702   0.0118    44    44    45   -0.4   -0.4    0.0     6     5    11   0.000     0     0  0
    1  3218  -0.4984   0.7772   0.1481    44    44    45   -0.4   -0.4    0.0     6    18    10   0.000     0     0  0
    1  3219  -0.6576  -0.4094   0.0111    45    44    45    0.0   -0.4    0.0     9    16    10   0.000     0     0  0
    1  3220  -0.8080  -0.5198   0.1022    45    44    44    0.0   -0.4   -0.4     9     4     5   0.000     0     0  0
    1  3221  -1.0403  -0.0318   0.0856    45    45    45    0.0    0.0    0.0     9     3     3   0.000     0     0  0
    1  3222   0.0828   0.2752  -0.0722    45    45    44    0.0    0.0   -0.4    14    10     9   0.000     0     0  0
    1  3223   0.2330  -0.0969   0.1478    44    44    45   -0.4   -0.4    0.0     9     5    12   0.000     0     0  0
    1  3224  -0.3976   0.2608   0.1018    44    44    45   -0.4   -0.4    0.0     2     5    10   0.000     0     0  0
    1  3225  -0.2959   0.2009   0.1033    45    44    44    0.0   -0.4   -0.4     3     2     2   0.000     0     0  0
    1  3226  -0.4503  -0.4347   0.0592    45    45    44    0.0    0.0   -0.4     6     4     8   0.000     0     0  0
    1  3227  -0.2543   0.6369  -0.0399    45    44    45    0.0   -0.4    0.0    10     6     7   0.000     0     0  0
    1  3228  -0.5437   0.6888   0.0554    45    44    45    0.0   -0.4    0.0    10    12     8   0.000     0     0  0
    1  3229   0.1995   0.6238  -0.1275    45    44    45    0.0   -0.4    0.0     6     5    14   0.000     0     0  0
    1  3230  -0.2462  -0.0869   0.0433    45    44    45    0.0   -0.4    0.0     6     7     6   0.000     0     0  0
    1  3231   0.5214  -0.3931  -0.0405    45    44    46    0.0   -0.4    0.4     8     7     4   0.000     0     0  0
    1  3232  -0.1206   0.5471   0.0088    45    44    45    0.0   -0.4    0.0     7     8     5   0.000     0     0  0
    1  3233   0.9400   0.0735  -0.0897    45    45    45    0.0    0.0    0.0     6     7     7   0.000     0     0  0
    1  3234   0.3058   0.6017   0.0136    45    44    44    0.0   -0.4   -0.4     9     2     5   0.000     0     0  0
    1  3235  -0.0732  -0.5895  -0.0294    45    44    45    0.0   -0.4    0.0     9     3    14   0.000     0     0  0
    1  3236  -0.2180   0.6516   0.0989    45    44    45    0.0   -0.4    0.0    19    16     8   0.000     0     0  0
    1  3237  -0.3925   0.1999   0.1794    45    44    45    0.0   -0.4    0.0    13     3     7   0.000     0     0  0
    1  3238   0.3725   0.1470   0.0789    45    44    45    0.0   -0.4    0.0     7     3     3   0.020     0     0  0
    1  3239   0.4954   0.1601  -0.0639    45    44    46    0.0   -0.4    0.4     8     5     4   0.000     0     0  0
    1  3240   0.6580  -0.7195  -0.1558    45    45    45    0.0    0.0    0.0    13     7     2   0.000     0     0  0
    1  3241  -0.2682  -0.8427   0.0512    45    44    44    0.0   -0.4   -0.4     0     8     6   0.000     0     0  0
    1  3242  -0.6637  -0.5484   0.0660    45    44    45    0.0   -0.4    0.0     8    13    10   0.000     0     0  0
    1  3243   0.0235  -0.0259   0.0553    45    44    44    0.0   -0.4   -0.4     7    10     4   0.000     0     0  0
    1  3244   0.1121  -0.0825  -0.2228    45    44    45    0.0   -0.4    0.0     7    10    13   0.000     0     0  0
    1  3245   0.6306  -0.0598   0.0236    44    44    45   -0.4   -0.4    0.0    10     5     7   0.000     0     0  0
    1  3246  -0.9791  -0.2672   0.1086    45    44    45    0.0   -0.4    0.0     6     6     6   0.000     0     0  0
    1  3247   0.0663  -0.4266   0.1406    46    44    45    0.4   -0.4    0.0     4    20     3   0.000     0     0  0
    1  3248   0.0513  -0.0408   0.2097    45    45    45    0.0    0.0    0.0     1     4     3   0.000     0     0  0
    1  3249  -0.3882  -0.5155   0.1007    45    44    46    0.0   -0.4    0.4     9     4     9   0.000     0     0  0
    1  3250  -0.1996   0.6162  -0.0636    45    43    45    0.0   -0.9    0.0     4     9     3   0.000     0     0  0
    1  3251   0.3616  -0.4209  -0.1516    44    45    45   -0.4    0.0    0.0     1     8     8   0.000     0     0  0
    1  3252  -0.0210  -0.2049  -0.0014    45    44    45    0.0   -0.4    0.0     3     5     4   0.000     0     0  0
    1  3253  -0.7198  -0.4109   0.0929    45    44    45    0.0   -0.4    0.0    17    13     6   0.000     0     0  0
    1  3254  -0.4519   0.0003   0.0841    45    44    45    0.0   -0.4    0.0     6     2     4   0.010     0     0  0
    1  3255   0.1228   0.2142  -0.0917    44    44    44   -0.4   -0.4   -0.4     4    11     5   0.000     0     0  0
    1  3256   0.0064  -0.3931  -0.0279    45    45    45    0.0    0.0    0.0    10    10     6   0.000     0     0  0
    1  3257  -0.2777  -0.6496  -0.0101    45    44    45    0.0   -0.4    0.0     6     1     2   0.000     0     0  0
    1  3258  -0.4270   0.0642   0.0282    45    45    45    0.0    0.0    0.0    17     4     4   0.000     0     0  0
    1  3259  -0.4497  -0.2128  -0.0782    44    45    44   -0.4    0.0   -0.4     9    13     4   0.000     0     0  0
    1  3260  -0.4116  -0.3962   0.0212    45    44    45    0.0   -0.4    0.0     3     5     8   0.000     0     0  0
    1  3261  -0.7224   0.5603   0.1580    45    45    45    0.0    0.0    0.0     4     0     9   0.010     0     0  0
    1  3262   0.0911   0.6858  -0.0974    45    45    45    0.0    0.0    0.0     7     8    11   0.000     0     0  0
    1  3263   0.9859  -0.2608  -0.1056    44    44    44   -0.4   -0.4   -0.4     4    11     8   0.000     0     0  0
    1  3264   0.2617   0.3831  -0.1578    44    44    45   -0.4   -0.4    0.0     9     6     4   0.000     0     0  0
    1  3265   0.9422   0.3190  -0.0382    45    44    45    0.0   -0.4    0.0    10    13     4   0.000     0     0  0
    1  3266  -0.1368   0.0759   0.1066    45    45    45    0.0    0.0    0.0     5     2     9   0.010     0     0  0
    1  3267   0.7997   0.3720  -0.1235    45    45    45    0.0    0.0    0.0     8    10     3   0.000     0     0  0
    1  3268   0.5982   0.2303   0.0066    45    44    45    0.0   -0.4    0.0     4     4    10   0.010     0     0  0
    1  3269  -0.1183  -0.2993   0.2074    45    44    45    0.0   -0.4    0.0    10    16     4   0.000     0     0  0
    1  3270   0.0628  -0.2394  -0.0590    45    45    45    0.0    0.0    0.0     8    13     3   0.000     0     0  0
    1  3271  -0.0145  -0.1115   0.0903    45    44    44    0.0   -0.4   -0.4     7    13     4   0.010     0     0  0
    1  3272   0.5676   0.8258  -0.1354    44    44    44   -0.4   -0.4   -0.4     7     5     7   0.000     0     0  0
    1  3273  -0.7106   0.6611   0.1476    45    44    46    0.0   -0.4    0.4    11     8     7   0.000     0     0  0
    1  3274  -0.2854   0.0554  -0.0576    45    45    45    0.0    0.0    0.0     3     1     8   0.000     0     0  0
    1  3275   0.1022  -0.5599  -0.0866    45    44    45    0.0   -0.4    0.0     6    11     8   0.000     0     0  0
    1  3276  -0.2423   0.4819   0.0602    44    44    46   -0.4   -0.4    0.4     6     2     0   0.000     0     0  0
    1  3277   0.0739   0.4364  -0.1546    45    44    45    0.0   -0.4    0.0     5    13     4   0.000     0     0  0
    1  3278  -0.8098  -0.3537   0.0842    45    45    45    0.0    0.0    0.0     5    11     7   0.000     0     0  0
    1  3279  -0.0644  -0.1168   0.1183    45    44    45    0.0   -0.4    0.0     6     7    11   0.000     0     0  0
    1  3280   0.1634  -0.0316  -0.0391    44    44    45   -0.4   -0.4    0.0     2     5     7   0.000     0     0  0
    1  3281   0.2528  -0.5333  -0.0587    45    44    45    0.0   -0.4    0.0     1     9    10   0.000     0     0  0
    1  3282   0.2745   0.1538  -0.0434    45    44    45    0.0   -0.4    0.0    10     4    10   0.000     0     0  0
    1  3283  -0.8665  -0.0958   0.0221    45    44    45    0.0   -0.4    0.0     7     4     6   0.000     0     0  0
    1  3284  -0.5893  -0.6982   0.0886    45    44    45    0.0   -0.4    0.0     7     6     9   0.000     0     0  0
    1  3285   0.1164  -0.5079  -0.1271    45    44    45    0.0   -0.4    0.0     6     5     2   0.000     0     0  0
    1  3286  -0.2834  -0.7095   0.1504    44    44    45   -0.4   -0.4    0.0    17     4     8   0.000     0     0  0
    1  3287  -0.2240   0.2690   0.0054    45    44    45    0.0   -0.4    0.0     7     4     8   0.000     0     0  0
    1  3288   0.0557  -0.1517   0.0597    45    44    45    0.0   -0.4    0.0     9    11    12   0.000     0     0  0
    1  3289   0.5784  -0.3994  -0.1532    45    44    45    0.0   -0.4    0.0     5    12     4   0.000     0     0  0
    1  3290   0.7014   0.3454  -0.0801    45    44    45    0.0   -0.4    0.0     8     9     0   0.000     0     0  0
    1  3291  -0.4337   0.2878   0.0541    44    44    45   -0.4   -0.4    0.0     4     1    11   0.000     0     0  0
    1  3292  -0.2935  -0.1591   0.1174    45    44    45    0.0   -0.4    0.0     9     5     6   0.000     0     0  0
    1  3293  -0.1577   0.7704  -0.0044    44    44    45   -0.4   -0.4    0.0     5     3     8   0.000     0     0  0
    1  3294   0.9912   0.2269  -0.0370    45    44    45    0.0   -0.4    0.0     3    11     3   0.000     0     0  0
    1  3295   0.0573  -0.3953   0.0952    45    44    44    0.0   -0.4   -0.4     7    17     4   0.000     0     0  0
    1  3296  -0.3734  -0.6501   0.0065    45    45    45    0.0    0.0    0.0     5     6     4   0.000     0     0  0
    1  3297   0.2562  -0.1452  -0.1894    45    45    45    0.0    0.0    0.0     8     6    12   0.000     0     0  0
    1  3298  -0.6867  -0.1558   0.0698    45    44    45    0.0   -0.4    0.0     3     2     5   0.000     0     0  0
    1  3299   0.5462  -0.0551  -0.0928    45    44    45    0.0   -0.4    0.0     6     9     8   0.000     0     0  0
    1  3300   0.6244   0.1153   0.0403    45    44    45    0.0   -0.4    0.0     2    10     0   0.000     0     0  0
    1  3301   0.0159  -0.0130  -0.1110    45    44    44    0.0   -0.4   -0.4     7     5     4   0.000     0     0  0
    1  3302   0.5428   0.7318  -0.0723    45    44    45    0.0   -0.4    0.0     3     5     2   0.000     0     0  0
    1  3303   0.0083  -0.4003   0.1698    44    44    45   -0.4   -0.4    0.0     5     5    15   0.000     0     0  0
    1  3304  -0.5244  -0.2990   0.1230    45    44    45    0.0   -0.4    0.0     3     3    15   0.000     0     0  0
    1  3305  -0.9125  -0.1812   0.0821    44    43    45   -0.4   -0.9    0.0     4     2    11   0.010     0     0  0
    1  3306  -0.2118  -0.0935   0.2035    45    44    45    0.0   -0.4    0.0     7     6     2   0.000     0     0  0
    1  3307   0.1377   0.4190   0.1068    45    43    44    0.0   -0.9   -0.4     1     6     2   0.000     0     0  0
    1  3308   0.5335  -0.7148  -0.1536    45    44    45    0.0   -0.4    0.0    15     5    10   0.000     0     0  0
    1  3309  -0.5707  -0.1434  -0.0134    45    44    45    0.0   -0.4    0.0     5    11    10   0.000     0     0  0
    1  3310  -0.7076  -0.1237   0.0457    45    44    45    0.0   -0.4    0.0     5     9    12   0.000     0     0  0
    1  3311  -0.4394  -0.1558   0.1715    45    44    45    0.0   -0.4    0.0     6     2     5   0.000     0     0  0
    1  3312   0.3677  -0.2177   0.0124    45    44    45    0.0   -0.4    0.0     5     6     9   0.000     0     0  0
    1  3313   0.3440   0.3551  -0.0618    44    45    45   -0.4    0.0    0.0     1    10     7   0.000     0     0  0
    1  3314  -0.0209   0.1153   0.1451    45    44    45    0.0   -0.4    0.0    11     4     6   0.000     0     0  0
    1  3315  -0.1535   0.0600  -0.1405    44    45    45   -0.4    0.0    0.0     4    11     6   0.000     0     0  0
    1  3316  -0.9194  -0.2035   0.0568    45    44    44    0.0   -0.4   -0.4     8     8     8   0.000     0     0  0
    1  3317  -0.0900   0.1232   0.0859    45    44    45    0.0   -0.4    0.0     7    12     3   0.000     0     0  0
    1  3318   0.3196  -0.4728   0.0686    45    44    45    0.0   -0.4    0.0     8     4     2   0.000     0     0  0
    1  3319   0.3725  -0.5226  -0.1793    45    43    45    0.0   -0.9    0.0     8     6    10   0.000     0     0  0
    1  3320   0.0839  -0.2258  -0.1318    45    44    45    0.0   -0.4    0.0     5     1    10   0.010     0     0  0
    1  3321   0.1657  -0.0049   0.0195    45    44    44    0.0   -0.4   -0.4     6    16     2   0.000     0     0  0
    1  3322  -0.5354   0.3149   0.0822    45    44    44    0.0   -0.4   -0.4    11    11     7   0.000     0     0  0
    1  3323   1.0646   0.2388  -0.0948    45    44    45    0.0   -0.4    0.0     1    11     5   0.000     0     0  0
    1  3324   0.6782  -0.1149  -0.1321    44    44    45   -0.4   -0.4    0.0     1     3    10   0.000     0     0  0
    1  3325  -0.7740  -0.2319   0.0401    45    44    45    0.0   -0.4    0.0     3     7     3   0.000     0     0  0
    1  3326   0.2610   0.0971   0.0850    45    44    45    0.0   -0.4    0.0     4    12     8   0.000     0     0  0
    1  3327  -0.5938  -0.2176  -0.0596    44    44    45   -0.4   -0.4    0.0     3     1    13   0.000     0     0  0
    1  3328   0.7071   0.5368  -0.0983    45    45    45    0.0    0.0    0.0     5    12     7   0.000     0     0  0
    1  3329  -0.0825  -0.6807   0.0938    45    45    45    0.0    0.0    0.0    13     5    12   0.010     0     0  0
    1  3330  -0.2623  -0.1581   0.0527    45    44    45    0.0   -0.4    0.0     9     8     9   0.000     0     0  0
    1  3331   0.0525  -0.5011   0.0791    44    44    46   -0.4   -0.4    0.4     5     8     2   0.000     0     0  0
    1  3332  -0.5095   0.7159   0.0780    45    44    45    0.0   -0.4    0.0    13    14     9   0.000     0     0  0
    1  3333  -0.2810  -0.1541  -0.1126    45    44    44    0.0   -0.4   -0.4     2     6     5   0.000     0     0  0
    1  3334   0.1054  -0.4556  -0.0294    44    44    45   -0.4   -0.4    0.0    14     3     8   0.000     0     0  0
    1  3335  -0.0804  -0.3791   0.0330    44    44    45   -0.4   -0.4    0.0     3    11     2   0.000     0     0  0
    1  3336   0.0862  -0.0052   0.0018    45    44    44    0.0   -0.4   -0.4    11     2     6   0.000     0     0  0
    1  3337   0.4576  -0.3709   0.0357    44    44    45   -0.4   -0.4    0.0     4     4    11   0.000     0     0  0
    1  3338   0.6649  -0.1158  -0.0009    45    44    45    0.0   -0.4    0.0     7     5     7   0.000     0     0  0
    1  3339   0.2198   0.7502  -0.1266    45    44    45    0.0   -0.4    0.0    10     9     5   0.000     0     0  0
    1  3340  -0.0683  -0.5328  -0.0344    44    44    44   -0.4   -0.4   -0.4    10    10     1   0.000     0     0  0
    1  3341   0.2400   0.1190  -0.1265    45    44    45    0.0   -0.4    0.0     8    10     1   0.000     0     0  0
    1  3342  -0.2647  -0.3014   0.0831    45    44    45    0.0   -0.4    0.0     6     6     9   0.000     0     0  0
    1  3343  -0.0368   0.4380   0.0277    45    44    45    0.0   -0.4    0.0     3     9     5   0.000     0     0  0
    1  3344   0.4421  -0.6185  -0.0375    44    44    45   -0.4   -0.4    0.0     6    10    13   0.000     0     0  0
    1  3345  -0.1805   0.4213  -0.0854    45    44    45    0.0   -0.4    0.0     9     6     2   0.000     0     0  0
    1  3346  -0.1956   0.5680   0.0081    44    44    45   -0.4   -0.4    0.0     3    10     8   0.000     0     0  0
    1  3347   0.1591  -0.3198  -0.0587    45    44    45    0.0   -0.4    0.0    12     7    13   0.000     0     0  0
    1  3348   0.3399  -0.5626  -0.0064    45    44    44    0.0   -0.4   -0.4     9    11     2   0.020     0     0  0
    1  3349   0.2807   0.2597  -0.1024    45    44    45    0.0   -0.4    0.0     9     9     7   0.000     0     0  0
    1  3350   0.6642  -0.4545  -0.0861    45    45    45    0.0    0.0    0.0     7     5     8   0.000     0     0  0
    1  3351  -0.4963  -0.5434   0.1121    45    44    45    0.0   -0.4    0.0    11     5     7   0.000     0     0  0
    1  3352  -0.6885  -0.0826   0.1231    45    44    45    0.0   -0.4    0.0    11     5     2   0.000     0     0  0
    1  3353  -0.1666  -0.5000   0.0040    45    44    45    0.0   -0.4    0.0    10     9    11   0.000     0     0  0
    1  3354  -0.0941  -0.3294   0.1718    44    44    45   -0.4   -0.4    0.0     4     7     5   0.000     0     0  0
    1  3355   0.7091   0.1539  -0.1181    45    44    45    0.0   -0.4    0.0    14     1     5   0.000     0     0  0
    1  3356   0.4156   0.5695  -0.0166    44    45    45   -0.4    0.0    0.0     8     7     9   0.000     0     0  0
    1  3357   0.3740   0.7798  -0.1119    44    44    45   -0.4   -0.4    0.0     2    11     6   0.000     0     0  0
    1  3358  -0.0827  -0.6141  -0.0331    45    45    45    0.0    0.0    0.0    13    15     4   0.000     0     0  0
    1  3359  -0.2631   0.4246  -0.0224    45    44    45    0.0   -0.4    0.0     9    10     9   0.000     0     0  0
    1  3360   0.3613  -0.5953  -0.1392    45    44    45    0.0   -0.4    0.0    11     7    10   0.000     0     0  0
    1  3361   0.9373   0.1195  -0.0907    45    44    45    0.0   -0.4    0.0    11     2     6   0.000     0     0  0
[truncated: 95,029,236 more chars]
