# Supplementary material for: Transport of biodeposits and benthic footprint around an oyster farm, Damariscotta Estuary, Maine
Source: PeerJ. 2021 Aug 11;9:e11862. doi: 10.7717/peerj.11862 (PMC8364327; doi:10.7717/peerj.11862)
Supplement: Supplemental Information 15 — Contains files with velocity data from the ADV, salinity and oxygen data from a the onset hobo DO loggers, and data from the YSI instruments. A metadata file is included. [file peerj-09-11862-s015.zip › HydrographicData/YSI_Platform1.txt]

================================================================================
    Date     Time  Temp SpCond  Cond    Sal DOsat     DO   Press   Depth Battery
   m/d/y hh:mm:ss     C  mS/cm mS/cm    ppt     %   mg/L    psia  meters   volts
--------------------------------------------------------------------------------
08/02/18 04:25:20 25.01  0.333 0.334   0.16  91.4   7.54  15.031   0.042    13.0
08/02/18 04:25:30 25.01  0.334 0.334   0.16  96.6   7.97  15.031   0.042    13.0
08/02/18 04:25:40 25.00  0.334 0.334   0.16 108.3   8.94  15.030   0.042    13.0
08/02/18 04:25:50 25.00  0.334 0.334   0.16 107.1   8.84  15.030   0.042    13.0
08/02/18 04:26:00 25.00  0.334 0.334   0.16 112.8   9.32  15.030   0.042    13.0
08/02/18 04:26:10 24.99  0.334 0.333   0.16 115.4   9.53  15.030   0.042    13.0
08/02/18 04:26:20 24.99  0.333 0.333   0.16 120.6   9.96  15.031   0.042    13.0
08/02/18 04:26:30 24.98  0.334 0.333   0.16 122.1  10.08  15.030   0.041    13.0
08/02/18 04:26:40 24.98  0.334 0.333   0.16 127.7  10.54  15.030   0.042    13.0
08/02/18 04:26:50 24.97  0.334 0.333   0.16 130.2  10.76  15.030   0.042    13.0
08/02/18 04:27:00 24.96  0.328 0.328   0.16 134.2  11.09  15.030   0.042    13.0
08/02/18 04:27:10 24.93  0.335 0.334   0.16 133.1  11.01  15.029   0.041    13.0
08/02/18 04:27:20 24.91  0.227 0.226   0.11 139.7  11.55  15.028   0.040    13.0
08/02/18 04:27:30 24.91  0.338 0.338   0.16 139.5  11.54  15.028   0.040    13.0
08/02/18 04:27:40 24.90  0.329 0.328   0.16 144.2  11.93  15.029   0.041    13.0
08/02/18 04:27:50 24.89  0.224 0.223   0.11 146.8  12.15  15.028   0.040    13.0
08/02/18 04:28:00 24.88  0.339 0.339   0.16 150.6  12.46  15.029   0.041    13.0
08/02/18 04:28:10 24.89  0.339 0.339   0.16 150.9  12.49  15.029   0.041    13.0
08/02/18 04:28:20 24.88  0.339 0.339   0.16 154.7  12.80  15.030   0.041    13.0
08/02/18 04:28:30 24.88  0.339 0.339   0.16 156.7  12.97  15.030   0.042    13.0
08/02/18 04:28:40 24.88  0.339 0.339   0.16 155.8  12.89  15.029   0.041    13.0
08/02/18 04:28:50 24.88  0.339 0.339   0.16 160.2  13.25  15.029   0.041    13.0
08/02/18 04:29:00 24.88  0.339 0.339   0.16 161.0  13.32  15.030   0.042    13.0
08/02/18 04:29:10 24.88  0.339 0.339   0.16 161.4  13.36  15.029   0.041    13.0
08/02/18 04:29:39 24.88  0.339 0.338   0.16 162.7  13.46  15.031   0.042    13.0
08/02/18 04:29:40 24.88  0.339 0.338   0.16 167.1  13.83  15.031   0.042    13.0
08/02/18 04:29:50 24.88  0.339 0.338   0.16 169.1  13.99  15.030   0.042    13.0
08/02/18 04:30:00 24.88  0.339 0.338   0.16 169.2  14.00  15.030   0.042    13.0
08/02/18 04:30:10 24.87  0.339 0.338   0.16 172.0  14.23  15.030   0.041    13.0
08/02/18 04:30:20 24.87  0.339 0.338   0.16 173.8  14.38  15.031   0.042    13.0
08/02/18 04:30:30 24.87  0.339 0.338   0.16 173.0  14.32  15.031   0.042    13.0
08/02/18 04:30:40 24.87  0.339 0.338   0.16 176.0  14.56  15.030   0.042    13.0
08/02/18 04:30:50 24.86  0.339 0.338   0.16 176.5  14.61  15.031   0.042    13.0
08/02/18 04:31:00 24.86  0.339 0.338   0.16 178.9  14.81  15.031   0.042    13.0
08/02/18 04:31:10 24.85  0.339 0.338   0.16 178.7  14.79  15.031   0.042    13.0
08/02/18 04:31:20 24.85  0.339 0.338   0.16 179.3  14.84  15.030   0.042    13.0
08/02/18 04:31:30 24.85  0.339 0.338   0.16 182.0  15.07  15.030   0.042    13.0
08/02/18 04:31:40 24.84  0.339 0.338   0.16 180.2  14.92  15.031   0.042    13.0
08/02/18 04:31:50 24.84  0.339 0.338   0.16 184.5  15.28  15.030   0.042    13.1
08/02/18 04:32:00 24.83  0.339 0.338   0.16 183.1  15.17  15.030   0.042    13.0
08/02/18 04:32:10 24.80  0.325 0.324   0.15 181.5  15.04  15.031   0.042    13.0
08/02/18 04:32:20 24.75  0.299 0.297   0.14 185.2  15.36  15.033   0.044    13.0
08/02/18 04:32:30 24.72  0.346 0.344   0.16 183.5  15.23  15.034   0.045    13.0
08/02/18 04:32:40 24.71  0.345 0.343   0.16 187.9  15.60  15.033   0.044    13.0
08/02/18 04:32:50 24.70  0.345 0.343   0.16 184.7  15.34  15.034   0.044    13.0
08/02/18 04:33:00 24.69  0.345 0.343   0.16 189.4  15.73  15.034   0.045    13.0
08/02/18 04:33:10 24.68  0.345 0.343   0.16 189.8  15.76  15.034   0.045    13.0
08/02/18 04:33:20 24.67  0.345 0.343   0.16 191.4  15.90  15.033   0.044    13.0
08/02/18 04:33:30 24.67  0.345 0.343   0.16 191.6  15.92  15.033   0.044    13.0
08/02/18 04:33:40 24.66  0.345 0.343   0.16 192.3  15.98  15.033   0.044    13.0
08/02/18 04:33:50 24.65  0.345 0.343   0.16 194.0  16.12  15.032   0.043    13.0
08/02/18 04:34:00 24.65  0.346 0.343   0.16 194.9  16.20  15.033   0.044    13.0
08/02/18 04:34:10 24.65  0.347 0.344   0.16 195.8  16.28  15.032   0.043    13.0
08/02/18 04:34:39 24.66  0.348 0.345   0.17 196.8  16.35  15.033   0.044    13.0
08/02/18 04:34:40 24.66  0.348 0.345   0.17 198.3  16.48  15.033   0.044    13.0
08/02/18 04:34:50 24.66  0.348 0.345   0.17 197.8  16.43  15.032   0.043    13.0
08/02/18 04:35:00 24.65  0.348 0.345   0.17 197.4  16.41  15.032   0.043    13.0
08/02/18 04:35:10 24.65  0.348 0.345   0.17 202.6  16.83  15.031   0.042    13.0
08/02/18 04:35:20 24.65  0.348 0.345   0.17 200.7  16.68  15.031   0.043    13.0
08/02/18 04:35:30 24.65  0.348 0.345   0.17 203.5  16.91  15.031   0.043    13.0
08/02/18 04:35:40 24.65  0.348 0.345   0.17 201.7  16.76  15.030   0.042    13.0
08/02/18 04:35:50 24.65  0.348 0.345   0.17 203.4  16.90  15.030   0.042    13.0
08/02/18 04:36:00 24.65  0.347 0.345   0.17 200.2  16.64  15.029   0.041    13.0
08/02/18 04:36:10 24.64  0.347 0.345   0.17 204.4  16.99  15.029   0.041    13.0
08/02/18 04:36:20 24.65  0.347 0.345   0.17 204.1  16.96  15.029   0.041    13.0
08/02/18 04:36:30 24.64  0.347 0.345   0.17 204.6  17.00  15.029   0.041    13.0
08/02/18 04:36:40 24.64  0.347 0.345   0.17 203.3  16.90  15.030   0.041    13.0
08/02/18 04:36:50 24.64  0.347 0.345   0.17 206.2  17.14  15.029   0.041    13.0
08/02/18 04:37:00 24.64  0.347 0.345   0.17 206.6  17.18  15.029   0.041    13.0
08/02/18 04:37:10 24.64  0.347 0.345   0.17 206.2  17.14  15.030   0.042    13.0
08/02/18 04:37:20 24.64  0.347 0.345   0.17 208.7  17.34  15.029   0.041    13.0
08/02/18 04:37:30 24.63  0.347 0.345   0.17 209.3  17.40  15.029   0.041    13.0
08/02/18 04:37:40 24.63  0.347 0.345   0.17 209.9  17.45  15.029   0.041    13.0
08/02/18 04:37:50 24.63  0.347 0.345   0.17 209.9  17.44  15.029   0.041    13.0
08/02/18 04:38:00 24.63  0.347 0.345   0.17 210.0  17.46  15.029   0.041    13.0
08/02/18 04:38:10 24.63  0.347 0.345   0.17 212.4  17.66  15.030   0.041    13.0
08/02/18 04:38:20 24.62  0.347 0.345   0.17 209.1  17.39  15.029   0.041    13.0
08/02/18 04:38:30 24.62  0.347 0.345   0.17 212.6  17.68  15.029   0.041    13.0
08/02/18 04:38:40 24.62  0.347 0.345   0.17 213.7  17.77  15.029   0.041    13.0
08/02/18 04:38:50 24.61  0.347 0.345   0.17 211.0  17.55  15.029   0.041    13.0
08/02/18 04:39:00 24.61  0.347 0.345   0.17 209.9  17.45  15.029   0.041    13.0
08/02/18 04:39:10 24.61  0.347 0.345   0.17 213.7  17.78  15.028   0.041    13.0
08/02/18 04:39:39 24.60  0.347 0.345   0.17 211.2  17.57  15.029   0.041    13.0
08/02/18 04:39:40 24.60  0.347 0.345   0.17 214.3  17.82  15.029   0.041    13.0
08/02/18 04:39:50 24.60  0.347 0.345   0.17 214.3  17.82  15.028   0.041    13.0
08/02/18 04:40:00 24.60  0.347 0.345   0.17 214.7  17.86  15.028   0.040    13.0
08/02/18 04:40:10 24.60  0.347 0.345   0.17 214.5  17.84  15.028   0.040    13.0
08/02/18 04:40:20 24.59  0.347 0.345   0.17 214.2  17.81  15.028   0.041    13.0
08/02/18 04:40:30 24.59  0.347 0.345   0.17 215.8  17.95  15.028   0.041    13.0
08/02/18 04:40:40 24.59  0.347 0.345   0.17 215.4  17.92  15.029   0.041    13.0
08/02/18 04:40:50 24.58  0.347 0.345   0.17 212.9  17.72  15.028   0.040    13.0
08/02/18 04:41:00 24.58  0.347 0.345   0.17 217.9  18.13  15.028   0.040    13.0
08/02/18 04:41:10 24.58  0.347 0.345   0.17 214.4  17.84  15.028   0.040    13.0
08/02/18 04:41:20 24.58  0.347 0.344   0.17 216.5  18.02  15.028   0.040    13.0
08/02/18 04:41:30 24.57  0.347 0.345   0.17 213.2  17.74  15.028   0.040    13.0
08/02/18 04:41:40 24.57  0.347 0.344   0.17 217.1  18.06  15.027   0.040    13.0
08/02/18 04:41:50 24.57  0.347 0.344   0.17 217.5  18.10  15.028   0.040    13.0
08/02/18 04:42:00 24.57  0.347 0.344   0.17 216.7  18.03  15.027   0.040    13.0
08/02/18 04:42:10 24.57  0.347 0.344   0.17 218.8  18.21  15.028   0.041    13.0
08/02/18 04:42:20 24.57  0.347 0.344   0.17 219.8  18.29  15.028   0.040    13.0
08/02/18 04:42:30 24.57  0.345 0.342   0.16 220.9  18.39  15.028   0.041    13.0
08/02/18 04:42:40 24.53  0.345 0.342   0.16 218.9  18.23  15.029   0.041    13.0
08/02/18 04:42:50 24.51  0.345 0.342   0.16 218.5  18.20  15.029   0.041    13.0
08/02/18 04:43:00 24.49  0.345 0.342   0.16 219.2  18.27  15.028   0.041    13.0
08/02/18 04:43:10 24.49  0.345 0.342   0.16 219.3  18.28  15.029   0.041    13.0
08/02/18 04:43:20 24.47  0.345 0.342   0.16 221.6  18.48  15.029   0.041    13.0
08/02/18 04:43:30 24.47  0.345 0.342   0.16 220.9  18.42  15.028   0.041    13.0
08/02/18 04:43:40 24.46  0.345 0.342   0.16 221.1  18.44  15.028   0.040    13.0
08/02/18 04:43:50 24.46  0.345 0.342   0.16 220.1  18.36  15.029   0.041    13.0
08/02/18 04:44:00 24.45  0.345 0.342   0.16 221.6  18.48  15.029   0.041    13.0
08/02/18 04:44:10 24.45  0.345 0.342   0.16 222.7  18.57  15.029   0.041    13.0
08/02/18 04:44:39 24.44  0.345 0.342   0.16 219.8  18.33  15.030   0.041    13.0
08/02/18 04:44:40 24.44  0.345 0.342   0.16 219.1  18.28  15.029   0.041    13.0
08/02/18 04:44:50 24.44  0.345 0.342   0.16 219.9  18.35  15.029   0.041    13.0
08/02/18 04:45:00 24.43  0.345 0.342   0.16 224.7  18.75  15.029   0.041    13.0
08/02/18 04:45:10 24.43  0.345 0.342   0.16 220.5  18.40  15.029   0.041    13.0
08/02/18 04:45:20 24.43  0.345 0.342   0.16 225.3  18.80  15.029   0.041    13.0
08/02/18 04:45:30 24.43  0.345 0.342   0.16 221.8  18.51  15.029   0.041    13.0
08/02/18 04:45:40 24.43  0.345 0.342   0.16 225.8  18.84  15.028   0.041    13.0
08/02/18 04:45:50 24.42  0.345 0.342   0.16 226.6  18.91  15.029   0.041    13.0
08/02/18 04:46:00 24.42  0.345 0.342   0.16 225.9  18.85  15.028   0.040    13.0
08/02/18 04:46:10 24.42  0.345 0.341   0.16 227.4  18.98  15.028   0.041    13.0
08/02/18 04:46:20 24.42  0.345 0.341   0.16 223.8  18.68  15.028   0.041    13.0
08/02/18 04:46:30 24.41  0.345 0.341   0.16 225.5  18.82  15.028   0.041    13.0
08/02/18 04:46:40 24.42  0.345 0.341   0.16 226.1  18.87  15.027   0.040    13.0
08/02/18 04:46:50 24.41  0.345 0.341   0.16 227.1  18.96  15.027   0.040    13.0
08/02/18 04:47:00 24.41  0.345 0.341   0.16 225.9  18.85  15.028   0.040    13.0
08/02/18 04:47:10 24.41  0.345 0.341   0.16 228.1  19.04  15.028   0.040    13.0
08/02/18 04:47:20 24.40  0.345 0.341   0.16 229.0  19.12  15.028   0.040    13.0
08/02/18 04:47:30 24.40  0.345 0.341   0.16 226.4  18.90  15.028   0.040    13.0
08/02/18 04:47:40 24.40  0.345 0.341   0.16 224.4  18.74  15.028   0.040    12.9
08/02/18 04:47:50 24.40  0.345 0.341   0.16 229.3  19.15  15.028   0.040    13.0
08/02/18 04:48:00 24.39  0.345 0.341   0.16 228.8  19.10  15.027   0.040    13.0
08/02/18 04:48:10 24.39  0.345 0.341   0.16 230.1  19.21  15.028   0.040    13.0
08/02/18 04:48:20 24.39  0.345 0.341   0.16 228.1  19.05  15.027   0.039    13.0
08/02/18 04:48:30 24.39  0.345 0.341   0.16 229.9  19.20  15.027   0.040    13.0
08/02/18 04:48:40 24.38  0.345 0.341   0.16 228.7  19.10  15.028   0.041    13.0
08/02/18 04:48:50 24.38  0.345 0.341   0.16 226.1  18.89  15.028   0.040    13.0
08/02/18 04:49:00 24.38  0.345 0.341   0.16 231.2  19.30  15.029   0.041    13.0
08/02/18 04:49:10 24.38  0.345 0.341   0.16 229.0  19.13  15.029   0.041    13.0
08/02/18 04:49:39 24.37  0.345 0.341   0.16 230.3  19.23  15.030   0.042    13.0
08/02/18 04:49:40 24.37  0.345 0.341   0.16 231.7  19.35  15.029   0.041    13.0
08/02/18 04:49:50 24.37  0.345 0.341   0.16 227.2  18.98  15.029   0.041    13.0
08/02/18 04:50:00 24.37  0.345 0.341   0.16 228.0  19.04  15.029   0.041    13.0
08/02/18 04:50:10 24.37  0.345 0.341   0.16 230.3  19.24  15.029   0.041    13.0
08/02/18 04:50:20 24.36  0.345 0.341   0.16 230.6  19.27  15.029   0.041    13.0
08/02/18 04:50:30 24.36  0.345 0.341   0.16 230.9  19.29  15.028   0.041    13.0
08/02/18 04:50:40 24.36  0.345 0.341   0.16 231.4  19.34  15.029   0.041    13.0
08/02/18 04:50:50 24.36  0.345 0.341   0.16 229.3  19.16  15.028   0.040    13.0
08/02/18 04:51:00 24.35  0.345 0.341   0.16 232.0  19.39  15.028   0.041    13.0
08/02/18 04:51:10 24.35  0.345 0.341   0.16 230.5  19.26  15.028   0.040    13.0
08/02/18 04:51:20 24.35  0.345 0.341   0.16 231.4  19.34  15.028   0.040    13.0
08/02/18 04:51:30 24.35  0.345 0.341   0.16 227.5  19.01  15.028   0.040    13.0
08/02/18 04:51:40 24.35  0.345 0.341   0.16 232.6  19.44  15.028   0.041    13.0
08/02/18 04:51:50 24.35  0.345 0.341   0.16 233.2  19.49  15.028   0.041    13.0
08/02/18 04:52:00 24.34  0.345 0.341   0.16 233.4  19.51  15.029   0.041    13.0
08/02/18 04:52:10 24.34  0.345 0.341   0.16 236.4  19.76  15.028   0.040    13.0
08/02/18 04:52:20 24.34  0.345 0.341   0.16 235.1  19.65  15.028   0.041    13.0
08/02/18 04:52:30 24.34  0.345 0.341   0.16 229.9  19.21  15.028   0.041    13.0
08/02/18 04:52:40 24.34  0.345 0.341   0.16 235.9  19.72  15.028   0.040    12.9
08/02/18 04:52:50 24.34  0.345 0.341   0.16 235.8  19.71  15.029   0.041    13.0
08/02/18 04:53:00 24.33  0.345 0.341   0.16 235.0  19.64  15.028   0.041    13.0
08/02/18 04:53:10 24.33  0.345 0.341   0.16 238.5  19.94  15.028   0.040    13.0
08/02/18 04:53:20 24.33  0.345 0.341   0.16 233.4  19.51  15.028   0.040    13.0
08/02/18 04:53:30 24.33  0.345 0.341   0.16 235.6  19.69  15.027   0.040    13.0
08/02/18 04:53:40 24.33  0.345 0.341   0.16 235.8  19.71  15.027   0.040    13.0
08/02/18 04:53:50 24.33  0.345 0.341   0.16 237.1  19.82  15.029   0.041    13.0
08/02/18 04:54:00 24.33  0.345 0.341   0.16 236.2  19.75  15.028   0.040    13.0
08/02/18 04:54:10 24.32  0.345 0.341   0.16 237.8  19.89  15.028   0.040    13.0
08/02/18 04:54:39 24.32  0.345 0.341   0.16 233.6  19.53  15.028   0.040    12.9
08/02/18 04:54:40 24.32  0.345 0.341   0.16 235.7  19.71  15.028   0.040    13.0
08/02/18 04:54:50 24.32  0.345 0.341   0.16 237.7  19.87  15.027   0.039    13.0
08/02/18 04:55:00 24.31  0.345 0.341   0.16 237.7  19.88  15.028   0.040    13.0
08/02/18 04:55:10 24.31  0.345 0.341   0.16 238.4  19.93  15.028   0.040    13.0
08/02/18 04:55:20 24.31  0.345 0.341   0.16 237.5  19.86  15.027   0.040    12.9
08/02/18 04:55:30 24.31  0.345 0.341   0.16 237.9  19.89  15.027   0.039    13.0
08/02/18 04:55:40 24.31  0.345 0.341   0.16 237.2  19.84  15.027   0.040    12.9
08/02/18 04:55:50 24.31  0.345 0.341   0.16 234.0  19.57  15.027   0.040    13.0
08/02/18 04:56:00 24.30  0.345 0.341   0.16 236.0  19.74  15.027   0.040    13.0
08/02/18 04:56:10 24.30  0.345 0.340   0.16 235.7  19.71  15.027   0.040    13.0
08/02/18 04:56:20 24.30  0.345 0.341   0.16 238.3  19.93  15.027   0.039    13.0
08/02/18 04:56:30 24.30  0.345 0.341   0.16 238.6  19.95  15.027   0.039    13.0
08/02/18 04:56:40 24.30  0.345 0.340   0.16 239.9  20.06  15.027   0.040    13.0
08/02/18 04:56:50 24.30  0.345 0.340   0.16 238.0  19.91  15.026   0.039    13.0
08/02/18 04:57:00 24.30  0.345 0.340   0.16 236.9  19.81  15.026   0.039    12.9
08/02/18 04:57:10 24.30  0.345 0.340   0.16 239.9  20.06  15.027   0.040    13.0
08/02/18 04:57:20 24.29  0.345 0.340   0.16 239.9  20.07  15.027   0.039    13.0
08/02/18 04:57:30 24.29  0.345 0.340   0.16 237.6  19.88  15.027   0.039    13.0
08/02/18 04:57:40 24.29  0.345 0.340   0.16 240.1  20.08  15.026   0.039    13.0
08/02/18 04:57:50 24.29  0.345 0.340   0.16 239.7  20.06  15.027   0.039    13.0
08/02/18 04:58:00 24.29  0.345 0.340   0.16 240.5  20.12  15.026   0.039    13.0
08/02/18 04:58:10 24.28  0.345 0.340   0.16 238.5  19.96  15.026   0.039    13.0
08/02/18 04:58:20 24.28  0.345 0.340   0.16 237.0  19.83  15.026   0.039    13.0
08/02/18 04:58:30 24.28  0.345 0.340   0.16 239.2  20.01  15.027   0.040    13.0
08/02/18 04:58:40 24.28  0.345 0.340   0.16 239.6  20.05  15.027   0.039    13.0
08/02/18 04:58:50 24.28  0.345 0.340   0.16 240.5  20.13  15.026   0.039    13.0
08/02/18 04:59:00 24.27  0.345 0.340   0.16 240.6  20.13  15.027   0.039    13.0
08/02/18 04:59:10 24.27  0.345 0.340   0.16 236.6  19.80  15.027   0.040    13.0
08/02/18 04:59:39 24.27  0.345 0.340   0.16 240.2  20.10  15.027   0.039    13.0
08/02/18 04:59:40 24.27  0.345 0.340   0.16 240.3  20.12  15.026   0.039    13.0
08/02/18 04:59:50 24.26  0.345 0.340   0.16 240.4  20.13  15.026   0.039    13.0
08/02/18 05:00:00 24.26  0.345 0.340   0.16 242.3  20.28  15.026   0.039    13.0
08/02/18 05:00:10 24.26  0.345 0.340   0.16 243.1  20.35  15.026   0.039    13.0
08/02/18 05:00:20 24.26  0.345 0.340   0.16 242.6  20.31  15.025   0.039    13.0
08/02/18 05:00:30 24.25  0.345 0.340   0.16 242.5  20.30  15.026   0.039    13.0
08/02/18 05:00:40 24.25  0.345 0.340   0.16 242.4  20.29  15.027   0.040    13.0
08/02/18 05:00:50 24.25  0.345 0.340   0.16 242.7  20.32  15.025   0.038    13.0
08/02/18 05:01:00 24.25  0.345 0.340   0.16 242.2  20.28  15.026   0.039    13.0
08/02/18 05:01:10 24.25  0.345 0.340   0.16 241.8  20.25  15.026   0.039    13.0
08/02/18 05:01:20 24.24  0.345 0.340   0.16 243.3  20.38  15.026   0.039    13.0
08/02/18 05:01:30 24.24  0.345 0.340   0.16 240.9  20.17  15.026   0.039    13.0
08/02/18 05:01:40 24.24  0.345 0.340   0.16 242.1  20.28  15.027   0.040    13.0
08/02/18 05:01:50 24.24  0.345 0.340   0.16 243.7  20.41  15.026   0.039    13.0
08/02/18 05:02:00 24.23  0.345 0.340   0.16 240.8  20.17  15.026   0.039    12.9
08/02/18 05:02:10 24.23  0.345 0.340   0.16 246.1  20.61  15.026   0.039    13.0
08/02/18 05:02:20 24.23  0.345 0.340   0.16 243.2  20.36  15.027   0.039    13.0
08/02/18 05:02:30 24.23  0.345 0.340   0.16 245.2  20.54  15.027   0.039    13.0
08/02/18 05:02:40 24.23  0.345 0.340   0.16 245.0  20.52  15.026   0.039    12.9
08/02/18 05:02:50 24.22  0.345 0.340   0.16 245.9  20.60  15.026   0.039    13.0
08/02/18 05:03:00 24.22  0.345 0.340   0.16 246.5  20.65  15.026   0.039    13.0
08/02/18 05:03:10 24.22  0.345 0.340   0.16 245.6  20.57  15.027   0.039    13.0
08/02/18 05:03:20 24.22  0.345 0.340   0.16 248.0  20.78  15.027   0.039    12.9
08/02/18 05:03:30 24.21  0.345 0.340   0.16 248.4  20.81  15.027   0.040    13.0
08/02/18 05:03:40 24.22  0.345 0.340   0.16 247.0  20.70  15.027   0.040    13.0
08/02/18 05:03:50 24.21  0.345 0.340   0.16 246.5  20.65  15.027   0.040    13.0
08/02/18 05:04:00 24.21  0.345 0.340   0.16 242.9  20.35  15.027   0.040    13.0
08/02/18 05:04:10 24.21  0.345 0.340   0.16 247.1  20.71  15.027   0.040    13.0
08/02/18 05:04:39 24.20  0.345 0.340   0.16 243.4  20.40  15.028   0.041    12.9
08/02/18 05:04:40 24.20  0.345 0.340   0.16 247.1  20.71  15.028   0.041    12.9
08/02/18 05:04:50 24.20  0.345 0.340   0.16 246.5  20.66  15.026   0.039    13.0
08/02/18 05:05:00 24.20  0.345 0.340   0.16 249.0  20.87  15.026   0.039    13.0
08/02/18 05:05:10 24.20  0.345 0.340   0.16 248.4  20.82  15.026   0.039    13.0
08/02/18 05:05:20 24.20  0.345 0.340   0.16 248.7  20.84  15.026   0.039    12.9
08/02/18 05:05:30 24.19  0.345 0.340   0.16 244.5  20.49  15.026   0.039    13.0
08/02/18 05:05:40 24.19  0.345 0.340   0.16 247.7  20.76  15.026   0.039    12.9
08/02/18 05:05:50 24.19  0.345 0.340   0.16 249.3  20.89  15.026   0.039    13.0
08/02/18 05:06:00 24.19  0.345 0.339   0.16 245.7  20.59  15.026   0.039    12.9
08/02/18 05:06:10 24.19  0.345 0.340   0.16 248.6  20.84  15.026   0.039    13.0
08/02/18 05:06:20 24.19  0.345 0.339   0.16 248.8  20.85  15.026   0.039    12.9
08/02/18 05:06:30 24.19  0.345 0.339   0.16 248.6  20.84  15.027   0.040    13.0
08/02/18 05:06:40 24.18  0.345 0.339   0.16 249.2  20.89  15.027   0.039    13.0
08/02/18 05:06:50 24.18  0.345 0.340   0.16 247.8  20.77  15.026   0.039    13.0
08/02/18 05:07:00 24.18  0.345 0.339   0.16 250.1  20.96  15.026   0.039    12.9
08/02/18 05:07:10 24.18  0.345 0.339   0.16 250.9  21.03  15.027   0.040    12.9
08/02/18 05:07:20 24.18  0.345 0.339   0.16 247.9  20.78  15.026   0.039    12.9
08/02/18 05:07:30 24.18  0.345 0.339   0.16 250.4  20.99  15.027   0.039    13.0
08/02/18 05:07:40 24.17  0.345 0.339   0.16 250.1  20.97  15.027   0.039    13.0
08/02/18 05:07:50 24.17  0.345 0.339   0.16 251.5  21.09  15.027   0.040    13.0
08/02/18 05:08:00 24.17  0.345 0.339   0.16 252.6  21.18  15.027   0.039    12.9
08/02/18 05:08:10 24.17  0.345 0.339   0.16 250.1  20.97  15.026   0.039    13.0
08/02/18 05:08:20 24.17  0.345 0.339   0.16 251.2  21.06  15.026   0.039    12.9
08/02/18 05:08:30 24.17  0.345 0.339   0.16 252.5  21.17  15.026   0.039    13.0
08/02/18 05:08:40 24.17  0.348 0.342   0.17 249.0  20.87  15.026   0.039    13.0
08/02/18 05:08:50 24.20  0.348 0.343   0.17 250.6  21.00  15.026   0.039    13.0
08/02/18 05:09:00 24.19  0.348 0.343   0.17 250.2  20.97  15.025   0.039    12.9
08/02/18 05:09:10 24.18  0.348 0.342   0.17 252.5  21.17  15.025   0.038    13.0
08/02/18 05:09:39 24.21  0.341 0.336   0.16 251.6  21.08  15.027   0.040    13.0
08/02/18 05:09:40 24.22  0.346 0.341   0.16 252.0  21.11  15.027   0.040    13.0
08/02/18 05:09:50 24.23  0.348 0.343   0.17 251.0  21.02  15.028   0.040    13.0
08/02/18 05:10:00 24.25  0.348 0.343   0.17 253.0  21.18  15.028   0.040    13.0
08/02/18 05:10:10 24.28  0.348 0.343   0.17 249.2  20.85  15.029   0.041    13.0
08/02/18 05:10:20 24.30  0.347 0.343   0.17 253.8  21.23  15.028   0.040    12.9
08/02/18 05:10:30 24.33  0.319 0.315   0.15 254.8  21.30  15.028   0.040    13.0
08/02/18 05:10:40 24.36  0.348 0.344   0.17 254.3  21.25  15.028   0.040    12.9
08/02/18 05:10:50 24.38  0.344 0.340   0.16 255.2  21.31  15.028   0.041    13.0
08/02/18 05:11:00 24.39  0.306 0.303   0.15 257.5  21.50  15.030   0.041    12.9
08/02/18 05:11:10 24.41  0.348 0.345   0.17 259.8  21.68  15.031   0.042    13.0
08/02/18 05:11:20 24.43  0.349 0.345   0.17 260.0  21.69  15.031   0.043    13.0
08/02/18 05:11:30 24.45  0.349 0.345   0.17 259.9  21.67  15.034   0.045    13.0
08/02/18 05:11:40 24.47  0.348 0.344   0.17 264.2  22.03  15.036   0.046    12.9
08/02/18 05:11:50 24.49  0.345 0.342   0.16 264.9  22.08  15.036   0.046    13.0
08/02/18 05:12:00 24.53  0.348 0.345   0.17 266.1  22.16  15.038   0.047    12.9
08/02/18 05:12:10 24.69  0.183 0.182   0.09 262.8  21.83  15.039   0.048    12.9
08/02/18 05:12:20 24.78  0.347 0.345   0.16 266.5  22.10  15.038   0.048    12.9
08/02/18 05:12:30 24.67  0.349 0.347   0.17 266.7  22.15  15.039   0.048    13.0
08/02/18 05:12:40 24.70  0.349 0.347   0.17 268.9  22.33  15.038   0.048    12.9
08/02/18 05:12:50 24.74  0.349 0.347   0.17 269.9  22.39  15.040   0.049    13.0
08/02/18 05:13:00 24.79  0.348 0.346   0.17 272.8  22.61  15.042   0.050    12.9
08/02/18 05:13:10 24.84  0.347 0.346   0.16 272.1  22.53  15.043   0.051    13.0
08/02/18 05:13:20 24.93  0.347 0.346   0.16 269.9  22.31  15.044   0.051    12.9
08/02/18 05:13:30 25.01  0.346 0.346   0.16 272.5  22.49  15.043   0.051    13.0
08/02/18 05:13:40 25.06  0.346 0.346   0.16 274.6  22.65  15.043   0.051    12.9
08/02/18 05:13:50 25.16  0.345 0.347   0.16 289.7  23.85  15.043   0.051    13.0
08/02/18 05:14:00 25.32  0.345 0.347   0.16 277.0  22.74  15.044   0.052    12.9
08/02/18 05:14:10 25.31  0.346 0.348   0.16 298.3  24.49  15.043   0.051    13.0
08/02/18 05:14:39 25.74  0.344 0.349   0.16 295.6  24.08  15.044   0.052    12.9
08/02/18 05:14:40 25.76  0.344 0.349   0.16 287.9  23.44  15.043   0.051    12.9
08/02/18 05:14:50 25.89  0.343 0.349   0.16 288.0  23.39  15.044   0.051    13.0
08/02/18 05:15:00 26.02  0.343 0.350   0.16 286.1  23.19  15.044   0.052    13.0
08/02/18 05:15:10 26.15  0.342 0.350   0.16 288.1  23.29  15.044   0.052    12.9
08/02/18 05:15:20 26.26  0.342 0.351   0.16 290.9  23.47  15.043   0.051    12.9
08/02/18 05:15:30 26.36  0.342 0.351   0.16 292.3  23.54  15.043   0.051    13.0
08/02/18 05:15:40 26.48  0.342 0.352   0.16 293.9  23.62  15.043   0.051    13.0
08/02/18 05:15:50 26.59  0.342 0.352   0.16 295.8  23.73  15.042   0.051    12.9
08/02/18 05:16:00 26.32  0.344 0.353   0.16 300.7  24.24  15.042   0.050    12.9
08/02/18 05:16:10 25.90  0.335 0.341   0.16 306.0  24.86  15.042   0.050    12.9
08/02/18 05:16:20 25.89  0.349 0.354   0.17 302.1  24.54  15.045   0.052    12.9
08/02/18 05:16:30 26.02  0.348 0.354   0.16 304.7  24.69  15.045   0.052    12.9
08/02/18 05:16:40 26.02  0.348 0.355   0.16 308.4  24.99  15.045   0.053    13.0
08/02/18 05:16:50 26.07  0.348 0.355   0.16 311.7  25.24  15.045   0.053    13.0
08/02/18 05:17:00 26.13  0.348 0.355   0.16 313.2  25.33  15.045   0.052    12.9
08/02/18 05:17:10 26.22  0.347 0.355   0.16 314.9  25.43  15.044   0.052    12.9
08/02/18 05:17:20 26.31  0.347 0.356   0.16 315.6  25.44  15.045   0.052    12.9
08/02/18 05:17:30 26.37  0.346 0.355   0.16 316.7  25.51  15.045   0.053    13.0
08/02/18 05:17:40 26.36  0.347 0.356   0.16 318.4  25.64  15.044   0.052    12.9
08/02/18 05:17:50 26.50  0.347 0.357   0.16 320.2  25.73  15.044   0.052    12.9
08/02/18 05:18:00 26.59  0.347 0.357   0.16 320.9  25.74  15.043   0.051    12.9
08/02/18 05:18:10 26.67  0.346 0.357   0.16 321.7  25.77  15.043   0.051    12.9
08/02/18 05:18:20 26.79  0.346 0.358   0.16 322.0  25.73  15.042   0.051    12.9
08/02/18 05:18:30 26.94  0.345 0.358   0.16 324.1  25.83  15.043   0.051    13.0
08/02/18 05:18:40 27.03  0.345 0.358   0.16 324.6  25.83  15.044   0.052    12.9
08/02/18 05:18:50 27.11  0.345 0.359   0.16 324.6  25.80  15.043   0.051    13.0
08/02/18 05:19:00 27.20  0.345 0.359   0.16 323.7  25.68  15.043   0.051    12.9
08/02/18 05:19:10 27.29  0.344 0.359   0.16 323.8  25.64  15.043   0.051    12.9
08/02/18 05:19:39 27.55  0.344 0.360   0.16 325.1  25.63  15.043   0.051    13.0
08/02/18 05:19:40 27.56  0.344 0.360   0.16 325.8  25.68  15.043   0.051    13.0
08/02/18 05:19:50 27.64  0.344 0.361   0.16 326.8  25.72  15.042   0.050    12.9
08/02/18 05:20:00 27.72  0.343 0.361   0.16 326.0  25.63  15.041   0.050    12.9
08/02/18 05:20:10 27.79  0.343 0.362   0.16 328.4  25.78  15.041   0.050    13.0
08/02/18 05:20:20 27.85  0.343 0.362   0.16 328.1  25.73  15.041   0.050    12.9
08/02/18 05:20:30 27.91  0.343 0.362   0.16 331.2  25.95  15.041   0.050    13.0
08/02/18 05:20:40 27.97  0.343 0.363   0.16 329.8  25.80  15.041   0.049    12.9
08/02/18 05:20:50 28.03  0.343 0.363   0.16 329.3  25.74  15.041   0.049    13.0
08/02/18 05:21:00 27.66  0.344 0.361   0.16 330.3  25.99  15.041   0.049    13.0
08/02/18 05:21:10 27.49  0.346 0.362   0.16 332.0  26.20  15.041   0.049    13.0
08/02/18 05:21:20 27.59  0.346 0.363   0.16 328.7  25.89  15.040   0.049    12.9
08/02/18 05:21:30 27.77  0.346 0.364   0.16 329.5  25.87  15.039   0.048    13.0
08/02/18 05:21:40 27.94  0.345 0.365   0.16 329.2  25.78  15.040   0.049    12.9
08/02/18 05:21:50 28.06  0.345 0.365   0.16 329.4  25.74  15.039   0.048    13.0
08/02/18 05:22:00 28.17  0.345 0.366   0.16 329.8  25.72  15.039   0.048    12.9
08/02/18 05:22:10 28.25  0.345 0.366   0.16 327.7  25.52  15.039   0.048    13.0
08/02/18 05:22:20 28.32  0.345 0.366   0.16 328.3  25.54  15.040   0.049    12.9
08/02/18 05:22:30 28.38  0.345 0.367   0.16 327.6  25.45  15.040   0.049    12.9
08/02/18 05:22:40 28.45  0.344 0.367   0.16 327.7  25.43  15.039   0.048    12.9
08/02/18 05:22:50 28.51  0.344 0.367   0.16 329.0  25.51  15.039   0.048    12.9
08/02/18 05:23:00 28.57  0.344 0.368   0.16 328.8  25.46  15.039   0.048    12.9
08/02/18 05:23:10 28.64  0.344 0.368   0.16 328.4  25.39  15.039   0.048    12.9
08/02/18 05:23:20 28.69  0.344 0.368   0.16 329.0  25.42  15.039   0.048    12.9
08/02/18 05:23:30 28.74  0.344 0.369   0.16 327.3  25.27  15.038   0.047    13.0
08/02/18 05:23:40 28.79  0.344 0.369   0.16 329.6  25.42  15.038   0.047    12.9
08/02/18 05:23:50 28.84  0.344 0.369   0.16 330.3  25.45  15.038   0.048    12.9
08/02/18 05:24:00 28.91  0.344 0.370   0.16 330.1  25.41  15.039   0.048    12.9
08/02/18 05:24:10 28.96  0.344 0.370   0.16 331.1  25.46  15.038   0.048    13.0
08/02/18 05:24:39 29.11  0.344 0.371   0.16 328.6  25.21  15.040   0.049    12.9
08/02/18 05:24:40 29.12  0.344 0.371   0.16 330.3  25.33  15.040   0.049    12.9
08/02/18 05:24:50 29.16  0.344 0.371   0.16 331.0  25.36  15.039   0.048    13.0
08/02/18 05:25:00 29.22  0.344 0.372   0.16 333.0  25.50  15.038   0.047    12.9
08/02/18 05:25:10 29.27  0.344 0.372   0.16 330.4  25.28  15.038   0.047    13.0
08/02/18 05:25:20 29.32  0.344 0.372   0.16 331.4  25.33  15.038   0.048    12.9
08/02/18 05:25:30 29.36  0.344 0.373   0.16 332.3  25.38  15.037   0.047    13.0
08/02/18 05:25:40 29.41  0.344 0.373   0.16 331.8  25.32  15.037   0.047    12.9
08/02/18 05:25:50 29.46  0.344 0.373   0.16 331.8  25.30  15.035   0.046    13.0
08/02/18 05:26:00 29.50  0.344 0.374   0.16 332.5  25.33  15.036   0.046    13.0
08/02/18 05:26:10 29.50  0.344 0.374   0.16 332.8  25.35  15.036   0.046    12.9
08/02/18 05:26:20 29.47  0.345 0.374   0.16 331.7  25.28  15.035   0.046    12.9
08/02/18 05:26:30 29.49  0.345 0.374   0.16 331.5  25.26  15.036   0.046    12.9
08/02/18 05:26:40 29.51  0.345 0.375   0.16 332.6  25.34  15.035   0.046    12.9
08/02/18 05:26:50 29.57  0.345 0.375   0.16 332.1  25.27  15.036   0.046    12.9
08/02/18 05:27:00 29.61  0.345 0.375   0.16 332.3  25.27  15.035   0.046    12.9
08/02/18 05:27:10 29.60  0.345 0.375   0.16 333.0  25.33  15.035   0.046    12.9
08/02/18 05:27:20 29.60  0.345 0.376   0.16 332.0  25.25  15.036   0.046    12.9
08/02/18 05:27:30 29.60  0.345 0.376   0.16 333.3  25.35  15.035   0.045    12.9
08/02/18 05:27:40 29.61  0.345 0.376   0.16 332.6  25.29  15.035   0.045    12.9
08/02/18 05:27:50 29.61  0.346 0.376   0.16 333.3  25.34  15.035   0.045    12.9
08/02/18 05:28:00 29.63  0.346 0.376   0.16 329.9  25.08  15.035   0.045    12.9
08/02/18 05:28:10 29.65  0.346 0.376   0.16 329.2  25.02  15.034   0.045    12.9
08/02/18 05:28:20 29.69  0.346 0.376   0.16 330.8  25.12  15.035   0.045    12.9
08/02/18 05:28:30 29.69  0.346 0.377   0.16 328.4  24.94  15.035   0.045    12.9
08/02/18 05:28:40 29.70  0.346 0.377   0.16 327.0  24.82  15.035   0.046    12.9
08/02/18 05:28:50 29.75  0.346 0.377   0.16 328.5  24.92  15.034   0.045    12.9
08/02/18 05:29:00 29.77  0.346 0.377   0.16 328.6  24.92  15.034   0.045    12.9
08/02/18 05:29:10 29.79  0.346 0.377   0.16 325.4  24.67  15.034   0.045    12.9
08/02/18 05:29:39 29.81  0.346 0.378   0.16 324.3  24.58  15.034   0.045    12.9
08/02/18 05:29:40 29.81  0.346 0.378   0.16 324.7  24.60  15.034   0.045    12.9
08/02/18 05:29:50 29.85  0.346 0.378   0.16 325.6  24.65  15.034   0.045    12.9
08/02/18 05:30:00 29.85  0.346 0.378   0.16 323.6  24.51  15.034   0.045    12.9
08/02/18 05:30:10 29.85  0.346 0.378   0.16 324.0  24.53  15.034   0.045    12.9
08/02/18 05:30:20 29.85  0.346 0.378   0.16 323.8  24.52  15.035   0.045    12.9
08/02/18 05:30:30 29.86  0.346 0.378   0.16 323.5  24.49  15.035   0.045    12.9
08/02/18 05:30:40 29.87  0.346 0.379   0.16 321.3  24.32  15.034   0.045    12.9
08/02/18 05:30:50 29.90  0.346 0.379   0.16 322.1  24.37  15.035   0.045    12.9
08/02/18 05:31:00 29.93  0.346 0.379   0.16 324.1  24.50  15.034   0.045    12.9
08/02/18 05:31:10 29.94  0.346 0.379   0.16 322.3  24.37  15.034   0.045    12.9
08/02/18 05:31:20 29.93  0.346 0.379   0.16 321.3  24.30  15.034   0.045    12.9
08/02/18 05:31:30 29.93  0.347 0.379   0.16 322.1  24.36  15.034   0.045    12.9
08/02/18 05:31:40 29.93  0.347 0.379   0.16 322.0  24.35  15.034   0.045    12.8
08/02/18 05:31:50 29.94  0.347 0.379   0.16 321.0  24.27  15.032   0.043    12.9
08/02/18 05:32:00 29.94  0.347 0.380   0.16 321.9  24.34  15.033   0.044    12.9
08/02/18 05:32:10 29.94  0.347 0.380   0.16 319.2  24.13  15.030   0.042    13.0
08/02/18 05:32:20 29.95  0.347 0.380   0.16 320.9  24.26  15.033   0.044    12.9
08/02/18 05:32:30 29.94  0.347 0.380   0.16 320.9  24.26  15.033   0.044    12.9
08/02/18 05:32:40 29.94  0.347 0.380   0.16 317.8  24.03  15.033   0.044    12.8
08/02/18 05:32:50 29.95  0.347 0.380   0.16 317.1  23.97  15.033   0.044    12.9
08/02/18 05:33:00 29.95  0.347 0.380   0.16 316.8  23.95  15.033   0.044    12.8
08/02/18 05:33:10 29.95  0.347 0.380   0.16 316.6  23.94  15.033   0.044    12.9
08/02/18 05:33:20 29.93  0.347 0.380   0.16 316.5  23.93  15.033   0.044    12.8
08/02/18 05:33:30 29.49  0.347 0.377   0.16 318.9  24.30  15.033   0.044    12.9
08/02/18 05:33:40 29.30  0.348 0.376   0.16 319.1  24.39  15.033   0.044    12.9
08/02/18 05:33:50 29.26  0.348 0.377   0.16 318.9  24.39  15.033   0.044    12.9
08/02/18 05:34:00 29.24  0.349 0.377   0.16 317.4  24.29  15.034   0.045    12.9
08/02/18 05:34:10 29.29  0.349 0.378   0.16 316.3  24.19  15.033   0.044    12.9
08/02/18 05:34:39 29.44  0.350 0.379   0.16 315.1  24.03  15.035   0.045    12.9
08/02/18 05:34:40 29.45  0.350 0.379   0.16 316.4  24.12  15.034   0.045    12.9
08/02/18 05:34:50 29.50  0.349 0.379   0.16 316.7  24.13  15.034   0.045    12.9
08/02/18 05:35:00 29.58  0.349 0.380   0.16 317.4  24.15  15.032   0.043    12.9
08/02/18 05:35:10 29.65  0.349 0.380   0.16 316.3  24.03  15.033   0.044    12.9
08/02/18 05:35:20 29.71  0.349 0.380   0.16 317.8  24.12  15.034   0.045    12.8
08/02/18 05:35:30 29.77  0.349 0.380   0.16 318.8  24.17  15.034   0.045    12.9
08/02/18 05:35:40 29.83  0.349 0.381   0.16 316.5  23.98  15.033   0.044    12.9
08/02/18 05:35:50 29.89  0.348 0.381   0.16 317.5  24.02  15.033   0.044    12.9
08/02/18 05:36:00 29.95  0.348 0.381   0.16 317.4  24.00  15.034   0.044    12.9
08/02/18 05:36:10 30.01  0.348 0.381   0.16 317.8  24.00  15.034   0.045    12.9
08/02/18 05:36:20 30.06  0.348 0.382   0.16 317.6  23.96  15.033   0.044    12.9
08/02/18 05:36:30 30.09  0.348 0.382   0.16 319.2  24.07  15.033   0.044    12.9
08/02/18 05:36:40 30.14  0.348 0.382   0.16 320.4  24.14  15.033   0.044    12.9
08/02/18 05:36:50 30.20  0.348 0.382   0.16 320.9  24.15  15.033   0.044    12.9
08/02/18 05:37:00 30.22  0.348 0.382   0.16 321.0  24.15  15.033   0.044    12.8
08/02/18 05:37:10 30.22  0.348 0.382   0.16 321.5  24.19  15.033   0.044    12.8
08/02/18 05:37:20 30.23  0.348 0.383   0.16 322.1  24.23  15.033   0.044    12.8
08/02/18 05:37:30 30.24  0.348 0.383   0.16 323.3  24.32  15.033   0.044    12.9
08/02/18 05:37:40 30.26  0.348 0.383   0.16 323.2  24.31  15.033   0.044    12.8
08/02/18 05:37:50 30.27  0.348 0.383   0.16 325.6  24.47  15.033   0.044    12.9
08/02/18 05:38:00 30.31  0.348 0.383   0.16 323.7  24.32  15.034   0.044    12.9
08/02/18 05:38:10 30.34  0.348 0.383   0.16 325.3  24.43  15.033   0.044    12.9
08/02/18 05:38:20 30.36  0.348 0.383   0.16 326.1  24.48  15.033   0.044    12.8
08/02/18 05:38:30 30.36  0.348 0.383   0.16 324.8  24.38  15.032   0.044    12.9
08/02/18 05:38:40 30.40  0.348 0.384   0.16 324.4  24.34  15.032   0.044    12.8
08/02/18 05:38:50 30.44  0.348 0.384   0.16 324.6  24.33  15.033   0.044    12.9
08/02/18 05:39:00 30.47  0.348 0.384   0.16 324.2  24.29  15.032   0.043    12.9
08/02/18 05:39:10 30.48  0.348 0.384   0.16 324.5  24.31  15.032   0.043    12.9
08/02/18 05:39:39 30.54  0.348 0.385   0.16 317.9  23.79  15.034   0.045    12.9
08/02/18 05:39:40 30.54  0.348 0.385   0.16 325.1  24.33  15.033   0.044    12.8
08/02/18 05:39:50 30.54  0.348 0.385   0.16 324.6  24.29  15.033   0.044    12.9
08/02/18 05:40:00 30.55  0.348 0.385   0.16 326.1  24.40  15.032   0.044    12.8
08/02/18 05:40:10 30.56  0.348 0.385   0.16 324.7  24.29  15.032   0.044    12.9
08/02/18 05:40:20 30.57  0.348 0.385   0.16 323.3  24.18  15.032   0.043    12.8
08/02/18 05:40:30 30.58  0.348 0.385   0.16 326.9  24.44  15.031   0.043    12.9
08/02/18 05:40:40 30.58  0.348 0.385   0.16 325.8  24.36  15.031   0.043    12.9
08/02/18 05:40:50 30.60  0.348 0.386   0.16 326.1  24.38  15.030   0.042    12.9
08/02/18 05:41:00 30.60  0.348 0.386   0.16 327.1  24.45  15.031   0.043    12.8
08/02/18 05:41:10 30.60  0.348 0.386   0.16 327.6  24.49  15.031   0.043    12.9
08/02/18 05:41:20 30.61  0.348 0.386   0.16 327.8  24.50  15.031   0.043    12.8
08/02/18 05:41:30 30.62  0.348 0.386   0.16 328.1  24.52  15.031   0.043    12.9
08/02/18 05:41:40 30.63  0.348 0.386   0.16 326.7  24.40  15.031   0.043    12.9
08/02/18 05:41:50 30.64  0.349 0.386   0.16 327.7  24.48  15.031   0.042    12.8
08/02/18 05:42:00 30.65  0.349 0.386   0.16 327.0  24.42  15.032   0.043    12.9
08/02/18 05:42:10 30.66  0.349 0.386   0.16 329.1  24.58  15.032   0.043    12.9
08/02/18 05:42:20 30.68  0.349 0.386   0.16 328.4  24.52  15.031   0.043    12.8
08/02/18 05:42:30 30.68  0.349 0.386   0.16 328.4  24.51  15.032   0.043    12.9
08/02/18 05:42:40 30.69  0.349 0.386   0.16 328.9  24.55  15.032   0.043    12.9
08/02/18 05:42:50 30.69  0.349 0.387   0.16 329.1  24.57  15.031   0.043    12.9
08/02/18 05:43:00 30.69  0.349 0.387   0.16 329.0  24.56  15.031   0.043    12.8
08/02/18 05:43:10 30.70  0.349 0.387   0.16 327.8  24.46  15.031   0.043    12.9
08/02/18 05:43:20 30.71  0.349 0.387   0.16 331.9  24.76  15.032   0.043    12.8
08/02/18 05:43:30 30.72  0.349 0.387   0.16 328.9  24.54  15.031   0.043    12.8
08/02/18 05:43:40 30.71  0.349 0.387   0.16 329.4  24.58  15.031   0.043    12.9
08/02/18 05:43:50 30.72  0.349 0.387   0.16 332.7  24.81  15.032   0.043    12.9
08/02/18 05:44:00 30.73  0.349 0.387   0.16 331.4  24.72  15.031   0.043    12.9
08/02/18 05:44:10 30.73  0.349 0.387   0.16 332.1  24.77  15.031   0.043    12.9
08/02/18 05:44:39 30.75  0.349 0.387   0.16 329.3  24.55  15.032   0.044    12.9
08/02/18 05:44:40 30.75  0.349 0.387   0.16 331.7  24.73  15.032   0.044    12.8
08/02/18 05:44:50 30.76  0.349 0.387   0.16 330.6  24.65  15.031   0.043    12.9
08/02/18 05:45:00 30.76  0.349 0.388   0.16 330.3  24.62  15.031   0.043    12.9
08/02/18 05:45:10 30.76  0.349 0.388   0.16 332.8  24.81  15.031   0.043    12.8
08/02/18 05:45:20 30.77  0.349 0.388   0.16 331.9  24.74  15.031   0.043    12.8
08/02/18 05:45:30 30.77  0.349 0.388   0.16 332.1  24.76  15.031   0.042    12.9
08/02/18 05:45:40 30.77  0.349 0.388   0.16 331.9  24.74  15.031   0.043    12.9
08/02/18 05:45:50 30.77  0.349 0.388   0.16 332.3  24.77  15.031   0.043    12.9
08/02/18 05:46:00 30.77  0.349 0.388   0.16 332.3  24.77  15.031   0.043    12.9
08/02/18 05:46:10 30.78  0.349 0.388   0.16 331.9  24.73  15.032   0.043    12.9
08/02/18 05:46:20 30.78  0.349 0.388   0.16 331.1  24.67  15.031   0.043    12.9
08/02/18 05:46:30 30.80  0.349 0.388   0.16 331.9  24.72  15.031   0.042    12.9
08/02/18 05:46:40 30.85  0.349 0.388   0.16 332.1  24.72  15.031   0.043    12.8
08/02/18 05:46:50 30.89  0.349 0.388   0.16 332.6  24.74  15.031   0.042    12.9
08/02/18 05:47:00 30.93  0.349 0.389   0.16 333.1  24.76  15.031   0.043    12.8
08/02/18 05:47:10 30.96  0.349 0.389   0.16 332.8  24.73  15.031   0.043    12.8
08/02/18 05:47:20 30.99  0.349 0.389   0.16 334.4  24.83  15.031   0.043    12.9
08/02/18 05:47:30 31.01  0.349 0.389   0.16 333.1  24.72  15.032   0.043    12.8
08/02/18 05:47:40 31.04  0.349 0.389   0.16 333.0  24.71  15.032   0.043    12.8
08/02/18 05:47:50 31.07  0.349 0.389   0.16 333.3  24.71  15.031   0.043    12.9
08/02/18 05:48:00 31.07  0.349 0.389   0.16 333.9  24.76  15.031   0.043    12.8
08/02/18 05:48:10 31.06  0.349 0.390   0.16 334.4  24.80  15.032   0.044    12.8
08/02/18 05:48:20 31.09  0.349 0.390   0.16 336.4  24.94  15.032   0.043    12.8
08/02/18 05:48:30 31.10  0.349 0.390   0.16 336.4  24.93  15.032   0.043    12.9
08/02/18 05:48:40 31.14  0.349 0.390   0.16 339.1  25.11  15.033   0.044    12.8
08/02/18 05:48:50 31.20  0.349 0.390   0.16 337.2  24.95  15.032   0.043    12.9
08/02/18 05:49:00 31.21  0.349 0.391   0.16 339.5  25.11  15.031   0.043    12.8
08/02/18 05:49:10 31.21  0.349 0.391   0.16 339.8  25.14  15.031   0.043    12.9
08/02/18 05:49:39 31.19  0.350 0.392   0.16 338.9  25.08  15.026   0.039    12.8
08/02/18 05:49:40 31.20  0.350 0.392   0.16 343.4  25.41  15.025   0.038    12.8
08/02/18 05:49:50 31.23  0.350 0.392   0.16 343.5  25.41  15.023   0.037    12.8
08/02/18 05:50:00 31.25  0.350 0.392   0.16 338.9  25.06  15.026   0.039    12.8
08/02/18 05:50:10 31.26  0.350 0.392   0.16 342.9  25.34  15.027   0.040    12.9
08/02/18 05:50:20 31.22  0.350 0.392   0.16 345.0  25.51  15.026   0.039    12.9
08/02/18 05:50:30 31.18  0.350 0.392   0.16 346.6  25.65  15.028   0.041    12.9
08/02/18 05:50:40 31.15  0.351 0.392   0.16 347.6  25.74  15.026   0.039    12.9
08/02/18 05:50:50 31.16  0.351 0.392   0.16 347.3  25.71  15.026   0.039    12.9
08/02/18 05:51:00 31.23  0.351 0.393   0.16 348.8  25.80  15.027   0.040    12.8
08/02/18 05:51:10 31.28  0.351 0.393   0.16 349.1  25.80  15.028   0.040    12.9
08/02/18 05:51:20 31.34  0.351 0.393   0.16 347.7  25.66  15.029   0.041    12.8
08/02/18 05:51:30 31.38  0.351 0.393   0.16 349.7  25.79  15.028   0.041    12.9
08/02/18 05:51:40 31.40  0.351 0.394   0.16 348.3  25.69  15.024   0.038    12.8
08/02/18 05:51:50 31.41  0.351 0.394   0.16 348.6  25.70  15.031   0.042    12.9
08/02/18 05:52:00 31.44  0.350 0.394   0.16 348.3  25.67  15.029   0.041    12.9
08/02/18 05:52:10 31.48  0.350 0.393   0.16 346.1  25.49  15.025   0.039    12.9
08/02/18 05:52:20 31.50  0.350 0.394   0.16 347.7  25.60  15.030   0.042    12.8
08/02/18 05:52:30 31.52  0.351 0.394   0.16 346.1  25.47  15.027   0.039    12.9
08/02/18 05:52:40 31.54  0.351 0.394   0.16 342.8  25.22  15.029   0.041    12.9
08/02/18 05:52:50 31.57  0.351 0.395   0.16 347.5  25.55  15.024   0.038    12.9
08/02/18 05:53:00 31.59  0.351 0.395   0.16 347.5  25.54  15.022   0.036    12.8
08/02/18 05:53:10 31.63  0.351 0.395   0.16 343.7  25.25  15.020   0.035    12.9
08/02/18 05:53:20 31.68  0.350 0.395   0.16 350.3  25.71  15.021   0.035    12.8
08/02/18 05:53:30 31.72  0.350 0.395   0.16 346.1  25.38  15.025   0.038    12.9
08/02/18 05:53:40 31.75  0.350 0.396   0.16 348.6  25.56  15.023   0.037    12.8
08/02/18 05:53:50 31.76  0.350 0.396   0.16 350.0  25.65  15.022   0.036    12.9
08/02/18 05:54:00 31.81  0.350 0.395   0.16 348.9  25.55  15.024   0.038    12.8
08/02/18 05:54:10 31.81  0.350 0.395   0.16 350.1  25.64  15.023   0.037    12.9
08/02/18 05:54:39 31.75  0.351 0.396   0.16 348.6  25.56  15.020   0.035    12.8
08/02/18 05:54:40 31.75  0.351 0.396   0.16 350.2  25.67  15.019   0.034    12.8
08/02/18 05:54:50 31.75  0.351 0.396   0.16 350.0  25.65  15.016   0.032    12.9
08/02/18 05:55:00 31.79  0.351 0.396   0.16 349.7  25.61  15.020   0.035    12.8
08/02/18 05:55:10 31.82  0.351 0.397   0.16 350.9  25.69  15.018   0.033    12.9
08/02/18 05:55:20 31.87  0.351 0.397   0.16 351.5  25.71  15.020   0.034    12.8
08/02/18 05:55:30 31.92  0.351 0.397   0.16 346.6  25.34  15.019   0.034    12.9
08/02/18 05:55:40 31.94  0.351 0.397   0.16 351.6  25.69  15.017   0.033    12.7
08/02/18 05:55:50 31.98  0.351 0.397   0.16 348.1  25.42  15.022   0.036    12.9
08/02/18 05:56:00 32.05  0.351 0.398   0.16 346.8  25.29  15.019   0.034    12.8
08/02/18 05:56:10 32.10  0.350 0.398   0.16 348.0  25.36  15.019   0.034    12.9
08/02/18 05:56:20 32.07  0.350 0.398   0.16 351.5  25.63  15.021   0.035    12.8
08/02/18 05:56:30 32.05  0.351 0.398   0.16 353.8  25.80  15.019   0.034    12.9
08/02/18 05:56:40 32.10  0.351 0.398   0.16 349.1  25.44  15.020   0.034    12.8
08/02/18 05:56:50 32.16  0.351 0.399   0.16 350.1  25.49  15.015   0.032    12.9
08/02/18 05:57:00 32.09  0.350 0.398   0.16 355.1  25.88  15.016   0.032    12.8
08/02/18 05:57:10 32.04  0.351 0.398   0.16 353.6  25.79  15.018   0.033    12.8
08/02/18 05:57:20 32.10  0.351 0.399   0.16 355.4  25.89  15.021   0.035    12.8
08/02/18 05:57:30 32.17  0.351 0.399   0.16 353.6  25.73  15.021   0.036    12.8
08/02/18 05:57:40 32.31  0.349 0.397   0.16 355.3  25.80  15.023   0.037    12.8
08/02/18 05:57:50 32.40  0.350 0.399   0.16 351.8  25.51  15.027   0.039    12.9
08/02/18 05:58:00 32.46  0.350 0.400   0.16 355.0  25.71  15.027   0.040    12.8
08/02/18 05:58:10 32.54  0.350 0.400   0.16 357.8  25.88  15.027   0.040    12.9
08/02/18 05:58:20 32.58  0.350 0.400   0.16 356.1  25.74  15.026   0.039    12.8
08/02/18 05:58:30 32.64  0.350 0.401   0.16 353.9  25.56  15.026   0.039    12.8
08/02/18 05:58:40 32.68  0.350 0.401   0.16 356.4  25.71  15.027   0.040    12.8
08/02/18 05:58:50 32.71  0.350 0.401   0.16 355.8  25.66  15.027   0.040    12.9
08/02/18 05:59:00 32.74  0.350 0.401   0.16 355.0  25.59  15.027   0.040    12.8
08/02/18 05:59:10 32.76  0.350 0.401   0.16 353.3  25.46  15.027   0.040    12.9
08/02/18 05:59:39 32.83  0.350 0.402   0.16 355.3  25.58  15.029   0.041    12.8
08/02/18 05:59:40 32.83  0.350 0.402   0.16 357.0  25.70  15.029   0.041    12.8
08/02/18 05:59:50 32.84  0.350 0.402   0.16 356.2  25.64  15.027   0.040    12.9
08/02/18 06:00:00 32.85  0.350 0.403   0.16 359.4  25.86  15.026   0.039    12.8
08/02/18 06:00:10 32.86  0.350 0.403   0.16 357.0  25.68  15.025   0.039    12.9
08/02/18 06:00:20 32.88  0.350 0.403   0.16 359.0  25.82  15.026   0.039    12.8
08/02/18 06:00:30 32.90  0.350 0.403   0.16 359.5  25.84  15.025   0.039    12.8
08/02/18 06:00:40 32.93  0.350 0.403   0.16 356.8  25.63  15.025   0.038    12.8
08/02/18 06:00:50 32.96  0.351 0.404   0.16 359.6  25.83  15.026   0.039    12.9
08/02/18 06:01:00 32.96  0.351 0.404   0.16 363.8  26.13  15.026   0.039    12.8
08/02/18 06:01:10 33.00  0.351 0.404   0.16 361.5  25.95  15.025   0.039    12.9
08/02/18 06:01:20 33.13  0.350 0.404   0.16 365.3  26.16  15.025   0.039    12.8
08/02/18 06:01:30 33.19  0.350 0.405   0.16 361.0  25.83  15.026   0.039    12.8
08/02/18 06:01:40 33.26  0.350 0.405   0.16 365.4  26.11  15.026   0.039    12.8
08/02/18 06:01:50 33.37  0.338 0.392   0.16 365.0  26.04  15.026   0.039    12.8
08/02/18 06:02:00 33.33  0.235 0.273   0.11 363.4  25.95  15.027   0.039    12.8
08/02/18 06:02:10 33.57  0.177 0.206   0.08 362.5  25.79  15.025   0.039    12.8
08/02/18 06:02:20 27.61  0.017 0.018   0.01 387.6  30.56  15.024   0.037    12.8
08/02/18 06:02:30 26.72  0.015 0.016   0.01 387.5  31.04  15.026   0.039    12.9
08/02/18 06:02:40 26.74  0.015 0.015   0.01 385.4  30.86  15.027   0.040    12.8
08/02/18 06:02:50 27.08  0.014 0.014   0.00 384.2  30.57  15.027   0.040    12.9
08/02/18 06:03:00 27.43  0.013 0.014   0.00 384.5  30.41  15.028   0.040    12.8
08/02/18 06:03:10 27.76  0.013 0.013   0.00 382.9  30.10  15.028   0.040    12.8
08/02/18 06:03:20 28.16  0.012 0.013   0.00 384.6  30.02  15.028   0.040    12.8
08/02/18 06:03:30 28.26  0.012 0.013   0.00 386.1  30.08  15.027   0.040    12.9
08/02/18 06:03:40 28.53  0.012 0.013   0.00 385.7  29.91  15.027   0.040    12.8
08/02/18 06:03:50 28.60  0.012 0.013   0.00 385.8  29.88  15.027   0.039    12.8
08/02/18 06:04:00 28.51  0.012 0.013   0.00 389.3  30.20  15.027   0.040    12.9
08/02/18 06:04:10 28.50  0.012 0.012   0.00 389.6  30.23  15.027   0.040    12.8
08/02/18 06:04:39 29.41  0.011 0.012   0.00 391.0  29.86  15.028   0.040    12.8
08/02/18 06:04:40 29.35  0.011 0.012   0.00 391.5  29.93  15.027   0.040    12.8
08/02/18 06:04:50 29.10  0.011 0.012   0.00 395.9  30.40  15.027   0.040    12.8
08/02/18 06:05:00 29.02  0.011 0.012   0.00 399.2  30.70  15.027   0.039    12.8
08/02/18 06:05:10 28.82  0.011 0.012   0.00 399.1  30.80  15.027   0.040    12.9
08/02/18 06:05:20 28.90  0.011 0.012   0.00 397.9  30.66  15.027   0.040    12.8
08/02/18 06:05:30 29.20  0.011 0.012   0.00 397.2  30.45  15.026   0.039    12.8
08/02/18 06:05:40 29.46  0.011 0.012   0.00 392.2  29.93  15.025   0.038    12.8
08/02/18 06:05:50 29.52  0.011 0.012   0.00 392.0  29.89  15.025   0.038    12.8
08/02/18 06:06:00 29.24  0.011 0.012   0.00 389.2  29.81  15.025   0.038    12.8
08/02/18 06:06:10 29.05  0.011 0.012   0.00 390.2  29.99  15.025   0.039    12.8
08/02/18 06:06:20 29.21  0.011 0.012   0.00 387.1  29.67  15.025   0.038    12.8
08/02/18 06:06:30 29.47  0.011 0.012   0.00 384.3  29.32  15.025   0.038    12.9
08/02/18 06:06:40 29.55  0.011 0.012   0.00 382.8  29.17  15.025   0.038    12.8
08/02/18 06:06:50 29.31  0.011 0.012   0.00 384.8  29.44  15.025   0.038    12.8
08/02/18 06:07:00 29.15  0.011 0.012   0.00 385.0  29.54  15.025   0.039    12.8
08/02/18 06:07:10 29.16  0.011 0.012   0.00 383.5  29.42  15.025   0.039    12.8
08/02/18 06:07:20 28.93  0.011 0.012   0.00 382.8  29.48  15.026   0.039    12.8
08/02/18 06:07:30 28.68  0.011 0.012   0.00 381.5  29.51  15.026   0.039    12.8
08/02/18 06:07:40 28.57  0.011 0.012   0.00 381.0  29.53  15.026   0.039    12.8
08/02/18 06:07:50 28.46  0.011 0.012   0.00 379.9  29.50  15.026   0.039    12.9
08/02/18 06:08:00 28.47  0.011 0.011   0.00 378.9  29.42  15.025   0.039    12.8
08/02/18 06:08:10 28.48  0.011 0.011   0.00 380.0  29.49  15.026   0.039    12.8
08/02/18 06:08:20 28.59  0.010 0.011   0.00 380.5  29.47  15.025   0.039    12.8
08/02/18 06:08:30 28.92  0.010 0.011   0.00 379.9  29.27  15.025   0.039    12.8
08/02/18 06:08:40 29.21  0.010 0.011   0.00 375.8  28.80  15.026   0.039    12.8
08/02/18 06:08:50 29.47  0.010 0.011   0.00 374.3  28.56  15.026   0.039    12.8
08/02/18 06:09:00 29.72  0.010 0.011   0.00 371.6  28.23  15.025   0.038    12.8
08/02/18 06:09:10 30.02  0.010 0.011   0.00 369.7  27.94  15.025   0.038    12.9
08/02/18 06:09:39 30.53  0.010 0.011   0.00 361.5  27.08  15.027   0.039    12.8
08/02/18 06:09:40 30.54  0.010 0.011   0.00 362.5  27.15  15.026   0.039    12.8
08/02/18 06:09:50 30.47  0.010 0.011   0.00 356.6  26.74  15.025   0.038    12.9
08/02/18 06:10:00 30.36  0.010 0.011   0.00 354.6  26.64  15.024   0.038    12.8
08/02/18 06:10:10 30.24  0.009 0.010   0.00 352.6  26.54  15.024   0.038    12.8
08/02/18 06:10:20 30.05  0.009 0.010   0.00 351.6  26.56  15.024   0.038    12.8
08/02/18 06:10:30 29.90  0.009 0.010   0.00 352.1  26.67  15.023   0.037    12.8
08/02/18 06:10:40 25.34  48.43 48.75  31.58 358.5  24.61  15.666   0.479    12.7
08/02/18 06:10:50 23.19  50.45 48.70  33.10 357.1  25.23  17.278   1.589    12.9
08/02/18 06:11:00 22.41  50.08 47.60  32.84 355.3  25.48  21.038   4.179    12.8
08/02/18 06:11:10 21.75  50.34 47.21  33.04 349.2  25.32  21.040   4.179    12.8
08/02/18 06:11:20 21.60  50.37 47.10  33.07 346.6  25.19  21.033   4.174    12.9
08/02/18 06:11:30 21.56  50.39 47.08  33.08 345.7  25.13  21.039   4.178    12.8
08/02/18 06:11:40 21.55  50.39 47.07  33.08 349.4  25.42  21.041   4.179    12.8
08/02/18 06:11:50 21.55  50.40 47.07  33.09 351.3  25.55  21.041   4.179    12.8
08/02/18 06:12:00 21.55  50.40 47.08  33.09 352.6  25.65  21.039   4.177    12.8
08/02/18 06:12:10 21.55  50.40 47.08  33.09 353.0  25.68  21.045   4.182    12.8
08/02/18 06:12:20 21.55  50.40 47.08  33.09 352.8  25.66  21.050   4.185    12.8
08/02/18 06:12:30 21.55  50.41 47.08  33.10 352.7  25.65  21.051   4.186    12.8
08/02/18 06:12:40 21.54  50.42 47.08  33.10 351.2  25.55  21.057   4.190    12.8
08/02/18 06:12:50 21.54  50.42 47.08  33.10 350.3  25.48  21.057   4.190    12.9
08/02/18 06:13:00 21.53  50.42 47.08  33.11 346.5  25.21  21.060   4.192    12.8
08/02/18 06:13:10 21.53  50.43 47.08  33.11 345.8  25.16  21.065   4.195    12.8
08/02/18 06:13:20 21.53  50.43 47.09  33.11 344.8  25.08  21.063   4.194    12.8
08/02/18 06:13:30 21.53  50.43 47.09  33.11 342.0  24.88  21.063   4.195    12.8
08/02/18 06:13:40 21.53  50.44 47.09  33.12 337.9  24.58  21.068   4.198    12.7
08/02/18 06:13:50 21.52  50.44 47.09  33.12 337.0  24.52  21.070   4.199    12.9
08/02/18 06:14:00 21.52  50.44 47.09  33.12 334.2  24.32  21.073   4.201    12.8
08/02/18 06:14:10 21.52  50.44 47.09  33.12 335.5  24.41  21.076   4.203    12.8
08/02/18 06:14:39 21.52  50.44 47.09  33.12 330.4  24.04  21.087   4.211    12.8
08/02/18 06:14:40 21.52  50.44 47.09  33.12 329.1  23.94  21.087   4.211    12.8
08/02/18 06:14:50 21.52  50.43 47.08  33.11 326.6  23.76  21.088   4.212    12.9
08/02/18 06:15:00 21.52  50.43 47.08  33.11 324.8  23.63  21.089   4.212    12.8
08/02/18 06:15:10 21.52  50.43 47.07  33.11 326.1  23.73  21.088   4.212    12.8
08/02/18 06:15:20 21.52  50.43 47.07  33.11 322.7  23.48  21.090   4.213    12.8
08/02/18 06:15:30 21.51  50.43 47.07  33.11 324.3  23.60  21.096   4.217    12.8
08/02/18 06:15:40 21.51  50.43 47.07  33.11 321.8  23.42  21.096   4.217    12.7
08/02/18 06:15:50 21.51  50.43 47.07  33.11 318.0  23.14  21.097   4.217    12.8
08/02/18 06:16:00 21.51  50.42 47.06  33.11 318.2  23.16  21.101   4.220    12.8
08/02/18 06:16:10 21.51  50.43 47.07  33.11 317.5  23.10  21.102   4.221    12.8
08/02/18 06:16:20 21.51  50.42 47.06  33.11 314.6  22.90  21.105   4.224    12.8
08/02/18 06:16:30 21.49  50.43 47.06  33.11 312.6  22.75  21.110   4.227    12.8
08/02/18 06:16:40 21.49  50.43 47.05  33.12 311.0  22.64  21.109   4.226    12.7
08/02/18 06:16:50 21.48  50.44 47.05  33.12 309.1  22.50  21.113   4.229    12.8
08/02/18 06:17:00 21.52  50.43 47.07  33.11 306.3  22.29  21.116   4.231    12.8
08/02/18 06:17:10 21.50  50.43 47.06  33.11 305.1  22.21  21.118   4.232    12.8
08/02/18 06:17:20 21.48  50.43 47.05  33.12 304.9  22.20  21.124   4.236    12.7
08/02/18 06:17:30 21.48  50.43 47.05  33.12 303.3  22.08  21.125   4.237    12.8
08/02/18 06:17:40 21.47  50.44 47.04  33.12 303.1  22.07  21.128   4.239    12.8
08/02/18 06:17:50 21.47  50.44 47.04  33.12 300.7  21.90  21.131   4.241    12.8
08/02/18 06:18:00 21.47  50.44 47.04  33.12 302.0  21.99  21.133   4.242    12.8
08/02/18 06:18:10 21.47  50.44 47.04  33.12 300.3  21.87  21.137   4.245    12.8
08/02/18 06:18:20 21.46  50.44 47.03  33.12 303.9  22.14  21.142   4.249    12.8
08/02/18 06:18:30 21.47  50.45 47.05  33.13 304.9  22.20  21.142   4.248    12.8
08/02/18 06:18:40 21.50  50.44 47.06  33.12 301.0  21.91  21.144   4.250    12.8
08/02/18 06:18:50 21.48  50.43 47.05  33.12 305.9  22.27  21.149   4.254    12.8
08/02/18 06:19:00 21.51  50.43 47.07  33.11 297.5  21.65  21.151   4.255    12.8
08/02/18 06:19:10 21.50  50.44 47.06  33.12 300.4  21.86  21.152   4.256    12.9
08/02/18 06:19:39 21.51  50.44 47.08  33.12 284.6  20.71  21.160   4.261    12.8
08/02/18 06:19:40 21.51  50.44 47.08  33.12 283.9  20.66  21.161   4.261    12.8
08/02/18 06:19:50 21.51  50.44 47.08  33.12 302.0  21.98  21.161   4.261    12.8
08/02/18 06:20:00 21.50  50.43 47.06  33.12 280.7  20.43  21.162   4.263    12.8
08/02/18 06:20:10 21.49  50.44 47.06  33.12 287.5  20.93  21.168   4.267    12.8
08/02/18 06:20:20 21.48  50.44 47.05  33.12 275.7  20.07  21.169   4.267    12.8
08/02/18 06:20:30 21.48  50.44 47.05  33.12 277.8  20.22  21.171   4.269    12.8
08/02/18 06:20:40 21.48  50.44 47.05  33.12 275.6  20.07  21.171   4.269    12.7
08/02/18 06:20:50 21.47  50.44 47.04  33.12 275.1  20.03  21.172   4.269    12.8
08/02/18 06:21:00 21.47  50.45 47.04  33.13 271.6  19.78  21.171   4.269    12.8
08/02/18 06:21:10 21.46  50.46 47.05  33.13 274.8  20.01  21.178   4.273    12.7
08/02/18 06:21:20 21.45  50.46 47.04  33.13 273.5  19.92  21.182   4.276    12.8
08/02/18 06:21:30 21.45  50.46 47.04  33.13 276.0  20.11  21.182   4.276    12.8
08/02/18 06:21:40 21.44  50.45 47.03  33.13 273.0  19.89  21.182   4.276    12.8
08/02/18 06:21:50 21.44  50.45 47.02  33.13 272.4  19.84  21.183   4.277    12.8
08/02/18 06:22:00 21.43  50.45 47.00  33.13 270.2  19.69  21.188   4.281    12.8
08/02/18 06:22:10 21.42  50.45 47.00  33.13 267.1  19.47  21.194   4.284    12.8
08/02/18 06:22:20 21.42  50.45 47.00  33.13 268.1  19.54  21.193   4.283    12.7
08/02/18 06:22:30 21.41  50.44 46.99  33.12 266.0  19.39  21.183   4.276    12.8
08/02/18 06:22:40 21.42  50.45 47.00  33.13 263.3  19.19  21.181   4.275    12.8
08/02/18 06:22:50 21.41  50.46 47.00  33.13 262.2  19.11  21.186   4.279    12.8
08/02/18 06:23:00 21.41  50.46 47.00  33.13 261.2  19.04  21.190   4.281    12.7
08/02/18 06:23:10 21.41  50.45 46.98  33.13 262.1  19.10  21.195   4.285    12.8
08/02/18 06:23:20 21.39  50.45 46.97  33.12 261.0  19.03  21.203   4.290    12.7
08/02/18 06:23:30 21.40  50.44 46.97  33.12 260.0  18.96  21.196   4.286    12.8
08/02/18 06:23:40 21.39  50.44 46.96  33.12 260.9  19.03  21.201   4.289    12.8
08/02/18 06:23:50 21.39  50.45 46.97  33.13 257.8  18.80  21.193   4.283    12.8
08/02/18 06:24:00 21.39  50.45 46.97  33.13 256.2  18.68  21.201   4.289    12.8
08/02/18 06:24:10 21.38  50.45 46.96  33.13 256.0  18.67  21.206   4.293    12.8
08/02/18 06:24:39 21.38  50.45 46.96  33.13 252.0  18.38  21.213   4.298    12.8
08/02/18 06:24:40 21.38  50.45 46.96  33.13 254.4  18.56  21.216   4.299    12.7
08/02/18 06:24:50 21.38  50.45 46.96  33.13 251.4  18.34  21.216   4.300    12.8
08/02/18 06:25:00 21.40  50.44 46.97  33.12 251.4  18.33  21.214   4.298    12.7
08/02/18 06:25:10 21.38  50.44 46.96  33.12 248.8  18.15  21.214   4.298    12.8
08/02/18 06:25:20 21.38  50.45 46.97  33.13 247.3  18.03  21.221   4.303    12.7
08/02/18 06:25:30 21.38  50.45 46.96  33.13 249.9  18.23  21.223   4.304    12.8
08/02/18 06:25:40 21.38  50.45 46.96  33.13 250.5  18.27  21.226   4.307    12.8
08/02/18 06:25:50 21.38  50.45 46.96  33.13 251.0  18.31  21.224   4.305    12.8
08/02/18 06:26:00 21.37  50.45 46.95  33.13 249.3  18.19  21.228   4.308    12.7
08/02/18 06:26:10 21.36  50.45 46.95  33.13 246.8  18.01  21.231   4.310    12.8
08/02/18 06:26:20 21.36  50.45 46.94  33.13 245.0  17.87  21.231   4.310    12.7
08/02/18 06:26:30 21.39  50.46 46.98  33.14 246.7  17.99  21.232   4.310    12.8
08/02/18 06:26:40 21.47  50.44 47.04  33.12 243.7  17.75  21.234   4.312    12.7
08/02/18 06:26:50 21.42  50.45 47.00  33.13 241.4  17.59  21.242   4.317    12.8
08/02/18 06:27:00 21.38  50.45 46.97  33.13 240.2  17.52  21.238   4.314    12.7
08/02/18 06:27:10 21.37  50.45 46.95  33.13 240.0  17.51  21.242   4.318    12.8
08/02/18 06:27:20 21.37  50.45 46.95  33.13 240.8  17.57  21.245   4.319    12.7
08/02/18 06:27:30 21.37  50.46 46.95  33.13 241.0  17.58  21.246   4.320    12.8
08/02/18 06:27:40 21.37  50.45 46.95  33.13 238.4  17.39  21.248   4.321    12.7
08/02/18 06:27:50 21.37  50.45 46.95  33.13 237.7  17.34  21.253   4.325    12.7
08/02/18 06:28:00 21.36  50.45 46.95  33.13 237.4  17.32  21.252   4.325    12.7
08/02/18 06:28:10 21.36  50.45 46.95  33.13 237.3  17.31  21.252   4.324    12.7
08/02/18 06:28:20 21.36  50.46 46.95  33.13 235.8  17.21  21.257   4.328    12.7
08/02/18 06:28:30 21.36  50.46 46.95  33.13 236.4  17.25  21.259   4.329    12.7
08/02/18 06:28:40 21.36  50.45 46.94  33.13 234.0  17.08  21.263   4.331    12.7
08/02/18 06:28:50 21.36  50.45 46.94  33.13 234.5  17.11  21.261   4.331    12.8
08/02/18 06:29:00 21.36  50.45 46.94  33.13 235.0  17.15  21.264   4.332    12.7
08/02/18 06:29:10 21.36  50.45 46.94  33.13 234.3  17.10  21.271   4.337    12.8
08/02/18 06:29:39 21.36  50.46 46.95  33.14 232.4  16.95  21.281   4.344    12.7
08/02/18 06:29:40 21.36  50.46 46.95  33.14 232.3  16.95  21.280   4.343    12.8
08/02/18 06:29:50 21.36  50.45 46.94  33.13 231.9  16.92  21.276   4.341    12.8
08/02/18 06:30:00 21.35  50.45 46.94  33.13 230.9  16.85  21.283   4.345    12.7
08/02/18 06:30:10 21.35  50.45 46.94  33.13 230.8  16.84  21.284   4.346    12.8
08/02/18 06:30:20 21.35  50.45 46.93  33.13 231.5  16.90  21.282   4.345    12.8
08/02/18 06:30:30 21.34  50.45 46.93  33.13 230.8  16.84  21.288   4.349    12.8
08/02/18 06:30:40 21.34  50.46 46.93  33.13 228.1  16.65  21.292   4.351    12.7
08/02/18 06:30:50 21.34  50.46 46.93  33.13 227.7  16.62  21.295   4.354    12.8
08/02/18 06:31:00 21.34  50.46 46.93  33.13 226.8  16.55  21.294   4.353    12.7
08/02/18 06:31:10 21.34  50.46 46.93  33.13 225.8  16.48  21.299   4.357    12.8
08/02/18 06:31:20 21.34  50.46 46.93  33.13 225.8  16.48  21.298   4.356    12.7
08/02/18 06:31:30 21.33  50.46 46.92  33.13 226.3  16.52  21.302   4.359    12.8
08/02/18 06:31:40 21.35  50.46 46.94  33.13 225.5  16.45  21.304   4.360    12.7
08/02/18 06:31:50 21.34  50.45 46.93  33.13 224.9  16.41  21.303   4.359    12.8
08/02/18 06:32:00 21.33  50.46 46.92  33.13 226.9  16.56  21.304   4.360    12.7
08/02/18 06:32:10 21.34  50.46 46.93  33.13 224.0  16.35  21.308   4.362    12.8
08/02/18 06:32:20 21.34  50.46 46.93  33.13 226.8  16.55  21.313   4.366    12.8
08/02/18 06:32:30 21.33  50.45 46.91  33.13 228.1  16.65  21.315   4.367    12.8
08/02/18 06:32:40 21.32  50.45 46.91  33.13 226.1  16.51  21.312   4.365    12.7
08/02/18 06:32:50 21.32  50.45 46.91  33.13 227.3  16.59  21.315   4.368    12.8
08/02/18 06:33:00 21.31  50.46 46.90  33.13 226.3  16.53  21.319   4.370    12.7
08/02/18 06:33:10 21.30  50.46 46.90  33.14 227.6  16.62  21.319   4.370    12.8
08/02/18 06:33:20 21.30  50.46 46.89  33.13 227.5  16.62  21.322   4.372    12.7
08/02/18 06:33:30 21.30  50.46 46.89  33.14 227.1  16.58  21.323   4.373    12.8
08/02/18 06:33:40 21.31  50.46 46.90  33.13 227.0  16.58  21.327   4.375    12.7
08/02/18 06:33:50 21.31  50.46 46.90  33.14 226.3  16.53  21.327   4.375    12.7
08/02/18 06:34:00 21.30  50.46 46.89  33.14 225.2  16.45  21.327   4.376    12.7
08/02/18 06:34:10 21.30  50.46 46.89  33.13 227.5  16.62  21.332   4.379    12.8
08/02/18 06:34:39 21.29  50.46 46.88  33.14 226.2  16.53  21.338   4.384    12.7
08/02/18 06:34:40 21.29  50.46 46.88  33.14 221.3  16.17  21.337   4.383    12.7
08/02/18 06:34:50 21.29  50.46 46.88  33.13 226.0  16.51  21.338   4.383    12.8
08/02/18 06:35:00 21.28  50.46 46.88  33.13 223.5  16.33  21.339   4.384    12.7
08/02/18 06:35:10 21.28  50.46 46.87  33.13 227.8  16.64  21.343   4.387    12.8
08/02/18 06:35:20 21.28  50.45 46.87  33.13 227.9  16.65  21.343   4.387    12.7
08/02/18 06:35:30 21.29  50.45 46.87  33.13 229.6  16.77  21.346   4.389    12.8
08/02/18 06:35:40 21.28  50.45 46.87  33.13 225.3  16.46  21.348   4.390    12.7
08/02/18 06:35:50 21.27  50.45 46.86  33.13 226.8  16.57  21.353   4.394    12.8
08/02/18 06:36:00 21.28  50.45 46.87  33.13 221.3  16.17  21.353   4.394    12.8
08/02/18 06:36:10 21.28  50.45 46.87  33.13 220.7  16.13  21.354   4.394    12.8
08/02/18 06:36:20 21.28  50.45 46.87  33.13 224.3  16.39  21.360   4.398    12.7
08/02/18 06:36:30 21.28  50.45 46.87  33.13 221.1  16.15  21.362   4.400    12.7
08/02/18 06:36:40 21.27  50.46 46.87  33.13 217.9  15.93  21.362   4.400    12.7
08/02/18 06:36:50 21.27  50.46 46.86  33.13 219.1  16.01  21.360   4.399    12.8
08/02/18 06:37:00 21.28  50.46 46.87  33.14 228.3  16.68  21.362   4.400    12.7
08/02/18 06:37:10 21.29  50.45 46.88  33.13 224.2  16.38  21.364   4.401    12.7
08/02/18 06:37:20 21.28  50.45 46.87  33.13 218.3  15.95  21.367   4.403    12.7
08/02/18 06:37:30 21.28  50.46 46.87  33.13 226.6  16.56  21.368   4.404    12.7
08/02/18 06:37:40 21.27  50.46 46.86  33.13 217.9  15.93  21.372   4.406    12.7
08/02/18 06:37:50 21.27  50.45 46.86  33.13 219.4  16.03  21.375   4.409    12.8
08/02/18 06:38:00 21.26  50.46 46.85  33.14 218.2  15.95  21.375   4.409    12.8
08/02/18 06:38:10 21.26  50.46 46.85  33.14 219.9  16.08  21.377   4.410    12.8
08/02/18 06:38:20 21.26  50.46 46.86  33.14 221.4  16.18  21.380   4.412    12.7
08/02/18 06:38:30 21.26  50.45 46.85  33.13 219.3  16.03  21.383   4.414    12.8
08/02/18 06:38:40 21.26  50.46 46.85  33.13 219.3  16.03  21.385   4.415    12.8
08/02/18 06:38:50 21.26  50.46 46.85  33.14 219.4  16.03  21.386   4.416    12.7
08/02/18 06:39:00 21.26  50.46 46.85  33.13 217.8  15.92  21.391   4.420    12.7
08/02/18 06:39:10 21.26  50.46 46.86  33.14 227.2  16.61  21.389   4.419    12.8
08/02/18 06:39:39 21.26  50.46 46.86  33.14 221.7  16.20  21.395   4.422    12.7
08/02/18 06:39:40 21.26  50.46 46.85  33.14 226.1  16.52  21.395   4.422    12.7
08/02/18 06:39:50 21.26  50.46 46.85  33.14 219.1  16.01  21.398   4.425    12.7
08/02/18 06:40:00 21.26  50.46 46.85  33.14 223.3  16.32  21.398   4.425    12.7
08/02/18 06:40:10 21.25  50.46 46.85  33.14 231.0  16.89  21.397   4.424    12.8
08/02/18 06:40:20 21.25  50.46 46.85  33.14 225.9  16.51  21.399   4.426    12.7
08/02/18 06:40:30 21.25  50.46 46.85  33.14 220.3  16.10  21.399   4.426    12.8
08/02/18 06:40:40 21.25  50.46 46.85  33.14 221.4  16.18  21.401   4.427    12.7
08/02/18 06:40:50 21.25  50.46 46.84  33.14 225.7  16.50  21.405   4.429    12.7
08/02/18 06:41:00 21.24  50.47 46.84  33.14 217.6  15.91  21.407   4.431    12.7
08/02/18 06:41:10 21.24  50.46 46.84  33.14 231.7  16.94  21.411   4.433    12.7
08/02/18 06:41:20 21.24  50.47 46.84  33.14 219.1  16.02  21.415   4.436    12.7
08/02/18 06:41:30 21.24  50.46 46.84  33.14 221.8  16.22  21.417   4.437    12.7
08/02/18 06:41:40 21.24  50.46 46.83  33.14 222.5  16.27  21.417   4.438    12.8
08/02/18 06:41:50 21.23  50.46 46.83  33.14 219.4  16.05  21.417   4.438    12.7
08/02/18 06:42:00 21.23  50.47 46.83  33.14 222.0  16.24  21.416   4.437    12.7
08/02/18 06:42:10 21.23  50.47 46.83  33.14 225.0  16.45  21.417   4.438    12.7
08/02/18 06:42:20 21.23  50.46 46.83  33.14 222.5  16.27  21.419   4.439    12.7
08/02/18 06:42:30 21.22  50.47 46.83  33.14 225.3  16.47  21.420   4.440    12.7
08/02/18 06:42:40 21.23  50.47 46.83  33.14 220.3  16.11  21.425   4.443    12.7
08/02/18 06:42:50 21.23  50.47 46.83  33.14 221.3  16.19  21.427   4.444    12.7
08/02/18 06:43:00 21.23  50.46 46.83  33.14 222.6  16.28  21.430   4.446    12.7
08/02/18 06:43:10 21.21  50.47 46.82  33.14 228.4  16.71  21.430   4.447    12.7
08/02/18 06:43:20 21.22  50.46 46.82  33.14 219.7  16.07  21.434   4.449    12.7
08/02/18 06:43:30 21.22  50.46 46.82  33.14 222.6  16.28  21.434   4.449    12.7
08/02/18 06:43:40 21.21  50.46 46.82  33.14 220.5  16.13  21.436   4.450    12.7
08/02/18 06:43:50 21.21  50.47 46.82  33.14 230.9  16.89  21.438   4.452    12.7
08/02/18 06:44:00 21.21  50.47 46.81  33.14 222.7  16.29  21.436   4.451    12.7
08/02/18 06:44:10 21.21  50.47 46.81  33.14 222.5  16.27  21.440   4.454    12.7
08/02/18 06:44:39 21.20  50.48 46.81  33.15 223.8  16.37  21.448   4.459    12.8
08/02/18 06:44:40 21.20  50.47 46.81  33.15 223.8  16.37  21.449   4.459    12.7
08/02/18 06:44:50 21.20  50.47 46.81  33.14 225.9  16.53  21.446   4.457    12.7
08/02/18 06:45:00 21.20  50.47 46.81  33.14 229.4  16.78  21.452   4.462    12.7
08/02/18 06:45:10 21.20  50.47 46.80  33.14 223.4  16.35  21.455   4.463    12.7
08/02/18 06:45:20 21.19  50.47 46.80  33.15 224.2  16.40  21.456   4.464    12.7
08/02/18 06:45:30 21.19  50.47 46.80  33.15 224.6  16.43  21.458   4.466    12.7
08/02/18 06:45:40 21.19  50.47 46.80  33.15 224.7  16.44  21.459   4.467    12.7
08/02/18 06:45:50 21.19  50.47 46.80  33.14 223.3  16.34  21.461   4.468    12.7
08/02/18 06:46:00 21.19  50.47 46.80  33.15 224.0  16.39  21.464   4.470    12.7
08/02/18 06:46:10 21.19  50.47 46.80  33.14 222.7  16.30  21.466   4.471    12.7
08/02/18 06:46:20 21.19  50.47 46.79  33.15 224.0  16.39  21.467   4.472    12.7
08/02/18 06:46:30 21.18  50.47 46.79  33.14 226.5  16.57  21.471   4.475    12.7
08/02/18 06:46:40 21.17  50.47 46.78  33.15 223.7  16.37  21.476   4.478    12.7
08/02/18 06:46:50 21.17  50.47 46.78  33.14 223.8  16.39  21.473   4.476    12.7
08/02/18 06:47:00 21.17  50.47 46.78  33.15 230.3  16.86  21.472   4.475    12.7
08/02/18 06:47:10 21.16  50.47 46.77  33.15 224.1  16.41  21.474   4.477    12.7
08/02/18 06:47:20 21.16  50.47 46.77  33.15 227.5  16.66  21.476   4.478    12.7
08/02/18 06:47:30 21.16  50.47 46.77  33.15 224.3  16.42  21.476   4.478    12.7
08/02/18 06:47:40 21.16  50.48 46.77  33.15 223.9  16.39  21.477   4.479    12.8
08/02/18 06:47:50 21.16  50.47 46.77  33.15 224.1  16.41  21.480   4.481    12.7
08/02/18 06:48:00 21.15  50.47 46.77  33.15 222.2  16.27  21.480   4.481    12.7
08/02/18 06:48:10 21.16  50.47 46.77  33.15 225.4  16.50  21.482   4.483    12.7
08/02/18 06:48:20 21.16  50.47 46.77  33.15 223.4  16.36  21.486   4.485    12.8
08/02/18 06:48:30 21.16  50.47 46.77  33.15 224.6  16.45  21.489   4.487    12.7
08/02/18 06:48:40 21.14  50.48 46.76  33.15 224.9  16.47  21.488   4.486    12.7
08/02/18 06:48:50 21.14  50.48 46.76  33.16 224.5  16.44  21.491   4.488    12.7
08/02/18 06:49:00 21.14  50.48 46.76  33.15 232.9  17.06  21.491   4.488    12.7
08/02/18 06:49:10 21.13  50.48 46.75  33.15 224.7  16.46  21.492   4.489    12.7
08/02/18 06:49:39 21.12  50.49 46.75  33.16 224.3  16.43  21.499   4.494    12.8
08/02/18 06:49:40 21.12  50.49 46.75  33.16 224.3  16.43  21.498   4.493    12.7
08/02/18 06:49:50 21.11  50.48 46.73  33.15 224.5  16.45  21.493   4.490    12.7
08/02/18 06:50:00 21.11  50.48 46.73  33.15 223.3  16.36  21.494   4.490    12.7
08/02/18 06:50:10 21.11  50.48 46.73  33.15 223.5  16.38  21.502   4.496    12.7
08/02/18 06:50:20 21.10  50.49 46.72  33.16 223.9  16.41  21.506   4.499    12.8
08/02/18 06:50:30 21.10  50.49 46.72  33.16 224.6  16.46  21.505   4.498    12.7
08/02/18 06:50:40 21.10  50.49 46.72  33.16 224.3  16.44  21.508   4.500    12.7
08/02/18 06:50:50 21.10  50.48 46.72  33.16 223.9  16.41  21.508   4.500    12.7
08/02/18 06:51:00 21.10  50.49 46.72  33.16 229.0  16.78  21.507   4.499    12.7
08/02/18 06:51:10 21.09  50.49 46.72  33.16 222.9  16.34  21.513   4.503    12.7
08/02/18 06:51:20 21.10  50.49 46.72  33.16 232.6  17.05  21.514   4.504    12.7
08/02/18 06:51:30 21.10  50.48 46.72  33.16 224.8  16.48  21.513   4.504    12.7
08/02/18 06:51:40 21.10  50.48 46.72  33.15 225.2  16.51  21.512   4.503    12.7
08/02/18 06:51:50 21.09  50.49 46.72  33.16 223.3  16.37  21.516   4.506    12.7
08/02/18 06:52:00 21.10  50.48 46.72  33.16 231.4  16.96  21.517   4.506    12.7
08/02/18 06:52:10 21.09  50.49 46.72  33.16 224.2  16.44  21.518   4.507    12.7
08/02/18 06:52:20 21.09  50.48 46.72  33.16 224.9  16.48  21.519   4.508    12.7
08/02/18 06:52:30 21.09  50.49 46.72  33.16 224.7  16.47  21.522   4.510    12.7
08/02/18 06:52:40 21.09  50.49 46.72  33.16 224.4  16.45  21.525   4.512    12.7
08/02/18 06:52:50 21.09  50.49 46.72  33.16 224.8  16.48  21.527   4.513    12.7
08/02/18 06:53:00 21.09  50.49 46.72  33.16 227.5  16.67  21.526   4.512    12.7
08/02/18 06:53:10 21.09  50.49 46.72  33.16 224.7  16.47  21.530   4.515    12.7
08/02/18 06:53:20 21.09  50.49 46.72  33.16 231.1  16.94  21.528   4.514    12.7
08/02/18 06:53:30 21.08  50.49 46.71  33.16 228.2  16.73  21.532   4.516    12.7
08/02/18 06:53:40 21.09  50.49 46.72  33.16 229.6  16.83  21.534   4.518    12.7
08/02/18 06:53:50 21.09  50.49 46.72  33.16 233.3  17.10  21.530   4.516    12.7
08/02/18 06:54:00 21.09  50.49 46.72  33.16 224.7  16.47  21.532   4.517    12.7
08/02/18 06:54:10 21.09  50.49 46.72  33.16 224.9  16.48  21.535   4.519    12.7
08/02/18 06:54:39 21.10  50.49 46.72  33.16 224.5  16.45  21.542   4.524    12.8
08/02/18 06:54:40 21.09  50.49 46.72  33.16 224.5  16.46  21.542   4.524    12.7
08/02/18 06:54:50 21.08  50.49 46.71  33.16 225.4  16.53  21.542   4.524    12.7
08/02/18 06:55:00 21.08  50.49 46.71  33.16 231.3  16.96  21.542   4.523    12.7
08/02/18 06:55:10 21.07  50.49 46.70  33.16 225.2  16.52  21.544   4.525    12.7
08/02/18 06:55:20 21.07  50.49 46.71  33.16 227.3  16.67  21.548   4.528    12.7
08/02/18 06:55:30 21.07  50.49 46.71  33.16 234.5  17.20  21.546   4.526    12.7
08/02/18 06:55:40 21.07  50.49 46.70  33.16 231.0  16.94  21.546   4.526    12.7
08/02/18 06:55:50 21.07  50.49 46.70  33.16 233.2  17.10  21.547   4.527    12.7
08/02/18 06:56:00 21.07  50.49 46.70  33.16 233.6  17.13  21.550   4.529    12.7
08/02/18 06:56:10 21.07  50.49 46.70  33.16 224.4  16.45  21.555   4.532    12.7
08/02/18 06:56:20 21.07  50.49 46.70  33.16 224.9  16.49  21.556   4.533    12.7
08/02/18 06:56:30 21.07  50.49 46.70  33.16 225.4  16.53  21.560   4.536    12.7
08/02/18 06:56:40 21.07  50.49 46.70  33.16 224.9  16.49  21.558   4.535    12.7
08/02/18 06:56:50 21.07  50.49 46.70  33.16 224.5  16.46  21.560   4.536    12.7
08/02/18 06:57:00 21.06  50.49 46.70  33.16 226.5  16.61  21.557   4.534    12.7
08/02/18 06:57:10 21.06  50.50 46.70  33.17 228.9  16.78  21.563   4.537    12.7
08/02/18 06:57:20 21.06  50.49 46.70  33.16 225.1  16.51  21.565   4.539    12.8
08/02/18 06:57:30 21.06  50.49 46.69  33.16 225.6  16.55  21.543   4.524    12.7
08/02/18 06:57:40 21.06  50.48 46.69  33.16 225.7  16.55  21.517   4.506    12.7
08/02/18 06:57:50 21.06  50.45 46.65  33.13 233.0  17.09  21.550   4.529    12.7
08/02/18 06:58:00 21.06  50.42 46.63  33.11 224.5  16.47  21.559   4.535    12.7
08/02/18 06:58:10 21.06  50.45 46.65  33.13 224.9  16.50  21.558   4.535    12.7
08/02/18 06:58:20 21.06  50.46 46.66  33.14 231.9  17.01  21.561   4.536    12.7
08/02/18 06:58:30 21.05  50.47 46.66  33.14 228.5  16.77  21.564   4.539    12.7
08/02/18 06:58:40 21.05  50.47 46.67  33.15 225.5  16.54  21.566   4.540    12.7
08/02/18 06:58:50 21.05  50.49 46.68  33.16 234.4  17.19  21.523   4.510    12.7
08/02/18 06:59:00 21.05  50.49 46.68  33.16 226.1  16.58  21.550   4.529    12.7
08/02/18 06:59:10 21.05  50.50 46.69  33.17 231.9  17.01  21.568   4.542    12.7
08/02/18 06:59:39 21.05  50.50 46.69  33.17 234.9  17.23  21.581   4.550    12.7
08/02/18 06:59:40 21.04  50.50 46.69  33.17 234.9  17.23  21.581   4.550    12.7
08/02/18 06:59:50 21.04  50.50 46.68  33.17 224.9  16.50  21.585   4.553    12.7
08/02/18 07:00:00 21.04  50.50 46.68  33.17 233.2  17.11  21.583   4.552    12.7
08/02/18 07:00:10 21.04  50.49 46.67  33.16 234.0  17.17  21.582   4.551    12.7
08/02/18 07:00:20 21.04  50.50 46.68  33.17 228.6  16.77  21.583   4.552    12.7
08/02/18 07:00:30 21.04  50.50 46.68  33.17 232.3  17.04  21.584   4.552    12.7
08/02/18 07:00:40 21.03  50.50 46.67  33.17 225.7  16.56  21.587   4.554    12.7
08/02/18 07:00:50 21.03  50.50 46.67  33.17 227.7  16.71  21.586   4.554    12.7
08/02/18 07:01:00 21.02  50.50 46.66  33.17 235.1  17.26  21.592   4.558    12.7
08/02/18 07:01:10 21.02  50.50 46.66  33.17 228.8  16.79  21.596   4.560    12.7
08/02/18 07:01:20 21.01  50.50 46.66  33.17 225.9  16.58  21.594   4.559    12.7
08/02/18 07:01:30 21.01  50.50 46.65  33.17 224.4  16.48  21.596   4.560    12.7
08/02/18 07:01:40 21.00  50.51 46.65  33.18 233.8  17.16  21.595   4.560    12.7
08/02/18 07:01:50 21.01  50.50 46.65  33.17 229.0  16.81  21.597   4.561    12.7
08/02/18 07:02:00 21.01  50.50 46.65  33.17 233.8  17.16  21.596   4.561    12.7
08/02/18 07:02:10 21.00  50.50 46.64  33.17 226.2  16.61  21.605   4.567    12.7
08/02/18 07:02:20 21.01  50.49 46.64  33.16 233.8  17.16  21.602   4.564    12.7
08/02/18 07:02:30 21.00  50.50 46.64  33.17 225.4  16.55  21.608   4.569    12.7
08/02/18 07:02:40 21.00  50.50 46.65  33.17 232.2  17.05  21.611   4.571    12.7
08/02/18 07:02:50 21.00  50.50 46.64  33.17 233.0  17.11  21.619   4.576    12.7
08/02/18 07:03:00 20.99  50.50 46.63  33.17 231.7  17.02  21.610   4.570    12.7
08/02/18 07:03:10 20.98  50.50 46.62  33.17 225.7  16.57  21.614   4.573    12.7
08/02/18 07:03:20 20.98  50.50 46.63  33.17 234.4  17.21  21.618   4.576    12.7
08/02/18 07:03:30 20.98  50.50 46.63  33.17 226.3  16.62  21.614   4.573    12.7
08/02/18 07:03:40 20.99  50.50 46.63  33.17 232.3  17.06  21.615   4.573    12.7
08/02/18 07:03:50 20.98  50.50 46.63  33.17 231.4  16.99  21.619   4.576    12.7
08/02/18 07:04:00 20.98  50.50 46.63  33.17 231.7  17.02  21.621   4.577    12.7
08/02/18 07:04:10 20.98  50.50 46.63  33.17 233.6  17.16  21.620   4.577    12.7
08/02/18 07:04:39 20.97  50.51 46.62  33.17 227.6  16.72  21.619   4.576    12.7
08/02/18 07:04:40 20.97  50.51 46.62  33.17 227.6  16.72  21.619   4.576    12.7
08/02/18 07:04:50 20.97  50.50 46.62  33.17 225.7  16.58  21.621   4.577    12.7
08/02/18 07:05:00 20.97  50.51 46.62  33.17 225.3  16.55  21.620   4.577    12.7
08/02/18 07:05:10 20.96  50.50 46.61  33.17 224.6  16.50  21.623   4.579    12.7
08/02/18 07:05:20 20.96  50.50 46.60  33.17 233.4  17.15  21.620   4.577    12.7
08/02/18 07:05:30 20.95  50.51 46.60  33.17 226.1  16.62  21.621   4.578    12.7
08/02/18 07:05:40 20.95  50.50 46.60  33.17 226.3  16.63  21.625   4.580    12.7
08/02/18 07:05:50 20.95  50.50 46.60  33.17 225.2  16.55  21.627   4.582    12.7
08/02/18 07:06:00 20.96  50.50 46.61  33.17 234.4  17.22  21.629   4.583    12.7
08/02/18 07:06:10 20.96  50.50 46.60  33.17 234.0  17.19  21.629   4.583    12.7
08/02/18 07:06:20 20.95  50.51 46.60  33.17 225.7  16.59  21.628   4.582    12.7
08/02/18 07:06:30 20.95  50.50 46.60  33.17 228.6  16.80  21.631   4.585    12.7
08/02/18 07:06:40 20.95  50.51 46.60  33.17 224.4  16.49  21.633   4.586    12.7
08/02/18 07:06:50 20.95  50.51 46.60  33.18 224.9  16.52  21.632   4.585    12.7
08/02/18 07:07:00 20.95  50.51 46.60  33.17 226.5  16.65  21.634   4.586    12.7
08/02/18 07:07:10 20.95  50.50 46.60  33.17 225.2  16.55  21.636   4.588    12.7
08/02/18 07:07:20 20.95  50.51 46.60  33.17 225.2  16.55  21.635   4.587    12.7
08/02/18 07:07:30 20.94  50.51 46.59  33.18 225.6  16.58  21.639   4.590    12.7
08/02/18 07:07:40 20.95  50.50 46.59  33.17 225.0  16.54  21.639   4.590    12.7
08/02/18 07:07:50 20.94  50.51 46.59  33.17 225.9  16.61  21.639   4.590    12.7
08/02/18 07:08:00 20.94  50.50 46.59  33.17 225.0  16.54  21.639   4.590    12.7
08/02/18 07:08:10 20.94  50.50 46.59  33.17 235.4  17.30  21.641   4.591    12.7
08/02/18 07:08:20 20.94  50.50 46.58  33.17 225.4  16.57  21.641   4.591    12.7
08/02/18 07:08:30 20.94  50.50 46.58  33.17 226.5  16.65  21.643   4.593    12.7
08/02/18 07:08:40 20.94  50.50 46.58  33.17 224.8  16.53  21.646   4.595    12.7
08/02/18 07:08:50 20.94  50.50 46.58  33.17 233.9  17.20  21.650   4.598    12.7
08/02/18 07:09:00 20.93  50.50 46.58  33.17 225.5  16.57  21.653   4.600    12.7
08/02/18 07:09:10 20.93  50.51 46.58  33.17 232.8  17.11  21.650   4.598    12.7
08/02/18 07:09:39 20.92  50.51 46.57  33.18 225.7  16.59  21.655   4.601    12.7
08/02/18 07:09:40 20.92  50.51 46.57  33.17 225.7  16.59  21.654   4.601    12.7
08/02/18 07:09:50 20.92  50.50 46.57  33.17 226.4  16.64  21.653   4.600    12.7
08/02/18 07:10:00 20.92  50.50 46.57  33.17 234.6  17.25  21.654   4.600    12.7
08/02/18 07:10:10 20.91  50.51 46.56  33.17 225.4  16.58  21.656   4.602    12.7
08/02/18 07:10:20 20.91  50.50 46.56  33.17 232.2  17.07  21.660   4.604    12.7
08/02/18 07:10:30 20.91  50.50 46.56  33.17 232.3  17.08  21.661   4.605    12.7
08/02/18 07:10:40 20.90  50.51 46.55  33.18 231.7  17.04  21.662   4.606    12.7
08/02/18 07:10:50 20.89  50.51 46.55  33.18 225.9  16.62  21.664   4.607    12.7
08/02/18 07:11:00 20.89  50.51 46.54  33.18 225.2  16.56  21.663   4.606    12.7
08/02/18 07:11:10 20.88  50.52 46.54  33.18 225.4  16.58  21.662   4.606    12.7
08/02/18 07:11:20 20.87  50.51 46.53  33.18 226.1  16.64  21.665   4.607    12.7
08/02/18 07:11:30 20.87  50.51 46.53  33.18 225.7  16.61  21.667   4.609    12.7
08/02/18 07:11:40 20.86  50.53 46.53  33.19 228.4  16.81  21.669   4.610    12.7
08/02/18 07:11:50 20.85  50.54 46.53  33.20 235.4  17.33  21.666   4.608    12.7
08/02/18 07:12:00 20.85  50.52 46.51  33.18 233.0  17.15  21.666   4.608    12.7
08/02/18 07:12:10 20.85  50.52 46.51  33.18 231.7  17.06  21.668   4.610    12.7
08/02/18 07:12:20 20.85  50.52 46.51  33.18 233.0  17.15  21.670   4.611    12.7
08/02/18 07:12:30 20.83  50.52 46.50  33.19 226.4  16.67  21.672   4.612    12.7
08/02/18 07:12:40 20.83  50.52 46.50  33.18 233.2  17.17  21.675   4.615    12.7
08/02/18 07:12:50 20.84  50.51 46.49  33.18 226.2  16.66  21.677   4.616    12.7
08/02/18 07:13:00 20.83  50.51 46.49  33.18 231.6  17.05  21.676   4.616    12.7
08/02/18 07:13:10 20.83  50.52 46.49  33.18 235.3  17.33  21.676   4.615    12.7
08/02/18 07:13:20 20.83  50.51 46.49  33.18 234.2  17.24  21.676   4.615    12.7
08/02/18 07:13:30 20.83  50.51 46.49  33.18 226.9  16.71  21.674   4.614    12.7
08/02/18 07:13:40 20.83  50.52 46.49  33.18 230.3  16.96  21.676   4.615    12.7
08/02/18 07:13:50 20.82  50.51 46.48  33.18 228.2  16.81  21.679   4.617    12.7
08/02/18 07:14:00 20.82  50.51 46.48  33.17 226.1  16.65  21.683   4.620    12.7
08/02/18 07:14:10 20.82  50.51 46.48  33.18 225.7  16.62  21.684   4.621    12.7
08/02/18 07:14:39 20.82  50.52 46.48  33.18 226.1  16.65  21.686   4.622    12.7
08/02/18 07:14:40 20.82  50.51 46.48  33.18 226.1  16.65  21.686   4.622    12.7
08/02/18 07:14:50 20.82  50.51 46.48  33.18 225.9  16.64  21.685   4.622    12.7
08/02/18 07:15:00 20.81  50.51 46.47  33.18 227.6  16.77  21.688   4.623    12.7
08/02/18 07:15:10 20.82  50.51 46.47  33.17 226.3  16.67  21.689   4.624    12.7
08/02/18 07:15:20 20.82  50.51 46.48  33.18 226.4  16.68  21.688   4.623    12.7
08/02/18 07:15:30 20.82  50.51 46.48  33.18 226.5  16.68  21.689   4.625    12.7
08/02/18 07:15:40 20.82  50.51 46.48  33.18 226.4  16.68  21.692   4.626    12.7
08/02/18 07:15:50 20.82  50.51 46.48  33.18 225.9  16.64  21.693   4.627    12.7
08/02/18 07:16:00 20.83  50.50 46.48  33.17 226.6  16.69  21.693   4.627    12.7
08/02/18 07:16:10 20.83  50.52 46.49  33.18 235.3  17.33  21.693   4.627    12.7
08/02/18 07:16:20 20.82  50.52 46.49  33.19 236.5  17.42  21.693   4.627    12.7
08/02/18 07:16:30 20.83  50.50 46.48  33.17 225.5  16.60  21.696   4.629    12.7
08/02/18 07:16:40 20.82  50.51 46.48  33.18 225.1  16.58  21.696   4.629    12.7
08/02/18 07:16:50 20.81  50.51 46.48  33.18 224.8  16.56  21.698   4.630    12.7
08/02/18 07:17:00 20.81  50.52 46.48  33.18 225.7  16.63  21.698   4.630    12.7
08/02/18 07:17:10 20.83  50.51 46.49  33.18 225.3  16.59  21.700   4.632    12.7
08/02/18 07:17:20 20.82  50.51 46.48  33.18 227.8  16.78  21.700   4.632    12.7
08/02/18 07:17:30 20.81  50.51 46.48  33.18 224.7  16.56  21.699   4.631    12.7
08/02/18 07:17:40 20.82  50.51 46.47  33.17 225.3  16.60  21.696   4.629    12.7
08/02/18 07:17:50 20.82  50.50 46.47  33.17 224.7  16.55  21.700   4.632    12.7
08/02/18 07:18:00 20.83  50.51 46.48  33.17 224.7  16.55  21.704   4.634    12.7
08/02/18 07:18:10 20.82  50.51 46.48  33.17 234.2  17.25  21.703   4.634    12.7
08/02/18 07:18:20 20.83  50.50 46.48  33.17 224.6  16.54  21.700   4.632    12.7
08/02/18 07:18:30 20.83  50.50 46.47  33.17 225.9  16.64  21.701   4.633    12.7
08/02/18 07:18:40 20.82  50.51 46.48  33.17 227.2  16.74  21.703   4.634    12.7
08/02/18 07:18:50 20.82  50.51 46.48  33.18 224.9  16.57  21.703   4.634    12.7
08/02/18 07:19:00 20.82  50.51 46.47  33.18 226.9  16.71  21.703   4.634    12.7
08/02/18 07:19:10 20.82  50.50 46.47  33.17 234.4  17.26  21.706   4.636    12.7
08/02/18 07:19:39 20.83  50.51 46.49  33.18 225.6  16.62  21.711   4.639    12.7
08/02/18 07:19:40 20.83  50.51 46.49  33.18 225.6  16.62  21.711   4.640    12.7
08/02/18 07:19:50 20.83  50.51 46.49  33.17 225.0  16.57  21.709   4.639    12.7
08/02/18 07:20:00 20.82  50.51 46.48  33.18 225.3  16.59  21.707   4.636    12.7
08/02/18 07:20:10 20.82  50.51 46.48  33.17 227.4  16.75  21.706   4.636    12.7
08/02/18 07:20:20 20.82  50.51 46.48  33.17 224.9  16.57  21.708   4.638    12.7
08/02/18 07:20:30 20.82  50.51 46.48  33.17 225.5  16.61  21.709   4.638    12.6
08/02/18 07:20:40 20.82  50.50 46.47  33.17 226.5  16.68  21.709   4.638    12.7
08/02/18 07:20:50 20.82  50.50 46.48  33.17 225.1  16.58  21.709   4.638    12.7
08/02/18 07:21:00 20.83  50.50 46.48  33.17 226.2  16.66  21.713   4.641    12.7
08/02/18 07:21:10 20.82  50.51 46.48  33.18 226.0  16.65  21.715   4.642    12.7
08/02/18 07:21:20 20.82  50.51 46.48  33.18 226.2  16.66  21.714   4.641    12.7
08/02/18 07:21:30 20.82  50.51 46.48  33.18 225.1  16.58  21.712   4.640    12.7
08/02/18 07:21:40 20.82  50.51 46.48  33.18 226.5  16.68  21.714   4.642    12.7
08/02/18 07:21:50 20.81  50.51 46.47  33.18 222.1  16.36  21.716   4.643    12.7
08/02/18 07:22:00 20.81  50.51 46.47  33.18 221.5  16.32  21.716   4.643    12.7
08/02/18 07:22:10 20.81  50.51 46.47  33.18 222.7  16.40  21.720   4.645    12.7
08/02/18 07:22:20 20.81  50.51 46.47  33.17 224.0  16.50  21.721   4.646    12.7
08/02/18 07:22:30 20.81  50.51 46.47  33.18 223.3  16.45  21.718   4.644    12.7
08/02/18 07:22:40 20.80  50.52 46.47  33.18 221.7  16.34  21.720   4.646    12.7
08/02/18 07:22:50 20.81  50.51 46.46  33.17 222.8  16.41  21.721   4.646    12.7
08/02/18 07:23:00 20.81  50.51 46.46  33.18 225.2  16.59  21.717   4.643    12.7
08/02/18 07:23:10 20.81  50.51 46.47  33.18 222.9  16.42  21.718   4.644    12.7
08/02/18 07:23:20 20.81  50.51 46.46  33.17 221.2  16.30  21.719   4.645    12.7
08/02/18 07:23:30 20.81  50.51 46.47  33.18 223.5  16.46  21.724   4.649    12.7
08/02/18 07:23:40 20.81  50.50 46.46  33.17 222.3  16.38  21.728   4.651    12.7
08/02/18 07:23:50 20.81  50.50 46.46  33.17 221.7  16.34  21.722   4.647    12.7
08/02/18 07:24:00 20.81  50.51 46.46  33.17 224.4  16.53  21.723   4.647    12.7
08/02/18 07:24:10 20.81  50.50 46.46  33.17 221.7  16.34  21.722   4.647    12.7
08/02/18 07:24:39 20.80  50.51 46.46  33.18 222.5  16.40  21.729   4.651    12.7
08/02/18 07:24:40 20.80  50.51 46.46  33.18 222.5  16.40  21.728   4.651    12.7
08/02/18 07:24:50 20.80  50.50 46.45  33.17 222.9  16.42  21.728   4.651    12.7
08/02/18 07:25:00 20.80  50.50 46.45  33.17 221.6  16.33  21.724   4.648    12.7
08/02/18 07:25:10 20.80  50.50 46.46  33.17 223.3  16.45  21.729   4.652    12.7
08/02/18 07:25:20 20.80  50.50 46.45  33.17 222.9  16.42  21.729   4.652    12.7
08/02/18 07:25:30 20.80  50.50 46.45  33.17 221.8  16.34  21.731   4.653    12.7
08/02/18 07:25:40 20.80  50.50 46.45  33.17 221.0  16.28  21.731   4.653    12.7
08/02/18 07:25:50 20.80  50.49 46.45  33.16 223.1  16.44  21.731   4.653    12.6
08/02/18 07:26:00 20.80  50.50 46.45  33.17 221.6  16.33  21.729   4.652    12.6
08/02/18 07:26:10 20.80  50.50 46.45  33.17 222.7  16.41  21.728   4.651    12.7
08/02/18 07:26:20 20.80  50.50 46.44  33.17 221.4  16.32  21.731   4.653    12.7
08/02/18 07:26:30 20.80  50.49 46.44  33.17 222.4  16.39  21.732   4.654    12.7
08/02/18 07:26:40 20.80  50.50 46.44  33.17 223.1  16.44  21.734   4.655    12.7
08/02/18 07:26:50 20.80  50.50 46.44  33.17 222.9  16.43  21.733   4.655    12.7
08/02/18 07:27:00 20.80  50.50 46.45  33.17 221.4  16.31  21.732   4.654    12.7
08/02/18 07:27:10 20.80  50.50 46.44  33.17 221.6  16.33  21.732   4.654    12.7
08/02/18 07:27:20 20.80  50.50 46.44  33.17 221.5  16.32  21.733   4.655    12.7
08/02/18 07:27:30 20.80  50.50 46.44  33.17 223.0  16.43  21.733   4.654    12.7
08/02/18 07:27:40 20.80  50.49 46.44  33.16 222.0  16.36  21.733   4.654    12.7
08/02/18 07:27:50 20.80  50.49 46.44  33.16 222.7  16.41  21.732   4.654    12.7
08/02/18 07:28:00 20.79  50.50 46.44  33.17 221.0  16.29  21.734   4.655    12.6
08/02/18 07:28:10 20.79  50.50 46.44  33.17 223.5  16.47  21.734   4.655    12.7
08/02/18 07:28:20 20.80  50.49 46.43  33.16 221.8  16.34  21.736   4.657    12.7
08/02/18 07:28:30 20.79  50.49 46.44  33.17 221.8  16.34  21.737   4.657    12.7
08/02/18 07:28:40 20.79  50.49 46.44  33.16 222.3  16.39  21.738   4.658    12.7
08/02/18 07:28:50 20.79  50.49 46.44  33.16 223.1  16.44  21.736   4.657    12.6
08/02/18 07:29:00 20.79  50.49 46.43  33.16 221.3  16.31  21.738   4.658    12.7
08/02/18 07:29:10 20.79  50.49 46.44  33.16 221.1  16.29  21.736   4.657    12.7
08/02/18 07:29:39 20.79  50.49 46.43  33.16 222.9  16.43  21.738   4.658    12.7
08/02/18 07:29:40 20.79  50.49 46.44  33.16 222.9  16.43  21.739   4.658    12.7
08/02/18 07:29:50 20.79  50.49 46.43  33.16 223.3  16.46  21.738   4.658    12.7
08/02/18 07:30:00 20.79  50.49 46.43  33.16 223.1  16.44  21.737   4.657    12.7
08/02/18 07:30:10 20.80  50.49 46.43  33.16 221.2  16.30  21.737   4.657    12.6
08/02/18 07:30:20 20.80  50.49 46.43  33.16 222.4  16.39  21.740   4.660    12.7
08/02/18 07:30:30 20.79  50.50 46.44  33.17 223.3  16.46  21.741   4.660    12.6
08/02/18 07:30:40 20.79  50.49 46.44  33.16 222.3  16.39  21.741   4.660    12.7
08/02/18 07:30:50 20.79  50.49 46.44  33.17 221.8  16.35  21.742   4.661    12.7
08/02/18 07:31:00 20.79  50.50 46.44  33.17 224.2  16.53  21.743   4.661    12.7
08/02/18 07:31:10 20.79  50.49 46.43  33.16 223.1  16.44  21.740   4.659    12.7
08/02/18 07:31:20 20.79  50.48 46.43  33.16 222.2  16.37  21.739   4.658    12.7
08/02/18 07:31:30 20.79  50.49 46.43  33.16 222.4  16.39  21.739   4.658    12.7
08/02/18 07:31:40 20.79  50.49 46.43  33.17 224.1  16.51  21.740   4.659    12.7
08/02/18 07:31:50 20.79  50.49 46.43  33.16 222.0  16.36  21.740   4.659    12.7
08/02/18 07:32:00 20.79  50.49 46.43  33.17 221.2  16.31  21.740   4.659    12.7
08/02/18 07:32:10 20.79  50.49 46.43  33.16 222.0  16.36  21.738   4.658    12.7
08/02/18 07:32:20 20.79  50.49 46.43  33.16 222.8  16.42  21.736   4.656    12.7
08/02/18 07:32:30 20.79  50.49 46.43  33.16 222.8  16.42  21.735   4.656    12.6
08/02/18 07:32:40 20.79  50.49 46.43  33.16 223.3  16.46  21.738   4.658    12.7
08/02/18 07:32:50 20.79  50.49 46.43  33.16 225.1  16.59  21.741   4.660    12.7
08/02/18 07:33:00 20.79  50.49 46.43  33.16 221.9  16.35  21.741   4.660    12.7
08/02/18 07:33:10 20.79  50.49 46.43  33.16 221.0  16.29  21.741   4.660    12.6
08/02/18 07:33:20 20.79  50.49 46.43  33.16 221.1  16.30  21.740   4.659    12.7
08/02/18 07:33:30 20.79  50.49 46.43  33.17 222.4  16.39  21.742   4.661    12.7
08/02/18 07:33:40 20.79  50.49 46.43  33.16 223.2  16.45  21.745   4.663    12.7
08/02/18 07:33:50 20.79  50.49 46.43  33.16 220.3  16.23  21.746   4.663    12.7
08/02/18 07:34:00 20.79  50.49 46.43  33.16 223.9  16.50  21.745   4.663    12.7
08/02/18 07:34:10 20.79  50.49 46.43  33.16 221.4  16.32  21.743   4.661    12.7
08/02/18 07:34:39 20.79  50.50 46.44  33.17 220.7  16.26  21.743   4.661    12.7
08/02/18 07:34:40 20.79  50.50 46.44  33.17 220.7  16.27  21.743   4.661    12.6
08/02/18 07:34:50 20.79  50.49 46.44  33.16 221.6  16.33  21.744   4.662    12.7
08/02/18 07:35:00 20.80  50.49 46.43  33.16 223.1  16.44  21.743   4.661    12.6
08/02/18 07:35:10 20.80  50.49 46.43  33.16 221.8  16.35  21.745   4.662    12.7
08/02/18 07:35:20 20.79  50.49 46.43  33.16 221.8  16.35  21.747   4.664    12.7
08/02/18 07:35:30 20.79  50.49 46.44  33.17 222.0  16.36  21.745   4.663    12.6
08/02/18 07:35:40 20.79  50.49 46.43  33.16 221.4  16.32  21.743   4.661    12.7
08/02/18 07:35:50 20.79  50.49 46.43  33.16 222.6  16.41  21.743   4.661    12.6
08/02/18 07:36:00 20.79  50.49 46.43  33.16 221.8  16.35  21.745   4.662    12.7
08/02/18 07:36:10 20.79  50.49 46.43  33.16 222.0  16.36  21.743   4.661    12.6
08/02/18 07:36:20 20.79  50.49 46.43  33.16 222.0  16.36  21.744   4.662    12.7
08/02/18 07:36:30 20.79  50.49 46.43  33.16 222.7  16.42  21.744   4.662    12.7
08/02/18 07:36:40 20.79  50.49 46.43  33.16 224.2  16.53  21.746   4.664    12.6
08/02/18 07:36:50 20.79  50.49 46.43  33.16 221.8  16.35  21.745   4.662    12.7
08/02/18 07:37:00 20.79  50.49 46.43  33.16 220.5  16.25  21.744   4.662    12.7
08/02/18 07:37:10 20.79  50.49 46.43  33.16 224.5  16.54  21.744   4.662    12.6
08/02/18 07:37:20 20.79  50.49 46.43  33.16 221.0  16.29  21.746   4.663    12.7
08/02/18 07:37:30 20.79  50.48 46.43  33.16 222.7  16.42  21.746   4.663    12.6
08/02/18 07:37:40 20.79  50.49 46.43  33.16 222.4  16.39  21.742   4.661    12.7
08/02/18 07:37:50 20.79  50.49 46.43  33.16 222.7  16.42  21.743   4.661    12.7
08/02/18 07:38:00 20.79  50.49 46.43  33.16 221.4  16.32  21.744   4.662    12.6
08/02/18 07:38:10 20.79  50.49 46.43  33.16 224.2  16.53  21.745   4.663    12.7
08/02/18 07:38:20 20.79  50.49 46.43  33.16 223.7  16.48  21.744   4.662    12.6
08/02/18 07:38:30 20.79  50.49 46.43  33.16 220.5  16.25  21.744   4.662    12.6
08/02/18 07:38:40 20.79  50.49 46.43  33.16 222.0  16.36  21.742   4.661    12.7
08/02/18 07:38:50 20.79  50.48 46.43  33.16 223.3  16.46  21.745   4.663    12.7
08/02/18 07:39:00 20.80  50.48 46.43  33.16 222.4  16.39  21.742   4.661    12.7
08/02/18 07:39:10 20.79  50.49 46.43  33.16 221.6  16.33  21.744   4.662    12.7
08/02/18 07:39:39 20.79  50.49 46.44  33.16 222.2  16.37  21.745   4.663    12.7
08/02/18 07:39:40 20.79  50.49 46.43  33.16 222.2  16.37  21.745   4.663    12.7
08/02/18 07:39:50 20.79  50.48 46.43  33.16 221.7  16.33  21.743   4.661    12.7
08/02/18 07:40:00 20.79  50.49 46.43  33.16 219.9  16.21  21.744   4.662    12.6
08/02/18 07:40:10 20.79  50.49 46.43  33.16 224.1  16.52  21.745   4.663    12.7
08/02/18 07:40:20 20.79  50.49 46.43  33.16 222.4  16.39  21.746   4.664    12.7
08/02/18 07:40:30 20.79  50.49 46.43  33.17 221.6  16.33  21.744   4.662    12.7
08/02/18 07:40:40 20.79  50.49 46.43  33.16 220.8  16.28  21.743   4.661    12.6
08/02/18 07:40:50 20.79  50.49 46.43  33.16 224.1  16.52  21.742   4.661    12.7
08/02/18 07:41:00 20.79  50.49 46.43  33.16 223.1  16.44  21.737   4.657    12.7
08/02/18 07:41:10 20.79  50.49 46.43  33.16 222.0  16.36  21.740   4.659    12.6
08/02/18 07:41:20 20.79  50.49 46.43  33.17 223.7  16.49  21.738   4.658    12.6
08/02/18 07:41:30 20.79  50.48 46.43  33.16 223.1  16.44  21.741   4.660    12.6
08/02/18 07:41:40 20.79  50.48 46.43  33.16 223.5  16.47  21.744   4.662    12.7
08/02/18 07:41:50 20.79  50.49 46.43  33.16 223.1  16.44  21.741   4.660    12.7
08/02/18 07:42:00 20.79  50.49 46.43  33.16 220.8  16.28  21.740   4.659    12.7
08/02/18 07:42:10 20.79  50.49 46.43  33.16 220.3  16.23  21.740   4.659    12.6
08/02/18 07:42:20 20.79  50.49 46.43  33.16 221.8  16.34  21.741   4.660    12.7
08/02/18 07:42:30 20.80  50.49 46.43  33.16 221.2  16.30  21.744   4.662    12.7
08/02/18 07:42:40 20.80  50.48 46.43  33.15 222.5  16.40  21.741   4.660    12.7
08/02/18 07:42:50 20.80  50.48 46.43  33.16 220.0  16.22  21.738   4.658    12.6
08/02/18 07:43:00 20.80  50.48 46.43  33.16 218.8  16.12  21.739   4.659    12.7
08/02/18 07:43:10 20.80  50.49 46.44  33.16 220.8  16.27  21.741   4.660    12.6
08/02/18 07:43:20 20.80  50.48 46.44  33.16 221.9  16.35  21.741   4.660    12.7
08/02/18 07:43:30 20.80  50.48 46.43  33.16 223.5  16.47  21.741   4.660    12.7
08/02/18 07:43:40 20.80  50.48 46.44  33.16 224.2  16.52  21.739   4.659    12.7
08/02/18 07:43:50 20.80  50.49 46.44  33.16 223.7  16.48  21.735   4.656    12.6
08/02/18 07:44:00 20.80  50.49 46.44  33.16 220.5  16.25  21.739   4.659    12.6
08/02/18 07:44:10 20.80  50.49 46.44  33.16 218.9  16.13  21.738   4.658    12.6
08/02/18 07:44:39 20.80  50.50 46.44  33.17 221.2  16.30  21.742   4.660    12.7
08/02/18 07:44:40 20.80  50.50 46.44  33.17 221.2  16.30  21.741   4.660    12.7
08/02/18 07:44:50 20.80  50.49 46.44  33.17 223.1  16.44  21.737   4.657    12.7
08/02/18 07:45:00 20.80  50.49 46.44  33.16 220.3  16.24  21.736   4.657    12.7
08/02/18 07:45:10 20.80  50.48 46.43  33.16 221.0  16.29  21.733   4.654    12.6
08/02/18 07:45:20 20.80  50.49 46.44  33.16 219.3  16.16  21.737   4.657    12.7
08/02/18 07:45:30 20.80  50.49 46.44  33.16 224.0  16.51  21.740   4.659    12.6
08/02/18 07:45:40 20.80  50.49 46.44  33.16 218.5  16.10  21.737   4.657    12.7
08/02/18 07:45:50 20.80  50.49 46.44  33.16 223.3  16.46  21.735   4.656    12.6
08/02/18 07:46:00 20.80  50.49 46.44  33.16 217.8  16.05  21.731   4.654    12.6
08/02/18 07:46:10 20.80  50.50 46.45  33.17 223.3  16.45  21.733   4.654    12.7
08/02/18 07:46:20 20.80  50.49 46.44  33.17 220.3  16.23  21.737   4.658    12.7
08/02/18 07:46:30 20.80  50.49 46.44  33.16 218.4  16.09  21.736   4.656    12.7
08/02/18 07:46:40 20.80  50.49 46.44  33.16 218.4  16.09  21.735   4.656    12.7
08/02/18 07:46:50 20.81  50.49 46.44  33.16 220.3  16.23  21.735   4.656    12.6
08/02/18 07:47:00 20.81  50.49 46.44  33.16 219.9  16.20  21.734   4.655    12.6
08/02/18 07:47:10 20.81  50.48 46.44  33.16 218.1  16.07  21.738   4.658    12.6
08/02/18 07:47:20 20.81  50.48 46.44  33.16 218.6  16.11  21.736   4.657    12.7
08/02/18 07:47:30 20.80  50.49 46.45  33.17 218.4  16.09  21.732   4.654    12.6
08/02/18 07:47:40 20.80  50.49 46.44  33.16 220.8  16.27  21.735   4.656    12.7
08/02/18 07:47:50 20.80  50.49 46.44  33.16 220.9  16.28  21.734   4.656    12.6
08/02/18 07:48:00 20.80  50.49 46.44  33.16 220.2  16.23  21.731   4.654    12.6
08/02/18 07:48:10 20.81  50.49 46.44  33.16 219.7  16.18  21.734   4.655    12.6
08/02/18 07:48:20 20.80  50.50 46.45  33.17 221.6  16.33  21.731   4.653    12.7
08/02/18 07:48:30 20.80  50.49 46.45  33.17 222.3  16.38  21.736   4.656    12.6
08/02/18 07:48:40 20.81  50.48 46.44  33.16 220.5  16.25  21.736   4.657    12.7
08/02/18 07:48:50 20.81  50.49 46.44  33.16 221.4  16.31  21.735   4.656    12.6
08/02/18 07:49:00 20.81  50.48 46.44  33.15 221.8  16.34  21.734   4.656    12.6
08/02/18 07:49:10 20.81  50.48 46.44  33.15 219.7  16.18  21.733   4.655    12.6
08/02/18 07:49:39 20.82  50.49 46.45  33.16 219.1  16.14  21.737   4.658    12.7
08/02/18 07:49:40 20.82  50.48 46.45  33.16 219.1  16.14  21.737   4.657    12.7
08/02/18 07:49:50 20.82  50.48 46.45  33.16 220.2  16.22  21.733   4.655    12.6
08/02/18 07:50:00 20.82  50.48 46.45  33.15 219.5  16.17  21.731   4.653    12.6
08/02/18 07:50:10 20.82  50.48 46.45  33.16 222.5  16.39  21.732   4.654    12.6
08/02/18 07:50:20 20.82  50.48 46.45  33.15 221.5  16.32  21.729   4.652    12.7
08/02/18 07:50:30 20.81  50.48 46.44  33.15 221.5  16.32  21.729   4.652    12.7
08/02/18 07:50:40 20.82  50.48 46.45  33.15 221.9  16.35  21.728   4.651    12.6
08/02/18 07:50:50 20.82  50.48 46.45  33.16 222.9  16.42  21.729   4.652    12.6
08/02/18 07:51:00 20.82  50.48 46.45  33.15 222.7  16.40  21.729   4.652    12.6
08/02/18 07:51:10 20.82  50.49 46.45  33.16 220.6  16.25  21.729   4.651    12.6
08/02/18 07:51:20 20.82  50.48 46.45  33.16 219.1  16.14  21.732   4.654    12.6
08/02/18 07:51:30 20.82  50.48 46.45  33.16 219.5  16.17  21.731   4.653    12.6
08/02/18 07:51:40 20.82  50.48 46.45  33.16 223.2  16.44  21.732   4.654    12.7
08/02/18 07:51:50 20.82  50.48 46.45  33.16 219.3  16.16  21.731   4.653    12.6
08/02/18 07:52:00 20.82  50.48 46.45  33.16 219.8  16.19  21.730   4.652    12.6
08/02/18 07:52:10 20.82  50.48 46.45  33.15 222.1  16.36  21.729   4.652    12.7
08/02/18 07:52:20 20.82  50.48 46.45  33.15 220.4  16.24  21.729   4.652    12.7
08/02/18 07:52:30 20.82  50.49 46.46  33.16 220.1  16.21  21.727   4.650    12.7
08/02/18 07:52:40 20.82  50.48 46.45  33.16 219.8  16.19  21.730   4.653    12.7
08/02/18 07:52:50 20.82  50.48 46.45  33.16 220.0  16.21  21.729   4.652    12.6
08/02/18 07:53:00 20.82  50.48 46.45  33.16 220.0  16.21  21.726   4.650    12.6
08/02/18 07:53:10 20.81  50.49 46.45  33.16 221.4  16.31  21.723   4.647    12.6
08/02/18 07:53:20 20.82  50.48 46.45  33.16 217.6  16.03  21.727   4.650    12.7
08/02/18 07:53:30 20.82  50.48 46.45  33.15 220.6  16.25  21.724   4.649    12.6
08/02/18 07:53:40 20.82  50.48 46.46  33.16 221.0  16.28  21.728   4.651    12.6
08/02/18 07:53:50 20.83  50.48 46.46  33.15 219.2  16.15  21.726   4.650    12.6
08/02/18 07:54:00 20.83  50.48 46.46  33.16 219.8  16.19  21.725   4.649    12.7
08/02/18 07:54:10 20.82  50.48 46.45  33.16 218.1  16.07  21.722   4.647    12.6
08/02/18 07:54:39 20.82  50.49 46.46  33.16 221.9  16.35  21.725   4.649    12.7
08/02/18 07:54:40 20.82  50.49 46.46  33.16 221.9  16.35  21.724   4.648    12.7
08/02/18 07:54:50 20.83  50.48 46.46  33.16 218.3  16.08  21.721   4.647    12.7
08/02/18 07:55:00 20.82  50.48 46.45  33.15 219.4  16.16  21.722   4.647    12.6
08/02/18 07:55:10 20.82  50.48 46.45  33.15 221.2  16.29  21.720   4.646    12.6
08/02/18 07:55:20 20.82  50.48 46.46  33.16 220.4  16.24  21.721   4.646    12.6
08/02/18 07:55:30 20.82  50.49 46.46  33.16 221.8  16.34  21.720   4.646    12.6
08/02/18 07:55:40 20.82  50.48 46.46  33.16 220.2  16.22  21.717   4.644    12.6
08/02/18 07:55:50 20.82  50.48 46.45  33.15 221.3  16.30  21.717   4.644    12.6
08/02/18 07:56:00 20.82  50.49 46.46  33.16 221.7  16.33  21.723   4.648    12.7
08/02/18 07:56:10 20.82  50.48 46.46  33.16 220.0  16.21  21.723   4.647    12.6
08/02/18 07:56:20 20.82  50.48 46.46  33.16 220.8  16.26  21.720   4.646    12.7
08/02/18 07:56:30 20.82  50.48 46.45  33.15 220.8  16.27  21.720   4.645    12.7
08/02/18 07:56:40 20.82  50.48 46.46  33.16 221.1  16.29  21.722   4.647    12.6
08/02/18 07:56:50 20.82  50.48 46.46  33.16 218.4  16.08  21.720   4.646    12.6
08/02/18 07:57:00 20.82  50.49 46.46  33.16 219.5  16.17  21.716   4.643    12.6
08/02/18 07:57:10 20.82  50.48 46.46  33.16 219.0  16.13  21.718   4.644    12.6
08/02/18 07:57:20 20.82  50.49 46.46  33.16 222.1  16.36  21.718   4.644    12.7
08/02/18 07:57:30 20.82  50.48 46.46  33.16 220.0  16.21  21.719   4.645    12.7
08/02/18 07:57:40 20.82  50.48 46.46  33.16 219.1  16.14  21.718   4.644    12.7
08/02/18 07:57:50 20.82  50.48 46.45  33.15 220.6  16.25  21.717   4.644    12.6
08/02/18 07:58:00 20.83  50.48 46.45  33.15 219.3  16.15  21.716   4.643    12.6
08/02/18 07:58:10 20.83  50.48 46.46  33.16 218.1  16.07  21.716   4.643    12.6
08/02/18 07:58:20 20.83  50.48 46.46  33.15 220.9  16.27  21.713   4.641    12.7
08/02/18 07:58:30 20.83  50.48 46.46  33.15 220.4  16.24  21.714   4.641    12.6
08/02/18 07:58:40 20.83  50.48 46.46  33.15 217.5  16.02  21.713   4.641    12.6
08/02/18 07:58:50 20.82  50.49 46.46  33.16 217.4  16.01  21.712   4.640    12.6
08/02/18 07:59:00 20.83  50.48 46.46  33.16 219.6  16.18  21.709   4.639    12.6
08/02/18 07:59:10 20.83  50.48 46.46  33.16 217.9  16.05  21.711   4.639    12.6
08/02/18 07:59:39 20.83  50.49 46.46  33.16 219.1  16.14  21.708   4.637    12.7
08/02/18 07:59:40 20.83  50.49 46.46  33.16 219.1  16.14  21.707   4.637    12.7
08/02/18 07:59:50 20.83  50.48 46.46  33.16 220.2  16.22  21.704   4.635    12.6
08/02/18 08:00:00 20.83  50.49 46.46  33.16 217.4  16.01  21.707   4.637    12.7
08/02/18 08:00:10 20.83  50.48 46.46  33.15 220.0  16.20  21.707   4.636    12.6
08/02/18 08:00:20 20.83  50.48 46.46  33.15 217.3  16.01  21.708   4.637    12.6
08/02/18 08:00:30 20.83  50.48 46.46  33.16 220.4  16.23  21.709   4.638    12.6
08/02/18 08:00:40 20.83  50.49 46.46  33.16 217.7  16.04  21.706   4.636    12.7
08/02/18 08:00:50 20.83  50.48 46.46  33.16 216.7  15.96  21.703   4.634    12.6
08/02/18 08:01:00 20.83  50.49 46.46  33.16 218.8  16.12  21.702   4.633    12.6
08/02/18 08:01:10 20.83  50.49 46.46  33.16 220.0  16.21  21.700   4.632    12.6
08/02/18 08:01:20 20.83  50.49 46.46  33.16 219.2  16.15  21.704   4.634    12.6
08/02/18 08:01:30 20.83  50.48 46.46  33.16 217.6  16.03  21.705   4.635    12.6
08/02/18 08:01:40 20.83  50.48 46.46  33.16 221.0  16.27  21.703   4.634    12.6
08/02/18 08:01:50 20.84  50.47 46.46  33.15 217.0  15.98  21.702   4.633    12.6
08/02/18 08:02:00 20.84  50.47 46.46  33.15 217.7  16.03  21.697   4.630    12.6
08/02/18 08:02:10 20.84  50.48 46.47  33.15 218.6  16.10  21.696   4.629    12.6
08/02/18 08:02:20 20.83  50.49 46.47  33.16 220.8  16.26  21.698   4.630    12.7
08/02/18 08:02:30 20.83  50.49 46.47  33.16 220.0  16.20  21.699   4.631    12.6
08/02/18 08:02:40 20.83  50.49 46.46  33.16 221.5  16.31  21.696   4.630    12.6
08/02/18 08:02:50 20.83  50.48 46.46  33.15 218.1  16.06  21.697   4.630    12.6
08/02/18 08:03:00 20.83  50.48 46.46  33.16 219.6  16.18  21.696   4.629    12.6
08/02/18 08:03:10 20.83  50.48 46.46  33.16 217.4  16.01  21.697   4.630    12.6
08/02/18 08:03:20 20.83  50.48 46.46  33.16 221.3  16.30  21.692   4.626    12.7
08/02/18 08:03:30 20.83  50.48 46.46  33.16 219.4  16.16  21.689   4.624    12.6
08/02/18 08:03:40 20.83  50.48 46.46  33.15 219.4  16.16  21.688   4.624    12.6
08/02/18 08:03:50 20.83  50.48 46.46  33.16 218.3  16.08  21.689   4.624    12.6
08/02/18 08:04:00 20.83  50.49 46.46  33.16 218.6  16.10  21.689   4.624    12.6
08/02/18 08:04:10 20.82  50.49 46.46  33.16 221.0  16.28  21.688   4.624    12.6
08/02/18 08:04:39 20.82  50.49 46.46  33.16 219.3  16.15  21.687   4.623    12.6
08/02/18 08:04:40 20.82  50.49 46.46  33.16 219.3  16.15  21.687   4.623    12.7
08/02/18 08:04:50 20.83  50.48 46.46  33.16 218.5  16.09  21.684   4.621    12.6
08/02/18 08:05:00 20.83  50.48 46.46  33.15 217.6  16.03  21.684   4.620    12.6
08/02/18 08:05:10 20.83  50.48 46.46  33.16 216.1  15.92  21.682   4.620    12.6
08/02/18 08:05:20 20.83  50.47 46.46  33.15 220.2  16.22  21.684   4.620    12.6
08/02/18 08:05:30 20.83  50.48 46.45  33.15 218.7  16.11  21.682   4.619    12.6
08/02/18 08:05:40 20.83  50.47 46.45  33.15 218.9  16.12  21.683   4.620    12.7
08/02/18 08:05:50 20.83  50.48 46.46  33.15 218.8  16.12  21.683   4.620    12.6
08/02/18 08:06:00 20.84  50.46 46.45  33.14 219.8  16.18  21.679   4.617    12.6
08/02/18 08:06:10 20.86  50.45 46.46  33.13 221.8  16.33  21.677   4.616    12.6
08/02/18 08:06:20 20.86  50.45 46.46  33.13 217.1  15.98  21.679   4.618    12.6
08/02/18 08:06:30 20.87  50.45 46.46  33.13 220.1  16.20  21.678   4.617    12.6
08/02/18 08:06:40 20.87  50.45 46.47  33.13 218.0  16.05  21.677   4.616    12.6
08/02/18 08:06:50 20.87  50.45 46.47  33.13 220.3  16.21  21.676   4.615    12.5
08/02/18 08:07:00 20.87  50.46 46.48  33.14 216.7  15.95  21.672   4.613    12.6
08/02/18 08:07:10 20.87  50.46 46.48  33.14 221.0  16.27  21.672   4.613    12.6
08/02/18 08:07:20 20.87  50.46 46.48  33.14 221.1  16.27  21.670   4.611    12.6
08/02/18 08:07:30 20.86  50.47 46.48  33.15 218.8  16.10  21.671   4.612    12.6
08/02/18 08:07:40 20.86  50.48 46.49  33.16 219.3  16.15  21.675   4.615    12.7
08/02/18 08:07:50 20.85  50.49 46.49  33.17 219.8  16.18  21.671   4.612    12.6
08/02/18 08:08:00 20.85  50.48 46.48  33.16 220.1  16.21  21.668   4.610    12.6
08/02/18 08:08:10 20.86  50.47 46.47  33.15 216.0  15.90  21.669   4.611    12.6
08/02/18 08:08:20 20.86  50.47 46.48  33.15 217.3  16.00  21.669   4.610    12.6
08/02/18 08:08:30 20.85  50.47 46.47  33.15 217.1  15.98  21.669   4.611    12.6
08/02/18 08:08:40 20.85  50.47 46.47  33.15 214.2  15.78  21.669   4.610    12.7
08/02/18 08:08:50 20.85  50.47 46.47  33.15 215.6  15.88  21.668   4.610    12.6
08/02/18 08:09:00 20.85  50.47 46.47  33.15 215.1  15.83  21.666   4.609    12.5
08/02/18 08:09:10 20.86  50.47 46.47  33.15 218.8  16.11  21.662   4.606    12.6
08/02/18 08:09:39 20.86  50.48 46.49  33.15 217.7  16.02  21.662   4.606    12.7
08/02/18 08:09:40 20.86  50.48 46.49  33.16 217.7  16.02  21.663   4.606    12.6
08/02/18 08:09:50 20.86  50.48 46.48  33.15 218.8  16.11  21.661   4.605    12.6
08/02/18 08:10:00 20.85  50.48 46.48  33.16 215.8  15.89  21.662   4.606    12.6
08/02/18 08:10:10 20.85  50.48 46.48  33.16 217.7  16.03  21.664   4.607    12.6
08/02/18 08:10:20 20.85  50.48 46.48  33.15 216.3  15.93  21.661   4.605    12.6
08/02/18 08:10:30 20.86  50.48 46.48  33.15 217.8  16.04  21.659   4.604    12.6
08/02/18 08:10:40 20.86  50.47 46.48  33.15 215.0  15.83  21.658   4.603    12.7
08/02/18 08:10:50 20.86  50.47 46.48  33.15 214.4  15.78  21.661   4.605    12.6
08/02/18 08:11:00 20.86  50.47 46.49  33.15 218.0  16.05  21.660   4.604    12.6
08/02/18 08:11:10 20.86  50.47 46.48  33.15 220.3  16.22  21.657   4.603    12.6
08/02/18 08:11:20 20.86  50.48 46.49  33.15 217.6  16.02  21.656   4.602    12.7
08/02/18 08:11:30 20.86  50.48 46.49  33.15 217.7  16.02  21.656   4.601    12.6
08/02/18 08:11:40 20.86  50.48 46.49  33.15 215.7  15.88  21.657   4.603    12.6
08/02/18 08:11:50 20.86  50.48 46.49  33.15 217.7  16.02  21.658   4.603    12.5
08/02/18 08:12:00 20.86  50.48 46.49  33.16 217.1  15.98  21.659   4.604    12.6
08/02/18 08:12:10 20.86  50.49 46.49  33.16 215.2  15.84  21.654   4.600    12.6
08/02/18 08:12:20 20.85  50.48 46.49  33.16 214.8  15.81  21.653   4.599    12.6
08/02/18 08:12:30 20.86  50.48 46.49  33.16 215.3  15.85  21.651   4.599    12.6
08/02/18 08:12:40 20.86  50.48 46.48  33.15 218.6  16.09  21.652   4.599    12.6
08/02/18 08:12:50 20.86  50.48 46.48  33.16 218.6  16.09  21.651   4.598    12.6
08/02/18 08:13:00 20.85  50.48 46.48  33.16 217.4  16.00  21.654   4.600    12.6
08/02/18 08:13:10 20.86  50.48 46.48  33.15 217.4  16.00  21.654   4.600    12.6
08/02/18 08:13:20 20.85  50.48 46.48  33.15 214.5  15.79  21.653   4.600    12.6
08/02/18 08:13:30 20.85  50.47 46.48  33.15 213.5  15.72  21.650   4.598    12.6
08/02/18 08:13:40 20.85  50.48 46.48  33.15 217.8  16.04  21.649   4.597    12.6
08/02/18 08:13:50 20.85  50.48 46.48  33.15 216.5  15.94  21.647   4.596    12.6
08/02/18 08:14:00 20.85  50.48 46.48  33.16 212.9  15.68  21.647   4.595    12.6
08/02/18 08:14:10 20.85  50.48 46.48  33.15 213.3  15.70  21.644   4.594    12.6
08/02/18 08:14:39 20.84  50.49 46.48  33.16 215.5  15.87  21.645   4.594    12.6
08/02/18 08:14:40 20.84  50.49 46.48  33.16 215.5  15.87  21.644   4.593    12.6
08/02/18 08:14:50 20.85  50.48 46.48  33.16 214.7  15.81  21.647   4.595    12.6
08/02/18 08:15:00 20.85  50.48 46.48  33.16 214.2  15.77  21.645   4.594    12.6
08/02/18 08:15:10 20.84  50.48 46.47  33.15 218.3  16.07  21.644   4.593    12.6
08/02/18 08:15:20 20.84  50.49 46.48  33.16 215.6  15.88  21.641   4.591    12.6
08/02/18 08:15:30 20.84  50.49 46.48  33.16 217.7  16.04  21.641   4.591    12.6
08/02/18 08:15:40 20.84  50.49 46.48  33.16 217.3  16.01  21.641   4.591    12.6
08/02/18 08:15:50 20.84  50.49 46.48  33.16 216.2  15.92  21.640   4.591    12.5
08/02/18 08:16:00 20.84  50.48 46.47  33.16 216.9  15.97  21.639   4.590    12.6
08/02/18 08:16:10 20.84  50.49 46.47  33.16 219.8  16.19  21.638   4.589    12.6
08/02/18 08:16:20 20.84  50.48 46.47  33.16 219.6  16.17  21.638   4.589    12.6
08/02/18 08:16:30 20.84  50.48 46.47  33.16 219.2  16.14  21.639   4.590    12.6
08/02/18 08:16:40 20.84  50.48 46.47  33.16 219.0  16.13  21.638   4.589    12.6
08/02/18 08:16:50 20.84  50.48 46.47  33.16 214.9  15.82  21.632   4.585    12.6
08/02/18 08:17:00 20.84  50.48 46.47  33.16 216.1  15.91  21.631   4.585    12.6
08/02/18 08:17:10 20.84  50.48 46.47  33.16 219.0  16.13  21.633   4.586    12.6
08/02/18 08:17:20 20.84  50.48 46.47  33.15 217.7  16.03  21.633   4.586    12.6
08/02/18 08:17:30 20.84  50.48 46.47  33.15 216.8  15.96  21.634   4.587    12.7
08/02/18 08:17:40 20.84  50.47 46.46  33.15 217.9  16.05  21.635   4.587    12.6
08/02/18 08:17:50 20.84  50.48 46.47  33.16 218.1  16.06  21.633   4.586    12.6
08/02/18 08:18:00 20.84  50.48 46.47  33.16 215.5  15.87  21.632   4.585    12.6
08/02/18 08:18:10 20.84  50.48 46.47  33.15 216.4  15.94  21.631   4.584    12.6
08/02/18 08:18:20 20.84  50.47 46.47  33.15 216.5  15.95  21.627   4.582    12.6
08/02/18 08:18:30 20.84  50.48 46.47  33.15 216.7  15.96  21.630   4.584    12.6
08/02/18 08:18:40 20.85  50.47 46.47  33.15 214.7  15.81  21.628   4.582    12.6
08/02/18 08:18:50 20.84  50.48 46.47  33.16 217.9  16.05  21.623   4.579    12.6
08/02/18 08:19:00 20.85  50.47 46.47  33.15 217.7  16.03  21.624   4.579    12.6
08/02/18 08:19:10 20.85  50.47 46.47  33.15 219.0  16.13  21.624   4.579    12.6
08/02/18 08:19:39 20.84  50.49 46.48  33.16 219.0  16.13  21.625   4.580    12.7
08/02/18 08:19:40 20.85  50.48 46.48  33.16 219.0  16.13  21.625   4.580    12.6
08/02/18 08:19:50 20.85  50.48 46.47  33.15 218.4  16.08  21.623   4.579    12.6
08/02/18 08:20:00 20.85  50.47 46.47  33.15 221.3  16.29  21.622   4.578    12.6
08/02/18 08:20:10 20.85  50.47 46.47  33.15 219.4  16.15  21.622   4.578    12.5
08/02/18 08:20:20 20.85  50.47 46.47  33.15 219.8  16.18  21.620   4.577    12.5
08/02/18 08:20:30 20.85  50.47 46.47  33.15 219.6  16.17  21.620   4.577    12.6
08/02/18 08:20:40 20.85  50.47 46.47  33.15 218.8  16.11  21.619   4.576    12.6
08/02/18 08:20:50 20.85  50.47 46.47  33.15 217.6  16.02  21.620   4.577    12.5
08/02/18 08:21:00 20.85  50.47 46.47  33.15 218.4  16.08  21.617   4.574    12.6
08/02/18 08:21:10 20.85  50.48 46.48  33.15 219.6  16.17  21.617   4.575    12.5
08/02/18 08:21:20 20.85  50.47 46.47  33.15 217.1  15.99  21.615   4.574    12.6
08/02/18 08:21:30 20.85  50.47 46.47  33.15 218.3  16.07  21.614   4.573    12.6
08/02/18 08:21:40 20.85  50.47 46.47  33.15 220.9  16.26  21.614   4.573    12.6
08/02/18 08:21:50 20.85  50.47 46.47  33.15 216.5  15.94  21.611   4.571    12.6
08/02/18 08:22:00 20.85  50.47 46.47  33.15 216.6  15.95  21.611   4.571    12.6
08/02/18 08:22:10 20.85  50.47 46.48  33.15 219.2  16.14  21.610   4.570    12.5
08/02/18 08:22:20 20.85  50.47 46.47  33.15 220.2  16.21  21.612   4.571    12.7
08/02/18 08:22:30 20.86  50.47 46.47  33.15 218.7  16.10  21.612   4.571    12.5
08/02/18 08:22:40 20.86  50.47 46.48  33.15 219.4  16.15  21.612   4.572    12.6
08/02/18 08:22:50 20.85  50.47 46.48  33.15 217.3  16.00  21.613   4.572    12.6
08/02/18 08:23:00 20.86  50.47 46.48  33.15 218.4  16.08  21.610   4.570    12.6
08/02/18 08:23:10 20.85  50.47 46.48  33.15 219.4  16.15  21.607   4.568    12.6
08/02/18 08:23:20 20.86  50.47 46.48  33.15 215.7  15.88  21.606   4.567    12.6
08/02/18 08:23:30 20.86  50.47 46.47  33.15 220.7  16.25  21.610   4.570    12.5
08/02/18 08:23:40 20.86  50.47 46.48  33.15 217.1  15.98  21.605   4.567    12.6
08/02/18 08:23:50 20.85  50.48 46.48  33.15 217.9  16.04  21.606   4.568    12.6
08/02/18 08:24:00 20.85  50.48 46.48  33.15 218.0  16.05  21.607   4.568    12.5
08/02/18 08:24:10 20.86  50.47 46.48  33.15 218.4  16.08  21.609   4.569    12.6
08/02/18 08:24:39 20.86  50.48 46.49  33.15 217.8  16.03  21.606   4.567    12.6
08/02/18 08:24:40 20.86  50.48 46.48  33.15 217.8  16.03  21.604   4.566    12.6
08/02/18 08:24:50 20.86  50.48 46.48  33.15 218.2  16.07  21.604   4.565    12.5
08/02/18 08:25:00 20.86  50.47 46.48  33.15 217.7  16.03  21.601   4.564    12.5
08/02/18 08:25:10 20.85  50.48 46.48  33.16 218.0  16.05  21.605   4.567    12.6
08/02/18 08:25:20 20.86  50.48 46.48  33.15 219.0  16.12  21.603   4.565    12.6
08/02/18 08:25:30 20.86  50.47 46.48  33.15 214.2  15.77  21.604   4.566    12.5
08/02/18 08:25:40 20.86  50.48 46.48  33.15 219.0  16.12  21.602   4.564    12.6
08/02/18 08:25:50 20.86  50.47 46.48  33.15 219.2  16.14  21.604   4.566    12.6
08/02/18 08:26:00 20.86  50.47 46.48  33.15 216.8  15.96  21.595   4.560    12.6
08/02/18 08:26:10 20.86  50.47 46.48  33.15 216.4  15.93  21.596   4.560    12.5
08/02/18 08:26:20 20.86  50.47 46.48  33.15 216.9  15.97  21.594   4.559    12.6
08/02/18 08:26:30 20.86  50.47 46.48  33.15 216.3  15.92  21.588   4.555    12.5
08/02/18 08:26:40 20.86  50.48 46.48  33.15 213.9  15.75  21.588   4.555    12.6
08/02/18 08:26:50 20.86  50.47 46.48  33.15 215.4  15.86  21.586   4.554    12.6
08/02/18 08:27:00 20.86  50.48 46.48  33.15 215.6  15.87  21.585   4.553    12.6
08/02/18 08:27:10 20.86  50.47 46.48  33.15 215.0  15.83  21.583   4.551    12.6
08/02/18 08:27:20 20.86  50.47 46.48  33.15 216.2  15.91  21.583   4.552    12.6
08/02/18 08:27:30 20.86  50.47 46.48  33.15 215.4  15.86  21.582   4.551    12.6
08/02/18 08:27:40 20.87  50.47 46.48  33.15 218.3  16.07  21.578   4.548    12.6
08/02/18 08:27:50 20.86  50.47 46.48  33.15 216.0  15.90  21.577   4.547    12.5
08/02/18 08:28:00 20.86  50.48 46.49  33.15 216.9  15.97  21.579   4.549    12.6
08/02/18 08:28:10 20.86  50.47 46.49  33.15 214.8  15.81  21.575   4.546    12.5
08/02/18 08:28:20 20.87  50.47 46.49  33.15 218.8  16.10  21.573   4.545    12.5
08/02/18 08:28:30 20.87  50.47 46.49  33.15 217.1  15.98  21.578   4.548    12.5
08/02/18 08:28:40 20.87  50.47 46.49  33.15 215.3  15.85  21.576   4.546    12.5
08/02/18 08:28:50 20.87  50.47 46.49  33.15 214.1  15.76  21.572   4.544    12.6
08/02/18 08:29:00 20.87  50.47 46.49  33.15 213.2  15.69  21.573   4.545    12.5
08/02/18 08:29:10 20.87  50.47 46.49  33.14 213.3  15.70  21.573   4.544    12.5
08/02/18 08:29:39 20.87  50.48 46.50  33.15 214.6  15.80  21.566   4.540    12.6
08/02/18 08:29:40 20.87  50.48 46.50  33.15 214.6  15.80  21.567   4.540    12.6
08/02/18 08:29:50 20.87  50.47 46.49  33.15 216.1  15.90  21.565   4.539    12.6
08/02/18 08:30:00 20.87  50.47 46.49  33.15 217.5  16.01  21.564   4.538    12.6
08/02/18 08:30:10 20.87  50.47 46.49  33.15 215.9  15.89  21.568   4.541    12.6
08/02/18 08:30:20 20.87  50.47 46.49  33.15 216.3  15.92  21.568   4.541    12.6
08/02/18 08:30:30 20.87  50.47 46.49  33.15 217.2  15.99  21.563   4.537    12.6
08/02/18 08:30:40 20.87  50.47 46.49  33.15 215.3  15.85  21.559   4.535    12.5
08/02/18 08:30:50 20.87  50.47 46.49  33.15 215.4  15.86  21.558   4.534    12.5
08/02/18 08:31:00 20.87  50.46 46.49  33.14 217.1  15.98  21.554   4.532    12.6
08/02/18 08:31:10 20.87  50.47 46.49  33.15 216.7  15.95  21.554   4.531    12.6
08/02/18 08:31:20 20.87  50.46 46.49  33.14 216.3  15.92  21.556   4.532    12.6
08/02/18 08:31:30 20.87  50.47 46.49  33.15 215.6  15.87  21.554   4.531    12.5
08/02/18 08:31:40 20.87  50.46 46.49  33.14 217.1  15.98  21.552   4.530    12.6
08/02/18 08:31:50 20.87  50.43 46.46  33.12 216.5  15.94  21.552   4.530    12.5
08/02/18 08:32:00 20.87  50.47 46.49  33.14 216.1  15.91  21.550   4.529    12.5
08/02/18 08:32:10 20.87  50.47 46.49  33.15 216.5  15.94  21.550   4.529    12.5
08/02/18 08:32:20 20.87  50.47 46.49  33.15 215.9  15.89  21.549   4.528    12.6
08/02/18 08:32:30 20.87  50.47 46.49  33.15 216.5  15.94  21.549   4.528    12.6
08/02/18 08:32:40 20.87  50.47 46.49  33.15 216.9  15.96  21.546   4.526    12.6
08/02/18 08:32:50 20.87  50.47 46.49  33.15 214.7  15.80  21.546   4.526    12.5
08/02/18 08:33:00 20.87  50.47 46.49  33.15 216.3  15.92  21.546   4.526    12.6
08/02/18 08:33:10 20.87  50.47 46.49  33.15 217.8  16.03  21.543   4.524    12.5
08/02/18 08:33:20 20.87  50.47 46.49  33.15 215.1  15.83  21.545   4.525    12.6
08/02/18 08:33:30 20.87  50.47 46.49  33.15 217.8  16.03  21.544   4.525    12.5
08/02/18 08:33:40 20.88  50.47 46.49  33.15 217.5  16.00  21.543   4.524    12.6
08/02/18 08:33:50 20.88  50.47 46.49  33.14 217.2  15.99  21.542   4.524    12.5
08/02/18 08:34:00 20.88  50.47 46.49  33.14 218.0  16.04  21.540   4.521    12.6
08/02/18 08:34:10 20.88  50.47 46.50  33.15 216.9  15.96  21.538   4.520    12.5
08/02/18 08:34:39 20.88  50.47 46.50  33.15 214.8  15.80  21.539   4.521    12.6
08/02/18 08:34:40 20.88  50.47 46.50  33.15 214.8  15.80  21.539   4.521    12.6
08/02/18 08:34:50 20.88  50.47 46.49  33.14 218.8  16.10  21.537   4.520    12.5
08/02/18 08:35:00 20.88  50.47 46.49  33.14 217.8  16.03  21.536   4.519    12.5
08/02/18 08:35:10 20.88  50.47 46.50  33.15 217.6  16.01  21.532   4.516    12.6
08/02/18 08:35:20 20.88  50.47 46.50  33.14 214.9  15.82  21.530   4.515    12.6
08/02/18 08:35:30 20.88  50.46 46.50  33.14 218.2  16.06  21.530   4.515    12.5
08/02/18 08:35:40 20.88  50.46 46.50  33.14 217.6  16.01  21.529   4.514    12.6
08/02/18 08:35:50 20.88  50.47 46.50  33.15 217.4  16.00  21.530   4.515    12.5
08/02/18 08:36:00 20.88  50.47 46.50  33.14 217.4  16.00  21.531   4.516    12.6
08/02/18 08:36:10 20.88  50.46 46.50  33.14 217.2  15.99  21.530   4.515    12.6
08/02/18 08:36:20 20.88  50.46 46.50  33.14 214.6  15.79  21.526   4.512    12.6
08/02/18 08:36:30 20.89  50.46 46.50  33.14 213.8  15.73  21.524   4.511    12.5
08/02/18 08:36:40 20.88  50.47 46.50  33.15 216.4  15.93  21.526   4.512    12.6
08/02/18 08:36:50 20.88  50.47 46.50  33.14 216.9  15.96  21.511   4.502    12.5
08/02/18 08:37:00 20.88  50.47 46.51  33.15 214.4  15.78  21.535   4.518    12.6
08/02/18 08:37:10 20.88  50.47 46.50  33.15 216.5  15.93  21.522   4.510    12.6
08/02/18 08:37:20 20.88  50.47 46.50  33.15 217.1  15.97  21.513   4.504    12.6
08/02/18 08:37:30 20.88  50.49 46.52  33.16 214.8  15.80  21.528   4.514    12.5
08/02/18 08:37:40 20.89  50.48 46.51  33.15 215.3  15.84  21.517   4.506    12.6
08/02/18 08:37:50 20.89  50.48 46.51  33.15 215.6  15.86  21.514   4.504    12.5
08/02/18 08:38:00 20.89  50.48 46.51  33.15 216.4  15.93  21.515   4.505    12.5
08/02/18 08:38:10 20.89  50.47 46.50  33.15 214.4  15.77  21.514   4.504    12.5
08/02/18 08:38:20 20.89  50.47 46.51  33.15 214.3  15.77  21.516   4.505    12.6
08/02/18 08:38:30 20.89  50.48 46.51  33.15 216.5  15.93  21.514   4.504    12.5
08/02/18 08:38:40 20.89  50.48 46.51  33.15 216.2  15.91  21.514   4.504    12.5
08/02/18 08:38:50 20.89  50.47 46.51  33.15 215.7  15.87  21.513   4.504    12.5
08/02/18 08:39:00 20.89  50.48 46.51  33.15 215.7  15.87  21.508   4.500    12.5
08/02/18 08:39:10 20.89  50.49 46.52  33.16 215.7  15.87  21.505   4.498    12.5
08/02/18 08:39:39 20.89  50.48 46.52  33.16 213.8  15.73  21.506   4.498    12.5
08/02/18 08:39:40 20.89  50.48 46.52  33.15 213.8  15.73  21.504   4.497    12.5
08/02/18 08:39:50 20.89  50.48 46.52  33.15 215.9  15.89  21.505   4.498    12.6
08/02/18 08:40:00 20.89  50.47 46.51  33.15 216.5  15.93  21.504   4.497    12.5
08/02/18 08:40:10 20.89  50.48 46.51  33.15 217.4  16.00  21.499   4.493    12.5
08/02/18 08:40:20 20.89  50.48 46.51  33.15 215.9  15.88  21.497   4.492    12.5
08/02/18 08:40:30 20.89  50.47 46.51  33.15 214.8  15.80  21.496   4.492    12.5
08/02/18 08:40:40 20.89  50.49 46.53  33.16 217.4  16.00  21.494   4.490    12.5
08/02/18 08:40:50 20.89  50.48 46.52  33.16 215.0  15.82  21.493   4.490    12.5
08/02/18 08:41:00 20.89  50.48 46.52  33.15 215.4  15.85  21.492   4.489    12.6
08/02/18 08:41:10 20.89  50.49 46.52  33.16 216.9  15.96  21.493   4.489    12.6
08/02/18 08:41:20 20.89  50.47 46.51  33.15 215.5  15.85  21.493   4.489    12.6
08/02/18 08:41:30 20.90  50.47 46.52  33.15 217.9  16.03  21.489   4.487    12.5
08/02/18 08:41:40 20.89  50.48 46.52  33.16 218.4  16.06  21.488   4.486    12.6
08/02/18 08:41:50 20.90  50.47 46.51  33.15 215.3  15.84  21.486   4.484    12.5
08/02/18 08:42:00 20.90  50.47 46.52  33.15 216.8  15.95  21.484   4.483    12.5
08/02/18 08:42:10 20.89  50.48 46.52  33.15 215.3  15.84  21.485   4.484    12.6
08/02/18 08:42:20 20.89  50.47 46.52  33.15 212.8  15.66  21.487   4.485    12.5
08/02/18 08:42:30 20.90  50.49 46.53  33.16 214.4  15.77  21.482   4.482    12.5
08/02/18 08:42:40 20.90  50.49 46.53  33.16 214.5  15.78  21.482   4.482    12.6
08/02/18 08:42:50 20.89  50.48 46.52  33.15 215.9  15.88  21.481   4.482    12.5
08/02/18 08:43:00 20.89  50.49 46.53  33.16 215.9  15.88  21.479   4.480    12.5
08/02/18 08:43:10 20.90  50.48 46.53  33.16 212.3  15.62  21.477   4.478    12.5
08/02/18 08:43:20 20.89  50.49 46.53  33.16 212.9  15.66  21.476   4.478    12.6
08/02/18 08:43:30 20.90  50.47 46.51  33.15 216.1  15.90  21.474   4.476    12.5
08/02/18 08:43:40 20.89  50.47 46.51  33.15 213.1  15.68  21.475   4.477    12.5
08/02/18 08:43:50 20.90  50.47 46.51  33.15 216.6  15.94  21.477   4.479    12.5
08/02/18 08:44:00 20.90  50.47 46.52  33.15 213.9  15.74  21.472   4.475    12.5
08/02/18 08:44:10 20.89  50.48 46.52  33.16 215.2  15.83  21.469   4.473    12.6
08/02/18 08:44:39 20.89  50.48 46.52  33.15 215.9  15.88  21.468   4.472    12.5
08/02/18 08:44:40 20.89  50.49 46.52  33.16 215.9  15.88  21.468   4.472    12.6
08/02/18 08:44:50 20.89  50.48 46.51  33.15 212.5  15.64  21.468   4.472    12.5
08/02/18 08:45:00 20.89  50.46 46.51  33.14 214.8  15.80  21.466   4.471    12.5
08/02/18 08:45:10 20.89  50.47 46.51  33.15 217.2  15.98  21.466   4.471    12.5
08/02/18 08:45:20 20.89  50.47 46.51  33.15 216.4  15.92  21.468   4.472    12.6
08/02/18 08:45:30 20.89  50.47 46.50  33.14 215.3  15.84  21.469   4.473    12.5
08/02/18 08:45:40 20.89  50.48 46.51  33.15 214.9  15.81  21.465   4.470    12.5
08/02/18 08:45:50 20.88  50.48 46.52  33.16 214.7  15.80  21.461   4.467    12.6
08/02/18 08:46:00 20.89  50.48 46.51  33.15 217.8  16.02  21.460   4.467    12.4
08/02/18 08:46:10 20.89  50.47 46.51  33.15 218.0  16.04  21.460   4.467    12.5
08/02/18 08:46:20 20.88  50.48 46.51  33.16 215.0  15.82  21.458   4.465    12.5
08/02/18 08:46:30 20.89  50.48 46.52  33.16 213.5  15.71  21.457   4.464    12.5
08/02/18 08:46:40 20.89  50.48 46.51  33.15 213.5  15.71  21.457   4.465    12.6
08/02/18 08:46:50 20.89  50.47 46.51  33.15 215.3  15.84  21.457   4.465    12.5
08/02/18 08:47:00 20.89  50.47 46.50  33.15 218.4  16.07  21.458   4.465    12.5
08/02/18 08:47:10 20.89  50.47 46.51  33.15 215.1  15.83  21.458   4.465    12.5
08/02/18 08:47:20 20.88  50.47 46.50  33.15 214.4  15.78  21.456   4.464    12.6
08/02/18 08:47:30 20.89  50.47 46.50  33.15 217.2  15.98  21.452   4.461    12.5
08/02/18 08:47:40 20.89  50.47 46.50  33.15 216.6  15.94  21.452   4.461    12.5
08/02/18 08:47:50 20.89  50.47 46.50  33.14 213.8  15.73  21.452   4.461    12.5
08/02/18 08:48:00 20.89  50.46 46.50  33.14 215.9  15.88  21.451   4.461    12.5
08/02/18 08:48:10 20.89  50.46 46.50  33.14 216.5  15.93  21.450   4.460    12.5
08/02/18 08:48:20 20.89  50.46 46.50  33.14 214.6  15.79  21.450   4.460    12.5
08/02/18 08:48:30 20.88  50.47 46.50  33.14 214.0  15.75  21.449   4.459    12.5
08/02/18 08:48:40 20.89  50.47 46.50  33.15 214.2  15.76  21.448   4.458    12.6
08/02/18 08:48:50 20.89  50.47 46.50  33.14 216.3  15.92  21.448   4.458    12.6
08/02/18 08:49:00 20.88  50.46 46.50  33.14 214.6  15.79  21.447   4.458    12.5
08/02/18 08:49:10 20.88  50.46 46.50  33.14 217.3  15.99  21.445   4.456    12.5
08/02/18 08:49:39 20.89  50.46 46.50  33.14 211.9  15.59  21.438   4.452    12.6
08/02/18 08:49:40 20.88  50.46 46.50  33.14 211.9  15.59  21.438   4.451    12.6
08/02/18 08:49:50 20.88  50.46 46.49  33.14 215.1  15.83  21.439   4.453    12.5
08/02/18 08:50:00 20.89  50.46 46.49  33.14 216.8  15.96  21.441   4.454    12.6
08/02/18 08:50:10 20.88  50.46 46.49  33.14 215.7  15.87  21.439   4.453    12.5
08/02/18 08:50:20 20.88  50.46 46.49  33.14 214.6  15.79  21.438   4.451    12.5
08/02/18 08:50:30 20.88  50.46 46.49  33.14 215.7  15.87  21.435   4.450    12.5
08/02/18 08:50:40 20.88  50.46 46.49  33.14 212.8  15.66  21.435   4.449    12.5
08/02/18 08:50:50 20.89  50.45 46.49  33.13 216.3  15.92  21.433   4.448    12.5
08/02/18 08:51:00 20.88  50.45 46.49  33.14 212.3  15.63  21.430   4.446    12.5
08/02/18 08:51:10 20.88  50.45 46.49  33.13 215.7  15.88  21.427   4.444    12.5
08/02/18 08:51:20 20.88  50.46 46.49  33.14 214.4  15.78  21.429   4.446    12.5
08/02/18 08:51:30 20.88  50.46 46.49  33.14 215.5  15.86  21.427   4.444    12.5
08/02/18 08:51:40 20.88  50.46 46.49  33.14 214.7  15.80  21.429   4.445    12.5
08/02/18 08:51:50 20.88  50.46 46.49  33.14 214.8  15.81  21.429   4.445    12.5
08/02/18 08:52:00 20.88  50.46 46.49  33.14 214.8  15.81  21.426   4.443    12.5
08/02/18 08:52:10 20.88  50.46 46.49  33.14 214.0  15.75  21.423   4.441    12.5
08/02/18 08:52:20 20.88  50.46 46.49  33.14 214.0  15.75  21.425   4.443    12.5
08/02/18 08:52:30 20.88  50.46 46.49  33.14 213.5  15.71  21.420   4.439    12.5
08/02/18 08:52:40 20.88  50.46 46.49  33.14 215.9  15.89  21.418   4.438    12.6
08/02/18 08:52:50 20.88  50.46 46.49  33.14 212.6  15.64  21.417   4.437    12.4
08/02/18 08:53:00 20.88  50.45 46.49  33.14 216.3  15.92  21.417   4.437    12.5
08/02/18 08:53:10 20.88  50.46 46.49  33.14 215.2  15.84  21.416   4.436    12.5
08/02/18 08:53:20 20.88  50.46 46.49  33.14 212.7  15.65  21.416   4.436    12.6
08/02/18 08:53:30 20.89  50.45 46.49  33.13 215.2  15.83  21.414   4.435    12.5
08/02/18 08:53:40 20.88  50.46 46.49  33.14 217.4  16.00  21.412   4.433    12.6
08/02/18 08:53:50 20.88  50.46 46.49  33.14 213.7  15.72  21.410   4.432    12.5
08/02/18 08:54:00 20.88  50.46 46.49  33.14 214.1  15.75  21.407   4.431    12.5
08/02/18 08:54:10 20.88  50.46 46.49  33.14 214.8  15.81  21.404   4.428    12.5
08/02/18 08:54:39 20.88  50.47 46.50  33.15 215.4  15.85  21.403   4.428    12.5
08/02/18 08:54:40 20.88  50.46 46.49  33.14 215.4  15.85  21.403   4.427    12.5
08/02/18 08:54:50 20.88  50.46 46.49  33.14 217.0  15.97  21.401   4.426    12.5
08/02/18 08:55:00 20.88  50.46 46.49  33.14 216.1  15.90  21.400   4.426    12.5
08/02/18 08:55:10 20.88  50.45 46.48  33.13 215.3  15.85  21.400   4.426    12.5
08/02/18 08:55:20 20.88  50.45 46.48  33.13 213.9  15.74  21.398   4.424    12.5
08/02/18 08:55:30 20.88  50.45 46.48  33.13 213.2  15.69  21.394   4.421    12.5
08/02/18 08:55:40 20.88  50.45 46.48  33.13 213.6  15.72  21.393   4.421    12.6
08/02/18 08:55:50 20.88  50.45 46.48  33.14 213.5  15.71  21.392   4.420    12.5
08/02/18 08:56:00 20.88  50.45 46.48  33.13 214.6  15.79  21.395   4.422    12.6
08/02/18 08:56:10 20.88  50.45 46.48  33.13 216.5  15.93  21.390   4.419    12.5
08/02/18 08:56:20 20.87  50.45 46.47  33.13 215.9  15.89  21.387   4.416    12.5
08/02/18 08:56:30 20.87  50.45 46.48  33.14 214.1  15.76  21.383   4.414    12.5
08/02/18 08:56:40 20.87  50.46 46.48  33.14 216.7  15.95  21.386   4.416    12.5
08/02/18 08:56:50 20.87  50.45 46.48  33.14 215.4  15.85  21.384   4.414    12.5
08/02/18 08:57:00 20.88  50.45 46.47  33.13 213.1  15.68  21.383   4.414    12.5
08/02/18 08:57:10 20.88  50.45 46.48  33.13 213.8  15.74  21.381   4.413    12.5
08/02/18 08:57:20 20.88  50.45 46.48  33.13 213.1  15.68  21.383   4.414    12.5
08/02/18 08:57:30 20.87  50.45 46.48  33.13 217.1  15.98  21.382   4.413    12.5
08/02/18 08:57:40 20.87  50.45 46.48  33.14 216.9  15.96  21.380   4.412    12.5
08/02/18 08:57:50 20.87  50.45 46.47  33.14 214.4  15.78  21.379   4.411    12.5
08/02/18 08:58:00 20.87  50.45 46.47  33.13 214.6  15.80  21.378   4.410    12.5
08/02/18 08:58:10 20.87  50.46 46.47  33.14 212.7  15.66  21.375   4.408    12.5
08/02/18 08:58:20 20.87  50.45 46.47  33.13 216.7  15.95  21.370   4.405    12.5
08/02/18 08:58:30 20.86  50.46 46.47  33.14 217.3  15.99  21.368   4.404    12.5
08/02/18 08:58:40 20.87  50.45 46.46  33.13 216.5  15.94  21.367   4.402    12.5
08/02/18 08:58:50 20.87  50.45 46.46  33.13 212.9  15.67  21.367   4.403    12.4
08/02/18 08:59:00 20.86  50.46 46.47  33.14 217.3  16.00  21.365   4.402    12.5
08/02/18 08:59:10 20.86  50.45 46.46  33.14 217.4  16.00  21.365   4.402    12.5
08/02/18 08:59:39 20.86  50.45 46.46  33.13 214.0  15.76  21.365   4.401    12.6
08/02/18 08:59:40 20.86  50.45 46.46  33.13 214.0  15.76  21.364   4.401    12.5
08/02/18 08:59:50 20.86  50.45 46.46  33.13 213.7  15.73  21.361   4.399    12.4
08/02/18 09:00:00 20.86  50.45 46.45  33.13 213.3  15.70  21.360   4.398    12.5
08/02/18 09:00:10 20.85  50.45 46.45  33.13 216.3  15.93  21.360   4.398    12.5
08/02/18 09:00:20 20.85  50.45 46.45  33.14 216.8  15.97  21.358   4.396    12.5
08/02/18 09:00:30 20.84  50.46 46.45  33.14 214.1  15.77  21.354   4.394    12.5
08/02/18 09:00:40 20.85  50.45 46.45  33.13 216.0  15.91  21.354   4.393    12.5
08/02/18 09:00:50 20.85  50.45 46.45  33.13 213.7  15.74  21.352   4.393    12.5
08/02/18 09:01:00 20.84  50.45 46.45  33.14 212.9  15.68  21.350   4.391    12.5
08/02/18 09:01:10 20.84  50.45 46.45  33.14 217.1  15.99  21.351   4.392    12.4
08/02/18 09:01:20 20.84  50.46 46.45  33.14 214.1  15.77  21.352   4.392    12.6
08/02/18 09:01:30 20.84  50.45 46.44  33.13 214.3  15.78  21.347   4.389    12.5
08/02/18 09:01:40 20.84  50.46 46.45  33.14 213.8  15.74  21.344   4.387    12.5
08/02/18 09:01:50 20.83  50.46 46.45  33.14 215.6  15.88  21.343   4.386    12.5
08/02/18 09:02:00 20.84  50.46 46.45  33.14 212.8  15.67  21.342   4.386    12.5
08/02/18 09:02:10 20.84  50.46 46.44  33.14 215.2  15.85  21.341   4.385    12.5
08/02/18 09:02:20 20.83  50.46 46.44  33.14 214.5  15.80  21.343   4.386    12.5
08/02/18 09:02:30 20.83  50.46 46.44  33.14 215.2  15.85  21.343   4.386    12.5
08/02/18 09:02:40 20.84  50.45 46.44  33.14 214.5  15.80  21.336   4.381    12.5
08/02/18 09:02:50 20.83  50.46 46.45  33.14 213.9  15.76  21.339   4.383    12.5
08/02/18 09:03:00 20.83  50.46 46.44  33.14 216.4  15.94  21.338   4.383    12.5
08/02/18 09:03:10 20.83  50.46 46.45  33.14 216.4  15.94  21.331   4.378    12.5
08/02/18 09:03:20 20.84  50.45 46.44  33.14 215.4  15.87  21.330   4.377    12.6
08/02/18 09:03:30 20.84  50.45 46.44  33.14 215.3  15.85  21.331   4.378    12.5
08/02/18 09:03:40 20.83  50.46 46.45  33.14 214.3  15.79  21.330   4.377    12.5
08/02/18 09:03:50 20.83  50.46 46.45  33.14 215.3  15.85  21.328   4.375    12.5
08/02/18 09:04:00 20.83  50.46 46.45  33.14 213.2  15.71  21.326   4.374    12.5
08/02/18 09:04:10 20.84  50.46 46.45  33.14 214.8  15.82  21.324   4.373    12.5
08/02/18 09:04:39 20.84  50.46 46.45  33.14 214.8  15.82  21.322   4.372    12.5
08/02/18 09:04:40 20.84  50.46 46.45  33.14 214.8  15.82  21.322   4.371    12.5
08/02/18 09:04:50 20.84  50.46 46.45  33.14 217.2  15.99  21.319   4.370    12.5
08/02/18 09:05:00 20.84  50.46 46.44  33.14 215.4  15.87  21.315   4.367    12.5
08/02/18 09:05:10 20.84  50.45 46.44  33.14 214.1  15.77  21.317   4.368    12.5
08/02/18 09:05:20 20.84  50.45 46.44  33.14 213.6  15.73  21.319   4.370    12.5
08/02/18 09:05:30 20.83  50.46 46.44  33.14 216.3  15.93  21.317   4.369    12.5
08/02/18 09:05:40 20.83  50.46 46.44  33.14 214.9  15.83  21.314   4.367    12.5
08/02/18 09:05:50 20.83  50.46 46.44  33.14 217.0  15.98  21.312   4.365    12.4
08/02/18 09:06:00 20.83  50.46 46.44  33.14 216.4  15.94  21.311   4.364    12.5
08/02/18 09:06:10 20.83  50.46 46.44  33.14 216.6  15.95  21.310   4.363    12.5
08/02/18 09:06:20 20.84  50.45 46.44  33.13 218.1  16.06  21.311   4.364    12.5
08/02/18 09:06:30 20.84  50.45 46.44  33.13 215.9  15.90  21.308   4.362    12.5
08/02/18 09:06:40 20.84  50.45 46.44  33.14 215.4  15.87  21.307   4.361    12.5
08/02/18 09:06:50 20.84  50.45 46.44  33.14 216.3  15.93  21.310   4.363    12.4
08/02/18 09:07:00 20.83  50.46 46.44  33.14 214.8  15.82  21.311   4.364    12.4
08/02/18 09:07:10 20.84  50.46 46.44  33.14 214.9  15.83  21.307   4.362    12.5
08/02/18 09:07:20 20.83  50.46 46.44  33.14 216.4  15.94  21.301   4.357    12.5
08/02/18 09:07:30 20.83  50.46 46.44  33.14 214.7  15.82  21.299   4.356    12.5
08/02/18 09:07:40 20.83  50.46 46.44  33.14 215.8  15.90  21.299   4.356    12.5
08/02/18 09:07:50 20.83  50.46 46.44  33.14 215.2  15.85  21.296   4.354    12.5
08/02/18 09:08:00 20.83  50.46 46.44  33.14 213.2  15.71  21.296   4.354    12.5
08/02/18 09:08:10 20.83  50.46 46.44  33.14 216.6  15.96  21.295   4.353    12.4
08/02/18 09:08:20 20.83  50.45 46.44  33.14 212.9  15.68  21.293   4.352    12.5
08/02/18 09:08:30 20.83  50.46 46.44  33.14 217.0  15.99  21.291   4.350    12.5
08/02/18 09:08:40 20.83  50.45 46.43  33.13 215.7  15.89  21.291   4.351    12.5
08/02/18 09:08:50 20.83  50.45 46.43  33.14 217.4  16.01  21.288   4.349    12.4
08/02/18 09:09:00 20.83  50.46 46.43  33.14 215.0  15.84  21.288   4.348    12.5
08/02/18 09:09:10 20.83  50.45 46.43  33.13 216.8  15.97  21.288   4.348    12.4
08/02/18 09:09:39 20.83  50.46 46.43  33.14 216.7  15.96  21.281   4.343    12.5
08/02/18 09:09:40 20.83  50.45 46.43  33.14 216.7  15.96  21.280   4.343    12.5
08/02/18 09:09:50 20.83  50.45 46.43  33.13 216.4  15.94  21.277   4.341    12.5
08/02/18 09:10:00 20.83  50.45 46.43  33.13 214.1  15.77  21.278   4.341    12.5
08/02/18 09:10:10 20.83  50.45 46.43  33.13 211.1  15.55  21.277   4.341    12.5
08/02/18 09:10:20 20.83  50.45 46.43  33.13 213.4  15.72  21.274   4.339    12.5
08/02/18 09:10:30 20.83  50.45 46.43  33.13 212.0  15.62  21.274   4.339    12.5
08/02/18 09:10:40 20.83  50.45 46.43  33.13 215.1  15.84  21.271   4.337    12.5
08/02/18 09:10:50 20.83  50.45 46.43  33.13 216.0  15.91  21.270   4.336    12.5
08/02/18 09:11:00 20.83  50.45 46.43  33.13 216.7  15.96  21.269   4.335    12.5
08/02/18 09:11:10 20.83  50.46 46.44  33.14 214.4  15.79  21.271   4.337    12.5
08/02/18 09:11:20 20.83  50.46 46.44  33.14 216.0  15.91  21.271   4.336    12.5
08/02/18 09:11:30 20.83  50.45 46.43  33.13 214.5  15.80  21.267   4.333    12.5
08/02/18 09:11:40 20.83  50.45 46.43  33.13 217.4  16.01  21.264   4.332    12.5
08/02/18 09:11:50 20.83  50.45 46.43  33.13 212.5  15.65  21.263   4.331    12.5
08/02/18 09:12:00 20.83  50.45 46.43  33.13 214.0  15.76  21.261   4.330    12.5
08/02/18 09:12:10 20.83  50.45 46.44  33.14 214.9  15.83  21.258   4.327    12.5
08/02/18 09:12:20 20.82  50.46 46.44  33.14 213.8  15.75  21.259   4.328    12.5
08/02/18 09:12:30 20.83  50.46 46.44  33.14 216.9  15.98  21.257   4.327    12.5
08/02/18 09:12:40 20.83  50.45 46.43  33.14 216.7  15.96  21.255   4.326    12.5
08/02/18 09:12:50 20.83  50.45 46.44  33.14 214.9  15.83  21.252   4.324    12.5
08/02/18 09:13:00 20.83  50.45 46.43  33.13 218.1  16.06  21.251   4.323    12.4
08/02/18 09:13:10 20.83  50.45 46.43  33.14 214.7  15.81  21.251   4.323    12.5
08/02/18 09:13:20 20.83  50.46 46.44  33.14 216.8  15.97  21.253   4.325    12.6
08/02/18 09:13:30 20.83  50.45 46.44  33.14 216.2  15.93  21.252   4.324    12.5
08/02/18 09:13:40 20.83  50.45 46.44  33.14 214.9  15.83  21.250   4.322    12.5
08/02/18 09:13:50 20.83  50.45 46.44  33.14 212.8  15.68  21.247   4.320    12.4
08/02/18 09:14:00 20.84  50.45 46.43  33.13 214.8  15.82  21.244   4.318    12.5
08/02/18 09:14:10 20.83  50.45 46.44  33.14 213.6  15.73  21.243   4.317    12.4
08/02/18 09:14:39 20.83  50.45 46.44  33.14 214.0  15.76  21.243   4.317    12.6
08/02/18 09:14:40 20.83  50.45 46.44  33.13 214.0  15.76  21.242   4.317    12.5
08/02/18 09:14:50 20.83  50.45 46.43  33.13 215.5  15.87  21.240   4.316    12.5
08/02/18 09:15:00 20.83  50.45 46.43  33.13 216.2  15.93  21.237   4.314    12.5
08/02/18 09:15:10 20.83  50.45 46.43  33.13 215.3  15.86  21.237   4.313    12.5
08/02/18 09:15:20 20.83  50.45 46.43  33.13 215.8  15.90  21.238   4.314    12.5
08/02/18 09:15:30 20.83  50.45 46.43  33.13 215.7  15.89  21.238   4.314    12.4
08/02/18 09:15:40 20.83  50.45 46.43  33.13 215.1  15.84  21.235   4.312    12.5
08/02/18 09:15:50 20.83  50.45 46.43  33.13 214.4  15.79  21.235   4.312    12.4
08/02/18 09:16:00 20.83  50.45 46.44  33.13 214.2  15.77  21.234   4.311    12.4
08/02/18 09:16:10 20.84  50.44 46.43  33.13 213.5  15.73  21.232   4.310    12.5
08/02/18 09:16:20 20.84  50.44 46.44  33.13 212.8  15.67  21.233   4.311    12.5
08/02/18 09:16:30 20.84  50.45 46.44  33.14 215.3  15.86  21.235   4.312    12.4
08/02/18 09:16:40 20.84  50.45 46.44  33.13 216.8  15.97  21.235   4.312    12.5
08/02/18 09:16:50 20.85  50.44 46.44  33.13 214.7  15.81  21.228   4.307    12.4
08/02/18 09:17:00 20.85  50.44 46.44  33.13 216.0  15.91  21.227   4.306    12.5
08/02/18 09:17:10 20.85  50.45 46.45  33.13 213.6  15.73  21.223   4.304    12.5
08/02/18 09:17:20 20.85  50.44 46.44  33.12 212.5  15.65  21.217   4.299    12.4
08/02/18 09:17:30 20.85  50.44 46.44  33.12 216.2  15.92  21.216   4.299    12.4
08/02/18 09:17:40 20.85  50.44 46.45  33.13 217.1  15.99  21.216   4.299    12.5
08/02/18 09:17:50 20.85  50.45 46.45  33.13 216.0  15.90  21.212   4.296    12.4
08/02/18 09:18:00 20.85  50.44 46.45  33.13 215.2  15.85  21.211   4.295    12.5
08/02/18 09:18:10 20.85  50.44 46.45  33.13 215.2  15.85  21.208   4.293    12.5
08/02/18 09:18:20 20.85  50.45 46.45  33.13 216.2  15.92  21.207   4.292    12.5
08/02/18 09:18:30 20.85  50.45 46.45  33.13 214.8  15.82  21.205   4.291    12.5
08/02/18 09:18:40 20.86  50.44 46.45  33.12 212.7  15.66  21.204   4.291    12.5
08/02/18 09:18:50 20.85  50.45 46.45  33.13 215.3  15.85  21.203   4.290    12.5
08/02/18 09:19:00 20.85  50.44 46.45  33.13 214.5  15.79  21.204   4.290    12.5
08/02/18 09:19:10 20.85  50.44 46.45  33.13 213.9  15.75  21.204   4.290    12.4
08/02/18 09:19:39 20.85  50.44 46.45  33.13 214.9  15.82  21.198   4.286    12.5
08/02/18 09:19:40 20.85  50.44 46.45  33.13 214.9  15.82  21.198   4.286    12.5
08/02/18 09:19:50 20.85  50.45 46.45  33.13 215.7  15.88  21.194   4.284    12.4
08/02/18 09:20:00 20.85  50.45 46.45  33.13 213.9  15.75  21.191   4.282    12.5
08/02/18 09:20:10 20.85  50.44 46.45  33.12 215.4  15.86  21.188   4.280    12.5
08/02/18 09:20:20 20.85  50.44 46.45  33.13 213.4  15.71  21.187   4.279    12.5
08/02/18 09:20:30 20.86  50.44 46.45  33.13 216.8  15.96  21.185   4.278    12.5
08/02/18 09:20:40 20.85  50.44 46.45  33.13 215.1  15.83  21.183   4.276    12.5
08/02/18 09:20:50 20.85  50.44 46.45  33.13 215.6  15.87  21.182   4.276    12.5
08/02/18 09:21:00 20.85  50.44 46.45  33.13 216.2  15.92  21.181   4.275    12.5
08/02/18 09:21:10 20.85  50.45 46.45  33.13 212.2  15.62  21.178   4.273    12.5
08/02/18 09:21:20 20.85  50.44 46.45  33.13 215.6  15.88  21.176   4.271    12.5
08/02/18 09:21:30 20.85  50.44 46.45  33.13 218.5  16.08  21.175   4.271    12.4
08/02/18 09:21:40 20.86  50.44 46.45  33.13 214.6  15.80  21.173   4.270    12.5
08/02/18 09:21:50 20.86  50.44 46.45  33.13 216.1  15.91  21.169   4.267    12.4
08/02/18 09:22:00 20.86  50.44 46.45  33.13 217.0  15.97  21.168   4.266    12.4
08/02/18 09:22:10 20.85  50.45 46.45  33.13 212.7  15.66  21.167   4.265    12.4
08/02/18 09:22:20 20.85  50.45 46.45  33.13 215.4  15.86  21.165   4.263    12.5
08/02/18 09:22:30 20.85  50.45 46.45  33.13 215.2  15.85  21.162   4.262    12.5
08/02/18 09:22:40 20.85  50.44 46.45  33.13 213.7  15.74  21.161   4.261    12.5
08/02/18 09:22:50 20.86  50.44 46.45  33.13 212.9  15.68  21.161   4.261    12.5
08/02/18 09:23:00 20.86  50.44 46.45  33.12 218.1  16.06  21.159   4.260    12.4
08/02/18 09:23:10 20.86  50.44 46.45  33.13 216.9  15.97  21.158   4.259    12.5
08/02/18 09:23:20 20.86  50.44 46.45  33.13 215.2  15.85  21.156   4.258    12.5
08/02/18 09:23:30 20.85  50.44 46.45  33.13 213.0  15.68  21.154   4.256    12.4
08/02/18 09:23:40 20.85  50.44 46.45  33.13 216.0  15.90  21.154   4.256    12.5
08/02/18 09:23:50 20.86  50.44 46.45  33.13 214.9  15.82  21.152   4.255    12.5
08/02/18 09:24:00 20.86  50.44 46.45  33.13 214.3  15.78  21.150   4.253    12.4
08/02/18 09:24:10 20.85  50.45 46.45  33.13 217.1  15.99  21.145   4.250    12.4
08/02/18 09:24:39 20.86  50.45 46.46  33.13 212.2  15.62  21.143   4.249    12.5
08/02/18 09:24:40 20.86  50.45 46.46  33.13 212.2  15.62  21.143   4.248    12.5
08/02/18 09:24:50 20.86  50.44 46.46  33.13 217.5  16.01  21.138   4.245    12.4
08/02/18 09:25:00 20.86  50.45 46.46  33.13 213.1  15.69  21.137   4.244    12.4
08/02/18 09:25:10 20.86  50.44 46.46  33.13 214.7  15.80  21.133   4.242    12.5
08/02/18 09:25:20 20.86  50.45 46.46  33.13 214.5  15.79  21.132   4.241    12.5
08/02/18 09:25:30 20.87  50.45 46.46  33.13 216.0  15.90  21.131   4.241    12.4
08/02/18 09:25:40 20.86  50.45 46.46  33.13 215.6  15.87  21.130   4.240    12.5
08/02/18 09:25:50 20.86  50.45 46.46  33.13 214.2  15.77  21.128   4.238    12.4
08/02/18 09:26:00 20.86  50.45 46.46  33.13 216.7  15.96  21.130   4.240    12.5
08/02/18 09:26:10 20.86  50.45 46.46  33.13 216.6  15.94  21.130   4.240    12.5
08/02/18 09:26:20 20.87  50.44 46.46  33.13 215.3  15.85  21.128   4.238    12.5
08/02/18 09:26:30 20.87  50.45 46.46  33.13 212.1  15.62  21.122   4.234    12.4
08/02/18 09:26:40 20.86  50.45 46.46  33.13 213.2  15.70  21.119   4.232    12.4
08/02/18 09:26:50 20.86  50.44 46.46  33.13 215.6  15.87  21.122   4.234    12.4
08/02/18 09:27:00 20.87  50.44 46.46  33.13 215.8  15.88  21.119   4.232    12.5
08/02/18 09:27:10 20.87  50.44 46.46  33.13 216.3  15.92  21.118   4.231    12.4
08/02/18 09:27:20 20.87  50.45 46.46  33.13 215.8  15.89  21.117   4.231    12.5
08/02/18 09:27:30 20.87  50.44 46.46  33.13 215.7  15.88  21.112   4.228    12.4
08/02/18 09:27:40 20.86  50.45 46.46  33.13 212.0  15.61  21.115   4.229    12.5
08/02/18 09:27:50 20.86  50.45 46.46  33.13 213.7  15.73  21.113   4.228    12.5
08/02/18 09:28:00 20.86  50.45 46.46  33.13 215.2  15.84  21.110   4.226    12.4
08/02/18 09:28:10 20.86  50.45 46.46  33.13 216.3  15.93  21.106   4.223    12.4
08/02/18 09:28:20 20.86  50.45 46.46  33.13 214.5  15.79  21.102   4.220    12.5
08/02/18 09:28:30 20.87  50.44 46.46  33.13 214.3  15.78  21.104   4.222    12.4
08/02/18 09:28:40 20.87  50.44 46.46  33.12 217.5  16.01  21.103   4.221    12.5
08/02/18 09:28:50 20.87  50.44 46.47  33.13 216.1  15.91  21.101   4.219    12.4
08/02/18 09:29:00 20.87  50.45 46.47  33.13 213.6  15.72  21.098   4.217    12.5
08/02/18 09:29:10 20.87  50.45 46.47  33.13 213.7  15.73  21.099   4.218    12.5
08/02/18 09:29:39 20.87  50.45 46.47  33.13 214.6  15.80  21.094   4.215    12.5
08/02/18 09:29:40 20.87  50.45 46.47  33.13 214.6  15.80  21.094   4.215    12.5
08/02/18 09:29:50 20.87  50.45 46.47  33.13 213.1  15.69  21.090   4.212    12.5
08/02/18 09:30:00 20.87  50.45 46.47  33.13 211.5  15.57  21.085   4.209    12.4
08/02/18 09:30:10 20.88  50.44 46.47  33.13 216.9  15.96  21.083   4.207    12.4
08/02/18 09:30:20 20.88  50.44 46.47  33.12 215.9  15.89  21.082   4.206    12.5
08/02/18 09:30:30 20.88  50.44 46.47  33.13 212.7  15.66  21.081   4.206    12.4
08/02/18 09:30:40 20.88  50.44 46.47  33.13 217.7  16.02  21.080   4.205    12.5
08/02/18 09:30:50 20.88  50.45 46.47  33.13 215.7  15.88  21.079   4.204    12.5
08/02/18 09:31:00 20.88  50.45 46.48  33.13 214.8  15.81  21.078   4.203    12.5
08/02/18 09:31:10 20.87  50.45 46.47  33.13 215.0  15.83  21.074   4.201    12.4
08/02/18 09:31:20 20.87  50.45 46.47  33.13 215.6  15.87  21.073   4.200    12.5
08/02/18 09:31:30 20.88  50.45 46.48  33.13 215.0  15.82  21.074   4.201    12.4
08/02/18 09:31:40 20.88  50.45 46.48  33.13 215.8  15.88  21.073   4.201    12.4
08/02/18 09:31:50 20.88  50.44 46.48  33.13 216.7  15.95  21.070   4.199    12.5
08/02/18 09:32:00 20.88  50.44 46.48  33.13 215.6  15.87  21.066   4.195    12.4
08/02/18 09:32:10 20.88  50.45 46.48  33.13 215.5  15.86  21.064   4.194    12.4
08/02/18 09:32:20 20.88  50.45 46.48  33.13 216.5  15.94  21.062   4.193    12.5
08/02/18 09:32:30 20.88  50.45 46.48  33.13 214.5  15.78  21.061   4.192    12.5
08/02/18 09:32:40 20.89  50.44 46.48  33.13 215.4  15.85  21.060   4.191    12.5
08/02/18 09:32:50 20.89  50.44 46.48  33.13 215.0  15.82  21.057   4.190    12.4
08/02/18 09:33:00 20.88  50.44 46.48  33.13 217.4  16.00  21.053   4.187    12.4
08/02/18 09:33:10 20.89  50.44 46.47  33.12 217.0  15.97  21.051   4.185    12.4
08/02/18 09:33:20 20.89  50.44 46.48  33.12 215.6  15.86  21.050   4.185    12.5
08/02/18 09:33:30 20.89  50.44 46.48  33.12 214.4  15.78  21.051   4.185    12.5
08/02/18 09:33:40 20.89  50.44 46.48  33.13 214.6  15.79  21.049   4.184    12.5
08/02/18 09:33:50 20.88  50.45 46.48  33.13 213.6  15.72  21.046   4.182    12.5
08/02/18 09:34:00 20.88  50.45 46.48  33.13 213.8  15.73  21.043   4.180    12.5
08/02/18 09:34:10 20.89  50.44 46.48  33.13 217.1  15.98  21.041   4.178    12.4
08/02/18 09:34:39 20.89  50.45 46.49  33.13 216.3  15.92  21.038   4.176    12.5
08/02/18 09:34:40 20.89  50.45 46.49  33.13 216.3  15.92  21.038   4.176    12.4
08/02/18 09:34:50 20.90  50.44 46.49  33.13 216.4  15.92  21.036   4.175    12.4
08/02/18 09:35:00 20.89  50.45 46.49  33.13 211.8  15.59  21.033   4.173    12.5
08/02/18 09:35:10 20.89  50.44 46.49  33.13 216.1  15.90  21.032   4.172    12.4
08/02/18 09:35:20 20.89  50.44 46.49  33.13 217.2  15.98  21.028   4.169    12.5
08/02/18 09:35:30 20.89  50.45 46.49  33.13 214.4  15.77  21.026   4.168    12.5
08/02/18 09:35:40 20.89  50.45 46.49  33.13 216.3  15.92  21.027   4.169    12.5
08/02/18 09:35:50 20.91  50.44 46.50  33.13 215.7  15.87  21.025   4.167    12.4
08/02/18 09:36:00 20.91  50.45 46.51  33.13 218.2  16.05  21.026   4.168    12.4
08/02/18 09:36:10 20.90  50.45 46.49  33.13 214.6  15.79  21.021   4.165    12.4
08/02/18 09:36:20 20.91  50.44 46.50  33.13 215.0  15.82  21.019   4.163    12.5
08/02/18 09:36:30 20.91  50.45 46.50  33.13 215.6  15.86  21.017   4.161    12.4
08/02/18 09:36:40 20.90  50.45 46.50  33.13 216.1  15.90  21.013   4.159    12.5
08/02/18 09:36:50 20.90  50.44 46.49  33.13 217.6  16.01  21.012   4.158    12.4
08/02/18 09:37:00 20.90  50.45 46.50  33.13 215.7  15.87  21.014   4.160    12.4
08/02/18 09:37:10 20.90  50.45 46.50  33.13 213.9  15.74  21.012   4.158    12.4
08/02/18 09:37:20 20.89  50.46 46.49  33.14 215.9  15.88  21.006   4.155    12.5
08/02/18 09:37:30 20.91  50.45 46.50  33.13 214.3  15.76  21.006   4.154    12.4
08/02/18 09:37:40 20.90  50.45 46.50  33.13 214.5  15.78  21.004   4.153    12.5
08/02/18 09:37:50 20.91  50.45 46.50  33.13 215.3  15.84  21.002   4.152    12.5
08/02/18 09:38:00 20.91  50.44 46.50  33.13 218.3  16.06  21.000   4.150    12.4
08/02/18 09:38:10 20.90  50.44 46.49  33.13 217.0  15.96  20.998   4.149    12.4
08/02/18 09:38:20 20.90  50.44 46.49  33.13 213.7  15.72  20.998   4.149    12.5
08/02/18 09:38:30 20.91  50.45 46.50  33.13 215.3  15.84  20.995   4.147    12.4
08/02/18 09:38:40 20.90  50.45 46.50  33.13 213.0  15.67  20.993   4.145    12.5
08/02/18 09:38:50 20.90  50.45 46.50  33.13 216.6  15.94  20.992   4.144    12.5
08/02/18 09:39:00 20.90  50.44 46.49  33.13 216.8  15.95  20.988   4.142    12.5
08/02/18 09:39:10 20.91  50.45 46.51  33.13 213.1  15.67  20.987   4.141    12.4
08/02/18 09:39:39 20.90  50.45 46.50  33.13 213.4  15.70  20.979   4.136    12.5
08/02/18 09:39:40 20.90  50.45 46.50  33.13 213.4  15.70  20.979   4.136    12.5
08/02/18 09:39:50 20.90  50.45 46.50  33.13 213.6  15.71  20.979   4.135    12.4
08/02/18 09:40:00 20.91  50.45 46.50  33.13 215.1  15.82  20.979   4.135    12.4
08/02/18 09:40:10 20.93  50.45 46.53  33.13 216.4  15.91  20.977   4.134    12.4
08/02/18 09:40:20 20.92  50.46 46.52  33.14 215.0  15.81  20.976   4.134    12.4
08/02/18 09:40:30 20.91  50.46 46.52  33.14 213.6  15.71  20.977   4.135    12.5
08/02/18 09:40:40 20.92  50.46 46.53  33.14 213.8  15.72  20.974   4.132    12.5
08/02/18 09:40:50 20.92  50.47 46.54  33.15 216.2  15.90  20.967   4.127    12.4
08/02/18 09:41:00 20.92  50.46 46.53  33.14 216.2  15.90  20.967   4.127    12.5
08/02/18 09:41:10 20.92  50.45 46.52  33.13 215.7  15.86  20.964   4.125    12.4
08/02/18 09:41:20 20.93  50.45 46.53  33.13 215.9  15.87  20.963   4.125    12.5
08/02/18 09:41:30 20.94  50.45 46.54  33.13 211.3  15.53  20.961   4.123    12.4
08/02/18 09:41:40 20.94  50.45 46.53  33.13 217.8  16.01  20.958   4.121    12.5
08/02/18 09:41:50 20.93  50.46 46.54  33.14 216.8  15.94  20.958   4.121    12.4
08/02/18 09:42:00 20.93  50.46 46.53  33.14 215.3  15.83  20.956   4.120    12.5
08/02/18 09:42:10 20.93  50.46 46.53  33.14 216.2  15.90  20.954   4.118    12.4
08/02/18 09:42:20 20.96  50.43 46.55  33.12 215.4  15.83  20.953   4.118    12.5
08/02/18 09:42:30 20.98  50.43 46.56  33.12 212.7  15.62  20.946   4.113    12.4
08/02/18 09:42:40 20.96  50.45 46.55  33.13 214.8  15.78  20.945   4.112    12.4
08/02/18 09:42:50 20.96  50.44 46.55  33.13 217.1  15.96  20.943   4.111    12.4
08/02/18 09:43:00 20.94  50.46 46.55  33.14 211.3  15.53  20.944   4.112    12.4
08/02/18 09:43:10 20.94  50.46 46.54  33.14 213.7  15.71  20.942   4.110    12.5
08/02/18 09:43:20 20.95  50.45 46.55  33.13 216.7  15.93  20.938   4.108    12.4
08/02/18 09:43:30 20.98  50.44 46.57  33.13 217.2  15.96  20.940   4.109    12.4
08/02/18 09:43:40 20.97  50.45 46.57  33.13 213.8  15.71  20.938   4.107    12.5
08/02/18 09:43:50 20.96  50.44 46.55  33.13 216.5  15.91  20.935   4.105    12.4
08/02/18 09:44:00 20.96  50.45 46.55  33.13 216.7  15.92  20.935   4.106    12.4
08/02/18 09:44:10 20.95  50.45 46.55  33.13 214.0  15.73  20.934   4.104    12.4
08/02/18 09:44:39 20.98  50.44 46.57  33.13 215.8  15.86  20.930   4.102    12.4
08/02/18 09:44:40 20.98  50.44 46.57  33.13 215.8  15.86  20.932   4.103    12.4
08/02/18 09:44:50 20.99  50.44 46.57  33.12 216.4  15.90  20.927   4.100    12.4
08/02/18 09:45:00 20.98  50.43 46.57  33.12 217.2  15.95  20.930   4.102    12.4
08/02/18 09:45:10 20.99  50.44 46.58  33.12 215.9  15.86  20.929   4.101    12.4
08/02/18 09:45:20 20.98  50.45 46.57  33.13 214.2  15.73  20.920   4.096    12.5
08/02/18 09:45:30 21.00  50.43 46.58  33.12 212.8  15.63  20.917   4.094    12.4
08/02/18 09:45:40 21.01  50.44 46.59  33.12 216.9  15.93  20.914   4.091    12.4
08/02/18 09:45:50 21.00  50.44 46.59  33.12 213.4  15.67  20.910   4.089    12.5
08/02/18 09:46:00 20.99  50.45 46.58  33.13 213.6  15.69  20.911   4.089    12.4
08/02/18 09:46:10 20.99  50.45 46.58  33.13 212.6  15.62  20.905   4.085    12.4
08/02/18 09:46:20 21.00  50.44 46.59  33.12 217.1  15.95  20.901   4.082    12.4
08/02/18 09:46:30 21.01  50.43 46.59  33.12 215.8  15.84  20.900   4.082    12.4
08/02/18 09:46:40 21.00  50.44 46.58  33.12 215.8  15.85  20.898   4.080    12.5
08/02/18 09:46:50 21.01  50.44 46.59  33.12 212.2  15.58  20.899   4.081    12.4
08/02/18 09:47:00 21.02  50.44 46.60  33.12 214.6  15.76  20.897   4.079    12.4
08/02/18 09:47:10 21.02  50.44 46.60  33.12 214.1  15.72  20.896   4.078    12.4
08/02/18 09:47:20 21.02  50.44 46.60  33.12 216.7  15.91  20.891   4.075    12.5
08/02/18 09:47:30 21.02  50.44 46.60  33.12 215.4  15.82  20.888   4.073    12.4
08/02/18 09:47:40 21.01  50.44 46.60  33.13 217.3  15.96  20.886   4.072    12.5
08/02/18 09:47:50 21.03  50.44 46.61  33.12 215.8  15.84  20.885   4.072    12.4
08/02/18 09:48:00 21.02  50.44 46.61  33.13 213.2  15.65  20.885   4.071    12.4
08/02/18 09:48:10 21.01  50.45 46.61  33.13 217.9  16.00  20.882   4.069    12.4
08/02/18 09:48:20 21.03  50.43 46.61  33.12 217.3  15.95  20.883   4.070    12.4
08/02/18 09:48:30 21.04  50.44 46.62  33.12 216.3  15.88  20.882   4.069    12.4
08/02/18 09:48:40 21.03  50.44 46.62  33.13 217.1  15.93  20.876   4.065    12.4
08/02/18 09:48:50 21.04  50.44 46.62  33.12 214.6  15.75  20.874   4.064    12.4
08/02/18 09:49:00 21.06  50.43 46.63  33.11 214.5  15.74  20.872   4.062    12.4
08/02/18 09:49:10 21.06  50.43 46.64  33.12 210.8  15.46  20.871   4.061    12.4
08/02/18 09:49:39 21.05  50.44 46.63  33.12 216.9  15.91  20.864   4.057    12.4
08/02/18 09:49:40 21.05  50.44 46.63  33.12 216.9  15.91  20.863   4.056    12.4
08/02/18 09:49:50 21.05  50.44 46.64  33.13 215.2  15.79  20.861   4.055    12.4
08/02/18 09:50:00 21.05  50.44 46.63  33.12 215.5  15.81  20.860   4.054    12.4
08/02/18 09:50:10 21.06  50.43 46.63  33.11 213.7  15.68  20.858   4.053    12.4
08/02/18 09:50:20 21.08  50.43 46.66  33.12 217.2  15.92  20.857   4.052    12.4
08/02/18 09:50:30 21.08  50.43 46.66  33.12 215.8  15.83  20.855   4.051    12.4
08/02/18 09:50:40 21.07  50.44 46.66  33.12 213.9  15.69  20.852   4.048    12.4
08/02/18 09:50:50 21.06  50.44 46.65  33.12 215.9  15.84  20.849   4.047    12.4
08/02/18 09:51:00 21.07  50.44 46.65  33.12 214.4  15.73  20.846   4.044    12.4
08/02/18 09:51:10 21.08  50.43 46.66  33.12 215.8  15.83  20.845   4.044    12.4
08/02/18 09:51:20 21.09  50.43 46.67  33.12 214.3  15.71  20.846   4.044    12.4
08/02/18 09:51:30 21.09  50.44 46.67  33.12 216.0  15.84  20.844   4.043    12.4
08/02/18 09:51:40 21.09  50.44 46.68  33.12 217.3  15.93  20.843   4.042    12.5
08/02/18 09:51:50 21.11  50.43 46.68  33.12 212.9  15.61  20.840   4.040    12.4
08/02/18 09:52:00 21.17  50.42 46.72  33.10 214.9  15.73  20.837   4.039    12.4
08/02/18 09:52:10 21.14  50.44 46.72  33.12 216.3  15.84  20.835   4.037    12.5
08/02/18 09:52:20 21.14  50.44 46.72  33.12 213.6  15.65  20.833   4.036    12.5
08/02/18 09:52:30 21.15  50.43 46.72  33.12 214.7  15.73  20.831   4.034    12.4
08/02/18 09:52:40 21.15  50.43 46.73  33.12 214.9  15.73  20.829   4.033    12.4
08/02/18 09:52:50 21.19  50.43 46.76  33.11 215.8  15.79  20.827   4.031    12.4
08/02/18 09:53:00 21.19  50.43 46.75  33.11 216.5  15.85  20.823   4.029    12.4
08/02/18 09:53:10 21.18  50.43 46.75  33.12 213.7  15.64  20.823   4.028    12.3
08/02/18 09:53:20 21.19  50.43 46.76  33.11 212.1  15.53  20.823   4.028    12.4
08/02/18 09:53:30 21.19  50.43 46.76  33.11 215.3  15.76  20.821   4.027    12.4
08/02/18 09:53:40 21.16  50.43 46.73  33.12 214.1  15.68  20.816   4.024    12.5
08/02/18 09:53:50 21.18  50.43 46.75  33.12 213.6  15.63  20.813   4.022    12.4
08/02/18 09:54:00 21.18  50.43 46.75  33.12 215.6  15.78  20.814   4.022    12.4
08/02/18 09:54:10 21.16  50.43 46.73  33.11 213.2  15.62  20.813   4.022    12.4
08/02/18 09:54:39 21.20  50.43 46.77  33.12 214.2  15.68  20.811   4.020    12.4
08/02/18 09:54:40 21.19  50.43 46.76  33.12 214.2  15.68  20.809   4.019    12.5
08/02/18 09:54:50 21.16  50.44 46.74  33.12 212.9  15.59  20.808   4.018    12.4
08/02/18 09:55:00 21.14  50.44 46.73  33.12 213.9  15.67  20.806   4.017    12.4
08/02/18 09:55:10 21.14  50.44 46.71  33.12 215.5  15.78  20.803   4.015    12.4
08/02/18 09:55:20 21.12  50.44 46.70  33.12 217.8  15.96  20.799   4.012    12.4
08/02/18 09:55:30 21.19  50.42 46.75  33.11 217.1  15.89  20.798   4.012    12.4
08/02/18 09:55:40 21.18  50.43 46.75  33.12 211.4  15.48  20.799   4.013    12.4
08/02/18 09:55:50 21.15  50.43 46.72  33.12 213.6  15.65  20.799   4.012    12.4
08/02/18 09:56:00 21.17  50.42 46.74  33.11 213.1  15.60  20.797   4.011    12.4
08/02/18 09:56:10 21.17  50.43 46.74  33.12 217.1  15.90  20.792   4.008    12.4
08/02/18 09:56:20 21.16  50.43 46.73  33.12 216.6  15.86  20.788   4.004    12.5
08/02/18 09:56:30 21.16  50.43 46.73  33.11 214.1  15.68  20.785   4.002    12.4
08/02/18 09:56:40 21.15  50.43 46.73  33.12 211.7  15.50  20.786   4.003    12.4
08/02/18 09:56:50 21.14  50.44 46.72  33.12 215.5  15.79  20.784   4.001    12.4
08/02/18 09:57:00 21.14  50.44 46.72  33.12 214.0  15.68  20.785   4.002    12.4
08/02/18 09:57:10 21.15  50.43 46.73  33.12 215.7  15.80  20.781   4.000    12.4
08/02/18 09:57:20 21.15  50.43 46.73  33.12 213.3  15.62  20.779   3.998    12.4
08/02/18 09:57:30 21.16  50.43 46.73  33.11 215.3  15.76  20.775   3.996    12.4
08/02/18 09:57:40 21.19  50.42 46.76  33.11 213.1  15.60  20.774   3.995    12.5
08/02/18 09:57:50 21.20  50.43 46.77  33.11 214.8  15.72  20.773   3.994    12.4
08/02/18 09:58:00 21.19  50.43 46.76  33.11 212.9  15.58  20.771   3.993    12.4
08/02/18 09:58:10 21.20  50.43 46.77  33.11 216.9  15.87  20.767   3.990    12.3
08/02/18 09:58:20 21.19  50.43 46.76  33.12 215.2  15.75  20.767   3.990    12.4
08/02/18 09:58:30 21.19  50.43 46.76  33.12 212.4  15.55  20.767   3.990    12.4
08/02/18 09:58:40 21.20  50.43 46.77  33.11 216.5  15.84  20.763   3.987    12.5
08/02/18 09:58:50 21.22  50.42 46.78  33.11 215.7  15.78  20.759   3.985    12.4
08/02/18 09:59:00 21.20  50.43 46.77  33.11 213.5  15.62  20.758   3.984    12.4
08/02/18 09:59:10 21.19  50.44 46.77  33.12 215.6  15.78  20.756   3.983    12.4
08/02/18 09:59:39 21.20  50.44 46.77  33.12 215.2  15.75  20.751   3.980    12.4
08/02/18 09:59:40 21.20  50.44 46.77  33.12 215.2  15.75  20.752   3.980    12.4
08/02/18 09:59:50 21.21  50.42 46.77  33.11 215.5  15.77  20.752   3.980    12.4
08/02/18 10:00:00 21.21  50.42 46.77  33.11 214.7  15.71  20.750   3.978    12.4
08/02/18 10:00:10 21.22  50.43 46.79  33.11 213.8  15.64  20.747   3.976    12.4
08/02/18 10:00:20 21.24  50.43 46.80  33.11 213.5  15.61  20.745   3.975    12.4
08/02/18 10:00:30 21.22  50.43 46.79  33.11 216.6  15.84  20.741   3.973    12.4
08/02/18 10:00:40 21.23  50.43 46.79  33.11 214.1  15.66  20.738   3.971    12.5
08/02/18 10:00:50 21.23  50.43 46.80  33.12 214.5  15.69  20.734   3.968    12.4
08/02/18 10:01:00 21.25  50.43 46.81  33.11 216.6  15.84  20.734   3.967    12.5
08/02/18 10:01:10 21.25  50.42 46.81  33.11 217.5  15.90  20.732   3.967    12.4
08/02/18 10:01:20 21.26  50.42 46.82  33.11 214.5  15.68  20.729   3.964    12.4
08/02/18 10:01:30 21.25  50.43 46.82  33.11 218.3  15.96  20.729   3.964    12.4
08/02/18 10:01:40 21.25  50.42 46.81  33.11 214.1  15.65  20.729   3.964    12.4
08/02/18 10:01:50 21.24  50.42 46.80  33.11 216.4  15.83  20.728   3.963    12.3
08/02/18 10:02:00 21.24  50.43 46.81  33.11 217.3  15.89  20.723   3.960    12.4
08/02/18 10:02:10 21.25  50.42 46.81  33.11 216.9  15.86  20.719   3.957    12.4
08/02/18 10:02:20 21.26  50.43 46.82  33.11 214.7  15.69  20.718   3.957    12.4
08/02/18 10:02:30 21.29  50.43 46.85  33.11 216.1  15.79  20.716   3.955    12.4
08/02/18 10:02:40 21.30  50.42 46.85  33.11 213.2  15.58  20.712   3.952    12.5
08/02/18 10:02:50 21.28  50.43 46.85  33.11 214.4  15.67  20.710   3.951    12.4
08/02/18 10:03:00 21.29  50.43 46.85  33.11 219.3  16.02  20.708   3.950    12.4
08/02/18 10:03:10 21.29  50.43 46.86  33.12 216.6  15.83  20.707   3.949    12.4
08/02/18 10:03:20 21.33  50.42 46.88  33.10 217.2  15.86  20.704   3.947    12.4
08/02/18 10:03:30 21.32  50.43 46.88  33.11 215.2  15.72  20.702   3.945    12.4
08/02/18 10:03:40 21.31  50.43 46.87  33.11 217.8  15.91  20.699   3.944    12.5
08/02/18 10:03:50 21.32  50.42 46.87  33.11 217.5  15.88  20.696   3.941    12.4
08/02/18 10:04:00 21.32  50.42 46.88  33.11 217.4  15.87  20.694   3.940    12.4
08/02/18 10:04:10 21.32  50.43 46.88  33.11 216.0  15.77  20.694   3.940    12.4
08/02/18 10:04:39 21.31  50.43 46.88  33.12 217.5  15.88  20.691   3.938    12.4
08/02/18 10:04:40 21.32  50.43 46.88  33.11 217.5  15.88  20.690   3.937    12.5
08/02/18 10:04:50 21.33  50.43 46.89  33.11 215.1  15.70  20.689   3.937    12.4
08/02/18 10:05:00 21.34  50.42 46.90  33.11 217.8  15.90  20.686   3.935    12.4
08/02/18 10:05:10 21.33  50.43 46.90  33.11 219.0  15.99  20.682   3.932    12.4
08/02/18 10:05:20 21.32  50.43 46.89  33.12 216.8  15.83  20.676   3.928    12.4
08/02/18 10:05:30 21.33  50.43 46.89  33.11 215.6  15.74  20.673   3.926    12.4
08/02/18 10:05:40 21.35  50.42 46.90  33.10 218.2  15.93  20.673   3.926    12.4
08/02/18 10:05:50 21.35  50.42 46.91  33.11 219.7  16.03  20.673   3.926    12.3
08/02/18 10:06:00 21.34  50.42 46.90  33.11 219.0  15.98  20.671   3.924    12.4
08/02/18 10:06:10 21.34  50.42 46.89  33.11 218.8  15.98  20.667   3.922    12.4
08/02/18 10:06:20 21.35  50.42 46.90  33.11 219.5  16.02  20.663   3.919    12.4
08/02/18 10:06:30 21.36  50.42 46.91  33.11 218.3  15.93  20.662   3.918    12.3
08/02/18 10:06:40 21.36  50.43 46.92  33.11 218.5  15.95  20.661   3.917    12.4
08/02/18 10:06:50 21.36  50.42 46.92  33.11 219.1  15.99  20.658   3.916    12.4
08/02/18 10:07:00 21.36  50.43 46.92  33.11 220.3  16.07  20.656   3.914    12.4
08/02/18 10:07:10 21.37  50.42 46.92  33.11 219.1  15.98  20.654   3.913    12.4
08/02/18 10:07:20 21.38  50.42 46.93  33.11 217.8  15.89  20.650   3.910    12.4
08/02/18 10:07:30 21.39  50.42 46.94  33.11 217.2  15.84  20.647   3.908    12.4
08/02/18 10:07:40 21.38  50.43 46.94  33.11 221.7  16.17  20.646   3.907    12.4
08/02/18 10:07:50 21.38  50.42 46.93  33.11 219.7  16.03  20.644   3.906    12.4
08/02/18 10:08:00 21.37  50.42 46.92  33.11 219.1  15.98  20.644   3.906    12.4
08/02/18 10:08:10 21.39  50.42 46.94  33.11 216.8  15.81  20.641   3.904    12.4
08/02/18 10:08:20 21.39  50.42 46.94  33.11 219.2  15.99  20.640   3.903    12.4
08/02/18 10:08:30 21.41  50.42 46.96  33.11 217.5  15.86  20.638   3.902    12.3
08/02/18 10:08:40 21.40  50.42 46.95  33.11 215.4  15.71  20.636   3.900    12.4
08/02/18 10:08:50 21.41  50.42 46.96  33.11 218.8  15.95  20.633   3.898    12.4
08/02/18 10:09:00 21.40  50.42 46.96  33.11 219.6  16.01  20.630   3.896    12.4
08/02/18 10:09:10 21.40  50.43 46.96  33.11 219.2  15.98  20.629   3.895    12.4
08/02/18 10:09:39 21.40  50.44 46.97  33.12 216.0  15.75  20.621   3.890    12.5
08/02/18 10:09:40 21.40  50.43 46.97  33.12 216.0  15.75  20.621   3.889    12.4
08/02/18 10:09:50 21.43  50.43 46.99  33.11 215.9  15.74  20.619   3.888    12.4
08/02/18 10:10:00 21.42  50.43 46.98  33.11 219.4  15.99  20.617   3.887    12.4
08/02/18 10:10:10 21.45  50.42 47.00  33.11 220.2  16.04  20.614   3.885    12.4
08/02/18 10:10:20 21.45  50.44 47.02  33.12 221.0  16.10  20.612   3.884    12.4
08/02/18 10:10:30 21.44  50.42 47.00  33.11 219.1  15.96  20.609   3.882    12.4
08/02/18 10:10:40 21.42  50.42 46.98  33.11 219.7  16.01  20.608   3.881    12.4
08/02/18 10:10:50 21.42  50.43 46.98  33.11 218.7  15.94  20.605   3.879    12.5
08/02/18 10:11:00 21.43  50.42 46.98  33.11 218.8  15.95  20.603   3.877    12.3
08/02/18 10:11:10 21.43  50.43 46.99  33.11 219.2  15.97  20.600   3.875    12.4
08/02/18 10:11:20 21.43  50.43 47.00  33.12 220.7  16.08  20.598   3.874    12.4
08/02/18 10:11:30 21.43  50.43 46.99  33.11 217.6  15.86  20.597   3.873    12.4
08/02/18 10:11:40 21.44  50.43 47.00  33.11 218.9  15.95  20.596   3.873    12.5
08/02/18 10:11:50 21.44  50.43 47.01  33.11 217.4  15.84  20.592   3.870    12.4
08/02/18 10:12:00 21.45  50.43 47.01  33.11 219.3  15.98  20.590   3.869    12.3
08/02/18 10:12:10 21.46  50.45 47.03  33.12 218.5  15.91  20.587   3.866    12.3
08/02/18 10:12:20 21.46  50.44 47.04  33.12 220.4  16.05  20.583   3.864    12.4
08/02/18 10:12:30 21.49  50.44 47.06  33.12 217.9  15.86  20.581   3.862    12.4
08/02/18 10:12:40 21.48  50.44 47.05  33.12 218.4  15.90  20.578   3.861    12.4
08/02/18 10:12:50 21.47  50.44 47.05  33.12 218.5  15.91  20.576   3.859    12.4
08/02/18 10:13:00 21.49  50.44 47.06  33.12 217.2  15.81  20.575   3.858    12.4
08/02/18 10:13:10 21.47  50.44 47.04  33.12 217.3  15.83  20.570   3.855    12.4
08/02/18 10:13:20 21.46  50.45 47.04  33.13 218.8  15.94  20.570   3.855    12.4
08/02/18 10:13:30 21.49  50.44 47.06  33.12 217.9  15.86  20.568   3.853    12.3
08/02/18 10:13:40 21.49  50.44 47.06  33.12 218.6  15.91  20.565   3.852    12.4
08/02/18 10:13:50 21.49  50.44 47.06  33.12 222.4  16.19  20.564   3.851    12.4
08/02/18 10:14:00 21.50  50.44 47.07  33.12 222.0  16.16  20.562   3.849    12.4
08/02/18 10:14:10 21.51  50.43 47.07  33.11 218.7  15.92  20.559   3.847    12.3
08/02/18 10:14:39 21.52  50.43 47.08  33.11 216.3  15.74  20.552   3.843    12.4
08/02/18 10:14:40 21.52  50.43 47.08  33.11 216.3  15.74  20.552   3.843    12.4
08/02/18 10:14:50 21.52  50.43 47.07  33.11 221.1  16.09  20.549   3.841    12.4
08/02/18 10:15:00 21.52  50.43 47.07  33.11 221.7  16.13  20.548   3.840    12.4
08/02/18 10:15:10 21.52  50.43 47.07  33.11 219.5  15.97  20.543   3.836    12.4
08/02/18 10:15:20 21.52  50.43 47.07  33.11 218.1  15.87  20.542   3.835    12.4
08/02/18 10:15:30 21.53  50.43 47.09  33.11 221.3  16.10  20.539   3.833    12.4
08/02/18 10:15:40 21.54  50.42 47.08  33.10 219.8  15.99  20.537   3.832    12.4
08/02/18 10:15:50 21.52  50.42 47.07  33.11 219.3  15.95  20.534   3.830    12.4
08/02/18 10:16:00 21.53  50.42 47.08  33.10 220.8  16.06  20.530   3.828    12.4
08/02/18 10:16:10 21.53  50.42 47.08  33.11 223.0  16.22  20.528   3.826    12.4
08/02/18 10:16:20 21.54  50.42 47.09  33.10 219.0  15.93  20.526   3.825    12.4
08/02/18 10:16:30 21.54  50.42 47.09  33.10 219.0  15.93  20.523   3.823    12.3
08/02/18 10:16:40 21.54  50.42 47.09  33.11 221.1  16.08  20.521   3.821    12.3
08/02/18 10:16:50 21.53  50.43 47.09  33.11 220.8  16.06  20.519   3.820    12.4
08/02/18 10:17:00 21.54  50.42 47.09  33.11 220.9  16.07  20.517   3.819    12.4
08/02/18 10:17:10 21.54  50.42 47.09  33.10 221.3  16.10  20.514   3.817    12.3
08/02/18 10:17:20 21.55  50.43 47.10  33.11 220.4  16.03  20.510   3.814    12.4
08/02/18 10:17:30 21.54  50.43 47.09  33.11 219.0  15.93  20.507   3.812    12.4
08/02/18 10:17:40 21.56  50.42 47.10  33.10 220.7  16.05  20.506   3.811    12.4
08/02/18 10:17:50 21.55  50.42 47.10  33.11 220.2  16.01  20.503   3.809    12.3
08/02/18 10:18:00 21.56  50.42 47.11  33.11 222.6  16.19  20.500   3.807    12.4
08/02/18 10:18:10 21.56  50.42 47.11  33.10 221.8  16.13  20.498   3.805    12.4
08/02/18 10:18:20 21.56  50.43 47.11  33.11 221.0  16.07  20.496   3.804    12.4
08/02/18 10:18:30 21.56  50.42 47.10  33.11 222.2  16.16  20.497   3.804    12.4
08/02/18 10:18:40 21.56  50.42 47.11  33.10 220.3  16.02  20.493   3.802    12.4
08/02/18 10:18:50 21.56  50.43 47.11  33.11 221.5  16.10  20.496   3.804    12.4
08/02/18 10:19:00 21.57  50.42 47.12  33.11 221.2  16.08  20.491   3.801    12.3
08/02/18 10:19:10 21.56  50.43 47.12  33.11 220.3  16.02  20.490   3.800    12.4
08/02/18 10:19:39 21.57  50.43 47.13  33.11 223.9  16.27  20.478   3.791    12.4
08/02/18 10:19:40 21.57  50.43 47.12  33.11 223.9  16.27  20.477   3.791    12.4
08/02/18 10:19:50 21.56  50.43 47.12  33.11 222.4  16.17  20.473   3.788    12.4
08/02/18 10:20:00 21.57  50.43 47.12  33.11 219.5  15.96  20.474   3.789    12.4
08/02/18 10:20:10 21.58  50.42 47.13  33.11 220.6  16.04  20.470   3.786    12.3
08/02/18 10:20:20 21.57  50.43 47.12  33.11 221.0  16.07  20.468   3.785    12.4
08/02/18 10:20:30 21.58  50.42 47.13  33.10 221.7  16.12  20.464   3.782    12.3
08/02/18 10:20:40 21.58  50.42 47.13  33.11 223.1  16.21  20.463   3.781    12.4
08/02/18 10:20:50 21.59  50.42 47.14  33.11 220.7  16.04  20.460   3.779    12.4
08/02/18 10:21:00 21.58  50.42 47.13  33.11 221.0  16.06  20.458   3.778    12.3
08/02/18 10:21:10 21.59  50.42 47.13  33.11 219.7  15.96  20.458   3.778    12.4
08/02/18 10:21:20 21.59  50.42 47.14  33.11 221.5  16.10  20.454   3.775    12.4
08/02/18 10:21:30 21.60  50.42 47.14  33.11 228.8  16.63  20.457   3.777    12.4
08/02/18 10:21:40 21.59  50.43 47.15  33.11 220.6  16.03  20.453   3.775    12.4
08/02/18 10:21:50 21.59  50.43 47.15  33.11 223.2  16.22  20.446   3.770    12.3
08/02/18 10:22:00 21.61  50.42 47.15  33.10 220.9  16.05  20.446   3.770    12.4
08/02/18 10:22:10 21.60  50.42 47.15  33.11 221.8  16.11  20.445   3.769    12.4
08/02/18 10:22:20 21.60  50.43 47.15  33.11 219.9  15.97  20.443   3.767    12.4
08/02/18 10:22:30 21.61  50.42 47.16  33.11 221.9  16.12  20.441   3.767    12.4
08/02/18 10:22:40 21.60  50.43 47.15  33.11 222.1  16.14  20.438   3.764    12.4
08/02/18 10:22:50 21.60  50.43 47.15  33.11 221.8  16.11  20.436   3.763    12.4
08/02/18 10:23:00 21.60  50.43 47.15  33.11 221.3  16.08  20.434   3.761    12.4
08/02/18 10:23:10 21.61  50.42 47.16  33.11 225.2  16.36  20.432   3.760    12.4
08/02/18 10:23:20 21.60  50.43 47.16  33.11 221.1  16.06  20.430   3.758    12.4
08/02/18 10:23:30 21.61  50.43 47.16  33.11 223.2  16.21  20.427   3.757    12.3
08/02/18 10:23:40 21.61  50.43 47.16  33.11 220.1  15.99  20.426   3.756    12.3
08/02/18 10:23:50 21.61  50.42 47.16  33.10 224.7  16.32  20.423   3.754    12.4
08/02/18 10:24:00 21.61  50.43 47.17  33.11 222.6  16.17  20.420   3.752    12.3
08/02/18 10:24:10 21.63  50.42 47.18  33.11 220.9  16.04  20.417   3.750    12.3
08/02/18 10:24:39 21.62  50.43 47.17  33.11 221.7  16.10  20.414   3.748    12.4
08/02/18 10:24:40 21.62  50.43 47.17  33.11 221.7  16.10  20.414   3.748    12.4
08/02/18 10:24:50 21.61  50.43 47.17  33.11 221.7  16.10  20.410   3.745    12.3
08/02/18 10:25:00 21.63  50.42 47.17  33.11 225.2  16.35  20.406   3.742    12.3
08/02/18 10:25:10 21.63  50.43 47.18  33.11 226.5  16.45  20.406   3.742    12.4
08/02/18 10:25:20 21.63  50.43 47.18  33.11 223.7  16.24  20.403   3.740    12.4
08/02/18 10:25:30 21.66  50.42 47.20  33.10 227.0  16.48  20.400   3.738    12.4
08/02/18 10:25:40 21.65  50.43 47.20  33.11 222.9  16.18  20.397   3.736    12.4
08/02/18 10:25:50 21.65  50.43 47.20  33.11 224.1  16.27  20.397   3.736    12.4
08/02/18 10:26:00 21.65  50.43 47.20  33.11 223.2  16.20  20.396   3.735    12.3
08/02/18 10:26:10 21.66  50.42 47.20  33.10 228.0  16.55  20.394   3.734    12.3
08/02/18 10:26:20 21.68  50.42 47.22  33.10 224.1  16.26  20.390   3.731    12.4
08/02/18 10:26:30 21.66  50.43 47.22  33.11 224.0  16.26  20.387   3.729    12.4
08/02/18 10:26:40 21.66  50.43 47.21  33.11 224.4  16.29  20.385   3.728    12.4
08/02/18 10:26:50 21.66  50.43 47.21  33.11 230.0  16.69  20.383   3.726    12.3
08/02/18 10:27:00 21.65  50.43 47.21  33.11 223.8  16.25  20.383   3.726    12.4
08/02/18 10:27:10 21.66  50.42 47.21  33.11 227.9  16.54  20.380   3.724    12.4
08/02/18 10:27:20 21.66  50.42 47.20  33.10 228.8  16.60  20.377   3.722    12.4
08/02/18 10:27:30 21.66  50.43 47.21  33.11 222.7  16.16  20.375   3.720    12.4
08/02/18 10:27:40 21.66  50.42 47.21  33.11 221.9  16.11  20.373   3.719    12.3
08/02/18 10:27:50 21.66  50.43 47.21  33.11 224.8  16.31  20.371   3.718    12.4
08/02/18 10:28:00 21.65  50.43 47.21  33.11 222.3  16.14  20.369   3.716    12.4
08/02/18 10:28:10 21.66  50.42 47.21  33.11 232.7  16.89  20.367   3.715    12.4
08/02/18 10:28:20 21.66  50.42 47.20  33.11 223.8  16.24  20.364   3.713    12.4
08/02/18 10:28:30 21.67  50.42 47.21  33.10 223.4  16.21  20.362   3.712    12.4
08/02/18 10:28:40 21.68  50.43 47.23  33.11 234.4  17.01  20.359   3.710    12.4
08/02/18 10:28:50 21.67  50.43 47.22  33.11 223.1  16.19  20.358   3.709    12.4
08/02/18 10:29:00 21.66  50.43 47.21  33.11 223.4  16.22  20.356   3.708    12.3
08/02/18 10:29:10 21.66  50.42 47.21  33.11 224.5  16.30  20.354   3.706    12.4
08/02/18 10:29:39 21.65  50.43 47.20  33.11 223.6  16.23  20.347   3.701    12.4
08/02/18 10:29:40 21.65  50.43 47.20  33.11 223.6  16.23  20.346   3.701    12.4
08/02/18 10:29:50 21.66  50.42 47.20  33.10 222.1  16.12  20.342   3.698    12.4
08/02/18 10:30:00 21.66  50.42 47.20  33.10 230.4  16.72  20.340   3.697    12.4
08/02/18 10:30:10 21.66  50.42 47.20  33.11 222.7  16.16  20.337   3.695    12.3
08/02/18 10:30:20 21.68  50.42 47.22  33.10 224.3  16.27  20.334   3.693    12.4
08/02/18 10:30:30 21.68  50.42 47.22  33.10 229.0  16.61  20.333   3.692    12.3
08/02/18 10:30:40 21.67  50.43 47.22  33.11 233.8  16.96  20.330   3.690    12.4
08/02/18 10:30:50 21.66  50.43 47.21  33.11 224.1  16.26  20.328   3.688    12.3
08/02/18 10:31:00 21.66  50.42 47.21  33.10 224.9  16.32  20.329   3.689    12.4
08/02/18 10:31:10 21.66  50.43 47.21  33.11 222.6  16.15  20.326   3.687    12.3
08/02/18 10:31:20 21.65  50.42 47.20  33.10 231.2  16.78  20.322   3.684    12.4
08/02/18 10:31:30 21.65  50.42 47.20  33.10 224.8  16.32  20.317   3.681    12.3
08/02/18 10:31:40 21.66  50.42 47.20  33.10 230.2  16.71  20.315   3.680    12.4
08/02/18 10:31:50 21.66  50.42 47.20  33.10 229.3  16.64  20.314   3.679    12.4
08/02/18 10:32:00 21.66  50.42 47.20  33.10 231.3  16.79  20.313   3.678    12.4
08/02/18 10:32:10 21.66  50.42 47.21  33.10 230.2  16.70  20.311   3.677    12.4
08/02/18 10:32:20 21.66  50.42 47.20  33.10 224.2  16.27  20.309   3.675    12.4
08/02/18 10:32:30 21.65  50.42 47.20  33.10 230.0  16.70  20.305   3.673    12.4
08/02/18 10:32:40 21.65  50.42 47.19  33.10 230.4  16.73  20.301   3.670    12.4
08/02/18 10:32:50 21.65  50.43 47.20  33.11 231.9  16.83  20.299   3.669    12.3
08/02/18 10:33:00 21.65  50.42 47.20  33.10 224.9  16.33  20.296   3.667    12.4
08/02/18 10:33:10 21.66  50.42 47.21  33.10 223.6  16.23  20.292   3.664    12.4
08/02/18 10:33:20 21.66  50.42 47.20  33.10 229.6  16.67  20.291   3.663    12.4
08/02/18 10:33:30 21.67  50.42 47.21  33.10 224.4  16.28  20.287   3.660    12.3
08/02/18 10:33:40 21.66  50.42 47.21  33.11 229.6  16.67  20.285   3.659    12.4
08/02/18 10:33:50 21.67  50.42 47.21  33.10 222.8  16.17  20.284   3.658    12.3
08/02/18 10:34:00 21.67  50.42 47.22  33.11 236.0  17.12  20.282   3.657    12.3
08/02/18 10:34:10 21.67  50.42 47.21  33.10 223.8  16.24  20.280   3.656    12.3
08/02/18 10:34:39 21.67  50.43 47.22  33.11 229.2  16.64  20.274   3.651    12.4
08/02/18 10:34:40 21.67  50.43 47.22  33.11 229.2  16.63  20.273   3.651    12.4
08/02/18 10:34:50 21.67  50.42 47.21  33.10 231.5  16.80  20.269   3.648    12.3
08/02/18 10:35:00 21.66  50.42 47.21  33.10 229.4  16.65  20.266   3.646    12.3
08/02/18 10:35:10 21.67  50.41 47.20  33.10 232.8  16.89  20.264   3.644    12.4
08/02/18 10:35:20 21.66  50.42 47.20  33.10 231.9  16.83  20.264   3.645    12.3
08/02/18 10:35:30 21.65  50.42 47.20  33.10 227.7  16.53  20.262   3.643    12.4
08/02/18 10:35:40 21.65  50.42 47.20  33.10 231.5  16.80  20.258   3.641    12.4
08/02/18 10:35:50 21.66  50.42 47.20  33.10 230.4  16.72  20.257   3.640    12.3
08/02/18 10:36:00 21.67  50.42 47.21  33.10 230.6  16.73  20.257   3.640    12.4
08/02/18 10:36:10 21.67  50.42 47.21  33.10 226.5  16.43  20.255   3.638    12.4
08/02/18 10:36:20 21.67  50.41 47.21  33.10 231.3  16.79  20.249   3.634    12.4
08/02/18 10:36:30 21.67  50.42 47.21  33.10 230.2  16.71  20.247   3.633    12.4
08/02/18 10:36:40 21.65  50.43 47.20  33.11 231.9  16.83  20.244   3.631    12.4
08/02/18 10:36:50 21.66  50.42 47.20  33.10 235.2  17.07  20.243   3.630    12.3
08/02/18 10:37:00 21.67  50.41 47.20  33.10 233.0  16.91  20.241   3.628    12.3
08/02/18 10:37:10 21.66  50.42 47.20  33.10 226.3  16.43  20.238   3.626    12.3
08/02/18 10:37:20 21.66  50.42 47.20  33.10 233.4  16.94  20.235   3.624    12.4
08/02/18 10:37:30 21.66  50.42 47.20  33.10 232.7  16.89  20.233   3.623    12.3
08/02/18 10:37:40 21.67  50.42 47.21  33.10 233.4  16.94  20.229   3.621    12.4
08/02/18 10:37:50 21.68  50.42 47.23  33.10 226.4  16.43  20.229   3.620    12.4
08/02/18 10:38:00 21.69  50.41 47.23  33.10 234.2  16.99  20.226   3.618    12.4
08/02/18 10:38:10 21.69  50.41 47.23  33.10 232.9  16.90  20.224   3.617    12.4
08/02/18 10:38:20 21.68  50.42 47.22  33.10 232.5  16.87  20.224   3.617    12.4
08/02/18 10:38:30 21.68  50.42 47.22  33.10 233.5  16.94  20.219   3.614    12.3
08/02/18 10:38:40 21.69  50.41 47.22  33.09 231.5  16.80  20.215   3.611    12.3
08/02/18 10:38:50 21.68  50.42 47.22  33.10 230.5  16.72  20.212   3.609    12.3
08/02/18 10:39:00 21.68  50.41 47.22  33.10 228.5  16.58  20.211   3.608    12.3
08/02/18 10:39:10 21.68  50.42 47.23  33.10 231.5  16.79  20.208   3.606    12.4
08/02/18 10:39:39 21.68  50.42 47.22  33.10 232.6  16.88  20.202   3.602    12.4
08/02/18 10:39:40 21.68  50.42 47.22  33.10 232.6  16.88  20.201   3.601    12.4
08/02/18 10:39:50 21.69  50.41 47.23  33.10 232.2  16.84  20.199   3.600    12.4
08/02/18 10:40:00 21.69  50.42 47.24  33.10 231.7  16.80  20.197   3.598    12.3
08/02/18 10:40:10 21.69  50.42 47.23  33.10 231.4  16.79  20.193   3.596    12.3
08/02/18 10:40:20 21.69  50.42 47.23  33.10 226.7  16.45  20.190   3.594    12.4
08/02/18 10:40:30 21.69  50.42 47.23  33.10 233.4  16.93  20.188   3.592    12.4
08/02/18 10:40:40 21.69  50.41 47.23  33.10 229.4  16.64  20.187   3.591    12.4
08/02/18 10:40:50 21.70  50.41 47.23  33.10 231.7  16.81  20.186   3.591    12.4
08/02/18 10:41:00 21.70  50.41 47.24  33.10 231.0  16.76  20.184   3.589    12.4
08/02/18 10:41:10 21.70  50.41 47.23  33.10 225.4  16.35  20.183   3.589    12.4
08/02/18 10:41:20 21.70  50.42 47.24  33.10 232.7  16.88  20.181   3.587    12.4
08/02/18 10:41:30 21.71  50.42 47.25  33.10 231.8  16.81  20.177   3.584    12.3
08/02/18 10:41:40 21.73  50.41 47.26  33.09 230.2  16.69  20.171   3.580    12.4
08/02/18 10:41:50 21.71  50.42 47.25  33.10 232.8  16.88  20.167   3.578    12.3
08/02/18 10:42:00 21.71  50.41 47.25  33.10 229.7  16.66  20.165   3.576    12.4
08/02/18 10:42:10 21.72  50.41 47.25  33.10 225.4  16.34  20.163   3.575    12.4
08/02/18 10:42:20 21.71  50.42 47.25  33.10 231.1  16.76  20.161   3.573    12.4
08/02/18 10:42:30 21.71  50.42 47.25  33.10 232.7  16.87  20.157   3.571    12.3
08/02/18 10:42:40 21.71  50.42 47.25  33.10 232.6  16.87  20.156   3.570    12.4
08/02/18 10:42:50 21.72  50.41 47.25  33.09 229.6  16.65  20.152   3.568    12.3
08/02/18 10:43:00 21.71  50.41 47.25  33.10 227.6  16.50  20.151   3.567    12.3
08/02/18 10:43:10 21.72  50.41 47.25  33.10 230.0  16.68  20.149   3.565    12.3
08/02/18 10:43:20 21.71  50.42 47.25  33.10 230.8  16.74  20.146   3.563    12.4
08/02/18 10:43:30 21.70  50.41 47.24  33.10 230.3  16.70  20.143   3.561    12.4
08/02/18 10:43:40 21.70  50.41 47.24  33.10 231.7  16.81  20.140   3.559    12.4
08/02/18 10:43:50 21.71  50.41 47.24  33.10 230.7  16.73  20.139   3.558    12.3
08/02/18 10:44:00 21.71  50.41 47.24  33.09 231.0  16.75  20.136   3.557    12.4
08/02/18 10:44:10 21.72  50.41 47.25  33.10 232.3  16.84  20.133   3.555    12.4
08/02/18 10:44:39 21.72  50.41 47.26  33.10 228.4  16.56  20.126   3.550    12.3
08/02/18 10:44:40 21.72  50.41 47.26  33.10 228.4  16.56  20.126   3.549    12.4
08/02/18 10:44:50 21.72  50.41 47.25  33.10 227.0  16.46  20.123   3.547    12.3
08/02/18 10:45:00 21.72  50.42 47.26  33.10 233.7  16.95  20.123   3.547    12.3
08/02/18 10:45:10 21.73  50.41 47.27  33.10 231.9  16.81  20.117   3.543    12.3
08/02/18 10:45:20 21.73  50.41 47.26  33.09 233.4  16.92  20.113   3.540    12.4
08/02/18 10:45:30 21.73  50.41 47.26  33.09 232.1  16.83  20.110   3.539    12.3
08/02/18 10:45:40 21.74  50.41 47.27  33.10 232.4  16.85  20.108   3.537    12.4
08/02/18 10:45:50 21.75  50.41 47.28  33.09 231.9  16.80  20.104   3.535    12.3
08/02/18 10:46:00 21.75  50.41 47.28  33.09 232.0  16.82  20.103   3.533    12.3
08/02/18 10:46:10 21.74  50.42 47.27  33.10 233.7  16.94  20.102   3.533    12.3
08/02/18 10:46:20 21.74  50.42 47.28  33.10 231.7  16.79  20.098   3.530    12.3
08/02/18 10:46:30 21.75  50.41 47.28  33.10 229.2  16.61  20.094   3.528    12.4
08/02/18 10:46:40 21.76  50.41 47.29  33.09 231.1  16.75  20.092   3.526    12.4
08/02/18 10:46:50 21.76  50.42 47.30  33.10 228.8  16.58  20.091   3.525    12.3
08/02/18 10:47:00 21.78  50.41 47.30  33.09 228.9  16.58  20.088   3.524    12.3
08/02/18 10:47:10 21.77  50.41 47.30  33.09 227.7  16.49  20.086   3.522    12.4
08/02/18 10:47:20 21.76  50.42 47.30  33.10 230.9  16.73  20.083   3.520    12.4
08/02/18 10:47:30 21.77  50.41 47.30  33.09 231.2  16.75  20.081   3.518    12.3
08/02/18 10:47:40 21.77  50.41 47.30  33.10 229.1  16.60  20.078   3.516    12.4
08/02/18 10:47:50 21.76  50.42 47.29  33.10 233.2  16.90  20.075   3.514    12.3
08/02/18 10:48:00 21.76  50.42 47.30  33.10 232.3  16.83  20.072   3.513    12.3
08/02/18 10:48:10 21.81  50.40 47.34  33.09 231.1  16.73  20.069   3.510    12.4
08/02/18 10:48:20 21.78  50.42 47.32  33.10 231.2  16.75  20.065   3.508    12.4
08/02/18 10:48:30 21.80  50.41 47.33  33.09 233.9  16.94  20.063   3.506    12.4
08/02/18 10:48:40 21.79  50.41 47.32  33.09 230.8  16.71  20.060   3.504    12.4
08/02/18 10:48:50 21.77  50.41 47.30  33.10 233.1  16.89  20.060   3.504    12.3
08/02/18 10:49:00 21.79  50.41 47.32  33.09 231.9  16.80  20.061   3.505    12.4
08/02/18 10:49:10 21.80  50.41 47.32  33.09 231.8  16.78  20.060   3.504    12.3
08/02/18 10:49:39 21.80  50.41 47.33  33.10 231.9  16.79  20.050   3.497    12.3
08/02/18 10:49:40 21.80  50.41 47.33  33.10 231.9  16.79  20.049   3.496    12.4
08/02/18 10:49:50 21.81  50.41 47.33  33.09 231.1  16.73  20.044   3.494    12.3
08/02/18 10:50:00 21.79  50.41 47.33  33.10 230.8  16.71  20.042   3.492    12.3
08/02/18 10:50:10 21.78  50.41 47.32  33.10 230.0  16.66  20.039   3.490    12.3
08/02/18 10:50:20 21.81  50.40 47.33  33.09 233.4  16.89  20.039   3.489    12.4
08/02/18 10:50:30 21.81  50.41 47.33  33.09 230.6  16.70  20.036   3.487    12.3
08/02/18 10:50:40 21.80  50.40 47.33  33.09 232.8  16.85  20.034   3.486    12.3
08/02/18 10:50:50 21.81  50.41 47.34  33.09 231.6  16.77  20.032   3.484    12.4
08/02/18 10:51:00 21.79  50.42 47.33  33.10 232.7  16.85  20.029   3.482    12.3
08/02/18 10:51:10 21.81  50.41 47.34  33.10 232.0  16.79  20.026   3.481    12.3
08/02/18 10:51:20 21.80  50.42 47.34  33.10 229.6  16.62  20.024   3.479    12.4
08/02/18 10:51:30 21.83  50.41 47.37  33.10 229.7  16.62  20.021   3.478    12.3
08/02/18 10:51:40 21.81  50.42 47.34  33.10 232.1  16.80  20.019   3.476    12.4
08/02/18 10:51:50 21.81  50.41 47.34  33.09 232.8  16.85  20.017   3.475    12.3
08/02/18 10:52:00 21.82  50.41 47.34  33.09 233.0  16.87  20.015   3.473    12.3
08/02/18 10:52:10 21.82  50.41 47.35  33.10 232.2  16.81  20.013   3.472    12.3
08/02/18 10:52:20 21.83  50.41 47.36  33.09 232.6  16.83  20.008   3.469    12.3
08/02/18 10:52:30 21.86  50.40 47.38  33.09 230.3  16.66  20.006   3.467    12.3
08/02/18 10:52:40 21.87  50.40 47.39  33.09 233.0  16.85  20.005   3.466    12.3
08/02/18 10:52:50 21.85  50.41 47.38  33.09 230.5  16.67  20.003   3.465    12.3
08/02/18 10:53:00 21.83  50.42 47.37  33.10 232.8  16.84  20.001   3.464    12.3
08/02/18 10:53:10 21.83  50.41 47.36  33.10 232.4  16.82  19.999   3.462    12.3
08/02/18 10:53:20 21.85  50.41 47.38  33.09 234.2  16.94  19.996   3.460    12.3
08/02/18 10:53:30 21.84  50.41 47.37  33.09 232.4  16.81  19.993   3.458    12.3
08/02/18 10:53:40 21.89  50.40 47.41  33.08 232.6  16.82  19.990   3.456    12.3
08/02/18 10:53:50 21.87  50.40 47.39  33.09 231.5  16.74  19.988   3.455    12.3
08/02/18 10:54:00 21.85  50.41 47.38  33.10 230.8  16.70  19.985   3.453    12.3
08/02/18 10:54:10 21.85  50.41 47.37  33.09 232.2  16.80  19.982   3.450    12.3
08/02/18 10:54:39 21.85  50.41 47.39  33.10 232.1  16.79  19.975   3.446    12.3
08/02/18 10:54:40 21.85  50.42 47.38  33.10 232.1  16.79  19.975   3.445    12.4
08/02/18 10:54:50 21.84  50.41 47.37  33.10 231.2  16.73  19.972   3.443    12.3
08/02/18 10:55:00 21.86  50.40 47.38  33.09 231.3  16.73  19.969   3.442    12.3
08/02/18 10:55:10 21.86  50.40 47.38  33.09 231.3  16.73  19.967   3.440    12.3
08/02/18 10:55:20 21.86  50.40 47.38  33.09 231.2  16.72  19.965   3.439    12.4
08/02/18 10:55:30 21.86  50.40 47.38  33.09 231.9  16.77  19.962   3.437    12.3
08/02/18 10:55:40 21.89  50.40 47.40  33.08 232.8  16.83  19.959   3.435    12.3
08/02/18 10:55:50 21.91  50.40 47.42  33.08 230.0  16.62  19.957   3.433    12.4
08/02/18 10:56:00 21.89  50.40 47.40  33.09 230.4  16.66  19.954   3.431    12.3
08/02/18 10:56:10 21.91  50.40 47.42  33.09 229.7  16.60  19.952   3.430    12.3
08/02/18 10:56:20 21.91  50.40 47.42  33.08 230.5  16.65  19.949   3.428    12.3
08/02/18 10:56:30 21.91  50.40 47.42  33.08 229.2  16.56  19.952   3.430    12.3
08/02/18 10:56:40 21.89  50.40 47.40  33.08 229.8  16.61  19.948   3.427    12.4
08/02/18 10:56:50 21.89  50.41 47.42  33.09 231.3  16.72  19.946   3.426    12.3
08/02/18 10:57:00 21.90  50.40 47.41  33.09 233.1  16.85  19.944   3.424    12.3
08/02/18 10:57:10 21.89  50.40 47.40  33.08 230.8  16.68  19.938   3.420    12.3
08/02/18 10:57:20 21.89  50.40 47.40  33.08 230.7  16.68  19.935   3.418    12.4
08/02/18 10:57:30 21.90  50.40 47.41  33.08 230.3  16.65  19.933   3.417    12.3
08/02/18 10:57:40 21.91  50.40 47.43  33.09 229.6  16.59  19.931   3.415    12.3
08/02/18 10:57:50 21.91  50.41 47.43  33.09 229.0  16.55  19.928   3.414    12.3
08/02/18 10:58:00 21.92  50.40 47.44  33.08 231.1  16.69  19.926   3.412    12.3
08/02/18 10:58:10 21.95  50.39 47.46  33.08 231.9  16.74  19.921   3.409    12.3
08/02/18 10:58:20 21.92  50.41 47.44  33.09 231.9  16.76  19.919   3.407    12.4
08/02/18 10:58:30 21.91  50.40 47.43  33.09 232.7  16.82  19.918   3.407    12.4
08/02/18 10:58:40 21.93  50.40 47.44  33.08 231.9  16.75  19.915   3.404    12.3
08/02/18 10:58:50 21.93  50.40 47.45  33.09 231.8  16.74  19.913   3.403    12.3
08/02/18 10:59:00 21.94  50.40 47.45  33.08 232.6  16.80  19.911   3.401    12.3
08/02/18 10:59:10 21.94  50.39 47.45  33.08 230.0  16.61  19.908   3.400    12.4
08/02/18 10:59:39 21.94  50.40 47.45  33.09 232.1  16.77  19.904   3.397    12.4
08/02/18 10:59:40 21.94  50.40 47.45  33.09 232.1  16.77  19.904   3.397    12.3
08/02/18 10:59:50 21.95  50.40 47.46  33.08 232.9  16.82  19.900   3.394    12.4
08/02/18 11:00:00 21.96  50.39 47.46  33.08 229.0  16.54  19.897   3.392    12.3
08/02/18 11:00:10 22.01  50.38 47.50  33.07 230.4  16.62  19.894   3.390    12.3
08/02/18 11:00:20 21.96  50.40 47.48  33.09 229.5  16.57  19.891   3.388    12.4
08/02/18 11:00:30 21.93  50.40 47.44  33.08 231.3  16.71  19.889   3.386    12.3
08/02/18 11:00:40 21.93  50.40 47.44  33.08 231.0  16.69  19.886   3.384    12.4
08/02/18 11:00:50 21.91  50.40 47.43  33.08 231.8  16.75  19.883   3.382    12.3
08/02/18 11:01:00 21.93  50.40 47.44  33.08 232.1  16.77  19.881   3.381    12.3
08/02/18 11:01:10 21.93  50.40 47.44  33.09 231.7  16.74  19.877   3.378    12.3
08/02/18 11:01:20 21.92  50.39 47.43  33.08 231.7  16.74  19.874   3.376    12.3
08/02/18 11:01:30 21.90  50.40 47.42  33.08 230.3  16.64  19.871   3.374    12.3
08/02/18 11:01:40 21.93  50.40 47.44  33.08 230.7  16.66  19.870   3.373    12.3
08/02/18 11:01:50 21.91  50.39 47.42  33.08 232.8  16.83  19.867   3.371    12.3
08/02/18 11:02:00 21.91  50.39 47.42  33.08 232.1  16.78  19.864   3.370    12.3
08/02/18 11:02:10 21.89  50.40 47.40  33.08 232.1  16.78  19.860   3.366    12.3
08/02/18 11:02:20 21.87  50.40 47.39  33.09 229.2  16.57  19.857   3.365    12.3
08/02/18 11:02:30 21.91  50.39 47.41  33.08 232.9  16.83  19.855   3.363    12.3
08/02/18 11:02:40 21.92  50.39 47.42  33.08 230.3  16.64  19.854   3.362    12.3
08/02/18 11:02:50 21.89  50.40 47.41  33.09 230.1  16.63  19.853   3.362    12.3
08/02/18 11:03:00 21.89  50.40 47.40  33.08 231.1  16.71  19.853   3.362    12.3
08/02/18 11:03:10 21.93  50.39 47.44  33.08 231.4  16.71  19.850   3.359    12.3
08/02/18 11:03:20 21.93  50.39 47.44  33.08 229.7  16.59  19.848   3.358    12.4
08/02/18 11:03:30 21.89  50.40 47.40  33.08 231.3  16.72  19.843   3.355    12.3
08/02/18 11:03:40 21.88  50.39 47.39  33.08 231.1  16.71  19.839   3.352    12.4
08/02/18 11:03:50 21.89  50.39 47.40  33.08 230.9  16.69  19.837   3.350    12.3
08/02/18 11:04:00 21.92  50.39 47.42  33.08 233.1  16.84  19.834   3.349    12.3
08/02/18 11:04:10 21.91  50.39 47.42  33.08 232.9  16.83  19.832   3.347    12.3
08/02/18 11:04:39 21.89  50.40 47.40  33.08 230.4  16.66  19.825   3.342    12.4
08/02/18 11:04:40 21.89  50.39 47.40  33.08 230.4  16.66  19.825   3.342    12.3
08/02/18 11:04:50 21.90  50.39 47.41  33.08 232.7  16.82  19.821   3.340    12.3
08/02/18 11:05:00 21.94  50.38 47.44  33.07 232.1  16.76  19.818   3.338    12.3
08/02/18 11:05:10 21.92  50.39 47.43  33.08 229.5  16.58  19.816   3.336    12.3
08/02/18 11:05:20 21.90  50.39 47.41  33.08 230.0  16.63  19.813   3.334    12.4
08/02/18 11:05:30 21.89  50.39 47.40  33.08 231.3  16.72  19.811   3.332    12.3
08/02/18 11:05:40 21.91  50.39 47.42  33.08 233.1  16.85  19.808   3.331    12.4
08/02/18 11:05:50 21.93  50.39 47.44  33.08 231.4  16.72  19.805   3.329    12.3
08/02/18 11:06:00 21.93  50.39 47.44  33.08 232.2  16.77  19.804   3.328    12.3
08/02/18 11:06:10 21.92  50.39 47.42  33.08 231.9  16.76  19.802   3.327    12.3
08/02/18 11:06:20 21.92  50.39 47.42  33.08 232.1  16.77  19.799   3.325    12.3
08/02/18 11:06:30 21.92  50.39 47.43  33.08 231.6  16.73  19.796   3.323    12.3
08/02/18 11:06:40 21.93  50.39 47.44  33.08 230.8  16.68  19.794   3.321    12.4
08/02/18 11:06:50 21.92  50.40 47.43  33.08 230.3  16.64  19.791   3.319    12.3
08/02/18 11:07:00 21.94  50.40 47.45  33.08 232.3  16.78  19.789   3.318    12.3
08/02/18 11:07:10 21.96  50.39 47.47  33.08 230.9  16.67  19.787   3.317    12.3
08/02/18 11:07:20 21.96  50.39 47.46  33.08 230.7  16.66  19.784   3.314    12.4
08/02/18 11:07:30 21.98  50.39 47.49  33.08 231.4  16.70  19.781   3.312    12.3
08/02/18 11:07:40 22.01  50.38 47.51  33.07 232.1  16.75  19.778   3.310    12.4
08/02/18 11:07:50 21.99  50.39 47.50  33.08 231.2  16.69  19.776   3.309    12.3
08/02/18 11:08:00 21.98  50.39 47.48  33.08 230.5  16.64  19.773   3.307    12.3
08/02/18 11:08:10 21.96  50.39 47.46  33.08 232.8  16.81  19.771   3.305    12.3
08/02/18 11:08:20 21.98  50.39 47.48  33.07 230.8  16.66  19.769   3.304    12.3
08/02/18 11:08:30 22.00  50.38 47.49  33.07 231.9  16.74  19.768   3.303    12.3
08/02/18 11:08:40 22.00  50.39 47.50  33.07 231.0  16.67  19.766   3.302    12.4
08/02/18 11:08:50 22.00  50.38 47.50  33.07 232.1  16.75  19.762   3.299    12.3
08/02/18 11:09:00 22.00  50.39 47.50  33.07 230.8  16.65  19.759   3.297    12.3
08/02/18 11:09:10 21.98  50.38 47.48  33.07 231.8  16.73  19.757   3.296    12.3
08/02/18 11:09:39 21.98  50.39 47.48  33.08 233.5  16.85  19.749   3.290    12.4
08/02/18 11:09:40 21.98  50.39 47.48  33.08 233.5  16.85  19.748   3.289    12.3
08/02/18 11:09:50 21.97  50.38 47.47  33.07 231.9  16.74  19.744   3.287    12.3
08/02/18 11:10:00 21.96  50.39 47.47  33.08 231.3  16.70  19.742   3.285    12.3
08/02/18 11:10:10 21.97  50.38 47.47  33.07 231.5  16.71  19.737   3.282    12.3
08/02/18 11:10:20 21.97  50.38 47.47  33.07 231.8  16.74  19.736   3.281    12.3
08/02/18 11:10:30 21.99  50.38 47.48  33.07 232.9  16.81  19.732   3.279    12.4
08/02/18 11:10:40 22.01  50.38 47.50  33.07 232.4  16.77  19.729   3.276    12.3
08/02/18 11:10:50 21.98  50.39 47.49  33.08 232.4  16.77  19.726   3.274    12.3
08/02/18 11:11:00 22.00  50.38 47.50  33.07 232.5  16.77  19.724   3.273    12.3
08/02/18 11:11:10 22.02  50.38 47.51  33.07 233.5  16.84  19.721   3.271    12.3
08/02/18 11:11:20 22.00  50.39 47.50  33.08 232.2  16.75  19.718   3.269    12.3
08/02/18 11:11:30 21.98  50.39 47.48  33.08 232.8  16.80  19.714   3.266    12.3
08/02/18 11:11:40 21.98  50.39 47.48  33.08 232.6  16.79  19.712   3.265    12.3
08/02/18 11:11:50 21.97  50.39 47.47  33.08 231.8  16.74  19.709   3.263    12.3
08/02/18 11:12:00 21.99  50.39 47.49  33.08 233.1  16.82  19.706   3.261    12.3
08/02/18 11:12:10 21.97  50.39 47.47  33.07 233.7  16.87  19.704   3.259    12.3
08/02/18 11:12:20 21.96  50.38 47.46  33.07 232.6  16.79  19.701   3.257    12.4
08/02/18 11:12:30 21.96  50.39 47.46  33.08 232.6  16.79  19.697   3.254    12.3
08/02/18 11:12:40 21.98  50.38 47.47  33.07 232.7  16.80  19.694   3.252    12.3
08/02/18 11:12:50 21.97  50.39 47.47  33.07 232.2  16.77  19.691   3.250    12.3
08/02/18 11:13:00 21.97  50.38 47.47  33.07 233.1  16.83  19.689   3.249    12.3
08/02/18 11:13:10 21.97  50.38 47.47  33.07 232.6  16.79  19.687   3.247    12.3
08/02/18 11:13:20 21.97  50.39 47.47  33.08 234.1  16.90  19.685   3.246    12.3
08/02/18 11:13:30 21.98  50.39 47.48  33.07 233.5  16.85  19.683   3.245    12.4
08/02/18 11:13:40 21.98  50.39 47.47  33.07 233.1  16.83  19.678   3.241    12.4
08/02/18 11:13:50 21.97  50.39 47.47  33.08 232.0  16.75  19.675   3.239    12.3
08/02/18 11:14:00 21.97  50.38 47.47  33.07 231.4  16.71  19.673   3.238    12.3
08/02/18 11:14:10 21.97  50.39 47.47  33.08 234.5  16.93  19.669   3.235    12.3
08/02/18 11:14:39 21.96  50.39 47.47  33.08 231.9  16.74  19.664   3.231    12.3
08/02/18 11:14:40 21.97  50.39 47.48  33.08 231.9  16.74  19.663   3.231    12.3
08/02/18 11:14:50 21.97  50.39 47.47  33.07 233.7  16.87  19.659   3.228    12.3
08/02/18 11:15:00 21.96  50.39 47.46  33.08 232.8  16.81  19.656   3.226    12.3
08/02/18 11:15:10 21.95  50.39 47.45  33.08 232.3  16.78  19.654   3.225    12.3
08/02/18 11:15:20 21.96  50.39 47.46  33.08 232.6  16.79  19.652   3.223    12.4
08/02/18 11:15:30 21.96  50.38 47.46  33.07 233.9  16.89  19.649   3.222    12.3
08/02/18 11:15:40 21.94  50.39 47.44  33.08 233.4  16.86  19.646   3.220    12.3
08/02/18 11:15:50 21.93  50.38 47.43  33.07 232.7  16.81  19.643   3.217    12.3
08/02/18 11:16:00 21.93  50.39 47.43  33.07 234.1  16.92  19.642   3.216    12.3
08/02/18 11:16:10 21.94  50.39 47.44  33.08 232.1  16.76  19.639   3.214    12.3
08/02/18 11:16:20 21.95  50.38 47.45  33.07 232.3  16.77  19.636   3.212    12.4
08/02/18 11:16:30 21.93  50.39 47.43  33.08 231.5  16.73  19.633   3.210    12.3
08/02/18 11:16:40 21.95  50.38 47.45  33.07 233.3  16.85  19.630   3.208    12.3
08/02/18 11:16:50 21.95  50.39 47.45  33.08 232.3  16.78  19.627   3.206    12.3
08/02/18 11:17:00 21.95  50.39 47.45  33.07 233.2  16.84  19.625   3.204    12.3
08/02/18 11:17:10 21.92  50.39 47.42  33.08 231.9  16.76  19.622   3.203    12.3
08/02/18 11:17:20 21.92  50.39 47.42  33.08 233.4  16.86  19.619   3.201    12.3
08/02/18 11:17:30 21.94  50.39 47.44  33.08 233.2  16.84  19.618   3.200    12.3
08/02/18 11:17:40 21.94  50.39 47.44  33.08 234.1  16.91  19.616   3.199    12.3
08/02/18 11:17:50 21.96  50.39 47.47  33.08 232.6  16.80  19.615   3.198    12.3
08/02/18 11:18:00 21.97  50.38 47.47  33.07 234.0  16.89  19.613   3.197    12.3
08/02/18 11:18:10 21.96  50.38 47.46  33.07 232.6  16.79  19.611   3.195    12.3
08/02/18 11:18:20 21.95  50.39 47.45  33.08 233.5  16.87  19.606   3.192    12.3
08/02/18 11:18:30 21.97  50.38 47.46  33.07 231.6  16.72  19.604   3.191    12.3
08/02/18 11:18:40 21.99  50.38 47.48  33.07 233.3  16.84  19.601   3.188    12.3
08/02/18 11:18:50 21.97  50.38 47.46  33.07 235.7  17.02  19.599   3.187    12.3
08/02/18 11:19:00 22.00  50.37 47.49  33.07 235.3  16.98  19.597   3.185    12.3
08/02/18 11:19:10 22.01  50.38 47.50  33.07 234.0  16.88  19.593   3.183    12.3
08/02/18 11:19:39 22.00  50.38 47.50  33.07 234.3  16.91  19.588   3.179    12.3
08/02/18 11:19:40 22.00  50.38 47.49  33.07 234.3  16.91  19.587   3.179    12.3
08/02/18 11:19:50 21.99  50.38 47.48  33.07 232.3  16.77  19.584   3.177    12.3
08/02/18 11:20:00 22.01  50.37 47.49  33.06 234.5  16.92  19.582   3.175    12.3
08/02/18 11:20:10 22.00  50.39 47.50  33.07 233.6  16.86  19.579   3.173    12.3
08/02/18 11:20:20 22.01  50.38 47.50  33.07 234.0  16.88  19.578   3.172    12.4
08/02/18 11:20:30 21.99  50.38 47.48  33.07 234.4  16.91  19.574   3.170    12.3
08/02/18 11:20:40 22.01  50.37 47.49  33.07 234.6  16.93  19.572   3.168    12.4
08/02/18 11:20:50 21.99  50.38 47.49  33.07 234.4  16.92  19.570   3.167    12.3
08/02/18 11:21:00 22.02  50.37 47.51  33.06 234.5  16.92  19.567   3.165    12.3
08/02/18 11:21:10 22.01  50.37 47.50  33.07 234.9  16.94  19.564   3.163    12.3
08/02/18 11:21:20 22.00  50.38 47.49  33.07 233.8  16.87  19.563   3.162    12.3
08/02/18 11:21:30 22.01  50.37 47.50  33.06 234.1  16.89  19.559   3.159    12.3
08/02/18 11:21:40 21.99  50.37 47.48  33.07 235.4  16.99  19.557   3.158    12.3
08/02/18 11:21:50 21.99  50.37 47.48  33.06 235.0  16.96  19.554   3.156    12.3
08/02/18 11:22:00 21.98  50.38 47.47  33.07 234.8  16.95  19.555   3.157    12.3
08/02/18 11:22:10 21.96  50.38 47.45  33.07 234.5  16.93  19.552   3.154    12.3
08/02/18 11:22:20 21.96  50.38 47.45  33.07 235.6  17.02  19.550   3.153    12.3
08/02/18 11:22:30 21.95  50.37 47.44  33.07 234.7  16.95  19.546   3.150    12.3
08/02/18 11:22:40 21.97  50.37 47.46  33.06 235.3  16.99  19.543   3.148    12.4
08/02/18 11:22:50 21.99  50.37 47.48  33.06 235.5  16.99  19.541   3.147    12.3
08/02/18 11:23:00 21.98  50.38 47.47  33.07 233.1  16.82  19.538   3.145    12.3
08/02/18 11:23:10 21.97  50.38 47.46  33.07 235.3  16.99  19.536   3.143    12.3
08/02/18 11:23:20 21.96  50.38 47.46  33.07 234.6  16.94  19.533   3.141    12.3
08/02/18 11:23:30 21.95  50.38 47.45  33.07 234.2  16.91  19.530   3.140    12.3
08/02/18 11:23:40 21.95  50.38 47.45  33.07 235.3  17.00  19.528   3.138    12.3
08/02/18 11:23:50 21.93  50.39 47.44  33.08 234.5  16.94  19.526   3.137    12.3
08/02/18 11:24:00 21.94  50.38 47.44  33.07 234.4  16.93  19.523   3.135    12.3
08/02/18 11:24:10 21.93  50.38 47.43  33.07 234.4  16.93  19.521   3.133    12.3
08/02/18 11:24:39 21.91  50.39 47.41  33.08 233.9  16.90  19.515   3.129    12.3
08/02/18 11:24:40 21.91  50.39 47.41  33.08 233.9  16.91  19.514   3.128    12.3
08/02/18 11:24:50 21.94  50.38 47.44  33.07 235.9  17.04  19.512   3.127    12.3
08/02/18 11:25:00 21.94  50.38 47.43  33.07 236.1  17.05  19.510   3.126    12.3
08/02/18 11:25:10 21.92  50.39 47.42  33.07 234.6  16.95  19.505   3.122    12.3
08/02/18 11:25:20 21.91  50.38 47.41  33.07 236.2  17.07  19.504   3.122    12.3
08/02/18 11:25:30 21.90  50.39 47.41  33.08 234.6  16.95  19.500   3.119    12.3
08/02/18 11:25:40 21.90  50.39 47.40  33.08 235.5  17.02  19.499   3.118    12.3
08/02/18 11:25:50 21.90  50.38 47.40  33.07 234.1  16.92  19.497   3.116    12.3
08/02/18 11:26:00 21.89  50.38 47.39  33.07 234.4  16.95  19.496   3.116    12.3
08/02/18 11:26:10 21.88  50.39 47.39  33.08 235.4  17.02  19.493   3.114    12.3
08/02/18 11:26:20 21.88  50.38 47.38  33.07 235.4  17.02  19.487   3.110    12.3
08/02/18 11:26:30 21.87  50.39 47.38  33.08 235.5  17.03  19.487   3.109    12.3
08/02/18 11:26:40 21.86  50.40 47.37  33.08 235.1  17.00  19.484   3.108    12.3
08/02/18 11:26:50 21.86  50.38 47.36  33.07 235.5  17.04  19.480   3.105    12.3
08/02/18 11:27:00 21.85  50.39 47.36  33.08 235.4  17.03  19.478   3.103    12.3
08/02/18 11:27:10 21.84  50.39 47.35  33.08 236.0  17.08  19.475   3.101    12.3
08/02/18 11:27:20 21.83  50.39 47.34  33.08 236.0  17.08  19.471   3.099    12.3
08/02/18 11:27:30 21.82  50.39 47.33  33.08 234.9  17.00  19.468   3.097    12.3
08/02/18 11:27:40 21.82  50.39 47.33  33.08 235.2  17.02  19.466   3.095    12.3
08/02/18 11:27:50 21.82  50.39 47.33  33.08 234.3  16.96  19.464   3.094    12.3
08/02/18 11:28:00 21.82  50.39 47.33  33.08 234.8  16.99  19.462   3.093    12.3
08/02/18 11:28:10 21.82  50.39 47.33  33.08 233.4  16.89  19.460   3.091    12.3
08/02/18 11:28:20 21.84  50.39 47.34  33.08 233.1  16.86  19.456   3.088    12.3
08/02/18 11:28:30 21.84  50.38 47.34  33.07 235.9  17.07  19.453   3.086    12.3
08/02/18 11:28:40 21.83  50.39 47.34  33.08 234.6  16.98  19.450   3.084    12.3
08/02/18 11:28:50 21.84  50.39 47.34  33.08 235.9  17.07  19.449   3.083    12.3
08/02/18 11:29:00 21.83  50.39 47.34  33.08 234.4  16.97  19.445   3.081    12.3
08/02/18 11:29:10 21.82  50.39 47.33  33.08 234.1  16.94  19.443   3.079    12.3
08/02/18 11:29:39 21.84  50.39 47.35  33.08 235.0  17.00  19.438   3.076    12.4
08/02/18 11:29:40 21.83  50.39 47.35  33.08 235.0  17.00  19.439   3.076    12.3
08/02/18 11:29:50 21.83  50.39 47.34  33.08 233.8  16.92  19.433   3.072    12.3
08/02/18 11:30:00 21.84  50.39 47.34  33.08 234.8  16.99  19.430   3.070    12.3
08/02/18 11:30:10 21.84  50.39 47.35  33.08 234.2  16.95  19.428   3.069    12.3
08/02/18 11:30:20 21.85  50.39 47.36  33.08 235.3  17.02  19.425   3.067    12.3
08/02/18 11:30:30 21.83  50.39 47.34  33.08 234.3  16.95  19.422   3.065    12.3
08/02/18 11:30:40 21.82  50.39 47.33  33.08 233.9  16.93  19.419   3.063    12.3
08/02/18 11:30:50 21.81  50.39 47.32  33.08 234.9  17.01  19.418   3.062    12.3
08/02/18 11:31:00 21.80  50.39 47.32  33.08 233.9  16.93  19.415   3.060    12.3
08/02/18 11:31:10 21.80  50.40 47.32  33.08 236.6  17.13  19.412   3.058    12.3
08/02/18 11:31:20 21.80  50.39 47.31  33.08 234.7  17.00  19.410   3.057    12.3
08/02/18 11:31:30 21.80  50.40 47.32  33.08 234.9  17.01  19.407   3.055    12.3
08/02/18 11:31:40 21.81  50.39 47.32  33.08 233.8  16.93  19.404   3.053    12.3
08/02/18 11:31:50 21.83  50.39 47.33  33.08 234.8  16.99  19.402   3.051    12.3
08/02/18 11:32:00 21.80  50.39 47.32  33.08 233.8  16.93  19.400   3.050    12.3
08/02/18 11:32:10 21.81  50.40 47.32  33.08 235.4  17.04  19.396   3.047    12.3
08/02/18 11:32:20 21.81  50.39 47.32  33.08 234.9  17.00  19.394   3.046    12.3
08/02/18 11:32:30 21.81  50.39 47.32  33.08 235.1  17.02  19.392   3.044    12.3
08/02/18 11:32:40 21.82  50.39 47.32  33.08 236.1  17.09  19.392   3.044    12.3
08/02/18 11:32:50 21.80  50.39 47.32  33.08 235.1  17.02  19.389   3.042    12.3
08/02/18 11:33:00 21.80  50.39 47.31  33.08 234.7  16.99  19.387   3.041    12.3
08/02/18 11:33:10 21.80  50.39 47.31  33.08 235.7  17.06  19.383   3.038    12.3
08/02/18 11:33:20 21.78  50.39 47.30  33.08 234.0  16.95  19.381   3.036    12.3
08/02/18 11:33:30 21.78  50.39 47.30  33.08 234.7  17.00  19.377   3.034    12.3
08/02/18 11:33:40 21.79  50.39 47.30  33.08 233.8  16.93  19.375   3.033    12.3
08/02/18 11:33:50 21.78  50.39 47.29  33.08 235.3  17.04  19.372   3.030    12.3
08/02/18 11:34:00 21.77  50.40 47.29  33.08 234.9  17.02  19.371   3.030    12.3
08/02/18 11:34:10 21.76  50.40 47.28  33.08 232.9  16.87  19.369   3.029    12.3
08/02/18 11:34:39 21.75  50.39 47.27  33.08 233.8  16.95  19.364   3.025    12.3
08/02/18 11:34:40 21.75  50.40 47.27  33.09 233.8  16.95  19.363   3.024    12.3
08/02/18 11:34:50 21.75  50.39 47.26  33.08 234.8  17.01  19.359   3.021    12.3
08/02/18 11:35:00 21.75  50.39 47.26  33.08 233.7  16.93  19.358   3.021    12.3
08/02/18 11:35:10 21.77  50.39 47.28  33.08 234.0  16.95  19.354   3.018    12.3
08/02/18 11:35:20 21.76  50.39 47.27  33.08 233.7  16.93  19.351   3.016    12.3
08/02/18 11:35:30 21.75  50.39 47.26  33.08 233.7  16.93  19.349   3.015    12.3
08/02/18 11:35:40 21.75  50.39 47.27  33.08 233.5  16.92  19.347   3.013    12.3
08/02/18 11:35:50 21.74  50.39 47.26  33.08 232.8  16.87  19.345   3.011    12.3
08/02/18 11:36:00 21.74  50.39 47.26  33.08 234.4  16.99  19.343   3.010    12.3
08/02/18 11:36:10 21.75  50.39 47.26  33.08 233.9  16.95  19.341   3.009    12.3
08/02/18 11:36:20 21.76  50.39 47.27  33.08 232.3  16.84  19.336   3.006    12.3
08/02/18 11:36:30 21.74  50.39 47.26  33.08 234.3  16.98  19.334   3.004    12.3
08/02/18 11:36:40 21.74  50.39 47.25  33.08 233.7  16.94  19.332   3.003    12.3
08/02/18 11:36:50 21.76  50.39 47.26  33.08 233.3  16.91  19.329   3.001    12.3
08/02/18 11:37:00 21.74  50.39 47.26  33.08 232.6  16.86  19.326   2.999    12.3
08/02/18 11:37:10 21.74  50.39 47.25  33.08 233.0  16.89  19.324   2.997    12.3
08/02/18 11:37:20 21.73  50.39 47.25  33.08 233.0  16.89  19.321   2.995    12.3
08/02/18 11:37:30 21.73  50.39 47.25  33.08 234.7  17.01  19.319   2.994    12.3
08/02/18 11:37:40 21.73  50.39 47.24  33.08 233.6  16.93  19.316   2.992    12.3
08/02/18 11:37:50 21.74  50.39 47.25  33.08 233.9  16.95  19.313   2.990    12.3
08/02/18 11:38:00 21.73  50.40 47.25  33.09 234.4  16.99  19.311   2.988    12.3
08/02/18 11:38:10 21.75  50.39 47.26  33.08 232.4  16.84  19.308   2.986    12.3
08/02/18 11:38:20 21.76  50.39 47.27  33.08 232.9  16.88  19.305   2.984    12.3
08/02/18 11:38:30 21.78  50.39 47.29  33.08 233.1  16.88  19.304   2.984    12.3
08/02/18 11:38:40 21.81  50.39 47.31  33.08 232.7  16.85  19.301   2.981    12.3
08/02/18 11:38:50 21.79  50.39 47.29  33.08 232.6  16.85  19.298   2.980    12.3
08/02/18 11:39:00 21.79  50.39 47.30  33.08 231.8  16.79  19.296   2.978    12.3
08/02/18 11:39:10 21.78  50.39 47.29  33.08 232.0  16.80  19.293   2.976    12.3
08/02/18 11:39:39 21.83  50.39 47.33  33.08 233.3  16.88  19.287   2.972    12.3
08/02/18 11:39:40 21.82  50.39 47.33  33.08 233.3  16.89  19.287   2.972    12.3
08/02/18 11:39:50 21.82  50.39 47.33  33.08 232.3  16.81  19.283   2.969    12.3
08/02/18 11:40:00 21.85  50.39 47.36  33.08 234.1  16.94  19.279   2.967    12.3
08/02/18 11:40:10 21.87  50.39 47.38  33.08 232.3  16.80  19.277   2.965    12.3
08/02/18 11:40:20 21.84  50.39 47.35  33.08 233.6  16.90  19.274   2.963    12.3
08/02/18 11:40:30 21.83  50.39 47.34  33.08 233.8  16.92  19.272   2.962    12.3
08/02/18 11:40:40 21.84  50.38 47.34  33.07 233.5  16.89  19.269   2.960    12.3
08/02/18 11:40:50 21.84  50.38 47.35  33.08 232.8  16.85  19.266   2.958    12.3
08/02/18 11:41:00 21.88  50.37 47.37  33.07 233.2  16.86  19.266   2.957    12.3
08/02/18 11:41:10 21.88  50.38 47.38  33.07 232.7  16.82  19.263   2.955    12.3
08/02/18 11:41:20 21.89  50.38 47.38  33.07 232.2  16.79  19.259   2.953    12.3
08/02/18 11:41:30 21.91  50.38 47.41  33.07 233.9  16.90  19.256   2.951    12.3
08/02/18 11:41:40 21.92  50.38 47.42  33.07 232.9  16.83  19.252   2.948    12.3
08/02/18 11:41:50 21.93  50.38 47.42  33.07 233.3  16.86  19.249   2.946    12.3
08/02/18 11:42:00 21.92  50.38 47.42  33.07 233.6  16.88  19.248   2.945    12.3
08/02/18 11:42:10 21.91  50.38 47.41  33.07 233.1  16.84  19.245   2.943    12.3
08/02/18 11:42:20 21.91  50.38 47.41  33.07 233.2  16.86  19.242   2.941    12.3
08/02/18 11:42:30 21.93  50.38 47.42  33.07 233.7  16.88  19.241   2.940    12.3
08/02/18 11:42:40 21.96  50.37 47.45  33.06 232.2  16.77  19.237   2.938    12.4
08/02/18 11:42:50 21.96  50.38 47.46  33.07 232.0  16.75  19.234   2.936    12.4
08/02/18 11:43:00 21.96  50.37 47.45  33.06 234.1  16.90  19.232   2.934    12.3
08/02/18 11:43:10 21.94  50.38 47.43  33.07 231.2  16.70  19.230   2.933    12.3
08/02/18 11:43:20 21.93  50.38 47.43  33.07 232.9  16.82  19.227   2.931    12.3
08/02/18 11:43:30 21.93  50.38 47.42  33.07 235.0  16.98  19.224   2.929    12.3
08/02/18 11:43:40 21.92  50.38 47.41  33.07 234.0  16.91  19.221   2.927    12.3
08/02/18 11:43:50 21.91  50.38 47.41  33.07 232.9  16.83  19.218   2.925    12.3
08/02/18 11:44:00 21.95  50.38 47.44  33.07 235.2  16.99  19.217   2.924    12.3
08/02/18 11:44:10 21.94  50.38 47.43  33.07 233.7  16.88  19.213   2.922    12.3
08/02/18 11:44:39 21.99  50.38 47.49  33.07 233.5  16.85  19.207   2.917    12.3
08/02/18 11:44:40 21.99  50.38 47.48  33.07 233.5  16.85  19.206   2.917    12.3
08/02/18 11:44:50 21.99  50.38 47.48  33.07 232.7  16.80  19.203   2.914    12.3
08/02/18 11:45:00 22.00  50.37 47.48  33.06 233.1  16.82  19.201   2.913    12.3
08/02/18 11:45:10 22.03  50.36 47.50  33.06 234.3  16.90  19.199   2.912    12.3
08/02/18 11:45:20 22.05  50.37 47.53  33.06 234.1  16.88  19.197   2.910    12.3
08/02/18 11:45:30 22.05  50.38 47.54  33.07 232.5  16.76  19.194   2.908    12.3
08/02/18 11:45:40 22.05  50.37 47.54  33.06 232.9  16.79  19.191   2.906    12.3
08/02/18 11:45:50 22.04  50.37 47.52  33.06 233.7  16.85  19.188   2.904    12.3
08/02/18 11:46:00 22.05  50.37 47.53  33.06 233.9  16.86  19.185   2.902    12.3
08/02/18 11:46:10 22.10  50.36 47.56  33.05 233.0  16.78  19.184   2.901    12.3
08/02/18 11:46:20 22.09  50.36 47.56  33.06 235.5  16.96  19.181   2.899    12.3
08/02/18 11:46:30 22.09  50.37 47.57  33.06 235.7  16.98  19.178   2.897    12.3
08/02/18 11:46:40 22.14  50.36 47.61  33.06 234.0  16.84  19.176   2.896    12.3
08/02/18 11:46:50 22.11  50.37 47.59  33.06 233.6  16.83  19.173   2.894    12.3
08/02/18 11:47:00 22.13  50.38 47.61  33.07 235.3  16.94  19.170   2.892    12.3
08/02/18 11:47:10 22.14  50.37 47.61  33.06 234.8  16.90  19.170   2.892    12.3
08/02/18 11:47:20 22.10  50.37 47.58  33.06 235.1  16.93  19.167   2.890    12.3
08/02/18 11:47:30 22.20  50.35 47.66  33.05 236.8  17.03  19.165   2.888    12.3
08/02/18 11:47:40 22.21  50.35 47.67  33.05 235.9  16.96  19.162   2.886    12.3
08/02/18 11:47:50 22.19  50.36 47.66  33.05 236.4  17.00  19.160   2.885    12.3
08/02/18 11:48:00 22.21  50.35 47.67  33.05 236.2  16.98  19.157   2.883    12.3
08/02/18 11:48:10 22.19  50.36 47.65  33.05 235.6  16.95  19.154   2.881    12.3
08/02/18 11:48:20 22.17  50.36 47.64  33.05 236.0  16.98  19.152   2.879    12.3
08/02/18 11:48:30 22.20  50.36 47.66  33.05 235.4  16.93  19.149   2.877    12.3
08/02/18 11:48:40 22.18  50.35 47.65  33.05 236.3  17.00  19.146   2.875    12.3
08/02/18 11:48:50 22.19  50.35 47.65  33.05 235.4  16.93  19.144   2.874    12.3
08/02/18 11:49:00 22.21  50.35 47.67  33.05 236.1  16.98  19.143   2.873    12.3
08/02/18 11:49:10 22.22  50.35 47.68  33.05 236.6  17.01  19.141   2.872    12.3
08/02/18 11:49:39 22.27  50.36 47.73  33.05 236.3  16.97  19.134   2.867    12.3
08/02/18 11:49:40 22.26  50.35 47.72  33.05 236.3  16.97  19.133   2.867    12.3
08/02/18 11:49:50 22.25  50.35 47.71  33.04 236.7  17.00  19.131   2.865    12.3
08/02/18 11:50:00 22.24  50.36 47.71  33.05 236.9  17.02  19.130   2.864    12.3
08/02/18 11:50:10 22.27  50.35 47.72  33.04 235.8  16.93  19.126   2.862    12.3
08/02/18 11:50:20 22.28  50.35 47.73  33.04 236.9  17.01  19.124   2.860    12.3
08/02/18 11:50:30 22.26  50.35 47.72  33.04 237.4  17.05  19.121   2.858    12.3
08/02/18 11:50:40 22.30  50.34 47.74  33.03 238.0  17.08  19.119   2.857    12.3
08/02/18 11:50:50 22.28  50.35 47.73  33.04 237.8  17.07  19.117   2.855    12.3
08/02/18 11:51:00 22.28  50.35 47.73  33.04 237.7  17.07  19.115   2.854    12.3
08/02/18 11:51:10 22.28  50.35 47.73  33.04 236.1  16.95  19.113   2.852    12.3
08/02/18 11:51:20 22.32  50.34 47.77  33.04 237.6  17.05  19.109   2.850    12.3
08/02/18 11:51:30 22.29  50.35 47.75  33.05 237.8  17.08  19.107   2.848    12.3
08/02/18 11:51:40 22.30  50.35 47.75  33.04 236.9  17.01  19.104   2.847    12.3
08/02/18 11:51:50 22.30  50.35 47.75  33.04 238.2  17.10  19.103   2.846    12.3
08/02/18 11:52:00 22.29  50.34 47.74  33.04 239.1  17.17  19.100   2.843    12.3
08/02/18 11:52:10 22.27  50.34 47.72  33.04 239.3  17.18  19.097   2.841    12.3
08/02/18 11:52:20 22.25  50.35 47.71  33.05 238.1  17.10  19.094   2.839    12.3
08/02/18 11:52:30 22.23  50.35 47.69  33.05 238.2  17.11  19.093   2.839    12.3
08/02/18 11:52:40 22.22  50.35 47.68  33.05 238.7  17.16  19.092   2.838    12.3
08/02/18 11:52:50 22.21  50.35 47.67  33.04 237.1  17.05  19.089   2.836    12.3
08/02/18 11:53:00 22.21  50.35 47.67  33.04 240.0  17.25  19.086   2.834    12.3
08/02/18 11:53:10 22.21  50.35 47.66  33.05 237.9  17.10  19.083   2.832    12.3
08/02/18 11:53:20 22.21  50.35 47.67  33.04 238.2  17.12  19.081   2.831    12.3
08/02/18 11:53:30 22.20  50.35 47.66  33.04 238.1  17.12  19.079   2.829    12.3
08/02/18 11:53:40 22.20  50.35 47.65  33.04 238.5  17.15  19.077   2.827    12.3
08/02/18 11:53:50 22.21  50.34 47.66  33.04 237.6  17.08  19.075   2.826    12.3
08/02/18 11:54:00 22.21  50.35 47.67  33.05 237.5  17.08  19.072   2.824    12.3
08/02/18 11:54:10 22.19  50.35 47.65  33.05 238.9  17.18  19.070   2.823    12.3
08/02/18 11:54:39 22.19  50.36 47.66  33.05 240.2  17.27  19.066   2.820    12.3
08/02/18 11:54:40 22.19  50.36 47.66  33.05 240.2  17.27  19.065   2.819    12.3
08/02/18 11:54:50 22.19  50.35 47.65  33.04 238.2  17.13  19.061   2.817    12.3
08/02/18 11:55:00 22.20  50.35 47.65  33.04 239.8  17.24  19.059   2.815    12.3
08/02/18 11:55:10 22.20  50.35 47.66  33.04 238.8  17.17  19.056   2.813    12.3
08/02/18 11:55:20 22.20  50.35 47.66  33.04 238.4  17.15  19.053   2.811    12.3
08/02/18 11:55:30 22.21  50.34 47.66  33.04 239.4  17.21  19.050   2.809    12.3
08/02/18 11:55:40 22.21  50.34 47.66  33.04 240.4  17.28  19.048   2.808    12.3
08/02/18 11:55:50 22.20  50.35 47.66  33.04 239.4  17.21  19.045   2.806    12.3
08/02/18 11:56:00 22.23  50.34 47.68  33.04 238.3  17.13  19.044   2.805    12.3
08/02/18 11:56:10 22.22  50.35 47.67  33.04 238.6  17.15  19.042   2.803    12.3
08/02/18 11:56:20 22.24  50.34 47.69  33.04 239.6  17.21  19.040   2.802    12.3
08/02/18 11:56:30 22.24  50.34 47.69  33.04 240.6  17.29  19.037   2.800    12.3
08/02/18 11:56:40 22.24  50.34 47.69  33.04 240.5  17.28  19.035   2.799    12.3
08/02/18 11:56:50 22.23  50.35 47.68  33.04 238.3  17.13  19.032   2.797    12.3
08/02/18 11:57:00 22.23  50.34 47.69  33.04 241.4  17.35  19.030   2.795    12.3
08/02/18 11:57:10 22.25  50.34 47.70  33.04 240.9  17.31  19.027   2.793    12.3
08/02/18 11:57:20 22.26  50.34 47.71  33.04 242.4  17.41  19.024   2.792    12.3
08/02/18 11:57:30 22.24  50.35 47.69  33.04 241.2  17.33  19.023   2.790    12.3
08/02/18 11:57:40 22.24  50.34 47.69  33.04 241.3  17.34  19.021   2.789    12.3
08/02/18 11:57:50 22.25  50.34 47.70  33.04 239.0  17.17  19.019   2.788    12.3
08/02/18 11:58:00 22.26  50.34 47.71  33.04 241.0  17.31  19.016   2.786    12.3
08/02/18 11:58:10 22.26  50.34 47.71  33.04 240.2  17.25  19.013   2.784    12.3
08/02/18 11:58:20 22.25  50.35 47.70  33.05 239.3  17.19  19.011   2.782    12.3
08/02/18 11:58:30 22.27  50.34 47.71  33.04 240.5  17.28  19.008   2.780    12.3
08/02/18 11:58:40 22.26  50.35 47.71  33.04 241.4  17.34  19.006   2.779    12.3
08/02/18 11:58:50 22.26  50.34 47.70  33.04 239.8  17.23  19.004   2.778    12.3
08/02/18 11:59:00 22.25  50.34 47.70  33.04 240.1  17.25  19.002   2.776    12.3
08/02/18 11:59:10 22.25  50.34 47.70  33.04 240.8  17.30  18.999   2.774    12.3
08/02/18 11:59:39 22.27  50.34 47.71  33.04 239.7  17.22  18.993   2.770    12.3
08/02/18 11:59:40 22.26  50.34 47.71  33.04 239.7  17.22  18.993   2.770    12.3
08/02/18 11:59:50 22.28  50.34 47.73  33.03 241.8  17.36  18.989   2.767    12.3
08/02/18 12:00:00 22.34  50.33 47.77  33.03 240.1  17.22  18.987   2.766    12.3
08/02/18 12:00:10 22.33  50.34 47.77  33.03 241.1  17.30  18.985   2.765    12.3
08/02/18 12:00:20 22.34  50.34 47.78  33.03 240.3  17.24  18.983   2.763    12.3
08/02/18 12:00:30 22.33  50.34 47.77  33.03 240.6  17.27  18.981   2.762    12.3
08/02/18 12:00:40 22.33  50.34 47.76  33.03 241.1  17.30  18.979   2.761    12.3
08/02/18 12:00:50 22.34  50.33 47.77  33.03 240.8  17.27  18.976   2.758    12.3
08/02/18 12:01:00 22.31  50.34 47.75  33.04 242.5  17.40  18.974   2.756    12.3
08/02/18 12:01:10 22.30  50.34 47.74  33.03 240.9  17.29  18.971   2.755    12.3
08/02/18 12:01:20 22.30  50.33 47.74  33.03 241.0  17.30  18.970   2.754    12.3
08/02/18 12:01:30 22.33  50.33 47.76  33.03 241.5  17.33  18.968   2.753    12.3
08/02/18 12:01:40 22.32  50.33 47.76  33.03 240.8  17.28  18.964   2.750    12.3
08/02/18 12:01:50 22.31  50.34 47.76  33.04 241.7  17.35  18.962   2.749    12.3
08/02/18 12:02:00 22.34  50.34 47.77  33.03 239.6  17.19  18.960   2.747    12.3
08/02/18 12:02:10 22.31  50.34 47.75  33.04 242.8  17.43  18.958   2.746    12.3
08/02/18 12:02:20 22.32  50.34 47.76  33.03 241.6  17.34  18.956   2.744    12.3
08/02/18 12:02:30 22.32  50.34 47.76  33.03 240.5  17.26  18.953   2.743    12.3
08/02/18 12:02:40 22.32  50.33 47.75  33.03 240.0  17.23  18.952   2.742    12.3
08/02/18 12:02:50 22.33  50.34 47.77  33.03 240.8  17.28  18.949   2.740    12.3
08/02/18 12:03:00 22.32  50.34 47.76  33.04 240.1  17.23  18.946   2.738    12.3
08/02/18 12:03:10 22.32  50.34 47.76  33.03 240.7  17.28  18.944   2.736    12.3
08/02/18 12:03:20 22.31  50.34 47.75  33.04 241.5  17.33  18.941   2.734    12.3
08/02/18 12:03:30 22.31  50.34 47.75  33.04 242.1  17.38  18.939   2.733    12.3
08/02/18 12:03:40 22.31  50.33 47.75  33.03 241.2  17.31  18.937   2.731    12.3
08/02/18 12:03:50 22.32  50.33 47.76  33.03 241.2  17.31  18.936   2.730    12.3
08/02/18 12:04:00 22.32  50.34 47.76  33.03 240.1  17.23  18.933   2.729    12.3
08/02/18 12:04:10 22.33  50.33 47.77  33.03 240.9  17.28  18.930   2.727    12.3
08/02/18 12:04:39 22.33  50.33 47.77  33.03 240.6  17.26  18.924   2.723    12.3
08/02/18 12:04:40 22.34  50.33 47.77  33.03 240.5  17.26  18.923   2.722    12.3
08/02/18 12:04:50 22.36  50.33 47.79  33.03 240.6  17.25  18.921   2.720    12.3
08/02/18 12:05:00 22.33  50.34 47.77  33.03 240.5  17.26  18.918   2.718    12.3
08/02/18 12:05:10 22.31  50.34 47.75  33.04 241.3  17.32  18.915   2.716    12.3
08/02/18 12:05:20 22.31  50.34 47.75  33.03 242.9  17.44  18.913   2.715    12.3
08/02/18 12:05:30 22.32  50.33 47.75  33.03 241.3  17.32  18.911   2.713    12.3
08/02/18 12:05:40 22.33  50.33 47.77  33.03 241.9  17.35  18.908   2.711    12.3
08/02/18 12:05:50 22.33  50.33 47.76  33.03 241.2  17.30  18.907   2.710    12.3
08/02/18 12:06:00 22.33  50.33 47.76  33.03 241.0  17.29  18.904   2.709    12.3
08/02/18 12:06:10 22.34  50.33 47.77  33.03 241.1  17.29  18.901   2.707    12.3
08/02/18 12:06:20 22.33  50.33 47.76  33.03 241.4  17.32  18.899   2.705    12.3
08/02/18 12:06:30 22.33  50.33 47.76  33.03 241.9  17.35  18.896   2.703    12.3
08/02/18 12:06:40 22.33  50.33 47.76  33.03 241.8  17.35  18.894   2.701    12.3
08/02/18 12:06:50 22.34  50.33 47.77  33.03 244.6  17.55  18.892   2.700    12.3
08/02/18 12:07:00 22.35  50.33 47.78  33.02 241.4  17.31  18.890   2.699    12.3
08/02/18 12:07:10 22.35  50.33 47.78  33.03 240.1  17.22  18.886   2.696    12.3
08/02/18 12:07:20 22.37  50.34 47.80  33.03 245.6  17.61  18.884   2.695    12.3
08/02/18 12:07:30 22.36  50.33 47.79  33.03 244.5  17.53  18.881   2.693    12.3
08/02/18 12:07:40 22.35  50.34 47.79  33.03 244.7  17.55  18.879   2.692    12.3
08/02/18 12:07:50 22.35  50.33 47.78  33.03 243.3  17.45  18.878   2.691    12.3
08/02/18 12:08:00 22.36  50.33 47.79  33.03 244.0  17.50  18.875   2.689    12.3
08/02/18 12:08:10 22.38  50.32 47.81  33.02 244.8  17.55  18.873   2.687    12.3
08/02/18 12:08:20 22.37  50.34 47.81  33.03 241.5  17.32  18.870   2.685    12.3
08/02/18 12:08:30 22.36  50.33 47.80  33.03 241.6  17.32  18.868   2.684    12.3
08/02/18 12:08:40 22.36  50.33 47.80  33.03 246.5  17.67  18.867   2.683    12.3
08/02/18 12:08:50 22.38  50.33 47.81  33.03 242.5  17.38  18.864   2.681    12.3
08/02/18 12:09:00 22.38  50.33 47.81  33.03 243.8  17.48  18.861   2.679    12.3
08/02/18 12:09:10 22.37  50.33 47.81  33.03 245.6  17.61  18.858   2.677    12.3
08/02/18 12:09:39 22.39  50.34 47.83  33.03 243.9  17.48  18.852   2.673    12.3
08/02/18 12:09:40 22.40  50.33 47.83  33.03 243.9  17.48  18.852   2.673    12.3
08/02/18 12:09:50 22.44  50.32 47.86  33.02 245.2  17.56  18.849   2.671    12.3
08/02/18 12:10:00 22.44  50.32 47.86  33.02 242.1  17.34  18.846   2.669    12.3
08/02/18 12:10:10 22.41  50.32 47.83  33.02 243.5  17.45  18.844   2.667    12.3
08/02/18 12:10:20 22.41  50.32 47.83  33.02 245.3  17.58  18.842   2.666    12.3
08/02/18 12:10:30 22.41  50.33 47.84  33.02 245.0  17.55  18.840   2.664    12.3
08/02/18 12:10:40 22.41  50.32 47.83  33.02 243.7  17.46  18.836   2.662    12.3
08/02/18 12:10:50 22.41  50.32 47.83  33.02 246.2  17.65  18.834   2.661    12.3
08/02/18 12:11:00 22.41  50.32 47.83  33.02 244.6  17.52  18.833   2.659    12.3
08/02/18 12:11:10 22.40  50.32 47.83  33.02 244.2  17.50  18.831   2.658    12.3
08/02/18 12:11:20 22.40  50.32 47.82  33.02 245.3  17.58  18.828   2.656    12.3
08/02/18 12:11:30 22.43  50.32 47.85  33.02 243.9  17.47  18.826   2.655    12.3
08/02/18 12:11:40 22.44  50.32 47.85  33.02 243.7  17.45  18.823   2.653    12.3
08/02/18 12:11:50 22.43  50.33 47.86  33.02 243.9  17.47  18.821   2.652    12.3
08/02/18 12:12:00 22.43  50.32 47.85  33.02 244.9  17.55  18.820   2.651    12.3
08/02/18 12:12:10 22.43  50.32 47.85  33.02 243.8  17.47  18.817   2.649    12.3
08/02/18 12:12:20 22.43  50.32 47.85  33.02 243.5  17.44  18.814   2.647    12.3
08/02/18 12:12:30 22.44  50.32 47.86  33.02 245.2  17.56  18.811   2.645    12.3
08/02/18 12:12:40 22.47  50.31 47.88  33.01 244.6  17.51  18.809   2.643    12.3
08/02/18 12:12:50 22.46  50.32 47.88  33.02 245.0  17.54  18.807   2.642    12.3
08/02/18 12:13:00 22.45  50.32 47.87  33.02 245.7  17.60  18.805   2.640    12.3
08/02/18 12:13:10 22.48  50.31 47.89  33.01 243.3  17.41  18.802   2.639    12.3
08/02/18 12:13:20 22.47  50.32 47.88  33.02 245.0  17.53  18.801   2.638    12.3
08/02/18 12:13:30 22.46  50.32 47.87  33.02 245.0  17.54  18.799   2.636    12.3
08/02/18 12:13:40 22.48  50.32 47.89  33.02 244.2  17.48  18.797   2.635    12.3
08/02/18 12:13:50 22.48  50.32 47.89  33.02 244.0  17.46  18.794   2.633    12.3
08/02/18 12:14:00 22.47  50.32 47.89  33.02 245.2  17.55  18.792   2.632    12.3
08/02/18 12:14:10 22.48  50.31 47.89  33.02 245.9  17.60  18.790   2.630    12.3
08/02/18 12:14:39 22.50  50.32 47.91  33.02 243.8  17.44  18.784   2.626    12.3
08/02/18 12:14:40 22.50  50.31 47.91  33.01 243.8  17.44  18.784   2.626    12.3
08/02/18 12:14:50 22.50  50.31 47.91  33.01 244.3  17.48  18.781   2.624    12.3
08/02/18 12:15:00 22.49  50.31 47.91  33.01 245.4  17.55  18.779   2.623    12.3
08/02/18 12:15:10 22.50  50.31 47.91  33.01 243.8  17.44  18.776   2.621    12.3
08/02/18 12:15:20 22.52  50.31 47.92  33.01 244.1  17.46  18.775   2.620    12.3
08/02/18 12:15:30 22.53  50.31 47.94  33.01 244.8  17.50  18.773   2.619    12.3
08/02/18 12:15:40 22.54  50.32 47.95  33.01 245.4  17.54  18.771   2.617    12.3
08/02/18 12:15:50 22.55  50.31 47.96  33.01 245.7  17.56  18.768   2.615    12.3
08/02/18 12:16:00 22.54  50.31 47.95  33.01 243.5  17.41  18.766   2.614    12.3
08/02/18 12:16:10 22.54  50.31 47.95  33.01 245.4  17.54  18.764   2.613    12.3
08/02/18 12:16:20 22.54  50.31 47.95  33.01 245.2  17.53  18.761   2.610    12.3
08/02/18 12:16:30 22.53  50.31 47.94  33.01 244.7  17.50  18.758   2.609    12.3
08/02/18 12:16:40 22.55  50.31 47.96  33.01 244.8  17.50  18.757   2.608    12.3
08/02/18 12:16:50 22.56  50.31 47.96  33.01 244.5  17.48  18.755   2.607    12.3
08/02/18 12:17:00 22.55  50.31 47.96  33.01 244.0  17.44  18.752   2.604    12.3
08/02/18 12:17:10 22.55  50.30 47.95  33.01 246.1  17.59  18.750   2.603    12.3
08/02/18 12:17:20 22.57  50.30 47.97  33.01 245.7  17.56  18.749   2.602    12.3
08/02/18 12:17:30 22.57  50.31 47.97  33.01 243.8  17.42  18.746   2.600    12.3
08/02/18 12:17:40 22.57  50.30 47.97  33.01 246.0  17.58  18.744   2.599    12.3
08/02/18 12:17:50 22.59  50.30 47.99  33.00 245.5  17.53  18.742   2.597    12.3
08/02/18 12:18:00 22.58  50.30 47.98  33.01 245.1  17.51  18.739   2.595    12.3
08/02/18 12:18:10 22.59  50.30 47.98  33.00 244.7  17.48  18.737   2.594    12.3
08/02/18 12:18:20 22.59  50.30 47.99  33.00 243.9  17.43  18.736   2.593    12.3
08/02/18 12:18:30 22.60  50.30 48.00  33.00 244.8  17.48  18.732   2.591    12.3
08/02/18 12:18:40 22.62  50.30 48.02  33.00 245.2  17.50  18.730   2.589    12.3
08/02/18 12:18:50 22.63  50.30 48.02  33.00 246.3  17.58  18.729   2.588    12.3
08/02/18 12:19:00 22.62  50.30 48.02  33.00 244.0  17.42  18.727   2.587    12.3
08/02/18 12:19:10 22.64  50.30 48.03  33.00 245.5  17.52  18.724   2.585    12.3
08/02/18 12:19:39 22.63  50.30 48.03  33.00 245.2  17.50  18.720   2.582    12.3
08/02/18 12:19:40 22.63  50.30 48.03  33.00 245.2  17.50  18.719   2.582    12.3
08/02/18 12:19:50 22.64  50.30 48.03  33.00 244.9  17.48  18.717   2.580    12.3
08/02/18 12:20:00 22.63  50.29 48.02  33.00 246.6  17.60  18.714   2.578    12.3
08/02/18 12:20:10 22.62  50.30 48.01  33.00 247.3  17.66  18.712   2.577    12.3
08/02/18 12:20:20 22.62  50.30 48.01  33.00 246.4  17.59  18.710   2.575    12.3
08/02/18 12:20:30 22.62  50.29 48.01  33.00 246.8  17.62  18.708   2.574    12.3
08/02/18 12:20:40 22.61  50.30 48.01  33.00 248.2  17.72  18.707   2.573    12.3
08/02/18 12:20:50 22.61  50.30 48.00  33.00 246.2  17.58  18.705   2.571    12.3
08/02/18 12:21:00 22.61  50.30 48.01  33.00 248.9  17.77  18.703   2.570    12.3
08/02/18 12:21:10 22.64  50.29 48.02  33.00 246.4  17.59  18.701   2.569    12.3
08/02/18 12:21:20 22.65  50.30 48.04  33.00 247.2  17.64  18.699   2.567    12.3
08/02/18 12:21:30 22.64  50.30 48.03  33.00 247.3  17.65  18.696   2.566    12.3
08/02/18 12:21:40 22.66  50.29 48.05  33.00 249.3  17.79  18.694   2.564    12.3
08/02/18 12:21:50 22.66  50.30 48.05  33.00 247.6  17.67  18.692   2.563    12.3
08/02/18 12:22:00 22.65  50.29 48.04  33.00 247.3  17.65  18.690   2.562    12.3
08/02/18 12:22:10 22.66  50.29 48.04  33.00 247.7  17.67  18.688   2.560    12.3
08/02/18 12:22:20 22.65  50.30 48.04  33.00 248.0  17.70  18.687   2.559    12.3
08/02/18 12:22:30 22.66  50.29 48.04  33.00 248.0  17.70  18.686   2.558    12.3
08/02/18 12:22:40 22.68  50.29 48.06  32.99 247.6  17.66  18.682   2.556    12.3
08/02/18 12:22:50 22.72  50.29 48.10  32.99 246.6  17.57  18.681   2.555    12.3
08/02/18 12:23:00 22.71  50.29 48.09  32.99 246.4  17.56  18.679   2.554    12.3
08/02/18 12:23:10 22.74  50.28 48.11  32.99 246.6  17.57  18.676   2.552    12.3
08/02/18 12:23:20 22.71  50.29 48.09  32.99 247.9  17.67  18.675   2.551    12.3
08/02/18 12:23:30 22.74  50.29 48.11  32.99 247.9  17.66  18.673   2.550    12.3
08/02/18 12:23:40 22.71  50.29 48.09  32.99 247.1  17.61  18.671   2.549    12.3
08/02/18 12:23:50 22.72  50.28 48.09  32.99 253.0  18.04  18.669   2.547    12.3
08/02/18 12:24:00 22.71  50.29 48.09  32.99 247.3  17.63  18.667   2.545    12.3
08/02/18 12:24:10 22.72  50.28 48.09  32.99 247.6  17.65  18.665   2.544    12.3
08/02/18 12:24:39 22.73  50.29 48.11  32.99 246.9  17.59  18.661   2.541    12.3
08/02/18 12:24:40 22.73  50.29 48.11  32.99 246.9  17.59  18.660   2.541    12.3
08/02/18 12:24:50 22.71  50.29 48.09  32.99 251.7  17.95  18.657   2.539    12.3
08/02/18 12:25:00 22.71  50.29 48.09  32.99 246.8  17.59  18.655   2.538    12.3
08/02/18 12:25:10 22.73  50.29 48.10  32.99 248.0  17.67  18.652   2.536    12.3
08/02/18 12:25:20 22.72  50.29 48.09  32.99 247.9  17.67  18.651   2.535    12.3
08/02/18 12:25:30 22.71  50.29 48.09  32.99 248.8  17.74  18.648   2.533    12.3
08/02/18 12:25:40 22.72  50.28 48.09  32.99 251.4  17.92  18.646   2.531    12.3
08/02/18 12:25:50 22.73  50.28 48.11  32.99 254.7  18.15  18.644   2.530    12.3
08/02/18 12:26:00 22.73  50.29 48.11  32.99 251.5  17.92  18.641   2.528    12.3
08/02/18 12:26:10 22.76  50.28 48.13  32.99 251.2  17.90  18.640   2.527    12.3
08/02/18 12:26:20 22.74  50.29 48.11  32.99 249.3  17.76  18.638   2.526    12.3
08/02/18 12:26:30 22.75  50.28 48.12  32.99 252.8  18.01  18.635   2.524    12.3
08/02/18 12:26:40 22.74  50.28 48.12  32.99 250.4  17.84  18.632   2.522    12.3
08/02/18 12:26:50 22.75  50.28 48.12  32.98 253.1  18.03  18.631   2.521    12.3
08/02/18 12:27:00 22.76  50.28 48.13  32.99 252.2  17.96  18.629   2.520    12.3
08/02/18 12:27:10 22.77  50.28 48.14  32.98 252.7  17.99  18.627   2.518    12.3
08/02/18 12:27:20 22.81  50.27 48.16  32.98 251.1  17.87  18.625   2.517    12.3
08/02/18 12:27:30 22.78  50.28 48.15  32.98 251.0  17.87  18.621   2.514    12.3
08/02/18 12:27:40 22.78  50.28 48.15  32.99 253.2  18.03  18.620   2.513    12.3
08/02/18 12:27:50 22.79  50.28 48.16  32.98 250.2  17.81  18.618   2.512    12.3
08/02/18 12:28:00 22.81  50.27 48.17  32.98 250.2  17.80  18.615   2.510    12.3
08/02/18 12:28:10 22.82  50.27 48.17  32.98 253.0  18.00  18.613   2.509    12.3
08/02/18 12:28:20 22.83  50.27 48.19  32.98 253.4  18.03  18.611   2.507    12.3
08/02/18 12:28:30 22.83  50.27 48.18  32.98 253.1  18.01  18.609   2.506    12.3
08/02/18 12:28:40 22.84  50.27 48.20  32.98 252.1  17.93  18.606   2.504    12.3
08/02/18 12:28:50 22.85  50.27 48.21  32.98 253.7  18.04  18.604   2.503    12.3
08/02/18 12:29:00 22.86  50.27 48.21  32.97 252.7  17.97  18.602   2.501    12.3
08/02/18 12:29:10 22.88  50.27 48.23  32.97 251.0  17.84  18.600   2.499    12.3
08/02/18 12:29:39 22.90  50.27 48.25  32.97 252.5  17.94  18.594   2.496    12.3
08/02/18 12:29:40 22.89  50.26 48.24  32.97 252.5  17.95  18.593   2.495    12.3
08/02/18 12:29:50 22.87  50.27 48.23  32.98 253.5  18.02  18.591   2.494    12.3
08/02/18 12:30:00 22.90  50.27 48.25  32.97 254.2  18.06  18.588   2.492    12.3
08/02/18 12:30:10 22.90  50.26 48.25  32.97 250.9  17.83  18.585   2.490    12.3
08/02/18 12:30:20 22.90  50.26 48.25  32.97 253.6  18.02  18.583   2.488    12.3
08/02/18 12:30:30 22.93  50.26 48.27  32.97 253.9  18.04  18.582   2.487    12.3
08/02/18 12:30:40 22.90  50.27 48.25  32.98 253.9  18.04  18.579   2.485    12.3
08/02/18 12:30:50 22.91  50.26 48.26  32.97 251.8  17.89  18.577   2.484    12.3
08/02/18 12:31:00 22.92  50.26 48.26  32.97 251.8  17.89  18.575   2.483    12.3
08/02/18 12:31:10 22.93  50.26 48.28  32.97 253.6  18.01  18.573   2.481    12.3
08/02/18 12:31:20 22.94  50.26 48.28  32.97 251.3  17.84  18.570   2.479    12.3
08/02/18 12:31:30 22.94  50.26 48.28  32.97 251.3  17.85  18.568   2.478    12.3
08/02/18 12:31:40 22.94  50.26 48.29  32.97 250.7  17.80  18.566   2.477    12.3
08/02/18 12:31:50 22.95  50.26 48.29  32.97 252.4  17.92  18.564   2.475    12.3
08/02/18 12:32:00 22.96  50.26 48.30  32.97 254.0  18.03  18.563   2.474    12.3
08/02/18 12:32:10 22.96  50.25 48.30  32.96 251.6  17.86  18.561   2.473    12.3
08/02/18 12:32:20 22.95  50.27 48.30  32.97 252.9  17.96  18.560   2.472    12.3
08/02/18 12:32:30 22.97  50.26 48.31  32.97 251.8  17.87  18.557   2.470    12.3
08/02/18 12:32:40 22.97  50.27 48.33  32.98 250.9  17.80  18.554   2.468    12.3
08/02/18 12:32:50 22.99  50.27 48.34  32.97 252.3  17.90  18.553   2.467    12.3
08/02/18 12:33:00 22.99  50.27 48.34  32.97 252.7  17.92  18.550   2.465    12.3
08/02/18 12:33:10 22.99  50.27 48.34  32.98 251.9  17.87  18.548   2.464    12.3
08/02/18 12:33:20 22.98  50.26 48.33  32.97 251.9  17.87  18.546   2.463    12.3
08/02/18 12:33:30 22.99  50.27 48.34  32.98 252.8  17.93  18.543   2.461    12.3
08/02/18 12:33:40 22.99  50.27 48.34  32.97 253.1  17.95  18.541   2.459    12.3
08/02/18 12:33:50 23.00  50.28 48.36  32.98 253.1  17.95  18.539   2.458    12.3
08/02/18 12:34:00 23.00  50.30 48.38  33.00 250.8  17.78  18.537   2.457    12.3
08/02/18 12:34:10 22.99  50.28 48.35  32.98 253.2  17.96  18.536   2.456    12.3
08/02/18 12:34:39 23.02  50.29 48.39  32.99 252.0  17.87  18.532   2.453    12.3
08/02/18 12:34:40 23.02  50.29 48.38  32.99 252.0  17.87  18.531   2.453    12.3
08/02/18 12:34:50 23.05  50.27 48.40  32.97 251.1  17.80  18.528   2.450    12.3
08/02/18 12:35:00 23.02  50.31 48.40  33.00 251.1  17.80  18.527   2.449    12.3
08/02/18 12:35:10 23.04  50.29 48.42  32.99 252.4  17.88  18.524   2.448    12.3
08/02/18 12:35:20 23.04  50.30 48.42  33.00 252.9  17.92  18.521   2.445    12.3
08/02/18 12:35:30 23.04  50.29 48.41  32.99 251.0  17.79  18.518   2.443    12.3
08/02/18 12:35:40 23.07  50.28 48.42  32.98 251.9  17.84  18.515   2.441    12.3
08/02/18 12:35:50 23.05  50.28 48.41  32.98 252.1  17.86  18.514   2.441    12.3
08/02/18 12:36:00 23.06  50.30 48.44  33.00 251.9  17.84  18.514   2.440    12.3
08/02/18 12:36:10 23.05  50.30 48.42  32.99 253.4  17.96  18.509   2.437    12.3
08/02/18 12:36:20 23.03  50.31 48.43  33.01 253.2  17.95  18.508   2.436    12.3
08/02/18 12:36:30 23.08  50.28 48.43  32.98 253.1  17.93  18.507   2.436    12.3
08/02/18 12:36:40 23.13  50.25 48.46  32.96 251.1  17.77  18.504   2.434    12.3
08/02/18 12:36:50 23.10  50.27 48.45  32.97 251.7  17.82  18.501   2.432    12.3
08/02/18 12:37:00 23.07  50.29 48.43  32.99 252.8  17.91  18.500   2.431    12.3
08/02/18 12:37:10 23.07  50.30 48.44  32.99 253.7  17.97  18.500   2.430    12.3
08/02/18 12:37:20 23.11  50.27 48.45  32.97 253.0  17.91  18.498   2.429    12.3
08/02/18 12:37:30 23.10  50.28 48.46  32.98 253.4  17.94  18.496   2.428    12.3
08/02/18 12:37:40 23.10  50.29 48.46  32.99 253.5  17.95  18.495   2.427    12.3
08/02/18 12:37:50 23.10  50.28 48.46  32.98 254.2  18.00  18.488   2.423    12.3
08/02/18 12:38:00 23.09  50.30 48.46  33.00 253.7  17.96  18.487   2.422    12.3
08/02/18 12:38:10 23.13  50.28 48.49  32.98 254.1  17.98  18.487   2.422    12.3
08/02/18 12:38:20 23.14  50.26 48.48  32.97 253.1  17.91  18.485   2.421    12.3
08/02/18 12:38:30 23.11  50.30 48.48  32.99 253.9  17.97  18.479   2.417    12.3
08/02/18 12:38:40 23.13  50.28 48.48  32.98 253.9  17.97  18.478   2.415    12.3
08/02/18 12:38:50 23.16  50.25 48.48  32.96 253.5  17.94  18.477   2.415    12.2
08/02/18 12:39:00 23.16  50.25 48.48  32.95 255.3  18.06  18.473   2.412    12.2
08/02/18 12:39:10 23.16  50.27 48.50  32.97 254.6  18.01  18.472   2.412    12.3
08/02/18 12:39:39 23.18  50.26 48.51  32.96 255.1  18.04  18.465   2.407    12.3
08/02/18 12:39:40 23.19  50.25 48.52  32.96 255.0  18.03  18.464   2.407    12.3
08/02/18 12:39:50 23.14  50.31 48.52  33.00 253.5  17.93  18.461   2.405    12.3
08/02/18 12:40:00 23.13  50.31 48.52  33.00 255.6  18.08  18.461   2.404    12.3
08/02/18 12:40:10 23.15  50.30 48.52  32.99 255.3  18.06  18.458   2.402    12.3
08/02/18 12:40:20 23.18  50.27 48.53  32.97 255.2  18.05  18.456   2.401    12.3
08/02/18 12:40:30 23.18  50.28 48.53  32.98 255.8  18.09  18.455   2.400    12.3
08/02/18 12:40:40 23.16  50.28 48.51  32.98 254.9  18.03  18.449   2.396    12.3
08/02/18 12:40:50 23.14  50.29 48.51  32.99 255.7  18.09  18.446   2.394    12.3
08/02/18 12:41:00 23.13  50.30 48.51  33.00 255.6  18.08  18.445   2.393    12.3
08/02/18 12:41:10 23.16  50.27 48.51  32.98 257.3  18.20  18.445   2.393    12.3
08/02/18 12:41:20 23.13  50.30 48.51  33.00 257.8  18.24  18.442   2.391    12.3
08/02/18 12:41:30 23.15  50.28 48.50  32.98 256.3  18.13  18.442   2.391    12.3
08/02/18 12:41:40 23.15  50.27 48.49  32.97 256.4  18.14  18.441   2.390    12.3
08/02/18 12:41:50 23.14  50.28 48.49  32.98 257.4  18.21  18.438   2.388    12.3
08/02/18 12:42:00 23.12  50.31 48.50  33.00 258.0  18.26  18.435   2.386    12.3
08/02/18 12:42:10 23.16  50.26 48.49  32.97 256.8  18.16  18.433   2.385    12.3
08/02/18 12:42:20 23.11  50.29 48.48  32.99 258.0  18.26  18.431   2.384    12.3
08/02/18 12:42:30 23.14  50.25 48.47  32.96 258.1  18.26  18.430   2.383    12.3
08/02/18 12:42:40 23.08  50.31 48.47  33.00 258.0  18.27  18.425   2.379    12.3
08/02/18 12:42:50 23.10  50.29 48.46  32.98 257.9  18.26  18.423   2.378    12.3
08/02/18 12:43:00 23.09  50.29 48.46  32.99 257.5  18.23  18.423   2.378    12.3
08/02/18 12:43:10 23.12  50.27 48.46  32.97 257.5  18.23  18.421   2.376    12.3
08/02/18 12:43:20 23.09  50.29 48.46  32.99 257.7  18.25  18.421   2.377    12.3
08/02/18 12:43:30 23.10  50.29 48.46  32.99 256.1  18.13  18.415   2.372    12.3
08/02/18 12:43:40 23.10  50.29 48.46  32.99 256.8  18.18  18.415   2.373    12.3
08/02/18 12:43:50 23.11  50.27 48.46  32.97 257.8  18.25  18.414   2.372    12.3
08/02/18 12:44:00 23.09  50.29 48.46  32.99 258.8  18.32  18.413   2.371    12.3
08/02/18 12:44:10 23.11  50.27 48.46  32.98 260.1  18.41  18.411   2.370    12.3
08/02/18 12:44:39 23.09  50.30 48.47  32.99 256.4  18.15  18.406   2.366    12.3
08/02/18 12:44:40 23.11  50.28 48.47  32.98 256.4  18.15  18.405   2.365    12.3
08/02/18 12:44:50 23.11  50.29 48.47  32.99 256.6  18.16  18.401   2.363    12.3
08/02/18 12:45:00 23.09  50.30 48.47  33.00 258.1  18.27  18.401   2.363    12.3
08/02/18 12:45:10 23.05  50.33 48.46  33.02 260.2  18.43  18.396   2.359    12.3
08/02/18 12:45:20 23.11  50.27 48.45  32.97 257.3  18.22  18.396   2.360    12.3
08/02/18 12:45:30 23.08  50.28 48.44  32.98 259.8  18.40  18.393   2.357    12.3
08/02/18 12:45:40 23.09  50.28 48.45  32.98 258.5  18.30  18.391   2.356    12.3
08/02/18 12:45:50 23.10  50.29 48.46  32.99 258.4  18.30  18.388   2.354    12.3
08/02/18 12:46:00 23.11  50.27 48.46  32.97 260.2  18.42  18.389   2.355    12.3
08/02/18 12:46:10 23.10  50.27 48.44  32.97 258.4  18.30  18.385   2.352    12.3
08/02/18 12:46:20 23.11  50.26 48.44  32.96 257.5  18.23  18.385   2.352    12.3
08/02/18 12:46:30 23.09  50.28 48.45  32.98 259.5  18.38  18.381   2.349    12.3
08/02/18 12:46:40 23.11  50.25 48.44  32.96 259.5  18.37  18.382   2.350    12.3
08/02/18 12:46:50 23.06  50.30 48.43  32.99 257.6  18.25  18.380   2.348    12.3
08/02/18 12:47:00 23.08  50.28 48.43  32.98 257.9  18.27  18.377   2.346    12.3
08/02/18 12:47:10 23.11  50.26 48.45  32.97 260.0  18.41  18.375   2.345    12.3
08/02/18 12:47:20 23.08  50.30 48.45  33.00 260.7  18.47  18.374   2.344    12.3
08/02/18 12:47:30 23.09  50.27 48.44  32.97 260.5  18.45  18.374   2.344    12.3
08/02/18 12:47:40 23.09  50.27 48.43  32.97 258.5  18.30  18.371   2.342    12.3
08/02/18 12:47:50 23.07  50.29 48.44  32.99 258.2  18.29  18.369   2.340    12.3
08/02/18 12:48:00 23.08  50.30 48.45  32.99 259.5  18.37  18.366   2.339    12.3
08/02/18 12:48:10 23.08  50.28 48.44  32.98 258.1  18.28  18.363   2.337    12.3
08/02/18 12:48:20 23.06  50.29 48.43  32.99 258.9  18.34  18.364   2.337    12.3
08/02/18 12:48:30 23.08  50.28 48.44  32.98 257.0  18.20  18.359   2.334    12.2
08/02/18 12:48:40 23.05  50.30 48.43  33.00 259.3  18.37  18.358   2.333    12.3
08/02/18 12:48:50 23.07  50.27 48.42  32.98 257.6  18.25  18.354   2.330    12.3
08/02/18 12:49:00 23.06  50.29 48.43  32.99 259.5  18.38  18.357   2.333    12.3
08/02/18 12:49:10 23.06  50.30 48.43  32.99 258.0  18.28  18.352   2.329    12.3
08/02/18 12:49:39 23.08  50.30 48.45  32.99 258.7  18.32  18.349   2.327    12.3
08/02/18 12:49:40 23.09  50.29 48.45  32.98 258.7  18.32  18.350   2.327    12.3
08/02/18 12:49:50 23.11  50.27 48.46  32.97 258.8  18.32  18.346   2.325    12.3
08/02/18 12:50:00 23.10  50.28 48.45  32.98 258.9  18.33  18.348   2.326    12.3
08/02/18 12:50:10 23.09  50.30 48.47  33.00 259.0  18.34  18.345   2.324    12.3
08/02/18 12:50:20 23.12  50.27 48.46  32.97 258.8  18.31  18.343   2.323    12.3
08/02/18 12:50:30 23.06  50.32 48.46  33.01 259.7  18.39  18.342   2.322    12.3
08/02/18 12:50:40 23.12  50.27 48.47  32.97 257.1  18.19  18.338   2.320    12.3
08/02/18 12:50:50 23.12  50.29 48.48  32.98 258.4  18.29  18.335   2.317    12.3
08/02/18 12:51:00 23.15  50.26 48.48  32.96 258.5  18.29  18.335   2.317    12.3
08/02/18 12:51:10 23.14  50.28 48.49  32.98 256.9  18.18  18.333   2.316    12.3
08/02/18 12:51:20 23.13  50.26 48.47  32.97 259.8  18.39  18.332   2.315    12.3
08/02/18 12:51:30 23.14  50.28 48.49  32.98 259.0  18.33  18.327   2.312    12.3
08/02/18 12:51:40 23.15  50.26 48.49  32.97 257.4  18.21  18.324   2.310    12.3
08/02/18 12:51:50 23.12  50.31 48.50  33.00 259.2  18.34  18.325   2.310    12.3
08/02/18 12:52:00 23.11  50.34 48.52  33.02 260.0  18.40  18.324   2.310    12.3
08/02/18 12:52:10 23.13  50.31 48.52  33.00 260.3  18.42  18.319   2.307    12.3
08/02/18 12:52:20 23.15  50.29 48.51  32.99 259.8  18.38  18.320   2.307    12.3
08/02/18 12:52:30 23.09  50.35 48.51  33.03 259.6  18.38  18.317   2.305    12.3
08/02/18 12:52:40 23.14  50.30 48.51  32.99 256.7  18.16  18.314   2.303    12.3
08/02/18 12:52:50 23.11  50.32 48.51  33.01 258.6  18.30  18.313   2.302    12.3
08/02/18 12:53:00 23.16  50.28 48.51  32.98 257.9  18.24  18.311   2.301    12.3
08/02/18 12:53:10 23.14  50.30 48.51  32.99 259.1  18.33  18.307   2.298    12.3
08/02/18 12:53:20 23.19  50.26 48.52  32.96 257.8  18.23  18.304   2.296    12.3
08/02/18 12:53:30 23.10  50.38 48.56  33.05 259.2  18.34  18.305   2.297    12.3
08/02/18 12:53:40 23.13  50.34 48.55  33.03 258.9  18.31  18.303   2.295    12.3
08/02/18 12:53:50 23.15  50.31 48.54  33.00 260.7  18.44  18.301   2.294    12.3
08/02/18 12:54:00 23.16  50.32 48.55  33.01 258.8  18.30  18.299   2.293    12.3
08/02/18 12:54:10 23.16  50.34 48.58  33.03 258.7  18.29  18.298   2.292    12.3
08/02/18 12:54:39 23.14  50.38 48.59  33.05 259.2  18.33  18.292   2.288    12.3
08/02/18 12:54:40 23.15  50.37 48.59  33.05 259.2  18.33  18.292   2.287    12.3
08/02/18 12:54:50 23.19  50.32 48.59  33.01 259.0  18.30  18.288   2.285    12.3
08/02/18 12:55:00 23.14  50.37 48.59  33.05 258.9  18.31  18.289   2.285    12.3
08/02/18 12:55:10 23.19  50.32 48.58  33.01 258.9  18.30  18.285   2.283    12.2
08/02/18 12:55:20 23.14  50.38 48.59  33.05 258.3  18.27  18.284   2.282    12.3
08/02/18 12:55:30 23.19  50.35 48.61  33.03 259.7  18.35  18.281   2.280    12.3
08/02/18 12:55:40 23.18  50.36 48.61  33.04 258.2  18.25  18.281   2.280    12.3
08/02/18 12:55:50 23.17  50.37 48.60  33.04 259.7  18.36  18.277   2.278    12.3
08/02/18 12:56:00 23.18  50.35 48.61  33.03 258.9  18.30  18.277   2.278    12.3
08/02/18 12:56:10 23.21  50.34 48.62  33.02 262.5  18.55  18.277   2.278    12.3
08/02/18 12:56:20 23.18  50.35 48.61  33.03 262.0  18.51  18.274   2.275    12.3
08/02/18 12:56:30 23.27  50.30 48.64  32.99 262.8  18.55  18.275   2.276    12.3
08/02/18 12:56:40 23.19  50.36 48.62  33.04 262.8  18.57  18.273   2.275    12.3
08/02/18 12:56:50 23.15  50.42 48.64  33.08 262.3  18.55  18.270   2.272    12.3
08/02/18 12:57:00 23.17  50.39 48.63  33.06 263.8  18.64  18.270   2.272    12.3
08/02/18 12:57:10 23.23  50.33 48.63  33.02 260.7  18.41  18.271   2.274    12.3
08/02/18 12:57:20 23.27  50.33 48.67  33.01 260.8  18.40  18.269   2.272    12.3
08/02/18 12:57:30 23.21  50.39 48.67  33.06 264.0  18.65  18.263   2.268    12.2
08/02/18 12:57:40 23.26  50.32 48.65  33.01 262.3  18.51  18.259   2.265    12.3
08/02/18 12:57:50 23.22  50.36 48.65  33.04 263.5  18.61  18.260   2.266    12.3
08/02/18 12:58:00 23.16  50.43 48.66  33.09 265.5  18.77  18.257   2.264    12.2
08/02/18 12:58:10 23.28  50.32 48.66  33.01 260.9  18.41  18.257   2.264    12.3
08/02/18 12:58:20 23.21  50.39 48.67  33.06 263.6  18.62  18.252   2.260    12.3
08/02/18 12:58:30 23.28  50.33 48.67  33.01 262.2  18.50  18.253   2.261    12.3
08/02/18 12:58:40 23.35  50.27 48.69  32.97 260.2  18.34  18.255   2.263    12.3
08/02/18 12:58:50 23.29  50.32 48.67  33.01 264.9  18.69  18.255   2.263    12.2
08/02/18 12:59:00 23.29  50.31 48.67  33.00 262.5  18.52  18.254   2.262    12.3
08/02/18 12:59:10 23.31  50.30 48.67  32.99 262.7  18.53  18.254   2.262    12.3
08/02/18 12:59:39 23.26  50.38 48.70  33.05 263.2  18.57  18.250   2.258    12.3
08/02/18 12:59:40 23.25  50.39 48.70  33.06 263.2  18.58  18.251   2.259    12.3
08/02/18 12:59:50 23.27  50.36 48.70  33.04 265.0  18.70  18.245   2.256    12.3
08/02/18 13:00:00 23.31  50.32 48.70  33.01 263.3  18.57  18.235   2.249    12.3
08/02/18 13:00:10 23.30  50.34 48.71  33.02 263.0  18.55  18.245   2.256    12.3
08/02/18 13:00:20 23.36  50.29 48.72  32.98 259.0  18.25  18.239   2.252    12.3
08/02/18 13:00:30 23.39  50.26 48.71  32.96 262.2  18.47  18.252   2.260    12.3
08/02/18 13:00:40 23.34  50.31 48.71  33.00 263.4  18.57  18.238   2.250    12.3
08/02/18 13:00:50 23.31  50.33 48.71  33.02 258.9  18.26  18.239   2.251    12.2
08/02/18 13:01:00 23.37  50.27 48.71  32.97 263.8  18.59  18.243   2.254    12.3
08/02/18 13:01:10 23.39  50.25 48.71  32.95 261.3  18.41  18.238   2.251    12.2
08/02/18 13:01:20 23.46  50.22 48.74  32.93 263.5  18.54  18.242   2.253    12.3
08/02/18 13:01:30 23.37  50.30 48.73  32.99 264.1  18.61  18.236   2.249    12.2
08/02/18 13:01:40 23.37  50.29 48.72  32.98 263.2  18.54  18.233   2.247    12.3
08/02/18 13:01:50 23.34  50.32 48.72  33.00 261.4  18.43  18.237   2.250    12.3
08/02/18 13:02:00 23.38  50.28 48.73  32.98 263.7  18.58  18.222   2.240    12.3
08/02/18 13:02:10 23.41  50.28 48.75  32.97 261.2  18.40  18.232   2.247    12.3
08/02/18 13:02:20 23.39  50.30 48.75  32.99 261.3  18.41  18.225   2.242    12.3
08/02/18 13:02:30 23.44  50.23 48.74  32.94 263.6  18.55  18.227   2.243    12.3
08/02/18 13:02:40 23.37  50.31 48.75  33.00 264.3  18.62  18.230   2.245    12.3
08/02/18 13:02:50 23.42  50.27 48.76  32.97 262.1  18.46  18.228   2.244    12.3
08/02/18 13:03:00 23.39  50.30 48.76  32.99 261.2  18.40  18.219   2.238    12.2
08/02/18 13:03:10 23.43  50.26 48.76  32.96 262.8  18.50  18.216   2.236    12.3
08/02/18 13:03:20 23.38  50.31 48.75  33.00 262.0  18.46  18.217   2.236    12.3
08/02/18 13:03:30 23.46  50.23 48.75  32.94 263.1  18.51  18.219   2.238    12.2
08/02/18 13:03:40 23.46  50.23 48.76  32.94 262.5  18.47  18.217   2.236    12.3
08/02/18 13:03:50 23.45  50.26 48.77  32.96 261.3  18.39  18.230   2.246    12.3
08/02/18 13:04:00 23.40  50.32 48.79  33.01 262.9  18.52  18.223   2.240    12.3
08/02/18 13:04:10 23.43  50.30 48.79  32.99 263.9  18.58  18.221   2.239    12.3
08/02/18 13:04:39 23.45  50.28 48.79  32.97 264.5  18.61  18.212   2.233    12.3
08/02/18 13:04:40 23.48  50.24 48.79  32.95 264.4  18.60  18.223   2.240    12.2
08/02/18 13:04:50 23.49  50.24 48.79  32.94 259.8  18.27  18.219   2.237    12.2
08/02/18 13:05:00 23.46  50.28 48.80  32.97 262.7  18.49  18.216   2.236    12.3
08/02/18 13:05:10 23.48  50.27 48.80  32.96 262.8  18.49  18.211   2.232    12.3
08/02/18 13:05:20 23.48  50.26 48.80  32.96 259.9  18.28  18.209   2.231    12.3
08/02/18 13:05:30 23.42  50.32 48.80  33.00 264.1  18.59  18.200   2.224    12.3
08/02/18 13:05:40 23.49  50.26 48.80  32.96 264.0  18.57  18.213   2.234    12.3
08/02/18 13:05:50 23.54  50.22 48.82  32.93 264.1  18.56  18.211   2.233    12.3
08/02/18 13:06:00 23.56  50.20 48.82  32.91 262.8  18.46  18.221   2.239    12.3
08/02/18 13:06:10 23.45  50.31 48.82  32.99 262.1  18.44  18.202   2.226    12.2
08/02/18 13:06:20 23.50  50.25 48.81  32.95 260.3  18.30  18.211   2.232    12.3
08/02/18 13:06:30 23.42  50.33 48.81  33.01 263.0  18.51  18.222   2.240    12.3
08/02/18 13:06:40 23.47  50.27 48.81  32.97 262.8  18.49  18.229   2.244    12.3
08/02/18 13:06:50 23.51  50.23 48.80  32.94 261.4  18.38  18.246   2.256    12.3
08/02/18 13:07:00 23.46  50.28 48.80  32.98 260.5  18.33  18.220   2.238    12.2
08/02/18 13:07:10 23.44  50.30 48.80  32.99 262.4  18.47  18.214   2.235    12.3
08/02/18 13:07:20 23.52  50.22 48.80  32.93 262.9  18.48  18.193   2.220    12.3
08/02/18 13:07:30 23.55  50.20 48.81  32.91 262.8  18.47  18.225   2.242    12.3
08/02/18 13:07:40 23.49  50.25 48.80  32.95 261.1  18.36  18.226   2.242    12.3
08/02/18 13:07:50 23.49  50.25 48.80  32.95 261.6  18.40  18.219   2.238    12.3
08/02/18 13:08:00 23.49  50.25 48.80  32.95 263.5  18.53  18.208   2.230    12.3
08/02/18 13:08:10 23.54  50.19 48.79  32.91 261.4  18.37  18.222   2.240    12.3
08/02/18 13:08:20 23.48  50.26 48.79  32.96 261.7  18.41  18.209   2.231    12.3
08/02/18 13:08:30 23.51  50.23 48.80  32.94 262.8  18.48  18.205   2.228    12.3
08/02/18 13:08:40 23.44  50.30 48.81  32.99 262.8  18.49  18.213   2.233    12.3
08/02/18 13:08:50 23.52  50.23 48.81  32.93 261.9  18.41  18.223   2.241    12.3
08/02/18 13:09:00 23.52  50.22 48.80  32.93 262.5  18.46  18.224   2.241    12.2
08/02/18 13:09:10 23.55  50.19 48.80  32.91 258.9  18.20  18.201   2.225    12.3
08/02/18 13:09:39 23.49  50.25 48.80  32.95 260.6  18.33  18.188   2.216    12.3
08/02/18 13:09:40 23.49  50.25 48.80  32.95 260.6  18.33  18.182   2.212    12.3
08/02/18 13:09:50 23.48  50.27 48.81  32.97 261.5  18.40  18.239   2.252    12.3
08/02/18 13:10:00 23.54  50.20 48.81  32.92 261.6  18.38  18.223   2.241    12.2
08/02/18 13:10:10 23.56  50.18 48.80  32.90 263.0  18.48  18.199   2.224    12.3
08/02/18 13:10:20 23.46  50.28 48.80  32.97 262.3  18.46  18.201   2.225    12.3
08/02/18 13:10:30 23.51  50.24 48.80  32.94 266.7  18.75  18.208   2.230    12.3
08/02/18 13:10:40 23.54  50.20 48.80  32.91 264.4  18.58  18.181   2.212    12.3
08/02/18 13:10:50 23.58  50.16 48.80  32.89 262.3  18.43  18.217   2.236    12.3
08/02/18 13:11:00 23.54  50.21 48.81  32.92 262.2  18.43  18.179   2.210    12.3
08/02/18 13:11:10 23.51  50.24 48.81  32.94 262.3  18.44  18.210   2.232    12.2
08/02/18 13:11:20 23.53  50.22 48.81  32.93 262.9  18.48  18.212   2.233    12.3
08/02/18 13:11:30 23.51  50.24 48.81  32.94 267.0  18.78  18.193   2.220    12.3
08/02/18 13:11:40 23.48  50.27 48.81  32.96 264.8  18.63  18.200   2.225    12.3
08/02/18 13:11:50 23.50  50.25 48.80  32.95 265.4  18.66  18.189   2.218    12.3
08/02/18 13:12:00 23.58  50.17 48.81  32.89 265.5  18.65  18.204   2.227    12.2
08/02/18 13:12:10 23.57  50.18 48.81  32.90 263.1  18.48  18.194   2.221    12.3
08/02/18 13:12:20 23.48  50.27 48.81  32.96 265.8  18.70  18.178   2.210    12.3
08/02/18 13:12:30 23.55  50.22 48.83  32.93 265.0  18.62  18.198   2.223    12.2
08/02/18 13:12:40 23.61  50.17 48.84  32.89 265.3  18.63  18.182   2.212    12.3
08/02/18 13:12:50 23.55  50.24 48.84  32.94 266.7  18.74  18.174   2.207    12.3
08/02/18 13:13:00 23.57  50.22 48.84  32.92 264.6  18.59  18.167   2.202    12.3
08/02/18 13:13:10 23.54  50.23 48.83  32.94 266.2  18.71  18.178   2.210    12.2
08/02/18 13:13:20 23.53  50.23 48.83  32.94 266.3  18.72  18.178   2.210    12.3
08/02/18 13:13:30 23.57  50.20 48.83  32.91 264.6  18.59  18.155   2.194    12.2
08/02/18 13:13:40 23.52  50.26 48.84  32.96 266.4  18.72  18.192   2.219    12.3
08/02/18 13:13:50 23.52  50.25 48.83  32.95 266.4  18.73  18.170   2.204    12.3
08/02/18 13:14:00 23.62  50.17 48.84  32.89 266.9  18.74  18.207   2.229    12.3
08/02/18 13:14:10 23.60  50.19 48.85  32.90 264.2  18.55  18.185   2.215    12.3
08/02/18 13:14:39 23.66  50.16 48.87  32.88 262.9  18.44  18.166   2.201    12.3
08/02/18 13:14:40 23.66  50.15 48.87  32.88 262.9  18.44  18.171   2.205    12.3
08/02/18 13:14:50 23.67  50.15 48.87  32.87 263.1  18.45  18.159   2.197    12.3
08/02/18 13:15:00 23.68  50.14 48.87  32.86 267.1  18.73  18.157   2.196    12.3
08/02/18 13:15:10 23.69  50.14 48.89  32.87 265.2  18.60  18.174   2.207    12.2
08/02/18 13:15:20 23.70  50.14 48.89  32.87 269.5  18.90  18.173   2.207    12.3
08/02/18 13:15:30 23.68  50.14 48.88  32.87 265.5  18.62  18.154   2.193    12.3
08/02/18 13:15:40 23.68  50.14 48.88  32.87 264.8  18.57  18.179   2.210    12.3
08/02/18 13:15:50 23.68  50.14 48.88  32.87 264.9  18.57  18.174   2.207    12.3
08/02/18 13:16:00 23.68  50.14 48.88  32.87 265.9  18.65  18.198   2.224    12.2
08/02/18 13:16:10 23.70  50.14 48.89  32.86 267.0  18.72  18.174   2.207    12.2
08/02/18 13:16:20 23.68  50.14 48.88  32.87 266.5  18.69  18.137   2.181    12.3
08/02/18 13:16:30 23.69  50.14 48.89  32.87 263.6  18.48  18.159   2.197    12.3
08/02/18 13:16:40 23.68  50.14 48.88  32.87 263.3  18.47  18.148   2.189    12.3
08/02/18 13:16:50 23.68  50.14 48.88  32.87 266.4  18.68  18.132   2.178    12.2
08/02/18 13:17:00 23.68  50.14 48.88  32.87 264.0  18.51  18.135   2.180    12.2
08/02/18 13:17:10 23.68  50.14 48.88  32.87 265.4  18.61  18.163   2.200    12.2
08/02/18 13:17:20 23.69  50.14 48.88  32.87 264.4  18.54  18.124   2.172    12.3
08/02/18 13:17:30 23.70  50.14 48.89  32.87 266.9  18.71  18.163   2.200    12.2
08/02/18 13:17:40 23.68  50.14 48.88  32.87 265.6  18.63  18.135   2.180    12.3
08/02/18 13:17:50 23.68  50.14 48.88  32.87 266.5  18.69  18.138   2.182    12.3
08/02/18 13:18:00 23.68  50.14 48.88  32.87 267.2  18.74  18.119   2.169    12.2
08/02/18 13:18:10 23.68  50.14 48.88  32.87 268.5  18.83  18.115   2.167    12.2
08/02/18 13:18:20 23.70  50.14 48.89  32.87 267.0  18.72  18.118   2.168    12.2
08/02/18 13:18:30 23.70  50.14 48.90  32.87 268.0  18.79  18.135   2.180    12.2
08/02/18 13:18:40 23.69  50.14 48.89  32.87 266.4  18.68  18.140   2.184    12.2
08/02/18 13:18:50 23.69  50.14 48.88  32.86 268.8  18.85  18.130   2.177    12.2
08/02/18 13:19:00 23.69  50.14 48.88  32.86 270.4  18.96  18.124   2.173    12.2
08/02/18 13:19:10 23.68  50.14 48.87  32.86 267.2  18.74  18.127   2.175    12.3
08/02/18 13:19:39 23.67  50.14 48.87  32.87 266.7  18.70  18.125   2.174    12.3
08/02/18 13:19:40 23.67  50.14 48.87  32.87 266.7  18.70  18.111   2.164    12.3
08/02/18 13:19:50 23.67  50.14 48.87  32.87 265.5  18.62  18.102   2.157    12.3
08/02/18 13:20:00 23.67  50.14 48.87  32.87 266.4  18.69  18.100   2.156    12.3
08/02/18 13:20:10 23.68  50.14 48.87  32.86 267.8  18.78  18.095   2.153    12.2
08/02/18 13:20:20 23.70  50.13 48.89  32.86 269.1  18.86  18.106   2.160    12.3
08/02/18 13:20:30 23.70  50.13 48.89  32.86 267.6  18.76  18.108   2.162    12.2
08/02/18 13:20:40 23.68  50.14 48.87  32.87 267.9  18.79  18.123   2.172    12.3
08/02/18 13:20:50 23.67  50.14 48.86  32.86 265.3  18.61  18.087   2.148    12.3
08/02/18 13:21:00 23.66  50.13 48.86  32.86 269.5  18.91  18.110   2.163    12.3
08/02/18 13:21:10 23.66  50.14 48.86  32.87 269.5  18.90  18.115   2.166    12.3
08/02/18 13:21:20 23.66  50.14 48.86  32.87 268.0  18.80  18.079   2.142    12.3
08/02/18 13:21:30 23.68  50.13 48.87  32.86 269.6  18.91  18.105   2.160    12.3
08/02/18 13:21:40 23.69  50.13 48.87  32.86 265.5  18.62  18.110   2.163    12.3
08/02/18 13:21:50 23.68  50.14 48.87  32.86 265.7  18.64  18.102   2.157    12.2
08/02/18 13:22:00 23.67  50.14 48.87  32.86 266.5  18.69  18.109   2.162    12.3
08/02/18 13:22:10 23.69  50.13 48.88  32.86 266.2  18.67  18.095   2.153    12.2
08/02/18 13:22:20 23.69  50.13 48.87  32.86 268.9  18.85  18.086   2.147    12.3
08/02/18 13:22:30 23.68  50.14 48.88  32.87 269.0  18.87  18.068   2.134    12.2
08/02/18 13:22:40 23.70  50.13 48.88  32.86 269.1  18.86  18.071   2.136    12.3
08/02/18 13:22:50 23.70  50.13 48.89  32.86 266.2  18.66  18.079   2.142    12.3
08/02/18 13:23:00 23.72  50.13 48.91  32.86 268.5  18.82  18.054   2.125    12.2
08/02/18 13:23:10 23.74  50.12 48.92  32.85 267.0  18.71  18.069   2.135    12.3
08/02/18 13:23:20 23.72  50.14 48.91  32.86 268.2  18.80  18.095   2.153    12.3
08/02/18 13:23:30 23.74  50.13 48.92  32.86 269.6  18.89  18.050   2.122    12.2
08/02/18 13:23:40 23.78  50.12 48.95  32.85 270.3  18.92  18.043   2.117    12.3
08/02/18 13:23:50 23.76  50.12 48.94  32.85 270.0  18.91  18.046   2.119    12.3
08/02/18 13:24:00 23.73  50.13 48.92  32.86 270.2  18.94  18.043   2.117    12.3
08/02/18 13:24:10 23.72  50.13 48.91  32.86 269.3  18.88  18.035   2.111    12.3
08/02/18 13:24:39 23.74  50.13 48.92  32.86 270.1  18.93  18.036   2.112    12.3
08/02/18 13:24:40 23.74  50.13 48.92  32.86 270.1  18.93  18.036   2.112    12.3
08/02/18 13:24:50 23.74  50.12 48.92  32.85 265.7  18.62  18.033   2.110    12.2
08/02/18 13:25:00 23.75  50.12 48.92  32.85 268.1  18.78  18.029   2.107    12.2
08/02/18 13:25:10 23.74  50.13 48.92  32.86 267.0  18.71  18.028   2.107    12.3
08/02/18 13:25:20 23.75  50.12 48.92  32.85 269.6  18.89  18.027   2.106    12.3
08/02/18 13:25:30 23.76  50.13 48.94  32.86 267.6  18.74  18.025   2.104    12.2
08/02/18 13:25:40 23.75  50.13 48.93  32.86 268.4  18.80  18.024   2.104    12.3
08/02/18 13:25:50 23.76  50.12 48.93  32.85 269.9  18.90  18.023   2.103    12.3
08/02/18 13:26:00 23.74  50.13 48.92  32.86 269.6  18.89  18.022   2.103    12.3
08/02/18 13:26:10 23.75  50.12 48.93  32.85 266.9  18.70  18.021   2.102    12.2
08/02/18 13:26:20 23.75  50.12 48.92  32.85 268.8  18.83  18.021   2.102    12.3
08/02/18 13:26:30 23.76  50.12 48.93  32.85 268.2  18.78  18.020   2.101    12.2
08/02/18 13:26:40 23.76  50.12 48.93  32.85 269.1  18.85  18.019   2.100    12.3
08/02/18 13:26:50 23.75  50.13 48.93  32.86 266.5  18.67  18.018   2.100    12.2
08/02/18 13:27:00 23.75  50.12 48.93  32.85 268.2  18.79  18.017   2.099    12.2
08/02/18 13:27:10 23.75  50.12 48.93  32.85 268.2  18.79  18.017   2.099    12.2
08/02/18 13:27:20 23.75  50.12 48.92  32.85 267.5  18.74  18.016   2.098    12.3
08/02/18 13:27:30 23.76  50.12 48.93  32.85 270.5  18.95  18.015   2.097    12.3
08/02/18 13:27:40 23.75  50.12 48.92  32.85 269.6  18.89  18.014   2.097    12.3
08/02/18 13:27:50 23.75  50.12 48.92  32.85 269.6  18.89  18.013   2.096    12.3
08/02/18 13:28:00 23.75  50.12 48.92  32.85 270.0  18.92  18.013   2.096    12.2
08/02/18 13:28:10 23.75  50.12 48.92  32.85 266.6  18.68  18.012   2.096    12.2
08/02/18 13:28:20 23.75  50.12 48.92  32.85 267.4  18.73  18.011   2.095    12.3
08/02/18 13:28:30 23.75  50.12 48.93  32.85 269.0  18.84  18.010   2.094    12.3
08/02/18 13:28:40 23.74  50.12 48.92  32.85 267.2  18.72  18.010   2.094    12.3
08/02/18 13:28:50 23.75  50.11 48.92  32.85 267.6  18.75  18.009   2.094    12.3
08/02/18 13:29:00 23.74  50.12 48.92  32.85 270.0  18.92  18.009   2.093    12.3
08/02/18 13:29:10 23.75  50.11 48.91  32.85 269.5  18.88  18.008   2.093    12.3
08/02/18 13:29:39 23.76  50.12 48.93  32.85 269.3  18.86  18.008   2.093    12.3
08/02/18 13:29:40 23.76  50.12 48.93  32.85 269.3  18.86  18.008   2.093    12.3
08/02/18 13:29:50 23.76  50.12 48.93  32.85 269.8  18.90  18.006   2.091    12.2
08/02/18 13:30:00 23.76  50.11 48.92  32.85 270.1  18.92  18.005   2.091    12.3
08/02/18 13:30:10 23.76  50.11 48.93  32.84 269.3  18.86  18.005   2.091    12.3
08/02/18 13:30:20 23.77  50.11 48.93  32.84 265.8  18.62  18.005   2.091    12.3
08/02/18 13:30:30 23.77  50.11 48.93  32.84 269.3  18.86  18.004   2.090    12.2
08/02/18 13:30:40 23.76  50.11 48.93  32.85 269.9  18.90  18.003   2.089    12.3
08/02/18 13:30:50 23.76  50.11 48.93  32.85 266.9  18.70  18.003   2.089    12.2
08/02/18 13:31:00 23.76  50.12 48.93  32.85 269.6  18.89  18.003   2.089    12.3
08/02/18 13:31:10 23.76  50.12 48.93  32.85 269.7  18.89  18.003   2.089    12.3
08/02/18 13:31:20 23.76  50.11 48.93  32.85 269.3  18.87  18.003   2.089    12.3
08/02/18 13:31:30 23.77  50.11 48.93  32.84 267.2  18.71  18.003   2.089    12.3
08/02/18 13:31:40 23.77  50.11 48.93  32.84 270.1  18.92  18.002   2.089    12.2
08/02/18 13:31:50 23.76  50.12 48.93  32.85 266.3  18.65  18.001   2.088    12.3
08/02/18 13:32:00 23.77  50.11 48.93  32.85 269.0  18.84  18.002   2.089    12.2
08/02/18 13:32:10 23.76  50.11 48.92  32.85 267.0  18.70  18.001   2.088    12.2
08/02/18 13:32:20 23.76  50.11 48.93  32.85 270.0  18.91  18.001   2.088    12.3
08/02/18 13:32:30 23.77  50.11 48.93  32.84 266.2  18.64  18.000   2.087    12.2
08/02/18 13:32:40 23.77  50.11 48.93  32.85 270.4  18.94  18.000   2.087    12.3
08/02/18 13:32:50 23.76  50.11 48.93  32.85 267.8  18.75  18.000   2.087    12.2
08/02/18 13:33:00 23.75  50.12 48.92  32.85 270.3  18.93  17.999   2.087    12.3
08/02/18 13:33:10 23.75  50.11 48.92  32.84 270.8  18.97  17.999   2.087    12.2
08/02/18 13:33:20 23.76  50.10 48.92  32.84 270.7  18.96  17.999   2.086    12.3
08/02/18 13:33:30 23.76  50.11 48.93  32.84 271.9  19.05  17.999   2.086    12.3
08/02/18 13:33:40 23.77  50.11 48.93  32.84 268.8  18.83  17.998   2.086    12.3
08/02/18 13:33:50 23.75  50.12 48.92  32.85 266.8  18.69  17.999   2.086    12.2
08/02/18 13:34:00 23.76  50.11 48.92  32.85 268.6  18.82  17.998   2.086    12.2
08/02/18 13:34:10 23.77  50.11 48.93  32.84 271.1  18.99  17.997   2.085    12.2
08/02/18 13:34:39 23.75  50.12 48.92  32.85 269.5  18.88  17.996   2.085    12.3
08/02/18 13:34:40 23.75  50.11 48.92  32.85 269.5  18.88  17.996   2.084    12.3
08/02/18 13:34:50 23.74  50.12 48.91  32.85 271.2  19.00  17.995   2.084    12.3
08/02/18 13:35:00 23.76  50.11 48.92  32.84 268.5  18.81  17.995   2.083    12.2
08/02/18 13:35:10 23.75  50.11 48.91  32.84 270.5  18.95  17.994   2.083    12.2
08/02/18 13:35:20 23.75  50.11 48.91  32.84 267.9  18.77  17.992   2.082    12.3
08/02/18 13:35:30 23.74  50.12 48.91  32.85 270.1  18.92  17.992   2.082    12.2
08/02/18 13:35:40 23.75  50.11 48.91  32.84 268.4  18.80  17.991   2.081    12.3
08/02/18 13:35:50 23.76  50.10 48.91  32.84 269.5  18.88  17.990   2.081    12.3
08/02/18 13:36:00 23.75  50.10 48.91  32.84 270.7  18.97  17.988   2.079    12.2
08/02/18 13:36:10 23.77  50.10 48.92  32.83 268.5  18.81  17.988   2.079    12.3
08/02/18 13:36:20 23.76  50.10 48.92  32.84 270.3  18.94  17.987   2.078    12.3
08/02/18 13:36:30 23.75  50.11 48.91  32.84 271.7  19.03  17.987   2.078    12.2
08/02/18 13:36:40 23.75  50.10 48.91  32.84 267.4  18.74  17.986   2.078    12.3
08/02/18 13:36:50 23.74  50.12 48.91  32.85 269.0  18.85  17.984   2.076    12.3
08/02/18 13:37:00 23.73  50.12 48.91  32.85 267.4  18.74  17.982   2.075    12.3
08/02/18 13:37:10 23.74  50.11 48.91  32.84 267.7  18.76  17.982   2.075    12.3
08/02/18 13:37:20 23.76  50.10 48.91  32.84 269.5  18.88  17.980   2.074    12.2
08/02/18 13:37:30 23.74  50.11 48.91  32.85 269.1  18.85  17.979   2.073    12.3
08/02/18 13:37:40 23.74  50.08 48.88  32.82 271.9  19.05  17.977   2.072    12.3
08/02/18 13:37:50 23.77  50.08 48.90  32.82 270.0  18.91  17.976   2.071    12.3
08/02/18 13:38:00 23.76  50.10 48.91  32.83 272.3  19.07  17.975   2.070    12.2
08/02/18 13:38:10 23.75  50.11 48.91  32.84 270.3  18.94  17.974   2.069    12.2
08/02/18 13:38:20 23.74  50.11 48.91  32.84 267.5  18.75  17.971   2.067    12.2
08/02/18 13:38:30 23.74  50.11 48.91  32.84 271.9  19.05  17.971   2.067    12.2
08/02/18 13:38:40 23.74  50.11 48.90  32.84 270.5  18.95  17.968   2.065    12.3
08/02/18 13:38:50 23.74  50.11 48.90  32.84 270.0  18.92  17.967   2.064    12.3
08/02/18 13:39:00 23.73  50.12 48.90  32.85 272.0  19.06  17.966   2.064    12.3
08/02/18 13:39:10 23.72  50.12 48.90  32.85 267.9  18.78  17.965   2.063    12.3
08/02/18 13:39:39 23.69  50.14 48.89  32.87 271.9  19.07  17.961   2.061    12.3
08/02/18 13:39:40 23.68  50.15 48.89  32.87 272.0  19.07  17.961   2.060    12.3
08/02/18 13:39:50 23.54  50.26 48.86  32.96 270.2  18.98  17.959   2.059    12.2
08/02/18 13:40:00 23.61  50.18 48.85  32.90 270.8  19.01  17.958   2.058    12.3
08/02/18 13:40:10 23.51  50.26 48.83  32.96 272.1  19.13  17.956   2.057    12.2
08/02/18 13:40:20 23.44  50.31 48.81  32.99 270.2  19.01  17.955   2.056    12.3
08/02/18 13:40:30 23.40  50.34 48.80  33.02 272.0  19.15  17.955   2.055    12.2
08/02/18 13:40:40 23.31  50.42 48.78  33.08 271.8  19.16  17.953   2.054    12.3
08/02/18 13:40:50 23.42  50.28 48.77  32.98 272.1  19.16  17.953   2.054    12.3
08/02/18 13:41:00 23.37  50.32 48.75  33.00 276.2  19.46  17.951   2.053    12.3
08/02/18 13:41:10 23.47  50.22 48.75  32.93 273.5  19.25  17.949   2.052    12.2
08/02/18 13:41:20 23.40  50.28 48.74  32.97 270.7  19.06  17.949   2.052    12.2
08/02/18 13:41:30 23.52  50.16 48.74  32.88 270.6  19.03  17.948   2.051    12.3
08/02/18 13:41:40 23.56  50.13 48.74  32.86 270.4  19.01  17.946   2.050    12.2
08/02/18 13:41:50 23.44  50.24 48.74  32.94 269.3  18.96  17.946   2.050    12.3
08/02/18 13:42:00 23.47  50.21 48.74  32.92 273.0  19.21  17.946   2.050    12.2
08/02/18 13:42:10 23.56  50.14 48.76  32.87 271.8  19.11  17.945   2.049    12.2
08/02/18 13:42:20 23.44  50.26 48.76  32.96 269.2  18.95  17.944   2.048    12.2
08/02/18 13:42:30 23.40  50.30 48.76  32.99 271.0  19.08  17.944   2.048    12.2
08/02/18 13:42:40 23.32  50.36 48.75  33.04 272.1  19.18  17.943   2.048    12.3
08/02/18 13:42:50 23.24  50.42 48.73  33.08 270.3  19.08  17.943   2.048    12.2
08/02/18 13:43:00 23.38  50.28 48.73  32.98 272.4  19.19  17.943   2.048    12.2
08/02/18 13:43:10 23.43  50.24 48.74  32.95 272.3  19.17  17.943   2.048    12.3
08/02/18 13:43:20 23.45  50.23 48.74  32.94 268.1  18.87  17.942   2.047    12.3
08/02/18 13:43:30 23.29  50.38 48.73  33.05 268.3  18.93  17.943   2.047    12.2
08/02/18 13:43:40 23.32  50.32 48.71  33.01 271.3  19.13  17.943   2.048    12.3
08/02/18 13:43:50 23.29  50.34 48.70  33.02 269.6  19.02  17.943   2.047    12.2
08/02/18 13:44:00 23.36  50.27 48.69  32.97 268.9  18.96  17.942   2.047    12.2
08/02/18 13:44:10 23.32  50.30 48.69  32.99 269.3  18.99  17.942   2.047    12.3
08/02/18 13:44:39 23.24  50.37 48.67  33.04 268.5  18.96  17.944   2.048    12.3
08/02/18 13:44:40 23.26  50.34 48.67  33.02 268.4  18.94  17.944   2.048    12.3
08/02/18 13:44:50 23.24  50.36 48.67  33.04 267.5  18.89  17.942   2.047    12.2
08/02/18 13:45:00 23.26  50.34 48.66  33.02 272.2  19.22  17.942   2.047    12.3
08/02/18 13:45:10 23.27  50.31 48.65  33.00 267.6  18.89  17.943   2.047    12.2
08/02/18 13:45:20 23.26  50.31 48.65  33.00 268.9  18.98  17.943   2.048    12.2
08/02/18 13:45:30 23.24  50.34 48.64  33.02 270.6  19.11  17.944   2.048    12.2
08/02/18 13:45:40 23.24  50.33 48.64  33.02 269.0  18.99  17.945   2.049    12.3
08/02/18 13:45:50 23.31  50.26 48.63  32.96 269.5  19.01  17.945   2.049    12.2
08/02/18 13:46:00 23.30  50.26 48.63  32.96 267.3  18.86  17.947   2.050    12.2
08/02/18 13:46:10 23.29  50.26 48.62  32.96 267.8  18.90  17.948   2.051    12.2
08/02/18 13:46:20 23.27  50.29 48.62  32.98 268.8  18.98  17.948   2.051    12.3
08/02/18 13:46:30 23.25  50.30 48.62  32.99 267.9  18.92  17.948   2.051    12.2
08/02/18 13:46:40 23.26  50.29 48.62  32.99 267.7  18.90  17.949   2.051    12.3
08/02/18 13:46:50 23.22  50.33 48.62  33.02 269.1  19.01  17.950   2.052    12.2
08/02/18 13:47:00 23.22  50.33 48.62  33.01 267.4  18.89  17.950   2.052    12.2
08/02/18 13:47:10 23.28  50.27 48.61  32.97 267.0  18.85  17.951   2.053    12.2
08/02/18 13:47:20 23.17  50.38 48.62  33.05 267.3  18.90  17.952   2.053    12.3
08/02/18 13:47:30 23.26  50.27 48.61  32.97 268.1  18.93  17.953   2.055    12.3
08/02/18 13:47:40 23.18  50.35 48.60  33.03 267.3  18.89  17.954   2.055    12.3
08/02/18 13:47:50 23.22  50.29 48.59  32.99 269.5  19.04  17.954   2.055    12.2
08/02/18 13:48:00 23.19  50.32 48.58  33.01 267.4  18.90  17.954   2.055    12.2
08/02/18 13:48:10 23.19  50.31 48.57  33.00 269.6  19.05  17.954   2.055    12.3
08/02/18 13:48:20 23.17  50.32 48.57  33.01 270.9  19.15  17.955   2.055    12.3
08/02/18 13:48:30 23.22  50.27 48.56  32.97 269.9  19.07  17.954   2.055    12.2
08/02/18 13:48:40 23.19  50.28 48.55  32.98 270.4  19.11  17.955   2.055    12.3
08/02/18 13:48:50 23.17  50.29 48.54  32.99 269.1  19.02  17.956   2.056    12.3
08/02/18 13:49:00 23.14  50.30 48.51  33.00 271.2  19.19  17.955   2.056    12.2
08/02/18 13:49:10 23.18  50.24 48.49  32.95 270.0  19.09  17.956   2.056    12.3
08/02/18 13:49:39 23.20  50.25 48.53  32.96 269.0  19.01  17.957   2.057    12.3
08/02/18 13:49:40 23.17  50.28 48.53  32.98 269.1  19.03  17.956   2.056    12.3
08/02/18 13:49:50 23.16  50.29 48.53  32.99 271.1  19.18  17.956   2.056    12.3
08/02/18 13:50:00 23.14  50.31 48.53  33.00 268.8  19.01  17.956   2.056    12.2
08/02/18 13:50:10 23.21  50.24 48.52  32.95 268.8  19.00  17.955   2.055    12.3
08/02/18 13:50:20 23.19  50.25 48.52  32.96 266.4  18.83  17.955   2.055    12.3
08/02/18 13:50:30 23.14  50.31 48.52  33.00 266.8  18.88  17.955   2.055    12.2
08/02/18 13:50:40 23.17  50.28 48.52  32.98 270.8  19.15  17.955   2.055    12.2
08/02/18 13:50:50 23.16  50.30 48.53  32.99 271.3  19.19  17.955   2.055    12.2
08/02/18 13:51:00 23.16  50.30 48.54  32.99 267.5  18.92  17.954   2.055    12.2
08/02/18 13:51:10 23.24  50.22 48.53  32.93 268.5  18.97  17.954   2.055    12.3
08/02/18 13:51:20 23.14  50.32 48.54  33.01 267.3  18.91  17.953   2.054    12.2
08/02/18 13:51:30 23.20  50.28 48.54  32.98 270.7  19.14  17.953   2.054    12.2
08/02/18 13:51:40 23.17  50.30 48.54  32.99 266.7  18.86  17.953   2.054    12.3
08/02/18 13:51:50 23.15  50.32 48.54  33.01 267.4  18.91  17.952   2.053    12.2
08/02/18 13:52:00 23.12  50.31 48.50  33.00 271.8  19.23  17.950   2.052    12.2
08/02/18 13:52:10 23.10  50.31 48.48  33.00 268.0  18.97  17.949   2.051    12.2
08/02/18 13:52:20 23.11  50.27 48.46  32.97 265.6  18.80  17.948   2.051    12.3
08/02/18 13:52:30 23.10  50.28 48.45  32.98 267.3  18.92  17.947   2.050    12.3
08/02/18 13:52:40 23.11  50.25 48.43  32.96 266.3  18.86  17.945   2.049    12.2
08/02/18 13:52:50 23.10  50.25 48.42  32.96 267.8  18.96  17.944   2.048    12.2
08/02/18 13:53:00 23.11  50.24 48.43  32.95 266.5  18.87  17.944   2.048    12.2
08/02/18 13:53:10 23.10  50.26 48.44  32.97 269.1  19.05  17.943   2.047    12.3
08/02/18 13:53:20 23.06  50.30 48.44  33.00 266.4  18.88  17.943   2.047    12.3
08/02/18 13:53:30 23.07  50.28 48.42  32.98 267.2  18.93  17.942   2.047    12.2
08/02/18 13:53:40 23.08  50.27 48.43  32.97 268.8  19.04  17.939   2.045    12.3
08/02/18 13:53:50 23.05  50.29 48.41  32.99 267.3  18.94  17.938   2.044    12.2
08/02/18 13:54:00 23.08  50.28 48.43  32.98 267.0  18.91  17.937   2.043    12.2
08/02/18 13:54:10 23.08  50.27 48.43  32.97 267.4  18.94  17.936   2.042    12.3
08/02/18 13:54:39 23.07  50.27 48.42  32.98 267.0  18.92  17.934   2.041    12.3
08/02/18 13:54:40 23.05  50.29 48.42  32.99 267.0  18.92  17.934   2.041    12.3
08/02/18 13:54:50 23.07  50.26 48.41  32.97 264.8  18.76  17.931   2.039    12.3
08/02/18 13:55:00 23.06  50.29 48.42  32.99 269.3  19.08  17.931   2.039    12.2
08/02/18 13:55:10 23.07  50.28 48.43  32.98 268.6  19.03  17.930   2.038    12.2
08/02/18 13:55:20 23.07  50.28 48.43  32.98 268.5  19.02  17.929   2.038    12.2
08/02/18 13:55:30 23.10  50.26 48.43  32.96 266.4  18.86  17.927   2.036    12.2
08/02/18 13:55:40 23.10  50.26 48.43  32.96 264.3  18.71  17.925   2.035    12.2
08/02/18 13:55:50 23.10  50.25 48.42  32.96 266.6  18.88  17.924   2.035    12.2
08/02/18 13:56:00 23.05  50.30 48.42  32.99 267.0  18.92  17.924   2.034    12.2
08/02/18 13:56:10 23.07  50.29 48.43  32.99 263.4  18.66  17.922   2.033    12.2
08/02/18 13:56:20 23.06  50.30 48.43  32.99 266.7  18.90  17.920   2.032    12.3
08/02/18 13:56:30 23.05  50.29 48.41  32.99 267.4  18.95  17.919   2.031    12.2
08/02/18 13:56:40 23.05  50.30 48.42  33.00 265.9  18.84  17.919   2.031    12.2
08/02/18 13:56:50 23.03  50.31 48.42  33.00 266.2  18.86  17.918   2.031    12.2
08/02/18 13:57:00 23.04  50.28 48.40  32.98 269.2  19.08  17.917   2.029    12.3
08/02/18 13:57:10 23.02  50.29 48.38  32.99 266.9  18.93  17.916   2.029    12.2
08/02/18 13:57:20 23.02  50.28 48.39  32.98 266.6  18.90  17.915   2.028    12.2
08/02/18 13:57:30 23.02  50.29 48.39  32.99 268.2  19.02  17.915   2.028    12.1
08/02/18 13:57:40 23.03  50.29 48.40  32.99 263.0  18.64  17.913   2.027    12.3
08/02/18 13:57:50 23.03  50.26 48.37  32.96 266.2  18.88  17.913   2.027    12.2
08/02/18 13:58:00 23.00  50.29 48.36  32.99 264.2  18.74  17.912   2.026    12.2
08/02/18 13:58:10 23.01  50.28 48.37  32.98 267.7  18.98  17.912   2.026    12.3
08/02/18 13:58:20 23.02  50.26 48.36  32.97 266.2  18.87  17.911   2.025    12.3
08/02/18 13:58:30 23.02  50.25 48.34  32.96 266.6  18.90  17.910   2.025    12.2
08/02/18 13:58:40 23.01  50.24 48.33  32.95 262.1  18.59  17.910   2.024    12.2
08/02/18 13:58:50 23.00  50.26 48.34  32.97 265.3  18.82  17.910   2.024    12.2
08/02/18 13:59:00 22.99  50.27 48.34  32.97 261.0  18.52  17.909   2.024    12.2
08/02/18 13:59:10 23.01  50.23 48.32  32.95 266.0  18.87  17.908   2.023    12.2
08/02/18 13:59:39 23.00  50.23 48.32  32.95 265.2  18.81  17.908   2.023    12.3
08/02/18 13:59:40 23.00  50.23 48.32  32.95 265.2  18.81  17.908   2.023    12.3
08/02/18 13:59:50 22.99  50.24 48.31  32.95 265.8  18.86  17.906   2.022    12.2
08/02/18 14:00:00 22.99  50.24 48.31  32.95 265.7  18.85  17.907   2.023    12.2
08/02/18 14:00:10 22.98  50.24 48.31  32.95 264.1  18.74  17.906   2.022    12.2
08/02/18 14:00:20 22.98  50.25 48.31  32.96 266.1  18.88  17.907   2.022    12.2
08/02/18 14:00:30 22.97  50.24 48.30  32.96 264.8  18.79  17.908   2.023    12.2
08/02/18 14:00:40 22.98  50.23 48.30  32.95 266.4  18.90  17.908   2.023    12.3
08/02/18 14:00:50 22.98  50.23 48.29  32.95 265.6  18.85  17.907   2.023    12.2
08/02/18 14:01:00 22.97  50.24 48.29  32.95 262.8  18.65  17.907   2.022    12.2
08/02/18 14:01:10 22.97  50.24 48.29  32.95 263.8  18.72  17.907   2.022    12.2
08/02/18 14:01:20 22.96  50.25 48.29  32.96 265.0  18.81  17.907   2.023    12.3
08/02/18 14:01:30 22.95  50.25 48.28  32.96 264.9  18.81  17.908   2.023    12.2
08/02/18 14:01:40 22.95  50.24 48.28  32.96 263.9  18.74  17.908   2.023    12.3
08/02/18 14:01:50 22.95  50.24 48.28  32.95 265.7  18.86  17.908   2.023    12.2
08/02/18 14:02:00 22.95  50.24 48.27  32.95 263.4  18.70  17.908   2.023    12.2
08/02/18 14:02:10 22.95  50.24 48.27  32.95 265.7  18.87  17.909   2.024    12.2
08/02/18 14:02:20 22.95  50.24 48.27  32.95 265.4  18.84  17.909   2.024    12.3
08/02/18 14:02:30 22.94  50.24 48.27  32.95 263.3  18.70  17.909   2.024    12.2
08/02/18 14:02:40 22.94  50.25 48.26  32.96 265.4  18.85  17.910   2.025    12.3
08/02/18 14:02:50 22.93  50.25 48.26  32.96 262.6  18.65  17.910   2.025    12.2
08/02/18 14:03:00 22.92  50.26 48.26  32.97 264.8  18.81  17.911   2.025    12.3
08/02/18 14:03:10 22.90  50.26 48.25  32.97 265.6  18.87  17.910   2.025    12.2
08/02/18 14:03:20 22.90  50.26 48.24  32.97 264.0  18.76  17.912   2.026    12.2
08/02/18 14:03:30 22.91  50.23 48.23  32.95 262.7  18.66  17.913   2.027    12.2
08/02/18 14:03:40 22.90  50.24 48.22  32.95 263.5  18.72  17.913   2.026    12.2
08/02/18 14:03:50 22.89  50.25 48.22  32.96 263.8  18.75  17.913   2.027    12.2
08/02/18 14:04:00 22.89  50.24 48.22  32.96 264.9  18.83  17.913   2.027    12.2
08/02/18 14:04:10 22.88  50.25 48.22  32.96 262.5  18.66  17.914   2.027    12.2
08/02/18 14:04:39 22.87  50.25 48.21  32.96 264.7  18.81  17.916   2.029    12.3
08/02/18 14:04:40 22.87  50.25 48.21  32.96 264.7  18.82  17.916   2.029    12.3
08/02/18 14:04:50 22.87  50.25 48.20  32.96 264.1  18.78  17.917   2.029    12.2
08/02/18 14:05:00 22.86  50.25 48.20  32.96 263.7  18.75  17.916   2.029    12.2
08/02/18 14:05:10 22.87  50.24 48.19  32.95 264.5  18.80  17.917   2.030    12.2
08/02/18 14:05:20 22.86  50.24 48.19  32.96 263.5  18.74  17.917   2.030    12.3
08/02/18 14:05:30 22.87  50.24 48.19  32.95 264.8  18.83  17.919   2.031    12.2
08/02/18 14:05:40 22.85  50.25 48.19  32.96 265.3  18.87  17.919   2.031    12.2
08/02/18 14:05:50 22.84  50.26 48.19  32.97 264.7  18.83  17.919   2.031    12.2
08/02/18 14:06:00 22.84  50.25 48.18  32.96 260.8  18.55  17.919   2.031    12.2
08/02/18 14:06:10 22.83  50.25 48.18  32.97 262.9  18.70  17.919   2.031    12.2
08/02/18 14:06:20 22.83  50.25 48.17  32.96 263.8  18.77  17.920   2.031    12.2
08/02/18 14:06:30 22.83  50.25 48.17  32.96 264.0  18.78  17.920   2.032    12.2
08/02/18 14:06:40 22.82  50.25 48.16  32.96 262.4  18.67  17.922   2.033    12.2
08/02/18 14:06:50 22.82  50.24 48.15  32.96 265.7  18.90  17.921   2.032    12.2
08/02/18 14:07:00 22.82  50.25 48.15  32.96 263.6  18.76  17.921   2.032    12.3
08/02/18 14:07:10 22.81  50.25 48.15  32.96 263.7  18.77  17.918   2.030    12.2
08/02/18 14:07:20 22.81  50.25 48.15  32.97 263.9  18.78  17.914   2.027    12.3
08/02/18 14:07:30 22.80  50.25 48.14  32.97 265.2  18.88  17.905   2.021    12.2
08/02/18 14:07:40 22.80  50.26 48.14  32.97 264.1  18.80  17.916   2.028    12.2
08/02/18 14:07:50 22.79  50.26 48.14  32.97 264.8  18.85  17.911   2.025    12.2
08/02/18 14:08:00 22.79  50.25 48.13  32.97 263.6  18.77  17.912   2.026    12.2
08/02/18 14:08:10 22.78  50.25 48.12  32.97 264.3  18.82  17.919   2.031    12.2
08/02/18 14:08:20 22.78  50.25 48.12  32.96 266.5  18.98  17.915   2.028    12.3
08/02/18 14:08:30 22.77  50.25 48.11  32.96 262.8  18.72  17.908   2.023    12.2
08/02/18 14:08:40 22.76  50.26 48.11  32.97 264.4  18.83  17.918   2.030    12.3
08/02/18 14:08:50 22.76  50.25 48.11  32.96 267.3  19.04  17.913   2.027    12.2
08/02/18 14:09:00 22.77  50.25 48.11  32.96 266.0  18.95  17.914   2.027    12.2
08/02/18 14:09:10 22.76  50.25 48.10  32.96 262.0  18.66  17.907   2.023    12.2
08/02/18 14:09:39 22.74  50.26 48.10  32.97 263.7  18.79  17.920   2.031    12.3
08/02/18 14:09:40 22.74  50.26 48.09  32.97 263.8  18.79  17.918   2.030    12.3
08/02/18 14:09:50 22.73  50.27 48.08  32.98 267.1  19.03  17.916   2.028    12.2
08/02/18 14:10:00 22.72  50.26 48.07  32.97 264.9  18.88  17.913   2.027    12.2
08/02/18 14:10:10 22.72  50.26 48.07  32.97 263.3  18.77  17.913   2.026    12.3
08/02/18 14:10:20 22.72  50.25 48.06  32.96 262.9  18.74  17.912   2.026    12.2
08/02/18 14:10:30 22.72  50.25 48.06  32.96 263.5  18.78  17.912   2.026    12.2
08/02/18 14:10:40 22.71  50.25 48.05  32.96 267.0  19.03  17.911   2.025    12.3
08/02/18 14:10:50 22.71  50.25 48.05  32.97 264.4  18.85  17.911   2.025    12.2
08/02/18 14:11:00 22.70  50.25 48.05  32.97 262.3  18.70  17.911   2.025    12.2
08/02/18 14:11:10 22.70  50.26 48.04  32.97 264.7  18.88  17.910   2.025    12.2
08/02/18 14:11:20 22.70  50.25 48.04  32.97 263.1  18.76  17.912   2.026    12.2
08/02/18 14:11:30 22.70  50.25 48.04  32.97 264.4  18.85  17.910   2.024    12.2
08/02/18 14:11:40 22.69  50.26 48.04  32.97 264.9  18.89  17.910   2.024    12.2
08/02/18 14:11:50 22.68  50.26 48.03  32.97 266.8  19.03  17.911   2.025    12.2
08/02/18 14:12:00 22.68  50.25 48.03  32.97 264.4  18.86  17.912   2.026    12.2
08/02/18 14:12:10 22.68  50.25 48.02  32.97 266.2  18.99  17.912   2.026    12.2
08/02/18 14:12:20 22.67  50.25 48.02  32.97 263.2  18.78  17.911   2.025    12.3
08/02/18 14:12:30 22.66  50.26 48.01  32.97 267.3  19.07  17.910   2.024    12.2
08/02/18 14:12:40 22.66  50.25 48.00  32.97 265.5  18.94  17.910   2.024    12.2
08/02/18 14:12:50 22.66  50.25 48.00  32.97 264.1  18.85  17.910   2.025    12.2
08/02/18 14:13:00 22.65  50.25 48.00  32.97 264.0  18.84  17.911   2.025    12.2
08/02/18 14:13:10 22.65  50.25 48.00  32.97 266.0  18.99  17.914   2.027    12.2
08/02/18 14:13:20 22.66  50.25 48.00  32.97 265.6  18.95  17.911   2.025    12.3
08/02/18 14:13:30 22.66  50.25 48.00  32.96 265.7  18.96  17.911   2.025    12.2
08/02/18 14:13:40 22.66  50.24 48.00  32.96 264.1  18.85  17.911   2.025    12.3
08/02/18 14:13:50 22.66  50.25 48.00  32.96 265.8  18.97  17.916   2.029    12.2
08/02/18 14:14:00 22.65  50.25 48.00  32.96 265.5  18.95  17.914   2.027    12.2
08/02/18 14:14:10 22.66  50.24 48.00  32.96 261.7  18.68  17.915   2.028    12.2
08/02/18 14:14:39 22.64  50.26 47.99  32.97 267.2  19.07  17.915   2.028    12.3
08/02/18 14:14:40 22.64  50.26 47.99  32.97 267.2  19.07  17.916   2.028    12.2
08/02/18 14:14:50 22.63  50.25 47.98  32.97 264.3  18.86  17.917   2.030    12.2
08/02/18 14:15:00 22.64  50.25 47.98  32.96 260.7  18.61  17.917   2.029    12.2
08/02/18 14:15:10 22.65  50.24 47.99  32.96 264.7  18.89  17.917   2.030    12.2
08/02/18 14:15:20 22.64  50.25 47.99  32.96 263.8  18.83  17.917   2.029    12.2
08/02/18 14:15:30 22.63  50.26 47.98  32.97 263.8  18.84  17.919   2.031    12.2
08/02/18 14:15:40 22.62  50.25 47.97  32.97 264.0  18.85  17.917   2.030    12.3
08/02/18 14:15:50 22.62  50.25 47.97  32.97 262.6  18.75  17.921   2.032    12.2
08/02/18 14:16:00 22.62  50.25 47.97  32.97 262.4  18.74  17.918   2.030    12.2
08/02/18 14:16:10 22.62  50.25 47.96  32.96 265.5  18.96  17.918   2.030    12.2
08/02/18 14:16:20 22.62  50.25 47.96  32.97 266.9  19.06  17.918   2.030    12.3
08/02/18 14:16:30 22.64  50.24 47.97  32.95 263.4  18.81  17.919   2.031    12.2
08/02/18 14:16:40 22.66  50.23 47.99  32.95 264.5  18.87  17.922   2.033    12.2
08/02/18 14:16:50 22.65  50.26 48.00  32.97 260.3  18.57  17.923   2.033    12.2
08/02/18 14:17:00 22.62  50.26 47.98  32.98 263.1  18.79  17.925   2.035    12.2
08/02/18 14:17:10 22.62  50.25 47.97  32.97 263.0  18.78  17.925   2.035    12.2
08/02/18 14:17:20 22.64  50.24 47.98  32.96 262.8  18.76  17.926   2.036    12.3
08/02/18 14:17:30 22.63  50.26 47.98  32.97 260.1  18.57  17.928   2.037    12.2
08/02/18 14:17:40 22.65  50.23 47.98  32.95 262.7  18.75  17.927   2.036    12.2
08/02/18 14:17:50 22.65  50.25 47.99  32.96 261.0  18.62  17.932   2.040    12.1
08/02/18 14:18:00 22.64  50.26 48.00  32.97 259.0  18.49  17.933   2.040    12.2
08/02/18 14:18:10 22.68  50.23 48.00  32.95 264.0  18.84  17.934   2.041    12.2
08/02/18 14:18:20 22.72  50.22 48.03  32.94 261.8  18.67  17.935   2.041    12.2
08/02/18 14:18:30 22.75  50.22 48.06  32.94 263.5  18.78  17.937   2.043    12.2
08/02/18 14:18:40 22.77  50.22 48.08  32.94 261.2  18.61  17.936   2.043    12.3
08/02/18 14:18:50 22.75  50.24 48.08  32.96 261.0  18.59  17.938   2.043    12.2
08/02/18 14:19:00 22.71  50.26 48.06  32.97 261.2  18.62  17.941   2.046    12.2
08/02/18 14:19:10 22.64  50.28 48.02  32.99 258.5  18.45  17.941   2.046    12.2
08/02/18 14:19:39 22.60  50.26 47.95  32.97 259.9  18.56  17.947   2.050    12.3
08/02/18 14:19:40 22.60  50.26 47.95  32.97 259.9  18.56  17.946   2.049    12.3
08/02/18 14:19:50 22.59  50.26 47.95  32.97 260.2  18.59  17.943   2.047    12.2
08/02/18 14:20:00 22.58  50.26 47.94  32.97 259.5  18.54  17.946   2.049    12.2
08/02/18 14:20:10 22.58  50.25 47.94  32.97 260.5  18.61  17.946   2.049    12.2
08/02/18 14:20:20 22.58  50.26 47.93  32.97 259.9  18.58  17.948   2.051    12.2
08/02/18 14:20:30 22.57  50.26 47.93  32.97 261.6  18.70  17.950   2.052    12.2
08/02/18 14:20:40 22.57  50.25 47.92  32.97 261.0  18.65  17.951   2.053    12.2
08/02/18 14:20:50 22.57  50.25 47.92  32.96 260.5  18.62  17.955   2.055    12.2
08/02/18 14:21:00 22.57  50.25 47.92  32.97 260.5  18.62  17.957   2.056    12.2
08/02/18 14:21:10 22.56  50.25 47.92  32.97 258.1  18.45  17.957   2.056    12.2
08/02/18 14:21:20 22.56  50.26 47.91  32.97 261.4  18.69  17.962   2.060    12.2
08/02/18 14:21:30 22.56  50.26 47.92  32.97 260.9  18.65  17.962   2.060    12.2
08/02/18 14:21:40 22.56  50.26 47.91  32.97 260.5  18.63  17.961   2.060    12.3
08/02/18 14:21:50 22.56  50.25 47.91  32.97 261.1  18.67  17.964   2.062    12.2
08/02/18 14:22:00 22.55  50.25 47.91  32.97 260.5  18.63  17.968   2.064    12.2
08/02/18 14:22:10 22.55  50.26 47.90  32.97 261.0  18.66  17.966   2.063    12.2
08/02/18 14:22:20 22.54  50.26 47.90  32.97 261.5  18.70  17.970   2.066    12.2
08/02/18 14:22:30 22.54  50.25 47.90  32.97 259.6  18.57  17.972   2.067    12.2
08/02/18 14:22:40 22.54  50.26 47.90  32.97 261.0  18.66  17.972   2.067    12.3
08/02/18 14:22:50 22.54  50.26 47.89  32.97 260.9  18.66  17.972   2.067    12.2
08/02/18 14:23:00 22.53  50.26 47.89  32.97 261.5  18.71  17.974   2.068    12.2
08/02/18 14:23:10 22.52  50.26 47.88  32.98 259.9  18.59  17.976   2.070    12.2
08/02/18 14:23:20 22.52  50.26 47.88  32.97 260.7  18.65  17.978   2.071    12.2
08/02/18 14:23:30 22.54  50.24 47.88  32.96 261.2  18.68  17.976   2.070    12.2
08/02/18 14:23:40 22.54  50.25 47.89  32.96 260.4  18.62  17.978   2.071    12.2
08/02/18 14:23:50 22.55  50.25 47.90  32.96 259.5  18.55  17.980   2.072    12.2
08/02/18 14:24:00 22.55  50.25 47.90  32.97 258.7  18.49  17.979   2.072    12.2
08/02/18 14:24:10 22.57  50.24 47.91  32.96 259.6  18.55  17.982   2.074    12.2
08/02/18 14:24:39 22.56  50.25 47.91  32.97 256.8  18.36  17.987   2.078    12.3
08/02/18 14:24:40 22.56  50.25 47.91  32.97 256.8  18.35  17.988   2.078    12.2
08/02/18 14:24:50 22.56  50.25 47.91  32.97 259.0  18.52  17.987   2.077    12.2
08/02/18 14:25:00 22.57  50.24 47.91  32.96 261.7  18.70  17.987   2.077    12.2
08/02/18 14:25:10 22.57  50.25 47.92  32.97 258.3  18.46  17.989   2.079    12.2
08/02/18 14:25:20 22.60  50.24 47.93  32.96 261.3  18.67  17.989   2.079    12.2
08/02/18 14:25:30 22.61  50.24 47.94  32.96 258.9  18.49  17.987   2.078    12.2
08/02/18 14:25:40 22.59  50.26 47.94  32.97 260.1  18.58  17.990   2.079    12.2
08/02/18 14:25:50 22.60  50.25 47.95  32.97 258.2  18.44  17.990   2.079    12.2
08/02/18 14:26:00 22.62  50.25 47.96  32.96 260.2  18.58  17.990   2.080    12.2
08/02/18 14:26:10 22.60  50.25 47.95  32.97 259.0  18.50  17.991   2.080    12.2
08/02/18 14:26:20 22.61  50.25 47.96  32.97 260.0  18.57  17.992   2.081    12.3
08/02/18 14:26:30 22.61  50.25 47.95  32.97 256.9  18.35  17.992   2.081    12.2
08/02/18 14:26:40 22.60  50.26 47.96  32.97 257.1  18.36  17.991   2.080    12.3
08/02/18 14:26:50 22.59  50.27 47.95  32.98 259.5  18.54  17.993   2.081    12.2
08/02/18 14:27:00 22.58  50.27 47.95  32.98 259.2  18.52  17.992   2.081    12.2
08/02/18 14:27:10 22.58  50.27 47.94  32.98 259.5  18.54  17.992   2.081    12.2
08/02/18 14:27:20 22.57  50.27 47.94  32.98 259.2  18.52  17.992   2.081    12.2
08/02/18 14:27:30 22.57  50.27 47.94  32.98 258.3  18.45  17.994   2.082    12.2
08/02/18 14:27:40 22.57  50.27 47.94  32.98 258.8  18.50  17.994   2.082    12.2
08/02/18 14:27:50 22.56  50.27 47.93  32.98 257.5  18.41  17.994   2.082    12.2
08/02/18 14:28:00 22.58  50.26 47.94  32.98 259.7  18.56  17.993   2.082    12.2
08/02/18 14:28:10 22.58  50.27 47.95  32.98 258.6  18.48  17.993   2.082    12.2
08/02/18 14:28:20 22.56  50.27 47.93  32.98 258.7  18.49  17.994   2.082    12.2
08/02/18 14:28:30 22.57  50.27 47.93  32.98 258.0  18.44  17.994   2.082    12.2
08/02/18 14:28:40 22.58  50.27 47.95  32.98 255.8  18.28  17.994   2.082    12.2
08/02/18 14:28:50 22.57  50.27 47.94  32.98 257.5  18.40  17.994   2.082    12.2
08/02/18 14:29:00 22.57  50.28 47.95  32.99 259.2  18.52  17.994   2.082    12.1
08/02/18 14:29:10 22.56  50.28 47.94  32.99 259.3  18.53  17.996   2.083    12.2
08/02/18 14:29:39 22.54  50.29 47.93  32.99 258.2  18.46  17.997   2.084    12.3
08/02/18 14:29:40 22.55  50.28 47.93  32.99 258.2  18.46  17.997   2.084    12.2
08/02/18 14:29:50 22.55  50.28 47.93  32.99 254.8  18.21  17.998   2.085    12.2
08/02/18 14:30:00 22.55  50.27 47.92  32.98 257.9  18.44  17.996   2.083    12.2
08/02/18 14:30:10 22.53  50.29 47.91  32.99 259.2  18.54  17.997   2.084    12.2
08/02/18 14:30:20 22.51  50.29 47.90  32.99 258.5  18.49  17.997   2.084    12.2
08/02/18 14:30:30 22.51  50.28 47.89  32.99 257.9  18.45  17.997   2.084    12.2
08/02/18 14:30:40 22.50  50.28 47.88  32.99 259.6  18.57  17.997   2.084    12.2
08/02/18 14:30:50 22.51  50.28 47.89  32.99 255.6  18.29  17.998   2.085    12.2
08/02/18 14:31:00 22.50  50.28 47.88  32.99 259.4  18.56  18.000   2.086    12.2
08/02/18 14:31:10 22.50  50.29 47.88  32.99 257.5  18.43  18.001   2.087    12.1
08/02/18 14:31:20 22.50  50.29 47.88  32.99 257.6  18.43  18.004   2.089    12.2
08/02/18 14:31:30 22.53  50.27 47.90  32.99 258.1  18.46  18.000   2.087    12.2
08/02/18 14:31:40 22.49  50.29 47.88  33.00 258.9  18.53  18.001   2.087    12.2
08/02/18 14:31:50 22.48  50.29 47.87  33.00 258.3  18.49  18.007   2.091    12.2
08/02/18 14:32:00 22.48  50.29 47.87  33.00 258.9  18.53  18.005   2.090    12.2
08/02/18 14:32:10 22.48  50.29 47.87  32.99 258.5  18.50  18.004   2.089    12.2
08/02/18 14:32:20 22.49  50.29 47.88  33.00 256.8  18.38  18.031   2.108    12.3
08/02/18 14:32:30 22.48  50.29 47.88  33.00 257.3  18.41  18.036   2.111    12.2
08/02/18 14:32:40 22.49  50.29 47.88  33.00 257.7  18.44  18.011   2.094    12.3
08/02/18 14:32:50 22.48  50.29 47.88  33.00 257.6  18.43  18.010   2.093    12.2
08/02/18 14:33:00 22.49  50.29 47.88  33.00 258.1  18.47  18.015   2.097    12.1
08/02/18 14:33:10 22.51  50.28 47.89  32.99 258.2  18.47  18.047   2.119    12.2
08/02/18 14:33:20 22.51  50.29 47.90  33.00 257.5  18.42  18.072   2.136    12.2
08/02/18 14:33:30 22.49  50.30 47.89  33.00 257.9  18.46  18.022   2.101    12.1
08/02/18 14:33:40 22.51  50.28 47.89  32.99 256.4  18.34  18.016   2.097    12.2
08/02/18 14:33:50 22.50  50.30 47.90  33.00 257.9  18.45  18.027   2.105    12.2
08/02/18 14:34:00 22.50  50.29 47.90  33.00 257.7  18.44  18.082   2.143    12.2
08/02/18 14:34:10 22.50  50.29 47.89  33.00 257.8  18.44  18.037   2.111    12.2
08/02/18 14:34:39 22.47  50.30 47.87  33.01 256.7  18.37  18.026   2.104    12.2
08/02/18 14:34:40 22.47  50.30 47.87  33.00 256.7  18.37  18.024   2.103    12.2
08/02/18 14:34:50 22.47  50.30 47.87  33.00 258.2  18.48  18.077   2.139    12.2
08/02/18 14:35:00 22.47  50.30 47.87  33.01 259.2  18.55  18.067   2.133    12.2
08/02/18 14:35:10 22.46  50.30 47.86  33.00 256.3  18.35  18.054   2.123    12.2
08/02/18 14:35:20 22.46  50.30 47.86  33.01 256.9  18.39  18.051   2.121    12.2
08/02/18 14:35:30 22.46  50.30 47.86  33.00 256.2  18.34  18.052   2.122    12.2
08/02/18 14:35:40 22.46  50.30 47.87  33.01 257.6  18.44  18.050   2.121    12.2
08/02/18 14:35:50 22.46  50.30 47.87  33.01 257.1  18.41  18.050   2.121    12.2
08/02/18 14:36:00 22.46  50.30 47.87  33.01 258.6  18.51  18.051   2.122    12.2
08/02/18 14:36:10 22.46  50.30 47.87  33.01 257.6  18.44  18.077   2.139    12.2
08/02/18 14:36:20 22.45  50.31 47.86  33.01 257.7  18.45  18.062   2.128    12.2
08/02/18 14:36:30 22.45  50.31 47.86  33.01 256.8  18.39  18.060   2.127    12.2
08/02/18 14:36:40 22.44  50.31 47.85  33.01 257.6  18.45  18.079   2.140    12.2
08/02/18 14:36:50 22.44  50.31 47.85  33.01 257.7  18.46  18.070   2.135    12.2
08/02/18 14:37:00 22.44  50.31 47.85  33.01 256.2  18.35  18.101   2.155    12.2
08/02/18 14:37:10 22.43  50.32 47.84  33.02 257.5  18.45  18.072   2.136    12.2
08/02/18 14:37:20 22.43  50.31 47.84  33.01 257.4  18.44  18.084   2.144    12.2
08/02/18 14:37:30 22.43  50.31 47.84  33.01 257.7  18.46  18.068   2.133    12.2
08/02/18 14:37:40 22.42  50.31 47.84  33.02 254.8  18.25  18.062   2.129    12.3
08/02/18 14:37:50 22.42  50.31 47.83  33.02 255.0  18.27  18.078   2.140    12.2
08/02/18 14:38:00 22.42  50.32 47.83  33.02 256.9  18.40  18.097   2.153    12.2
08/02/18 14:38:10 22.41  50.32 47.82  33.02 257.1  18.42  18.081   2.142    12.2
08/02/18 14:38:20 22.40  50.32 47.82  33.02 257.7  18.47  18.078   2.140    12.2
08/02/18 14:38:30 22.40  50.32 47.82  33.02 256.5  18.38  18.076   2.138    12.2
08/02/18 14:38:40 22.40  50.31 47.82  33.01 257.3  18.44  18.140   2.182    12.2
08/02/18 14:38:50 22.41  50.31 47.82  33.02 258.0  18.49  18.132   2.177    12.2
08/02/18 14:39:00 22.40  50.32 47.82  33.02 257.1  18.42  18.109   2.161    12.2
08/02/18 14:39:10 22.40  50.31 47.82  33.01 255.6  18.32  18.121   2.169    12.2
08/02/18 14:39:39 22.41  50.32 47.83  33.02 257.1  18.42  18.104   2.158    12.3
08/02/18 14:39:40 22.41  50.32 47.82  33.02 257.1  18.42  18.109   2.161    12.2
08/02/18 14:39:50 22.41  50.32 47.82  33.02 256.0  18.34  18.094   2.151    12.1
08/02/18 14:40:00 22.41  50.31 47.82  33.01 256.7  18.39  18.106   2.159    12.2
08/02/18 14:40:10 22.41  50.31 47.82  33.01 257.2  18.43  18.139   2.182    12.2
08/02/18 14:40:20 22.40  50.32 47.82  33.02 255.4  18.30  18.122   2.170    12.3
08/02/18 14:40:30 22.39  50.32 47.81  33.02 256.5  18.39  18.129   2.175    12.2
08/02/18 14:40:40 22.40  50.31 47.81  33.01 256.3  18.37  18.149   2.189    12.2
08/02/18 14:40:50 22.42  50.31 47.83  33.01 254.9  18.26  18.150   2.189    12.2
08/02/18 14:41:00 22.41  50.31 47.82  33.01 253.5  18.16  18.111   2.163    12.2
08/02/18 14:41:10 22.41  50.31 47.82  33.01 256.9  18.41  18.129   2.175    12.2
08/02/18 14:41:20 22.41  50.31 47.82  33.01 255.2  18.28  18.142   2.184    12.2
08/02/18 14:41:30 22.41  50.31 47.82  33.02 255.3  18.29  18.128   2.174    12.2
08/02/18 14:41:40 22.40  50.31 47.82  33.01 254.7  18.25  18.150   2.189    12.3
08/02/18 14:41:50 22.41  50.31 47.82  33.01 254.7  18.25  18.130   2.176    12.2
08/02/18 14:42:00 22.40  50.31 47.81  33.01 254.1  18.21  18.131   2.177    12.2
08/02/18 14:42:10 22.39  50.32 47.81  33.02 254.5  18.24  18.169   2.203    12.2
08/02/18 14:42:20 22.39  50.32 47.81  33.02 254.5  18.24  18.148   2.188    12.3
08/02/18 14:42:30 22.38  50.32 47.81  33.02 254.0  18.20  18.131   2.176    12.2
08/02/18 14:42:40 22.38  50.32 47.80  33.02 255.1  18.29  18.165   2.200    12.3
08/02/18 14:42:50 22.36  50.32 47.79  33.02 254.8  18.27  18.140   2.183    12.2
08/02/18 14:43:00 22.36  50.32 47.78  33.02 254.8  18.27  18.110   2.162    12.2
08/02/18 14:43:10 22.36  50.31 47.78  33.02 254.4  18.25  18.134   2.178    12.2
08/02/18 14:43:20 22.36  50.31 47.77  33.02 255.5  18.33  18.134   2.179    12.2
08/02/18 14:43:30 22.35  50.31 47.77  33.02 253.9  18.21  18.163   2.198    12.1
08/02/18 14:43:40 22.35  50.31 47.76  33.02 254.8  18.28  18.170   2.204    12.3
08/02/18 14:43:50 22.34  50.31 47.76  33.01 253.9  18.21  18.156   2.194    12.2
08/02/18 14:44:00 22.34  50.31 47.76  33.01 253.3  18.17  18.147   2.187    12.2
08/02/18 14:44:10 22.34  50.31 47.75  33.02 254.8  18.28  18.180   2.210    12.1
08/02/18 14:44:39 22.33  50.32 47.75  33.02 254.1  18.23  18.160   2.196    12.2
08/02/18 14:44:40 22.33  50.31 47.75  33.02 254.1  18.23  18.167   2.202    12.2
08/02/18 14:44:50 22.32  50.31 47.74  33.02 254.1  18.24  18.203   2.226    12.2
08/02/18 14:45:00 22.32  50.32 47.74  33.02 253.6  18.20  18.170   2.203    12.2
08/02/18 14:45:10 22.32  50.31 47.73  33.01 254.0  18.23  18.171   2.204    12.1
08/02/18 14:45:20 22.32  50.31 47.73  33.01 254.7  18.28  18.161   2.197    12.3
08/02/18 14:45:30 22.32  50.31 47.74  33.01 254.3  18.25  18.171   2.204    12.2
08/02/18 14:45:40 22.31  50.31 47.73  33.02 254.2  18.24  18.194   2.220    12.2
08/02/18 14:45:50 22.32  50.31 47.73  33.01 254.3  18.25  18.188   2.216    12.2
08/02/18 14:46:00 22.31  50.32 47.73  33.02 254.5  18.27  18.155   2.193    12.1
08/02/18 14:46:10 22.31  50.31 47.73  33.02 254.5  18.27  18.173   2.205    12.2
08/02/18 14:46:20 22.32  50.31 47.73  33.01 254.9  18.29  18.177   2.208    12.2
08/02/18 14:46:30 22.33  50.31 47.74  33.01 253.7  18.21  18.167   2.201    12.2
08/02/18 14:46:40 22.34  50.31 47.75  33.01 254.3  18.24  18.155   2.193    12.2
08/02/18 14:46:50 22.33  50.31 47.75  33.02 253.7  18.21  18.157   2.194    12.1
08/02/18 14:47:00 22.33  50.31 47.75  33.02 253.7  18.21  18.179   2.209    12.2
08/02/18 14:47:10 22.35  50.30 47.75  33.01 254.8  18.28  18.164   2.199    12.2
08/02/18 14:47:20 22.35  50.30 47.76  33.01 253.9  18.21  18.179   2.210    12.2
08/02/18 14:47:30 22.35  50.30 47.76  33.01 254.6  18.27  18.193   2.219    12.2
08/02/18 14:47:40 22.36  50.30 47.77  33.01 254.2  18.23  18.165   2.200    12.2
08/02/18 14:47:50 22.35  50.31 47.76  33.01 254.1  18.22  18.168   2.202    12.2
08/02/18 14:48:00 22.35  50.31 47.76  33.01 253.5  18.19  18.202   2.225    12.1
08/02/18 14:48:10 22.36  50.30 47.76  33.01 254.4  18.25  18.178   2.209    12.2
08/02/18 14:48:20 22.36  50.30 47.77  33.01 254.8  18.27  18.204   2.227    12.2
08/02/18 14:48:30 22.36  50.30 47.77  33.01 253.7  18.19  18.188   2.216    12.2
08/02/18 14:48:40 22.35  50.30 47.76  33.01 254.8  18.28  18.203   2.226    12.2
08/02/18 14:48:50 22.36  50.31 47.77  33.01 254.8  18.27  18.201   2.225    12.2
08/02/18 14:49:00 22.37  50.30 47.77  33.01 254.9  18.28  18.190   2.217    12.2
08/02/18 14:49:10 22.37  50.31 47.79  33.01 254.7  18.26  18.159   2.195    12.2
08/02/18 14:49:39 22.37  50.31 47.79  33.01 252.5  18.11  18.172   2.204    12.2
08/02/18 14:49:40 22.37  50.31 47.78  33.01 252.5  18.10  18.166   2.200    12.2
08/02/18 14:49:50 22.39  50.31 47.80  33.01 254.7  18.26  18.165   2.200    12.2
08/02/18 14:50:00 22.39  50.32 47.81  33.02 254.7  18.25  18.190   2.217    12.2
08/02/18 14:50:10 22.39  50.31 47.80  33.02 253.6  18.18  18.174   2.206    12.2
08/02/18 14:50:20 22.39  50.31 47.80  33.01 253.4  18.16  18.166   2.200    12.3
08/02/18 14:50:30 22.38  50.32 47.80  33.02 253.4  18.17  18.180   2.210    12.1
08/02/18 14:50:40 22.38  50.31 47.80  33.02 253.4  18.17  18.186   2.214    12.2
08/02/18 14:50:50 22.40  50.30 47.80  33.01 253.9  18.20  18.186   2.214    12.2
08/02/18 14:51:00 22.39  50.31 47.80  33.01 254.7  18.26  18.193   2.219    12.2
08/02/18 14:51:10 22.41  50.30 47.81  33.01 252.0  18.06  18.194   2.220    12.1
08/02/18 14:51:20 22.40  50.31 47.81  33.01 253.7  18.18  18.179   2.209    12.2
08/02/18 14:51:30 22.39  50.31 47.81  33.01 254.7  18.25  18.193   2.219    12.2
08/02/18 14:51:40 22.39  50.31 47.80  33.02 254.0  18.20  18.201   2.224    12.2
08/02/18 14:51:50 22.40  50.31 47.81  33.01 253.4  18.16  18.188   2.216    12.2
08/02/18 14:52:00 22.41  50.30 47.81  33.01 254.1  18.21  18.202   2.225    12.2
08/02/18 14:52:10 22.41  50.30 47.81  33.01 253.8  18.19  18.180   2.210    12.2
08/02/18 14:52:20 22.40  50.31 47.81  33.01 253.7  18.18  18.198   2.222    12.2
08/02/18 14:52:30 22.40  50.31 47.81  33.01 253.2  18.15  18.183   2.212    12.2
08/02/18 14:52:40 22.41  50.30 47.81  33.01 253.0  18.13  18.185   2.214    12.2
08/02/18 14:52:50 22.42  50.30 47.82  33.00 255.3  18.29  18.181   2.211    12.1
08/02/18 14:53:00 22.42  50.30 47.82  33.01 252.9  18.12  18.199   2.223    12.2
08/02/18 14:53:10 22.42  50.30 47.82  33.01 253.7  18.18  18.192   2.218    12.2
08/02/18 14:53:20 22.41  50.30 47.82  33.01 254.4  18.23  18.199   2.224    12.2
08/02/18 14:53:30 22.41  50.31 47.82  33.01 253.7  18.18  18.196   2.222    12.2
08/02/18 14:53:40 22.42  50.30 47.82  33.00 255.0  18.27  18.199   2.224    12.2
08/02/18 14:53:50 22.42  50.30 47.82  33.01 252.2  18.07  18.212   2.232    12.1
08/02/18 14:54:00 22.42  50.30 47.82  33.01 254.6  18.24  18.205   2.227    12.2
08/02/18 14:54:10 22.42  50.30 47.82  33.00 252.4  18.09  18.205   2.227    12.2
08/02/18 14:54:39 22.42  50.31 47.83  33.01 253.1  18.13  18.218   2.236    12.2
08/02/18 14:54:40 22.42  50.31 47.83  33.01 253.1  18.13  18.216   2.235    12.3
08/02/18 14:54:50 22.43  50.30 47.83  33.00 255.1  18.28  18.215   2.234    12.2
08/02/18 14:55:00 22.44  50.30 47.83  33.00 252.9  18.11  18.222   2.239    12.2
08/02/18 14:55:10 22.44  50.29 47.83  33.00 253.6  18.17  18.224   2.240    12.2
08/02/18 14:55:20 22.44  50.29 47.83  33.00 252.5  18.09  18.220   2.238    12.2
08/02/18 14:55:30 22.42  50.31 47.83  33.01 254.0  18.20  18.216   2.235    12.1
08/02/18 14:55:40 22.43  50.30 47.83  33.00 253.3  18.14  18.229   2.244    12.2
08/02/18 14:55:50 22.43  50.30 47.83  33.01 253.7  18.17  18.229   2.244    12.1
08/02/18 14:56:00 22.42  50.30 47.83  33.01 254.1  18.21  18.217   2.236    12.2
08/02/18 14:56:10 22.43  50.29 47.83  33.00 254.4  18.22  18.222   2.239    12.1
08/02/18 14:56:20 22.44  50.29 47.83  33.00 253.6  18.16  18.220   2.238    12.2
08/02/18 14:56:30 22.45  50.30 47.85  33.01 254.3  18.21  18.221   2.238    12.1
08/02/18 14:56:40 22.45  50.30 47.85  33.00 254.7  18.24  18.217   2.236    12.2
08/02/18 14:56:50 22.45  50.30 47.84  33.00 255.1  18.27  18.226   2.241    12.2
08/02/18 14:57:00 22.44  50.30 47.84  33.00 253.1  18.12  18.220   2.238    12.2
08/02/18 14:57:10 22.45  50.29 47.85  33.00 253.4  18.14  18.233   2.247    12.2
08/02/18 14:57:20 22.44  50.30 47.84  33.00 254.5  18.23  18.226   2.242    12.2
08/02/18 14:57:30 22.44  50.30 47.84  33.00 253.1  18.12  18.229   2.244    12.2
08/02/18 14:57:40 22.44  50.30 47.84  33.00 254.5  18.23  18.240   2.251    12.2
08/02/18 14:57:50 22.44  50.30 47.84  33.00 253.1  18.13  18.230   2.245    12.2
08/02/18 14:58:00 22.44  50.30 47.83  33.00 254.4  18.22  18.232   2.246    12.2
08/02/18 14:58:10 22.43  50.30 47.83  33.00 251.8  18.03  18.235   2.248    12.2
08/02/18 14:58:20 22.45  50.29 47.84  33.00 254.0  18.19  18.239   2.251    12.2
08/02/18 14:58:30 22.45  50.29 47.84  33.00 253.4  18.15  18.230   2.245    12.2
08/02/18 14:58:40 22.45  50.30 47.84  33.00 253.3  18.14  18.233   2.247    12.2
08/02/18 14:58:50 22.45  50.30 47.84  33.00 254.5  18.23  18.232   2.246    12.2
08/02/18 14:59:00 22.45  50.30 47.84  33.00 253.5  18.15  18.240   2.251    12.1
08/02/18 14:59:10 22.44  50.30 47.84  33.00 253.7  18.17  18.233   2.247    12.1
08/02/18 14:59:39 22.45  50.30 47.85  33.01 255.1  18.27  18.240   2.252    12.2
08/02/18 14:59:40 22.45  50.30 47.85  33.01 255.1  18.27  18.239   2.251    12.2
08/02/18 14:59:50 22.45  50.30 47.85  33.00 254.1  18.20  18.238   2.250    12.1
08/02/18 15:00:00 22.45  50.30 47.85  33.00 252.5  18.08  18.236   2.249    12.1
08/02/18 15:00:10 22.46  50.29 47.85  33.00 253.2  18.13  18.250   2.259    12.2
08/02/18 15:00:20 22.45  50.29 47.85  33.00 252.3  18.06  18.247   2.256    12.2
08/02/18 15:00:30 22.45  50.30 47.85  33.00 253.4  18.14  18.246   2.255    12.2
08/02/18 15:00:40 22.47  50.29 47.86  33.00 252.1  18.05  18.245   2.255    12.2
08/02/18 15:00:50 22.46  50.30 47.86  33.00 253.9  18.18  18.244   2.254    12.1
08/02/18 15:01:00 22.46  50.29 47.85  33.00 252.7  18.09  18.242   2.253    12.1
08/02/18 15:01:10 22.46  50.29 47.86  33.00 253.9  18.18  18.249   2.258    12.2
08/02/18 15:01:20 22.47  50.29 47.85  32.99 254.1  18.19  18.248   2.257    12.2
08/02/18 15:01:30 22.47  50.29 47.86  33.00 254.9  18.25  18.248   2.257    12.1
08/02/18 15:01:40 22.47  50.29 47.86  33.00 253.0  18.11  18.244   2.254    12.2
08/02/18 15:01:50 22.46  50.30 47.86  33.00 251.9  18.03  18.250   2.258    12.2
08/02/18 15:02:00 22.47  50.29 47.86  32.99 255.2  18.27  18.251   2.259    12.1
08/02/18 15:02:10 22.48  50.28 47.86  32.99 254.3  18.20  18.251   2.260    12.1
08/02/18 15:02:20 22.49  50.28 47.87  32.99 253.7  18.15  18.252   2.260    12.2
08/02/18 15:02:30 22.50  50.28 47.87  32.99 253.3  18.12  18.255   2.262    12.2
08/02/18 15:02:40 22.50  50.28 47.88  32.99 254.2  18.19  18.251   2.259    12.2
08/02/18 15:02:50 22.50  50.28 47.88  32.99 252.9  18.10  18.253   2.260    12.1
08/02/18 15:03:00 22.49  50.28 47.88  32.99 253.5  18.14  18.254   2.261    12.2
08/02/18 15:03:10 22.52  50.27 47.89  32.98 252.5  18.06  18.254   2.262    12.1
08/02/18 15:03:20 22.52  50.29 47.91  32.99 252.8  18.08  18.255   2.262    12.2
08/02/18 15:03:30 22.52  50.27 47.90  32.98 254.5  18.20  18.257   2.264    12.2
08/02/18 15:03:40 22.53  50.28 47.90  32.99 252.3  18.04  18.260   2.265    12.2
08/02/18 15:03:50 22.52  50.28 47.90  32.99 252.1  18.03  18.258   2.264    12.2
08/02/18 15:04:00 22.53  50.28 47.91  32.99 253.6  18.13  18.259   2.265    12.2
08/02/18 15:04:10 22.52  50.28 47.90  32.99 253.6  18.14  18.260   2.265    12.2
08/02/18 15:04:39 22.59  50.26 47.94  32.97 254.3  18.17  18.264   2.268    12.3
08/02/18 15:04:40 22.59  50.26 47.95  32.97 254.3  18.17  18.264   2.268    12.2
08/02/18 15:04:50 22.57  50.28 47.94  32.99 251.6  17.98  18.264   2.268    12.1
08/02/18 15:05:00 22.58  50.27 47.95  32.98 253.4  18.11  18.266   2.270    12.1
08/02/18 15:05:10 22.58  50.27 47.95  32.98 252.8  18.07  18.269   2.271    12.1
08/02/18 15:05:20 22.59  50.27 47.95  32.98 255.2  18.23  18.269   2.271    12.2
08/02/18 15:05:30 22.58  50.28 47.95  32.99 254.7  18.20  18.271   2.273    12.1
08/02/18 15:05:40 22.59  50.26 47.95  32.97 255.6  18.26  18.272   2.274    12.2
08/02/18 15:05:50 22.61  50.25 47.96  32.97 253.3  18.09  18.273   2.275    12.2
08/02/18 15:06:00 22.60  50.26 47.96  32.97 252.8  18.06  18.276   2.276    12.1
08/02/18 15:06:10 22.65  50.26 48.00  32.97 253.2  18.07  18.277   2.277    12.2
08/02/18 15:06:20 22.62  50.27 47.98  32.98 252.7  18.05  18.279   2.278    12.2
08/02/18 15:06:30 22.63  50.26 47.98  32.97 251.4  17.95  18.281   2.280    12.1
08/02/18 15:06:40 22.64  50.25 47.99  32.97 253.4  18.09  18.283   2.281    12.2
08/02/18 15:06:50 22.68  50.25 48.02  32.96 253.0  18.04  18.285   2.283    12.2
08/02/18 15:07:00 22.69  50.25 48.04  32.97 253.3  18.06  18.286   2.283    12.2
08/02/18 15:07:10 22.68  50.26 48.03  32.97 253.7  18.10  18.289   2.285    12.2
08/02/18 15:07:20 22.68  50.25 48.02  32.96 251.8  17.97  18.290   2.286    12.2
08/02/18 15:07:30 22.67  50.25 48.02  32.97 254.6  18.17  18.292   2.288    12.2
08/02/18 15:07:40 22.69  50.24 48.03  32.96 252.1  17.98  18.294   2.289    12.2
08/02/18 15:07:50 22.73  50.23 48.05  32.95 253.2  18.05  18.296   2.290    12.2
08/02/18 15:08:00 22.72  50.24 48.05  32.96 253.9  18.10  18.299   2.292    12.1
08/02/18 15:08:10 22.73  50.24 48.06  32.95 251.6  17.93  18.301   2.294    12.1
08/02/18 15:08:20 22.75  50.24 48.08  32.95 252.9  18.02  18.302   2.295    12.2
08/02/18 15:08:30 22.75  50.24 48.08  32.96 251.1  17.89  18.306   2.297    12.2
08/02/18 15:08:40 22.74  50.25 48.08  32.96 253.2  18.05  18.308   2.298    12.2
08/02/18 15:08:50 22.75  50.24 48.08  32.96 251.7  17.93  18.310   2.300    12.2
08/02/18 15:09:00 22.73  50.25 48.07  32.96 251.9  17.95  18.312   2.301    12.1
08/02/18 15:09:10 22.73  50.25 48.07  32.96 254.1  18.11  18.314   2.303    12.1
08/02/18 15:09:39 22.75  50.25 48.09  32.96 252.8  18.01  18.320   2.307    12.2
08/02/18 15:09:40 22.76  50.25 48.09  32.96 252.8  18.01  18.320   2.307    12.1
08/02/18 15:09:50 22.76  50.24 48.09  32.96 252.5  17.99  18.324   2.310    12.2
08/02/18 15:10:00 22.75  50.24 48.09  32.96 253.3  18.05  18.325   2.311    12.2
08/02/18 15:10:10 22.78  50.23 48.10  32.95 253.6  18.06  18.328   2.313    12.2
08/02/18 15:10:20 22.77  50.24 48.10  32.95 252.1  17.96  18.331   2.314    12.2
08/02/18 15:10:30 22.78  50.24 48.11  32.95 252.9  18.01  18.333   2.316    12.2
08/02/18 15:10:40 22.77  50.24 48.10  32.95 253.1  18.03  18.335   2.318    12.2
08/02/18 15:10:50 22.82  50.23 48.14  32.95 254.4  18.10  18.337   2.319    12.2
08/02/18 15:11:00 22.82  50.23 48.13  32.95 252.4  17.96  18.340   2.320    12.1
08/02/18 15:11:10 22.82  50.23 48.13  32.95 252.4  17.96  18.342   2.322    12.2
08/02/18 15:11:20 22.83  50.23 48.14  32.95 252.4  17.96  18.344   2.323    12.2
08/02/18 15:11:30 22.83  50.23 48.14  32.95 252.5  17.97  18.346   2.325    12.2
08/02/18 15:11:40 22.82  50.23 48.14  32.95 252.9  18.00  18.348   2.326    12.2
08/02/18 15:11:50 22.83  50.22 48.14  32.94 252.6  17.97  18.351   2.328    12.1
08/02/18 15:12:00 22.85  50.22 48.15  32.94 252.9  17.99  18.352   2.329    12.2
08/02/18 15:12:10 22.84  50.22 48.15  32.94 252.9  18.00  18.354   2.331    12.2
08/02/18 15:12:20 22.84  50.23 48.16  32.94 252.7  17.97  18.356   2.332    12.2
08/02/18 15:12:30 22.85  50.22 48.16  32.94 253.1  18.00  18.358   2.334    12.2
08/02/18 15:12:40 22.90  50.21 48.19  32.93 253.1  17.99  18.360   2.335    12.2
08/02/18 15:12:50 22.88  50.22 48.19  32.94 252.2  17.93  18.362   2.336    12.1
08/02/18 15:13:00 22.90  50.22 48.21  32.94 252.8  17.96  18.363   2.337    12.1
08/02/18 15:13:10 22.91  50.22 48.21  32.94 252.9  17.97  18.365   2.338    12.1
08/02/18 15:13:20 22.90  50.22 48.20  32.94 253.1  17.99  18.367   2.339    12.3
08/02/18 15:13:30 22.90  50.22 48.21  32.94 253.8  18.03  18.369   2.341    12.1
08/02/18 15:13:40 22.93  50.21 48.22  32.93 253.6  18.01  18.371   2.342    12.2
08/02/18 15:13:50 22.94  50.21 48.23  32.93 254.8  18.10  18.373   2.343    12.2
08/02/18 15:14:00 22.97  50.21 48.27  32.93 253.6  18.00  18.372   2.343    12.2
08/02/18 15:14:10 22.97  50.21 48.26  32.93 252.0  17.89  18.375   2.344    12.1
08/02/18 15:14:39 22.96  50.22 48.26  32.94 254.8  18.09  18.377   2.347    12.2
08/02/18 15:14:40 22.97  50.22 48.27  32.94 254.8  18.08  18.377   2.346    12.1
08/02/18 15:14:50 22.96  50.21 48.26  32.93 253.3  17.98  18.380   2.349    12.1
08/02/18 15:15:00 22.96  50.21 48.26  32.93 254.1  18.04  18.381   2.349    12.1
08/02/18 15:15:10 22.97  50.21 48.26  32.93 255.1  18.11  18.381   2.349    12.1
08/02/18 15:15:20 23.00  50.20 48.28  32.93 255.4  18.12  18.380   2.349    12.2
08/02/18 15:15:30 22.98  50.21 48.27  32.93 255.3  18.12  18.383   2.351    12.1
08/02/18 15:15:40 22.98  50.21 48.26  32.93 254.0  18.03  18.385   2.352    12.1
08/02/18 15:15:50 22.97  50.21 48.26  32.93 255.1  18.11  18.386   2.353    12.2
08/02/18 15:16:00 22.97  50.22 48.27  32.93 254.2  18.04  18.388   2.354    12.1
08/02/18 15:16:10 22.99  50.22 48.29  32.94 255.3  18.11  18.390   2.355    12.1
08/02/18 15:16:20 23.00  50.21 48.29  32.93 255.8  18.15  18.391   2.356    12.1
08/02/18 15:16:30 22.99  50.22 48.29  32.94 255.4  18.12  18.392   2.357    12.2
08/02/18 15:16:40 23.00  50.21 48.29  32.93 256.2  18.18  18.390   2.355    12.2
08/02/18 15:16:50 23.03  50.21 48.32  32.93 257.2  18.23  18.394   2.358    12.2
08/02/18 15:17:00 23.03  50.22 48.34  32.94 256.0  18.15  18.395   2.359    12.1
08/02/18 15:17:10 22.99  50.24 48.31  32.95 255.2  18.11  18.395   2.358    12.2
08/02/18 15:17:20 23.01  50.23 48.32  32.94 256.0  18.16  18.396   2.359    12.2
08/02/18 15:17:30 23.02  50.21 48.31  32.93 256.1  18.17  18.396   2.359    12.1
08/02/18 15:17:40 23.01  50.22 48.31  32.94 255.9  18.15  18.399   2.361    12.2
08/02/18 15:17:50 23.01  50.26 48.34  32.96 256.2  18.17  18.399   2.361    12.2
08/02/18 15:18:00 23.02  50.25 48.35  32.96 257.0  18.22  18.399   2.362    12.2
08/02/18 15:18:10 23.04  50.24 48.36  32.95 256.4  18.17  18.401   2.363    12.1
08/02/18 15:18:20 23.05  50.23 48.36  32.94 256.9  18.21  18.403   2.365    12.2
08/02/18 15:18:30 23.01  50.24 48.33  32.95 256.1  18.16  18.406   2.366    12.2
08/02/18 15:18:40 23.04  50.20 48.33  32.92 256.0  18.15  18.404   2.365    12.2
08/02/18 15:18:50 23.03  50.20 48.32  32.92 256.6  18.19  18.405   2.366    12.2
08/02/18 15:19:00 23.02  50.22 48.33  32.94 257.7  18.28  18.402   2.364    12.2
08/02/18 15:19:10 23.01  50.25 48.34  32.96 256.7  18.20  18.410   2.369    12.1
08/02/18 15:19:39 23.04  50.22 48.34  32.93 255.6  18.12  18.414   2.372    12.2
08/02/18 15:19:40 23.04  50.21 48.33  32.93 255.6  18.12  18.413   2.371    12.2
08/02/18 15:19:50 23.03  50.21 48.32  32.93 257.0  18.22  18.413   2.371    12.1
08/02/18 15:20:00 23.03  50.22 48.33  32.94 258.4  18.33  18.416   2.373    12.1
08/02/18 15:20:10 23.04  50.24 48.36  32.95 257.5  18.25  18.414   2.371    12.1
08/02/18 15:20:20 23.05  50.22 48.35  32.94 258.0  18.29  18.415   2.373    12.2
08/02/18 15:20:30 23.04  50.23 48.35  32.94 257.4  18.24  18.417   2.374    12.2
08/02/18 15:20:40 23.04  50.21 48.33  32.93 257.8  18.28  18.418   2.375    12.1
08/02/18 15:20:50 23.05  50.21 48.34  32.93 257.7  18.27  18.418   2.375    12.1
08/02/18 15:21:00 23.05  50.22 48.35  32.93 256.4  18.17  18.420   2.376    12.1
08/02/18 15:21:10 23.05  50.22 48.35  32.94 258.0  18.29  18.420   2.376    12.2
08/02/18 15:21:20 23.03  50.23 48.34  32.95 257.7  18.27  18.422   2.377    12.2
08/02/18 15:21:30 23.04  50.22 48.35  32.94 258.8  18.34  18.424   2.379    12.2
08/02/18 15:21:40 23.05  50.21 48.34  32.93 256.5  18.18  18.425   2.379    12.2
08/02/18 15:21:50 23.06  50.23 48.37  32.95 256.7  18.19  18.426   2.380    12.1
08/02/18 15:22:00 23.05  50.25 48.37  32.96 258.1  18.29  18.429   2.382    12.2
08/02/18 15:22:10 23.03  50.26 48.37  32.97 258.3  18.31  18.431   2.383    12.2
08/02/18 15:22:20 23.06  50.22 48.36  32.94 258.2  18.30  18.434   2.386    12.2
08/02/18 15:22:30 23.04  50.25 48.37  32.96 256.9  18.21  18.435   2.386    12.2
08/02/18 15:22:40 23.04  50.23 48.35  32.94 257.8  18.28  18.437   2.387    12.2
08/02/18 15:22:50 23.07  50.23 48.38  32.94 256.7  18.19  18.438   2.388    12.1
08/02/18 15:23:00 23.06  50.25 48.40  32.96 256.9  18.20  18.438   2.388    12.1
08/02/18 15:23:10 23.07  50.24 48.39  32.95 257.2  18.22  18.441   2.391    12.1
08/02/18 15:23:20 23.05  50.28 48.40  32.98 257.1  18.22  18.443   2.392    12.2
08/02/18 15:23:30 23.05  50.28 48.41  32.98 257.7  18.26  18.442   2.391    12.2
08/02/18 15:23:40 23.06  50.25 48.39  32.96 256.5  18.17  18.445   2.393    12.2
08/02/18 15:23:50 23.10  50.25 48.43  32.96 256.8  18.18  18.447   2.394    12.2
08/02/18 15:24:00 23.05  50.27 48.40  32.97 259.2  18.36  18.448   2.395    12.2
08/02/18 15:24:10 23.07  50.27 48.41  32.97 258.1  18.29  18.450   2.396    12.2
08/02/18 15:24:39 23.05  50.28 48.41  32.98 256.2  18.15  18.456   2.401    12.2
08/02/18 15:24:40 23.06  50.28 48.41  32.98 256.2  18.15  18.456   2.401    12.1
08/02/18 15:24:50 23.06  50.27 48.41  32.97 258.5  18.32  18.457   2.402    12.1
08/02/18 15:25:00 23.07  50.27 48.43  32.98 258.7  18.32  18.459   2.403    12.1
08/02/18 15:25:10 23.12  50.21 48.40  32.93 259.7  18.39  18.458   2.402    12.1
08/02/18 15:25:20 23.08  50.25 48.41  32.96 259.1  18.35  18.461   2.404    12.2
08/02/18 15:25:30 23.08  50.24 48.40  32.95 259.4  18.37  18.465   2.407    12.1
08/02/18 15:25:40 23.11  50.23 48.42  32.95 260.7  18.46  18.465   2.407    12.2
08/02/18 15:25:50 23.09  50.25 48.42  32.96 259.6  18.38  18.466   2.408    12.1
08/02/18 15:26:00 23.04  50.29 48.41  32.99 260.2  18.44  18.470   2.410    12.1
08/02/18 15:26:10 23.04  50.29 48.41  32.99 260.1  18.43  18.472   2.412    12.1
08/02/18 15:26:20 23.08  50.28 48.44  32.98 259.8  18.40  18.471   2.411    12.2
08/02/18 15:26:30 23.12  50.23 48.42  32.94 259.4  18.36  18.473   2.412    12.1
08/02/18 15:26:40 23.07  50.27 48.42  32.98 260.4  18.45  18.474   2.413    12.2
08/02/18 15:26:50 23.08  50.29 48.44  32.99 259.2  18.36  18.474   2.413    12.1
08/02/18 15:27:00 23.14  50.24 48.46  32.95 257.0  18.19  18.479   2.416    12.2
08/02/18 15:27:10 23.10  50.27 48.45  32.98 258.3  18.29  18.479   2.416    12.1
08/02/18 15:27:20 23.09  50.31 48.48  33.00 258.8  18.32  18.483   2.420    12.2
08/02/18 15:27:30 23.16  50.26 48.49  32.96 259.6  18.36  18.484   2.420    12.1
08/02/18 15:27:40 23.12  50.29 48.48  32.99 260.5  18.44  18.483   2.420    12.2
08/02/18 15:27:50 23.11  50.27 48.46  32.97 258.9  18.33  18.486   2.421    12.1
08/02/18 15:28:00 23.08  50.29 48.44  32.98 259.4  18.37  18.488   2.423    12.1
08/02/18 15:28:10 23.11  50.27 48.45  32.97 260.1  18.41  18.490   2.424    12.2
08/02/18 15:28:20 23.12  50.27 48.46  32.97 259.1  18.34  18.490   2.424    12.2
08/02/18 15:28:30 23.13  50.28 48.49  32.98 257.8  18.24  18.487   2.422    12.1
08/02/18 15:28:40 23.10  50.32 48.49  33.01 259.3  18.36  18.491   2.425    12.2
08/02/18 15:28:50 23.16  50.31 48.54  33.00 260.5  18.42  18.493   2.426    12.2
08/02/18 15:29:00 23.14  50.28 48.50  32.98 258.9  18.32  18.493   2.426    12.1
08/02/18 15:29:10 23.16  50.26 48.50  32.96 259.2  18.33  18.494   2.427    12.1
08/02/18 15:29:39 23.15  50.34 48.56  33.02 259.8  18.37  18.499   2.430    12.2
08/02/18 15:29:40 23.13  50.35 48.56  33.03 259.8  18.38  18.500   2.431    12.2
08/02/18 15:29:50 23.15  50.31 48.53  33.00 259.4  18.35  18.500   2.431    12.1
08/02/18 15:30:00 23.17  50.33 48.57  33.02 257.9  18.23  18.500   2.431    12.1
08/02/18 15:30:10 23.16  50.30 48.54  33.00 259.6  18.36  18.500   2.431    12.2
08/02/18 15:30:20 23.15  50.34 48.55  33.02 258.8  18.31  18.504   2.434    12.2
08/02/18 15:30:30 23.20  50.24 48.51  32.95 261.4  18.48  18.506   2.435    12.1
08/02/18 15:30:40 23.13  50.34 48.54  33.02 259.7  18.37  18.507   2.436    12.2
08/02/18 15:30:50 23.23  50.27 48.58  32.97 264.5  18.69  18.506   2.435    12.1
08/02/18 15:31:00 23.19  50.34 48.60  33.03 265.8  18.78  18.507   2.436    12.1
08/02/18 15:31:10 23.17  50.33 48.57  33.02 260.9  18.44  18.507   2.436    12.1
08/02/18 15:31:20 23.16  50.32 48.55  33.01 262.7  18.58  18.505   2.435    12.1
08/02/18 15:31:30 23.31  50.23 48.61  32.94 260.2  18.36  18.511   2.439    12.1
08/02/18 15:31:40 23.33  50.25 48.64  32.95 263.2  18.56  18.514   2.441    12.2
08/02/18 15:31:50 23.25  50.28 48.60  32.98 261.8  18.49  18.513   2.440    12.1
08/02/18 15:32:00 23.21  50.31 48.59  33.00 264.0  18.65  18.516   2.442    12.1
08/02/18 15:32:10 23.22  50.27 48.56  32.97 263.6  18.63  18.513   2.440    12.2
08/02/18 15:32:20 23.19  50.31 48.56  33.00 262.4  18.55  18.515   2.442    12.2
08/02/18 15:32:30 23.22  50.30 48.59  32.99 261.6  18.48  18.516   2.442    12.1
08/02/18 15:32:40 23.20  50.31 48.58  33.00 260.4  18.40  18.519   2.444    12.2
08/02/18 15:32:50 23.26  50.24 48.57  32.95 261.8  18.49  18.518   2.444    12.1
08/02/18 15:33:00 23.21  50.29 48.57  32.99 263.9  18.65  18.528   2.450    12.1
08/02/18 15:33:10 23.22  50.27 48.56  32.97 264.0  18.66  18.522   2.447    12.1
08/02/18 15:33:20 23.25  50.24 48.56  32.95 261.9  18.50  18.521   2.446    12.2
08/02/18 15:33:30 23.19  50.30 48.57  33.00 263.0  18.59  18.524   2.448    12.1
08/02/18 15:33:40 23.19  50.30 48.57  33.00 264.5  18.69  18.524   2.448    12.1
08/02/18 15:33:50 23.23  50.25 48.56  32.96 262.1  18.52  18.527   2.450    12.1
08/02/18 15:34:00 23.18  50.29 48.54  32.98 261.9  18.51  18.527   2.450    12.1
08/02/18 15:34:10 23.22  50.27 48.56  32.97 265.6  18.77  18.530   2.452    12.1
08/02/18 15:34:39 23.24  50.26 48.56  32.96 263.2  18.59  18.542   2.460    12.2
08/02/18 15:34:40 23.18  50.30 48.56  33.00 263.4  18.62  18.539   2.458    12.1
08/02/18 15:34:50 23.16  50.26 48.49  32.96 260.8  18.45  18.543   2.461    12.1
08/02/18 15:35:00 23.03  50.34 48.45  33.03 263.8  18.69  18.536   2.456    12.1
08/02/18 15:35:10 23.00  50.34 48.41  33.02 263.1  18.66  18.540   2.458    12.2
08/02/18 15:35:20 23.00  50.30 48.37  32.99 265.8  18.85  18.546   2.463    12.1
08/02/18 15:35:30 22.96  50.27 48.31  32.97 264.4  18.77  18.546   2.463    12.1
08/02/18 15:35:40 22.97  50.24 48.29  32.96 261.8  18.58  18.542   2.460    12.1
08/02/18 15:35:50 22.97  50.23 48.28  32.95 263.0  18.67  18.544   2.461    12.2
08/02/18 15:36:00 22.99  50.21 48.28  32.93 262.8  18.65  18.542   2.460    12.2
08/02/18 15:36:10 23.02  50.18 48.28  32.91 263.9  18.72  18.547   2.464    12.2
08/02/18 15:36:20 23.04  50.20 48.32  32.92 262.3  18.60  18.552   2.467    12.2
08/02/18 15:36:30 23.03  50.22 48.32  32.93 262.6  18.62  18.550   2.466    12.1
08/02/18 15:36:40 23.03  50.21 48.33  32.93 260.3  18.46  18.556   2.470    12.2
08/02/18 15:36:50 22.98  50.25 48.32  32.96 264.8  18.79  18.553   2.467    12.1
08/02/18 15:37:00 22.96  50.22 48.26  32.94 264.7  18.79  18.555   2.469    12.2
08/02/18 15:37:10 22.96  50.22 48.26  32.94 263.5  18.71  18.556   2.470    12.1
08/02/18 15:37:20 22.97  50.20 48.26  32.92 263.8  18.72  18.560   2.472    12.2
08/02/18 15:37:30 22.93  50.22 48.24  32.94 263.9  18.74  18.566   2.477    12.1
08/02/18 15:37:40 22.92  50.22 48.22  32.94 264.8  18.81  18.568   2.478    12.2
08/02/18 15:37:50 22.91  50.21 48.21  32.93 261.9  18.61  18.568   2.478    12.1
08/02/18 15:38:00 22.90  50.22 48.21  32.94 263.6  18.73  18.571   2.480    12.1
08/02/18 15:38:10 22.92  50.21 48.21  32.93 262.1  18.62  18.577   2.484    12.1
08/02/18 15:38:20 22.89  50.22 48.20  32.94 264.0  18.77  18.577   2.484    12.2
08/02/18 15:38:30 22.87  50.22 48.17  32.94 260.2  18.50  18.579   2.485    12.1
08/02/18 15:38:40 22.86  50.22 48.17  32.94 260.6  18.53  18.585   2.490    12.2
08/02/18 15:38:50 22.85  50.23 48.16  32.95 260.2  18.51  18.587   2.491    12.1
08/02/18 15:39:00 22.83  50.23 48.15  32.95 258.1  18.36  18.585   2.489    12.1
08/02/18 15:39:10 22.82  50.23 48.14  32.95 259.8  18.49  18.589   2.492    12.2
08/02/18 15:39:39 22.83  50.22 48.14  32.94 260.2  18.52  18.597   2.497    12.2
08/02/18 15:39:40 22.83  50.23 48.14  32.94 260.2  18.52  18.597   2.498    12.1
08/02/18 15:39:50 22.83  50.23 48.14  32.94 259.4  18.46  18.600   2.499    12.1
08/02/18 15:40:00 22.83  50.22 48.14  32.94 261.4  18.60  18.602   2.501    12.1
08/02/18 15:40:10 22.84  50.22 48.14  32.94 258.7  18.40  18.606   2.504    12.2
08/02/18 15:40:20 22.83  50.23 48.14  32.95 259.0  18.43  18.610   2.507    12.2
08/02/18 15:40:30 22.85  50.21 48.15  32.94 257.8  18.34  18.610   2.507    12.1
08/02/18 15:40:40 22.86  50.22 48.16  32.94 260.1  18.50  18.613   2.509    12.2
08/02/18 15:40:50 22.85  50.22 48.15  32.94 259.9  18.49  18.617   2.512    12.1
08/02/18 15:41:00 22.85  50.21 48.16  32.94 262.7  18.69  18.620   2.513    12.1
08/02/18 15:41:10 22.84  50.22 48.15  32.94 259.2  18.44  18.623   2.516    12.1
08/02/18 15:41:20 22.83  50.21 48.14  32.93 258.8  18.42  18.625   2.517    12.2
08/02/18 15:41:30 22.82  50.22 48.13  32.94 259.3  18.45  18.629   2.520    12.1
08/02/18 15:41:40 22.82  50.22 48.13  32.94 260.2  18.51  18.630   2.520    12.1
08/02/18 15:41:50 22.81  50.22 48.12  32.94 261.5  18.61  18.633   2.522    12.1
08/02/18 15:42:00 22.83  50.21 48.13  32.94 260.7  18.55  18.639   2.527    12.2
08/02/18 15:42:10 22.82  50.22 48.13  32.94 260.5  18.54  18.639   2.527    12.1
08/02/18 15:42:20 22.80  50.23 48.12  32.95 260.4  18.54  18.642   2.528    12.1
08/02/18 15:42:30 22.80  50.23 48.12  32.95 260.6  18.55  18.644   2.530    12.1
08/02/18 15:42:40 22.81  50.22 48.12  32.94 258.8  18.42  18.647   2.532    12.2
08/02/18 15:42:50 22.82  50.22 48.13  32.94 257.6  18.33  18.648   2.533    12.1
08/02/18 15:43:00 22.81  50.22 48.12  32.94 260.0  18.51  18.650   2.534    12.1
08/02/18 15:43:10 22.81  50.22 48.12  32.94 259.2  18.45  18.652   2.536    12.1
08/02/18 15:43:20 22.80  50.23 48.12  32.94 257.8  18.35  18.655   2.538    12.2
08/02/18 15:43:30 22.82  50.22 48.13  32.94 259.3  18.45  18.657   2.539    12.1
08/02/18 15:43:40 22.81  50.22 48.13  32.94 259.7  18.48  18.661   2.542    12.1
08/02/18 15:43:50 22.82  50.22 48.13  32.94 261.4  18.61  18.662   2.542    12.1
08/02/18 15:44:00 22.83  50.21 48.13  32.94 260.5  18.53  18.665   2.545    12.2
08/02/18 15:44:10 22.81  50.22 48.12  32.94 260.6  18.55  18.669   2.548    12.1
08/02/18 15:44:39 22.81  50.23 48.12  32.95 260.7  18.56  18.671   2.549    12.2
08/02/18 15:44:40 22.81  50.23 48.12  32.94 260.7  18.56  18.671   2.549    12.2
08/02/18 15:44:50 22.81  50.22 48.12  32.94 260.5  18.54  18.671   2.549    12.1
08/02/18 15:45:00 22.81  50.22 48.12  32.94 260.9  18.57  18.676   2.552    12.1
08/02/18 15:45:10 22.81  50.22 48.12  32.94 261.1  18.58  18.679   2.554    12.1
08/02/18 15:45:20 22.81  50.22 48.12  32.94 258.9  18.43  18.680   2.555    12.1
08/02/18 15:45:30 22.82  50.22 48.13  32.94 261.6  18.62  18.683   2.557    12.1
08/02/18 15:45:40 22.82  50.21 48.13  32.93 260.0  18.50  18.684   2.557    12.2
08/02/18 15:45:50 22.83  50.21 48.13  32.93 261.0  18.57  18.688   2.561    12.1
08/02/18 15:46:00 22.83  50.21 48.13  32.93 260.7  18.55  18.688   2.560    12.1
08/02/18 15:46:10 22.82  50.22 48.13  32.94 259.3  18.45  18.688   2.560    12.1
08/02/18 15:46:20 22.82  50.22 48.13  32.94 260.1  18.51  18.690   2.562    12.1
08/02/18 15:46:30 22.82  50.22 48.13  32.94 258.8  18.42  18.694   2.565    12.1
08/02/18 15:46:40 22.83  50.22 48.13  32.94 260.7  18.55  18.696   2.566    12.2
08/02/18 15:46:50 22.81  50.22 48.12  32.94 259.1  18.45  18.696   2.566    12.1
08/02/18 15:47:00 22.83  50.21 48.13  32.94 260.5  18.54  18.697   2.566    12.1
08/02/18 15:47:10 22.81  50.23 48.13  32.95 260.6  18.55  18.699   2.568    12.2
08/02/18 15:47:20 22.82  50.22 48.13  32.94 260.4  18.53  18.703   2.570    12.1
08/02/18 15:47:30 22.82  50.22 48.13  32.94 260.9  18.57  18.702   2.570    12.1
08/02/18 15:47:40 22.83  50.22 48.14  32.94 259.9  18.49  18.702   2.570    12.1
08/02/18 15:47:50 22.83  50.22 48.13  32.94 260.3  18.52  18.708   2.574    12.1
08/02/18 15:48:00 22.83  50.22 48.14  32.94 259.7  18.48  18.708   2.574    12.1
08/02/18 15:48:10 22.86  50.20 48.15  32.93 260.4  18.52  18.709   2.575    12.1
08/02/18 15:48:20 22.87  50.20 48.16  32.93 260.9  18.55  18.711   2.576    12.1
08/02/18 15:48:30 22.93  50.19 48.20  32.92 260.2  18.49  18.714   2.579    12.1
08/02/18 15:48:40 22.90  50.20 48.19  32.93 259.9  18.47  18.717   2.581    12.1
08/02/18 15:48:50 22.96  50.18 48.23  32.91 260.1  18.47  18.718   2.581    12.1
08/02/18 15:49:00 23.03  50.19 48.30  32.91 260.7  18.49  18.722   2.584    12.1
08/02/18 15:49:10 23.00  50.20 48.29  32.93 260.0  18.45  18.721   2.584    12.1
08/02/18 15:49:39 22.87  50.22 48.17  32.94 260.5  18.52  18.726   2.587    12.1
08/02/18 15:49:40 22.87  50.22 48.17  32.94 260.5  18.52  18.726   2.586    12.1
08/02/18 15:49:50 22.87  50.21 48.16  32.93 259.4  18.45  18.729   2.588    12.1
08/02/18 15:50:00 22.90  50.20 48.18  32.92 260.3  18.50  18.730   2.590    12.1
08/02/18 15:50:10 22.87  50.21 48.17  32.93 261.3  18.58  18.731   2.590    12.1
08/02/18 15:50:20 22.87  50.22 48.17  32.94 260.1  18.49  18.735   2.593    12.1
08/02/18 15:50:30 22.85  50.22 48.16  32.94 259.9  18.49  18.733   2.591    12.1
08/02/18 15:50:40 22.88  50.21 48.18  32.93 260.3  18.51  18.737   2.594    12.2
08/02/18 15:50:50 22.88  50.21 48.17  32.93 258.8  18.40  18.740   2.596    12.1
08/02/18 15:51:00 22.87  50.22 48.17  32.94 260.2  18.50  18.742   2.598    12.2
08/02/18 15:51:10 22.84  50.22 48.15  32.94 260.7  18.54  18.745   2.600    12.1
08/02/18 15:51:20 22.85  50.21 48.15  32.94 259.7  18.48  18.744   2.599    12.2
08/02/18 15:51:30 22.86  50.21 48.16  32.93 260.6  18.54  18.748   2.602    12.1
08/02/18 15:51:40 22.88  50.20 48.17  32.93 260.0  18.49  18.746   2.600    12.1
08/02/18 15:51:50 22.86  50.21 48.16  32.94 260.0  18.49  18.748   2.601    12.1
08/02/18 15:52:00 22.85  50.22 48.16  32.94 259.9  18.48  18.750   2.603    12.1
08/02/18 15:52:10 22.85  50.21 48.15  32.93 258.9  18.42  18.753   2.605    12.1
08/02/18 15:52:20 22.85  50.21 48.15  32.94 259.7  18.47  18.756   2.608    12.2
08/02/18 15:52:30 22.85  50.21 48.15  32.93 260.1  18.50  18.758   2.609    12.1
08/02/18 15:52:40 22.86  50.21 48.16  32.93 260.6  18.53  18.760   2.610    12.1
08/02/18 15:52:50 22.88  50.20 48.17  32.92 260.2  18.50  18.761   2.610    12.1
08/02/18 15:53:00 22.88  50.20 48.17  32.93 260.1  18.49  18.762   2.612    12.1
08/02/18 15:53:10 22.90  50.20 48.19  32.93 259.2  18.42  18.766   2.614    12.1
08/02/18 15:53:20 22.88  50.21 48.18  32.93 260.4  18.51  18.765   2.614    12.1
08/02/18 15:53:30 22.94  50.19 48.21  32.92 260.9  18.53  18.769   2.616    12.1
08/02/18 15:53:40 22.89  50.21 48.19  32.93 259.9  18.48  18.771   2.618    12.2
08/02/18 15:53:50 22.90  50.20 48.19  32.93 260.1  18.48  18.773   2.619    12.1
08/02/18 15:54:00 22.89  50.21 48.19  32.93 258.3  18.36  18.776   2.621    12.1
08/02/18 15:54:10 22.91  50.21 48.20  32.93 258.6  18.38  18.776   2.621    12.1
08/02/18 15:54:39 22.90  50.21 48.20  32.93 261.1  18.55  18.784   2.627    12.2
08/02/18 15:54:40 22.91  50.20 48.20  32.93 261.1  18.55  18.785   2.628    12.1
08/02/18 15:54:50 22.92  50.20 48.20  32.92 259.9  18.46  18.788   2.629    12.1
08/02/18 15:55:00 22.92  50.21 48.22  32.93 258.9  18.40  18.792   2.632    12.1
08/02/18 15:55:10 22.96  50.20 48.24  32.92 259.4  18.42  18.791   2.631    12.1
08/02/18 15:55:20 22.94  50.20 48.23  32.93 261.0  18.53  18.790   2.631    12.1
08/02/18 15:55:30 22.91  50.21 48.20  32.93 260.1  18.48  18.796   2.635    12.1
08/02/18 15:55:40 22.92  50.20 48.21  32.92 259.5  18.43  18.797   2.636    12.1
08/02/18 15:55:50 22.96  50.18 48.23  32.91 259.0  18.39  18.797   2.636    12.1
08/02/18 15:56:00 22.95  50.19 48.22  32.92 260.0  18.47  18.800   2.638    12.1
08/02/18 15:56:10 23.03  50.17 48.29  32.90 260.5  18.47  18.802   2.639    12.0
08/02/18 15:56:20 23.04  50.19 48.31  32.91 259.7  18.41  18.808   2.643    12.2
08/02/18 15:56:30 23.04  50.19 48.31  32.91 259.7  18.42  18.806   2.642    12.1
08/02/18 15:56:40 23.05  50.24 48.37  32.95 258.2  18.30  18.809   2.644    12.1
08/02/18 15:56:50 23.08  50.22 48.38  32.94 259.2  18.37  18.813   2.647    12.1
08/02/18 15:57:00 23.13  50.22 48.43  32.94 259.5  18.37  18.814   2.647    12.1
08/02/18 15:57:10 23.12  50.23 48.42  32.94 259.5  18.37  18.815   2.648    12.1
08/02/18 15:57:20 23.11  50.22 48.41  32.94 258.3  18.29  18.817   2.650    12.1
08/02/18 15:57:30 23.08  50.23 48.39  32.94 258.8  18.34  18.819   2.651    12.1
08/02/18 15:57:40 23.08  50.23 48.39  32.94 260.1  18.43  18.818   2.651    12.1
08/02/18 15:57:50 23.17  50.20 48.45  32.92 258.9  18.32  18.822   2.653    12.1
08/02/18 15:58:00 23.18  50.22 48.47  32.93 259.9  18.38  18.823   2.654    12.1
08/02/18 15:58:10 23.20  50.19 48.46  32.91 260.6  18.42  18.825   2.655    12.1
08/02/18 15:58:20 23.17  50.21 48.45  32.93 259.5  18.36  18.830   2.658    12.1
08/02/18 15:58:30 23.14  50.22 48.43  32.94 256.6  18.16  18.829   2.658    12.1
08/02/18 15:58:40 23.13  50.22 48.43  32.94 259.0  18.34  18.830   2.658    12.1
08/02/18 15:58:50 23.17  50.18 48.43  32.91 259.1  18.33  18.833   2.661    12.1
08/02/18 15:59:00 23.12  50.22 48.41  32.93 258.3  18.29  18.833   2.661    12.1
08/02/18 15:59:10 23.13  50.21 48.42  32.93 259.9  18.39  18.834   2.661    12.1
08/02/18 15:59:39 23.13  50.23 48.44  32.94 258.9  18.32  18.842   2.667    12.2
08/02/18 15:59:40 23.12  50.24 48.44  32.95 258.9  18.33  18.842   2.667    12.1
08/02/18 15:59:50 23.15  50.24 48.46  32.95 260.7  18.45  18.840   2.666    12.2
08/02/18 16:00:00 23.17  50.21 48.45  32.92 260.2  18.41  18.844   2.668    12.1
08/02/18 16:00:10 23.16  50.22 48.46  32.94 259.6  18.36  18.846   2.670    12.1
08/02/18 16:00:20 23.12  50.25 48.44  32.96 259.7  18.38  18.850   2.672    12.1
08/02/18 16:00:30 23.11  50.24 48.43  32.95 259.9  18.40  18.850   2.672    12.1
08/02/18 16:00:40 23.13  50.24 48.44  32.95 258.8  18.32  18.847   2.670    12.2
08/02/18 16:00:50 23.21  50.19 48.47  32.91 259.8  18.37  18.848   2.671    12.1
08/02/18 16:01:00 23.17  50.26 48.50  32.96 262.3  18.55  18.854   2.675    12.1
08/02/18 16:01:10 23.21  50.21 48.49  32.93 256.8  18.15  18.854   2.675    12.2
08/02/18 16:01:20 23.18  50.24 48.50  32.95 261.9  18.52  18.856   2.676    12.1
08/02/18 16:01:30 23.18  50.24 48.49  32.95 259.5  18.35  18.855   2.676    12.1
08/02/18 16:01:40 23.17  50.24 48.49  32.95 258.9  18.31  18.857   2.677    12.1
08/02/18 16:01:50 23.18  50.24 48.50  32.95 259.1  18.32  18.861   2.680    12.1
08/02/18 16:02:00 23.18  50.25 48.50  32.95 263.2  18.61  18.862   2.681    12.1
08/02/18 16:02:10 23.22  50.21 48.51  32.93 259.6  18.35  18.862   2.681    12.1
08/02/18 16:02:20 23.20  50.26 48.53  32.96 262.6  18.56  18.863   2.681    12.1
08/02/18 16:02:30 23.20  50.27 48.54  32.97 265.5  18.77  18.863   2.681    12.1
08/02/18 16:02:40 23.22  50.26 48.54  32.96 264.9  18.72  18.872   2.687    12.2
08/02/18 16:02:50 23.19  50.28 48.55  32.98 263.2  18.60  18.872   2.687    12.1
08/02/18 16:03:00 23.23  50.27 48.57  32.97 262.5  18.55  18.874   2.689    12.1
08/02/18 16:03:10 23.14  50.33 48.54  33.01 263.2  18.61  18.872   2.687    12.0
08/02/18 16:03:20 23.24  50.27 48.58  32.97 260.7  18.41  18.877   2.691    12.2
08/02/18 16:03:30 23.18  50.31 48.56  33.00 262.6  18.57  18.876   2.690    12.2
08/02/18 16:03:40 23.21  50.29 48.57  32.99 261.1  18.45  18.885   2.696    12.1
08/02/18 16:03:50 23.17  50.34 48.58  33.03 260.3  18.40  18.874   2.689    12.1
08/02/18 16:04:00 23.22  50.29 48.58  32.99 265.4  18.75  18.878   2.692    12.1
08/02/18 16:04:10 23.21  50.30 48.58  32.99 264.0  18.65  18.879   2.692    12.1
08/02/18 16:04:39 23.19  50.35 48.61  33.03 263.3  18.61  18.886   2.697    12.1
08/02/18 16:04:40 23.21  50.34 48.62  33.02 263.3  18.60  18.888   2.698    12.1
08/02/18 16:04:50 23.22  50.32 48.61  33.01 262.3  18.53  18.888   2.699    12.1
08/02/18 16:05:00 23.15  50.40 48.62  33.07 264.4  18.69  18.887   2.697    12.2
08/02/18 16:05:10 23.25  50.29 48.61  32.99 264.3  18.67  18.894   2.702    12.1
08/02/18 16:05:20 23.27  50.29 48.63  32.99 262.1  18.50  18.895   2.703    12.1
08/02/18 16:05:30 23.29  50.27 48.63  32.97 263.0  18.56  18.899   2.706    12.1
08/02/18 16:05:40 23.26  50.30 48.63  32.99 264.4  18.66  18.905   2.710    12.2
08/02/18 16:05:50 23.22  50.33 48.62  33.02 264.0  18.65  18.907   2.711    12.1
08/02/18 16:06:00 23.21  50.33 48.61  33.02 263.8  18.64  18.907   2.711    12.1
08/02/18 16:06:10 23.23  50.31 48.60  33.00 264.6  18.69  18.908   2.712    12.1
08/02/18 16:06:20 23.28  50.25 48.61  32.96 264.3  18.66  18.911   2.714    12.1
08/02/18 16:06:30 23.32  50.23 48.62  32.94 261.1  18.42  18.914   2.716    12.1
08/02/18 16:06:40 23.39  50.18 48.63  32.90 263.3  18.56  18.917   2.718    12.1
08/02/18 16:06:50 23.39  50.18 48.63  32.90 263.2  18.55  18.915   2.717    12.1
08/02/18 16:07:00 23.23  50.33 48.63  33.01 265.8  18.77  18.920   2.720    12.1
08/02/18 16:07:10 23.17  50.38 48.62  33.05 262.4  18.55  18.918   2.719    12.1
08/02/18 16:07:20 23.25  50.30 48.62  32.99 263.4  18.60  18.915   2.717    12.1
08/02/18 16:07:30 23.25  50.29 48.61  32.98 261.5  18.47  18.921   2.721    12.1
08/02/18 16:07:40 23.33  50.22 48.62  32.93 263.5  18.58  18.920   2.721    12.1
08/02/18 16:07:50 23.16  50.40 48.63  33.07 262.9  18.59  18.919   2.720    12.1
08/02/18 16:08:00 23.33  50.23 48.63  32.94 262.7  18.53  18.930   2.727    12.1
08/02/18 16:08:10 23.27  50.29 48.64  32.99 264.7  18.68  18.930   2.727    12.1
08/02/18 16:08:20 23.33  50.23 48.63  32.94 262.2  18.49  18.933   2.730    12.1
08/02/18 16:08:30 23.31  50.25 48.63  32.96 262.2  18.50  18.942   2.736    12.1
08/02/18 16:08:40 23.25  50.32 48.63  33.00 258.7  18.27  18.939   2.733    12.1
08/02/18 16:08:50 23.22  50.35 48.64  33.03 261.4  18.46  18.946   2.738    12.1
08/02/18 16:09:00 23.27  50.31 48.64  33.00 263.8  18.62  18.950   2.741    12.1
08/02/18 16:09:10 23.25  50.32 48.64  33.01 263.9  18.63  18.952   2.742    12.1
08/02/18 16:09:39 23.19  50.39 48.65  33.06 262.8  18.57  18.959   2.747    12.2
08/02/18 16:09:40 23.25  50.33 48.65  33.02 262.6  18.54  18.959   2.747    12.1
08/02/18 16:09:50 23.28  50.30 48.65  32.99 262.7  18.54  18.960   2.748    12.0
08/02/18 16:10:00 23.31  50.28 48.65  32.98 264.3  18.64  18.963   2.750    12.1
08/02/18 16:10:10 23.29  50.29 48.65  32.99 263.9  18.62  18.966   2.752    12.1
08/02/18 16:10:20 23.28  50.31 48.65  33.00 264.0  18.63  18.968   2.753    12.2
08/02/18 16:10:30 23.24  50.35 48.66  33.03 264.1  18.65  18.967   2.752    12.1
08/02/18 16:10:40 23.32  50.28 48.66  32.97 263.0  18.55  18.972   2.757    12.1
08/02/18 16:10:50 23.38  50.22 48.67  32.93 262.9  18.53  18.973   2.757    12.1
08/02/18 16:11:00 23.28  50.32 48.67  33.00 265.7  18.75  18.972   2.756    12.1
08/02/18 16:11:10 23.26  50.34 48.66  33.02 263.5  18.60  18.980   2.762    12.1
08/02/18 16:11:20 23.30  50.29 48.66  32.99 265.8  18.75  18.984   2.765    12.1
08/02/18 16:11:30 23.26  50.33 48.66  33.01 266.4  18.81  18.986   2.766    12.1
08/02/18 16:11:40 23.19  50.39 48.65  33.06 263.9  18.64  18.991   2.769    12.1
08/02/18 16:11:50 23.33  50.26 48.66  32.96 264.2  18.63  18.991   2.770    12.1
08/02/18 16:12:00 23.29  50.30 48.66  33.00 265.2  18.71  18.990   2.769    12.1
08/02/18 16:12:10 23.31  50.27 48.64  32.97 264.1  18.63  18.996   2.773    12.1
08/02/18 16:12:20 23.21  50.36 48.64  33.04 265.0  18.72  19.000   2.775    12.1
08/02/18 16:12:30 23.30  50.27 48.64  32.97 263.3  18.58  19.002   2.777    12.1
08/02/18 16:12:40 23.22  50.35 48.64  33.03 264.2  18.66  19.004   2.778    12.2
08/02/18 16:12:50 23.25  50.33 48.64  33.01 266.2  18.80  19.008   2.781    12.0
08/02/18 16:13:00 23.23  50.32 48.63  33.01 265.2  18.73  19.010   2.782    12.1
08/02/18 16:13:10 23.27  50.28 48.62  32.98 267.2  18.86  19.011   2.784    12.1
08/02/18 16:13:20 23.26  50.29 48.62  32.98 264.8  18.69  19.014   2.785    12.1
08/02/18 16:13:30 23.20  50.35 48.62  33.03 265.0  18.72  19.017   2.787    12.1
08/02/18 16:13:40 23.23  50.32 48.61  33.01 266.5  18.82  19.018   2.788    12.1
08/02/18 16:13:50 23.25  50.29 48.61  32.99 264.9  18.70  19.021   2.790    12.1
08/02/18 16:14:00 23.25  50.30 48.62  32.99 265.2  18.73  19.023   2.792    12.1
08/02/18 16:14:10 23.20  50.34 48.61  33.02 265.2  18.74  19.027   2.794    12.1
08/02/18 16:14:39 23.19  50.35 48.61  33.03 262.8  18.57  19.034   2.799    12.1
08/02/18 16:14:40 23.18  50.36 48.61  33.04 262.8  18.57  19.034   2.799    12.1
08/02/18 16:14:50 23.24  50.30 48.61  32.99 266.2  18.80  19.036   2.800    12.1
08/02/18 16:15:00 23.21  50.34 48.61  33.02 267.1  18.87  19.038   2.802    12.1
08/02/18 16:15:10 23.20  50.33 48.60  33.01 268.1  18.95  19.038   2.801    12.1
08/02/18 16:15:20 23.26  50.26 48.59  32.96 268.4  18.95  19.041   2.804    12.2
08/02/18 16:15:30 23.21  50.31 48.59  33.00 267.0  18.87  19.045   2.806    12.1
08/02/18 16:15:40 23.18  50.34 48.59  33.02 267.1  18.88  19.043   2.805    12.2
08/02/18 16:15:50 23.19  50.34 48.59  33.02 267.8  18.93  19.047   2.808    12.1
08/02/18 16:16:00 23.18  50.35 48.59  33.03 266.7  18.85  19.051   2.810    12.1
08/02/18 16:16:10 23.25  50.28 48.60  32.98 269.0  19.00  19.053   2.812    12.1
08/02/18 16:16:20 23.17  50.35 48.59  33.03 267.2  18.89  19.044   2.806    12.1
08/02/18 16:16:30 23.23  50.30 48.59  32.99 267.3  18.88  19.056   2.814    12.1
08/02/18 16:16:40 23.16  50.36 48.59  33.04 269.0  19.02  19.059   2.816    12.1
08/02/18 16:16:50 23.28  50.24 48.59  32.94 267.9  18.91  19.056   2.814    12.1
08/02/18 16:17:00 23.22  50.30 48.59  32.99 267.5  18.90  19.056   2.814    12.1
08/02/18 16:17:10 23.25  50.26 48.58  32.96 270.0  19.07  19.063   2.819    12.0
08/02/18 16:17:20 23.16  50.35 48.58  33.03 268.9  19.01  19.068   2.822    12.1
08/02/18 16:17:30 23.23  50.29 48.59  32.99 267.9  18.93  19.071   2.824    12.1
08/02/18 16:17:40 23.18  50.34 48.59  33.02 268.5  18.98  19.073   2.826    12.1
08/02/18 16:17:50 23.25  50.27 48.59  32.97 267.4  18.88  19.076   2.828    12.0
08/02/18 16:18:00 23.28  50.24 48.59  32.95 267.7  18.89  19.075   2.828    12.1
08/02/18 16:18:10 23.16  50.35 48.58  33.03 267.8  18.93  19.079   2.830    12.1
08/02/18 16:18:20 23.25  50.27 48.59  32.97 269.1  19.00  19.082   2.832    12.1
08/02/18 16:18:30 23.20  50.31 48.58  33.00 268.3  18.96  19.083   2.833    12.1
08/02/18 16:18:40 23.21  50.30 48.58  32.99 268.5  18.97  19.076   2.828    12.1
08/02/18 16:18:50 23.20  50.31 48.58  33.00 268.1  18.95  19.086   2.835    12.1
08/02/18 16:19:00 23.18  50.33 48.58  33.02 268.3  18.97  19.085   2.834    12.0
08/02/18 16:19:10 23.25  50.26 48.57  32.96 268.3  18.95  19.090   2.837    12.1
08/02/18 16:19:39 23.26  50.25 48.58  32.96 268.5  18.96  19.092   2.839    12.2
08/02/18 16:19:40 23.26  50.25 48.58  32.96 268.5  18.96  19.091   2.839    12.1
08/02/18 16:19:50 23.28  50.22 48.57  32.93 267.8  18.91  19.097   2.843    12.1
08/02/18 16:20:00 23.22  50.28 48.57  32.98 266.6  18.84  19.101   2.845    12.1
08/02/18 16:20:10 23.22  50.29 48.58  32.98 269.8  19.06  19.102   2.846    12.1
08/02/18 16:20:20 23.27  50.24 48.58  32.95 265.8  18.77  19.106   2.849    12.2
08/02/18 16:20:30 23.27  50.24 48.58  32.94 269.7  19.04  19.108   2.850    12.1
08/02/18 16:20:40 23.28  50.22 48.57  32.93 266.3  18.80  19.112   2.853    12.1
08/02/18 16:20:50 23.20  50.30 48.57  32.99 265.7  18.77  19.110   2.851    12.1
08/02/18 16:21:00 23.22  50.27 48.57  32.97 267.3  18.88  19.113   2.854    12.1
08/02/18 16:21:10 23.25  50.24 48.56  32.95 272.2  19.22  19.108   2.850    12.1
08/02/18 16:21:20 23.28  50.22 48.57  32.93 267.5  18.89  19.115   2.855    12.1
08/02/18 16:21:30 23.22  50.28 48.57  32.98 268.5  18.97  19.121   2.859    12.1
08/02/18 16:21:40 23.17  50.32 48.56  33.01 268.5  18.98  19.124   2.861    12.1
08/02/18 16:21:50 23.24  50.25 48.56  32.96 269.3  19.02  19.126   2.863    12.1
08/02/18 16:22:00 23.19  50.30 48.56  32.99 267.6  18.91  19.129   2.864    12.1
08/02/18 16:22:10 23.20  50.29 48.56  32.99 268.3  18.96  19.128   2.864    12.1
08/02/18 16:22:20 23.25  50.24 48.56  32.95 269.2  19.01  19.127   2.863    12.1
08/02/18 16:22:30 23.24  50.24 48.56  32.95 272.4  19.24  19.134   2.868    12.1
08/02/18 16:22:40 23.20  50.28 48.55  32.98 267.0  18.87  19.130   2.865    12.1
08/02/18 16:22:50 23.19  50.28 48.55  32.98 267.4  18.90  19.139   2.871    12.1
08/02/18 16:23:00 23.17  50.33 48.57  33.02 267.4  18.91  19.134   2.868    12.1
08/02/18 16:23:10 23.21  50.28 48.55  32.98 268.7  18.99  19.137   2.870    12.1
08/02/18 16:23:20 23.27  50.22 48.57  32.93 267.7  18.90  19.145   2.876    12.1
08/02/18 16:23:30 23.18  50.29 48.55  32.99 267.4  18.90  19.142   2.873    12.1
08/02/18 16:23:40 23.26  50.21 48.54  32.93 266.4  18.82  19.150   2.879    12.1
08/02/18 16:23:50 23.20  50.26 48.54  32.97 266.1  18.81  19.146   2.876    12.1
08/02/18 16:24:00 23.20  50.27 48.54  32.97 267.6  18.91  19.148   2.877    12.1
08/02/18 16:24:10 23.18  50.27 48.53  32.97 269.6  19.06  19.158   2.884    12.1
08/02/18 16:24:39 23.17  50.29 48.53  32.99 267.7  18.93  19.166   2.889    12.2
08/02/18 16:24:40 23.18  50.28 48.53  32.98 267.6  18.92  19.165   2.889    12.1
08/02/18 16:24:50 23.18  50.26 48.52  32.96 265.7  18.79  19.166   2.889    12.1
08/02/18 16:25:00 23.12  50.31 48.51  33.00 267.2  18.91  19.163   2.887    12.1
08/02/18 16:25:10 23.15  50.29 48.51  32.99 267.4  18.92  19.163   2.888    12.1
08/02/18 16:25:20 23.15  50.28 48.50  32.98 269.3  19.06  19.175   2.896    12.1
08/02/18 16:25:30 23.13  50.29 48.50  32.99 268.8  19.02  19.179   2.899    12.1
08/02/18 16:25:40 23.15  50.27 48.49  32.97 266.9  18.88  19.182   2.901    12.1
08/02/18 16:25:50 23.19  50.22 48.49  32.94 269.0  19.02  19.185   2.903    12.1
08/02/18 16:26:00 23.20  50.22 48.49  32.93 266.6  18.85  19.180   2.900    12.1
08/02/18 16:26:10 23.19  50.21 48.48  32.93 266.6  18.85  19.185   2.903    12.1
08/02/18 16:26:20 23.17  50.24 48.48  32.95 266.7  18.87  19.190   2.907    12.1
08/02/18 16:26:30 23.17  50.24 48.48  32.95 266.9  18.87  19.185   2.903    12.1
08/02/18 16:26:40 23.13  50.27 48.47  32.97 267.5  18.93  19.185   2.903    12.1
08/02/18 16:26:50 23.16  50.24 48.47  32.95 268.6  19.00  19.182   2.901    12.1
08/02/18 16:27:00 23.16  50.24 48.47  32.95 268.2  18.97  19.197   2.911    12.1
08/02/18 16:27:10 23.15  50.25 48.47  32.96 269.7  19.08  19.194   2.909    12.1
08/02/18 16:27:20 23.16  50.23 48.46  32.94 267.3  18.91  19.198   2.912    12.1
08/02/18 16:27:30 23.14  50.25 48.46  32.96 266.1  18.83  19.197   2.911    12.1
08/02/18 16:27:40 23.14  50.25 48.46  32.96 267.3  18.92  19.210   2.921    12.1
08/02/18 16:27:50 23.13  50.25 48.45  32.96 268.3  18.99  19.211   2.921    12.1
08/02/18 16:28:00 23.16  50.20 48.44  32.92 268.5  18.99  19.212   2.922    12.1
08/02/18 16:28:10 23.09  50.26 48.42  32.96 267.7  18.96  19.217   2.925    12.1
08/02/18 16:28:20 23.10  50.25 48.43  32.96 266.0  18.83  19.217   2.925    12.1
08/02/18 16:28:30 23.12  50.22 48.41  32.93 267.6  18.95  19.226   2.931    12.1
08/02/18 16:28:40 23.09  50.25 48.42  32.96 268.0  18.98  19.221   2.928    12.2
08/02/18 16:28:50 23.06  50.25 48.39  32.96 269.4  19.09  19.222   2.928    12.1
08/02/18 16:29:00 23.08  50.23 48.39  32.94 268.7  19.03  19.225   2.930    12.1
08/02/18 16:29:10 23.06  50.22 48.36  32.94 266.3  18.87  19.231   2.935    12.1
08/02/18 16:29:39 23.04  50.20 48.32  32.92 268.9  19.07  19.241   2.942    12.1
08/02/18 16:29:40 23.04  50.19 48.32  32.92 268.9  19.07  19.241   2.942    12.1
08/02/18 16:29:50 23.02  50.21 48.30  32.93 266.9  18.93  19.237   2.939    12.1
08/02/18 16:30:00 23.01  50.20 48.29  32.92 266.4  18.90  19.238   2.940    12.1
08/02/18 16:30:10 22.98  50.20 48.27  32.92 268.3  19.04  19.246   2.945    12.1
08/02/18 16:30:20 22.96  50.20 48.25  32.92 267.2  18.97  19.245   2.944    12.1
08/02/18 16:30:30 22.95  50.20 48.24  32.92 267.2  18.97  19.241   2.941    12.0
08/02/18 16:30:40 22.93  50.20 48.21  32.92 268.9  19.11  19.242   2.942    12.1
08/02/18 16:30:50 22.91  50.20 48.19  32.92 265.1  18.84  19.247   2.945    12.1
08/02/18 16:31:00 22.89  50.20 48.18  32.92 268.2  19.07  19.256   2.952    12.1
08/02/18 16:31:10 22.88  50.20 48.17  32.93 265.3  18.86  19.252   2.949    12.1
08/02/18 16:31:20 22.85  50.21 48.15  32.93 265.2  18.87  19.254   2.950    12.2
08/02/18 16:31:30 22.82  50.21 48.12  32.94 264.9  18.86  19.259   2.954    12.1
08/02/18 16:31:40 22.78  50.22 48.09  32.94 266.6  18.98  19.263   2.956    12.1
08/02/18 16:31:50 22.77  50.22 48.08  32.94 265.6  18.92  19.263   2.956    12.1
08/02/18 16:32:00 22.76  50.22 48.07  32.94 264.7  18.86  19.265   2.958    12.1
08/02/18 16:32:10 22.74  50.21 48.05  32.94 264.9  18.88  19.267   2.959    12.1
08/02/18 16:32:20 22.73  50.22 48.04  32.94 265.8  18.94  19.269   2.960    12.1
08/02/18 16:32:30 22.72  50.23 48.04  32.95 264.7  18.87  19.275   2.964    12.1
08/02/18 16:32:40 22.70  50.22 48.01  32.94 265.5  18.94  19.276   2.966    12.1
08/02/18 16:32:50 22.68  50.23 48.00  32.95 266.0  18.98  19.279   2.968    12.1
08/02/18 16:33:00 22.66  50.23 47.98  32.95 265.5  18.94  19.284   2.971    12.1
08/02/18 16:33:10 22.64  50.23 47.96  32.95 265.0  18.92  19.284   2.970    12.0
08/02/18 16:33:20 22.64  50.23 47.96  32.95 264.6  18.89  19.287   2.973    12.1
08/02/18 16:33:30 22.63  50.23 47.96  32.95 264.6  18.89  19.290   2.975    12.0
08/02/18 16:33:40 22.63  50.23 47.95  32.95 265.6  18.97  19.296   2.979    12.1
08/02/18 16:33:50 22.64  50.22 47.96  32.94 265.7  18.97  19.297   2.980    12.1
08/02/18 16:34:00 22.61  50.23 47.95  32.95 266.0  19.00  19.298   2.981    12.1
08/02/18 16:34:10 22.62  50.23 47.95  32.95 266.8  19.06  19.302   2.984    12.1
08/02/18 16:34:39 22.63  50.23 47.95  32.95 263.1  18.79  19.312   2.990    12.1
08/02/18 16:34:40 22.63  50.23 47.95  32.95 263.1  18.79  19.313   2.991    12.1
08/02/18 16:34:50 22.60  50.23 47.93  32.95 264.5  18.90  19.314   2.991    12.1
08/02/18 16:35:00 22.59  50.23 47.92  32.95 265.0  18.94  19.319   2.995    12.1
08/02/18 16:35:10 22.60  50.23 47.93  32.95 264.8  18.92  19.318   2.994    12.0
08/02/18 16:35:20 22.60  50.23 47.93  32.95 266.9  19.07  19.322   2.997    12.1
08/02/18 16:35:30 22.62  50.23 47.95  32.95 266.3  19.01  19.325   2.999    12.0
08/02/18 16:35:40 22.58  50.24 47.92  32.96 265.0  18.93  19.330   3.002    12.1
08/02/18 16:35:50 22.59  50.24 47.93  32.96 267.5  19.11  19.329   3.002    12.1
08/02/18 16:36:00 22.59  50.24 47.92  32.96 263.4  18.82  19.335   3.006    12.1
08/02/18 16:36:10 22.58  50.24 47.91  32.96 264.8  18.92  19.336   3.007    12.0
08/02/18 16:36:20 22.60  50.24 47.93  32.96 265.7  18.98  19.337   3.007    12.2
08/02/18 16:36:30 22.56  50.25 47.90  32.96 264.8  18.93  19.342   3.010    12.1
08/02/18 16:36:40 22.56  50.24 47.90  32.96 264.9  18.94  19.343   3.011    12.1
08/02/18 16:36:50 22.58  50.24 47.91  32.96 266.0  19.01  19.348   3.015    12.1
08/02/18 16:37:00 22.59  50.24 47.92  32.96 265.3  18.95  19.350   3.016    12.0
08/02/18 16:37:10 22.58  50.24 47.92  32.96 267.2  19.09  19.351   3.017    12.1
08/02/18 16:37:20 22.58  50.24 47.92  32.96 263.5  18.83  19.354   3.019    12.0
08/02/18 16:37:30 22.58  50.24 47.92  32.96 264.0  18.86  19.358   3.022    12.1
08/02/18 16:37:40 22.58  50.24 47.92  32.96 264.7  18.92  19.359   3.023    12.1
08/02/18 16:37:50 22.59  50.24 47.93  32.96 263.1  18.80  19.362   3.025    12.1
08/02/18 16:38:00 22.59  50.24 47.93  32.96 260.1  18.58  19.366   3.027    12.1
08/02/18 16:38:10 22.58  50.25 47.92  32.96 261.4  18.68  19.367   3.028    12.1
08/02/18 16:38:20 22.58  50.25 47.92  32.96 260.7  18.63  19.369   3.029    12.1
08/02/18 16:38:30 22.56  50.25 47.91  32.97 261.1  18.66  19.374   3.032    12.1
08/02/18 16:38:40 22.57  50.25 47.91  32.96 260.5  18.62  19.373   3.032    12.1
08/02/18 16:38:50 22.55  50.25 47.90  32.97 263.7  18.85  19.378   3.035    12.1
08/02/18 16:39:00 22.55  50.25 47.90  32.97 260.9  18.65  19.380   3.037    12.1
08/02/18 16:39:10 22.56  50.25 47.91  32.96 259.6  18.56  19.383   3.039    12.1
08/02/18 16:39:39 22.53  50.26 47.88  32.97 261.5  18.71  19.393   3.046    12.2
08/02/18 16:39:40 22.52  50.26 47.88  32.97 261.6  18.71  19.393   3.046    12.1
08/02/18 16:39:50 22.52  50.25 47.87  32.97 260.4  18.63  19.394   3.046    12.1
08/02/18 16:40:00 22.52  50.25 47.87  32.97 261.0  18.67  19.397   3.049    12.1
08/02/18 16:40:10 22.51  50.26 47.87  32.97 261.3  18.69  19.401   3.051    12.0
08/02/18 16:40:20 22.50  50.25 47.86  32.97 262.0  18.75  19.403   3.052    12.1
08/02/18 16:40:30 22.51  50.25 47.86  32.97 262.2  18.76  19.406   3.055    12.1
08/02/18 16:40:40 22.50  50.25 47.85  32.97 261.2  18.70  19.409   3.057    12.1
08/02/18 16:40:50 22.50  50.25 47.85  32.97 261.3  18.70  19.412   3.059    12.1
08/02/18 16:41:00 22.49  50.26 47.85  32.97 262.0  18.75  19.415   3.061    12.1
08/02/18 16:41:10 22.49  50.25 47.85  32.97 261.8  18.74  19.420   3.064    12.0
08/02/18 16:41:20 22.48  50.26 47.84  32.97 259.8  18.60  19.422   3.066    12.1
08/02/18 16:41:30 22.46  50.26 47.82  32.97 261.2  18.70  19.423   3.067    12.1
08/02/18 16:41:40 22.46  50.26 47.83  32.97 260.2  18.63  19.426   3.068    12.1
08/02/18 16:41:50 22.47  50.26 47.83  32.97 260.0  18.62  19.429   3.070    12.0
08/02/18 16:42:00 22.47  50.26 47.83  32.97 260.8  18.67  19.432   3.073    12.1
08/02/18 16:42:10 22.47  50.26 47.83  32.97 260.8  18.67  19.435   3.074    12.1
08/02/18 16:42:20 22.46  50.26 47.82  32.97 261.7  18.74  19.438   3.077    12.1
08/02/18 16:42:30 22.46  50.26 47.82  32.98 260.5  18.66  19.441   3.079    12.1
08/02/18 16:42:40 22.45  50.26 47.81  32.97 262.7  18.81  19.446   3.082    12.1
08/02/18 16:42:50 22.45  50.26 47.81  32.98 259.0  18.55  19.447   3.083    12.1
08/02/18 16:43:00 22.45  50.26 47.81  32.98 262.5  18.80  19.450   3.085    12.0
08/02/18 16:43:10 22.45  50.26 47.81  32.97 261.4  18.72  19.452   3.087    12.0
08/02/18 16:43:20 22.44  50.27 47.81  32.98 259.8  18.61  19.455   3.089    12.0
08/02/18 16:43:30 22.46  50.26 47.82  32.98 260.3  18.64  19.458   3.091    12.1
08/02/18 16:43:40 22.45  50.26 47.82  32.98 259.3  18.57  19.461   3.093    12.2
08/02/18 16:43:50 22.43  50.27 47.81  32.98 259.4  18.58  19.464   3.095    12.1
08/02/18 16:44:00 22.44  50.27 47.81  32.98 258.3  18.51  19.466   3.096    12.1
08/02/18 16:44:10 22.44  50.26 47.81  32.98 257.7  18.46  19.470   3.099    12.0
08/02/18 16:44:39 22.43  50.27 47.81  32.99 259.8  18.61  19.479   3.105    12.2
08/02/18 16:44:40 22.43  50.27 47.81  32.98 259.8  18.61  19.479   3.105    12.1
08/02/18 16:44:50 22.42  50.27 47.79  32.98 260.0  18.63  19.480   3.106    12.1
08/02/18 16:45:00 22.42  50.28 47.80  32.99 258.9  18.55  19.482   3.107    12.1
08/02/18 16:45:10 22.41  50.27 47.78  32.98 260.2  18.65  19.486   3.109    12.1
08/02/18 16:45:20 22.40  50.27 47.77  32.99 258.6  18.53  19.488   3.111    12.1
08/02/18 16:45:30 22.39  50.27 47.76  32.98 259.2  18.59  19.492   3.114    12.0
08/02/18 16:45:40 22.39  50.27 47.76  32.99 259.2  18.58  19.494   3.115    12.1
08/02/18 16:45:50 22.38  50.27 47.76  32.98 259.0  18.57  19.496   3.116    12.1
08/02/18 16:46:00 22.38  50.27 47.75  32.98 258.9  18.56  19.499   3.119    12.1
08/02/18 16:46:10 22.37  50.27 47.75  32.98 258.1  18.51  19.502   3.121    12.0
08/02/18 16:46:20 22.37  50.27 47.75  32.98 257.7  18.48  19.504   3.122    12.0
08/02/18 16:46:30 22.37  50.27 47.75  32.98 258.3  18.52  19.507   3.124    12.1
08/02/18 16:46:40 22.38  50.28 47.76  32.99 257.7  18.48  19.508   3.125    12.1
08/02/18 16:46:50 22.41  50.27 47.78  32.98 258.2  18.50  19.512   3.128    12.0
08/02/18 16:47:00 22.39  50.27 47.77  32.98 259.4  18.59  19.516   3.130    12.0
08/02/18 16:47:10 22.38  50.27 47.76  32.99 257.2  18.44  19.517   3.131    12.0
08/02/18 16:47:20 22.37  50.28 47.75  32.99 256.5  18.39  19.519   3.132    12.1
08/02/18 16:47:30 22.39  50.27 47.76  32.98 257.3  18.45  19.521   3.134    12.1
08/02/18 16:47:40 22.38  50.27 47.75  32.98 255.3  18.30  19.523   3.135    12.1
08/02/18 16:47:50 22.37  50.27 47.75  32.98 257.0  18.43  19.526   3.137    12.1
08/02/18 16:48:00 22.38  50.27 47.76  32.98 256.4  18.38  19.529   3.139    12.1
08/02/18 16:48:10 22.37  50.28 47.75  32.99 257.2  18.44  19.531   3.141    12.0
08/02/18 16:48:20 22.37  50.27 47.75  32.99 254.6  18.26  19.534   3.143    12.1
08/02/18 16:48:30 22.37  50.28 47.75  32.99 256.0  18.36  19.536   3.144    12.2
08/02/18 16:48:40 22.37  50.28 47.75  32.99 255.3  18.31  19.539   3.146    12.0
08/02/18 16:48:50 22.37  50.27 47.75  32.99 254.2  18.23  19.541   3.147    12.0
08/02/18 16:49:00 22.37  50.27 47.75  32.99 255.1  18.30  19.543   3.149    12.0
08/02/18 16:49:10 22.37  50.27 47.75  32.99 254.4  18.24  19.547   3.151    12.0
08/02/18 16:49:39 22.38  50.28 47.76  32.99 255.1  18.29  19.554   3.156    12.1
08/02/18 16:49:40 22.38  50.28 47.76  32.99 255.1  18.29  19.554   3.156    12.1
08/02/18 16:49:50 22.37  50.28 47.75  32.99 254.5  18.26  19.556   3.158    12.1
08/02/18 16:50:00 22.37  50.28 47.75  32.99 255.2  18.30  19.558   3.159    12.1
08/02/18 16:50:10 22.36  50.28 47.74  32.99 255.3  18.31  19.560   3.161    12.0
08/02/18 16:50:20 22.36  50.28 47.74  32.99 254.8  18.28  19.563   3.163    12.1
08/02/18 16:50:30 22.36  50.27 47.74  32.99 255.0  18.29  19.565   3.164    12.1
08/02/18 16:50:40 22.35  50.27 47.73  32.99 254.4  18.25  19.570   3.167    12.1
08/02/18 16:50:50 22.35  50.27 47.73  32.99 254.6  18.26  19.572   3.169    12.1
08/02/18 16:51:00 22.38  50.27 47.75  32.98 255.3  18.30  19.574   3.170    12.1
08/02/18 16:51:10 22.35  50.28 47.73  32.99 254.5  18.26  19.576   3.171    12.0
08/02/18 16:51:20 22.35  50.28 47.73  32.99 255.2  18.31  19.578   3.173    12.0
08/02/18 16:51:30 22.35  50.28 47.74  32.99 255.0  18.29  19.580   3.174    12.1
08/02/18 16:51:40 22.36  50.27 47.74  32.99 255.9  18.35  19.583   3.176    12.0
08/02/18 16:51:50 22.36  50.27 47.74  32.99 254.8  18.28  19.586   3.178    12.1
08/02/18 16:52:00 22.36  50.27 47.74  32.99 255.7  18.34  19.588   3.180    12.1
08/02/18 16:52:10 22.36  50.28 47.75  32.99 255.3  18.31  19.592   3.182    12.1
08/02/18 16:52:20 22.37  50.28 47.75  32.99 253.6  18.19  19.594   3.184    12.0
08/02/18 16:52:30 22.36  50.28 47.74  32.99 254.3  18.24  19.597   3.186    12.1
08/02/18 16:52:40 22.35  50.28 47.74  32.99 253.5  18.19  19.599   3.188    12.1
08/02/18 16:52:50 22.37  50.27 47.74  32.99 254.6  18.26  19.603   3.190    12.1
08/02/18 16:53:00 22.40  50.27 47.78  32.99 253.7  18.19  19.606   3.192    12.1
08/02/18 16:53:10 22.38  50.27 47.75  32.99 255.3  18.31  19.608   3.194    12.0
08/02/18 16:53:20 22.37  50.28 47.75  32.99 254.2  18.23  19.610   3.195    12.1
08/02/18 16:53:30 22.35  50.27 47.73  32.99 254.9  18.28  19.613   3.197    12.1
08/02/18 16:53:40 22.36  50.28 47.74  32.99 254.6  18.27  19.617   3.199    12.1
08/02/18 16:53:50 22.36  50.28 47.74  32.99 255.0  18.29  19.620   3.202    12.1
08/02/18 16:54:00 22.36  50.28 47.75  32.99 255.0  18.29  19.622   3.203    12.1
08/02/18 16:54:10 22.36  50.28 47.74  32.99 254.2  18.24  19.625   3.205    12.0
08/02/18 16:54:39 22.37  50.28 47.75  32.99 254.4  18.24  19.636   3.213    12.1
08/02/18 16:54:40 22.37  50.28 47.76  32.99 254.4  18.24  19.635   3.212    12.1
08/02/18 16:54:50 22.39  50.27 47.77  32.98 252.7  18.11  19.637   3.214    12.1
08/02/18 16:55:00 22.36  50.28 47.75  32.99 254.2  18.23  19.639   3.215    12.1
08/02/18 16:55:10 22.35  50.28 47.74  32.99 254.6  18.27  19.642   3.217    12.0
08/02/18 16:55:20 22.36  50.28 47.74  32.99 254.4  18.25  19.645   3.219    12.1
08/02/18 16:55:30 22.36  50.28 47.74  32.99 254.8  18.27  19.647   3.221    12.1
08/02/18 16:55:40 22.35  50.28 47.74  32.99 253.5  18.19  19.651   3.223    12.1
08/02/18 16:55:50 22.37  50.28 47.75  32.99 255.5  18.32  19.654   3.225    12.1
08/02/18 16:56:00 22.37  50.28 47.75  32.99 253.2  18.16  19.656   3.227    12.1
08/02/18 16:56:10 22.37  50.28 47.75  32.99 254.2  18.23  19.659   3.228    12.0
08/02/18 16:56:20 22.37  50.28 47.75  32.99 254.4  18.25  19.663   3.231    12.1
08/02/18 16:56:30 22.38  50.28 47.76  32.99 254.2  18.23  19.665   3.233    12.0
08/02/18 16:56:40 22.38  50.28 47.77  32.99 254.0  18.21  19.668   3.235    12.1
08/02/18 16:56:50 22.39  50.28 47.77  32.99 254.3  18.23  19.670   3.237    12.1
08/02/18 16:57:00 22.38  50.28 47.76  32.99 254.5  18.25  19.674   3.239    12.1
08/02/18 16:57:10 22.36  50.28 47.75  32.99 254.2  18.23  19.676   3.240    12.0
08/02/18 16:57:20 22.38  50.28 47.77  32.99 253.8  18.20  19.679   3.243    12.1
08/02/18 16:57:30 22.37  50.28 47.76  32.99 254.4  18.24  19.682   3.245    12.0
08/02/18 16:57:40 22.37  50.28 47.75  32.99 253.8  18.20  19.685   3.247    12.1
08/02/18 16:57:50 22.37  50.28 47.76  32.99 256.0  18.36  19.688   3.248    12.0
08/02/18 16:58:00 22.39  50.27 47.77  32.99 254.3  18.23  19.690   3.250    12.1
08/02/18 16:58:10 22.40  50.28 47.78  32.99 255.0  18.28  19.694   3.253    12.1
08/02/18 16:58:20 22.41  50.29 47.79  32.99 253.9  18.20  19.697   3.255    12.1
08/02/18 16:58:30 22.41  50.28 47.79  32.99 255.0  18.28  19.699   3.257    12.0
08/02/18 16:58:40 22.40  50.28 47.78  32.99 253.6  18.18  19.703   3.259    12.0
08/02/18 16:58:50 22.39  50.28 47.77  32.99 253.8  18.19  19.707   3.262    12.1
08/02/18 16:59:00 22.38  50.28 47.76  32.99 254.0  18.21  19.710   3.264    12.0
08/02/18 16:59:10 22.38  50.28 47.77  32.99 253.0  18.14  19.711   3.265    12.1
08/02/18 16:59:39 22.37  50.29 47.76  33.00 254.6  18.26  19.721   3.271    12.1
08/02/18 16:59:40 22.37  50.29 47.77  33.00 254.6  18.25  19.721   3.271    12.1
08/02/18 16:59:50 22.40  50.28 47.78  32.99 253.9  18.20  19.723   3.273    12.1
08/02/18 17:00:00 22.38  50.28 47.76  32.99 253.8  18.20  19.726   3.275    12.1
08/02/18 17:00:10 22.36  50.28 47.75  32.99 254.5  18.25  19.729   3.276    12.1
08/02/18 17:00:20 22.36  50.28 47.75  32.99 254.4  18.24  19.731   3.278    12.1
08/02/18 17:00:30 22.36  50.29 47.76  33.00 254.4  18.24  19.734   3.280    12.0
08/02/18 17:00:40 22.36  50.29 47.75  33.00 254.4  18.25  19.736   3.282    12.1
08/02/18 17:00:50 22.35  50.28 47.74  32.99 254.3  18.24  19.739   3.284    12.0
08/02/18 17:01:00 22.34  50.29 47.73  33.00 254.1  18.23  19.742   3.286    12.1
08/02/18 17:01:10 22.33  50.29 47.73  33.00 254.5  18.26  19.745   3.288    12.0
08/02/18 17:01:20 22.34  50.28 47.73  32.99 254.3  18.24  19.749   3.291    12.1
08/02/18 17:01:30 22.33  50.29 47.72  33.00 253.2  18.17  19.750   3.292    12.1
08/02/18 17:01:40 22.31  50.29 47.71  33.00 254.7  18.28  19.753   3.294    12.1
08/02/18 17:01:50 22.31  50.29 47.71  33.00 254.0  18.23  19.756   3.295    12.0
08/02/18 17:02:00 22.32  50.29 47.71  33.00 255.1  18.31  19.758   3.297    12.1
08/02/18 17:02:10 22.31  50.30 47.71  33.01 255.7  18.36  19.761   3.299    12.0
08/02/18 17:02:20 22.30  50.30 47.71  33.01 254.2  18.25  19.763   3.300    12.1
08/02/18 17:02:30 22.30  50.28 47.69  33.00 253.4  18.20  19.766   3.302    12.0
08/02/18 17:02:40 22.30  50.29 47.69  33.00 255.1  18.32  19.769   3.304    12.1
08/02/18 17:02:50 22.28  50.29 47.68  33.00 253.7  18.22  19.771   3.306    12.0
08/02/18 17:03:00 22.29  50.29 47.69  33.00 253.7  18.22  19.773   3.307    12.1
08/02/18 17:03:10 22.27  50.30 47.67  33.01 256.1  18.40  19.777   3.310    12.1
08/02/18 17:03:20 22.27  50.29 47.67  33.00 256.0  18.39  19.782   3.313    12.1
08/02/18 17:03:30 22.28  50.29 47.68  33.00 254.3  18.26  19.783   3.314    12.1
08/02/18 17:03:40 22.30  50.29 47.70  33.00 256.2  18.40  19.784   3.315    12.1
08/02/18 17:03:50 22.29  50.29 47.69  33.00 253.8  18.23  19.786   3.316    12.1
08/02/18 17:04:00 22.27  50.30 47.67  33.00 255.4  18.35  19.788   3.318    12.1
08/02/18 17:04:10 22.26  50.31 47.67  33.01 255.8  18.38  19.791   3.320    12.1
08/02/18 17:04:39 22.29  50.30 47.70  33.00 256.4  18.41  19.800   3.326    12.0
08/02/18 17:04:40 22.29  50.29 47.70  33.00 256.4  18.41  19.800   3.326    12.0
08/02/18 17:04:50 22.27  50.30 47.68  33.01 255.4  18.35  19.802   3.327    12.0
08/02/18 17:05:00 22.26  50.30 47.67  33.01 253.0  18.18  19.805   3.329    12.1
08/02/18 17:05:10 22.28  50.29 47.68  33.00 254.7  18.30  19.808   3.331    12.1
08/02/18 17:05:20 22.28  50.29 47.68  33.00 253.3  18.19  19.811   3.333    12.2
08/02/18 17:05:30 22.27  50.29 47.67  33.00 254.7  18.30  19.813   3.335    12.0
08/02/18 17:05:40 22.26  50.30 47.67  33.01 255.4  18.35  19.816   3.337    12.1
08/02/18 17:05:50 22.26  50.29 47.66  33.00 255.4  18.35  19.819   3.339    12.1
08/02/18 17:06:00 22.28  50.29 47.68  33.00 253.1  18.18  19.822   3.341    12.1
08/02/18 17:06:10 22.26  50.29 47.66  33.00 255.0  18.32  19.827   3.344    12.0
08/02/18 17:06:20 22.25  50.29 47.65  33.00 255.4  18.35  19.828   3.345    12.1
08/02/18 17:06:30 22.25  50.29 47.65  33.00 256.0  18.40  19.830   3.347    12.0
08/02/18 17:06:40 22.25  50.30 47.66  33.01 253.8  18.24  19.834   3.349    12.1
08/02/18 17:06:50 22.23  50.30 47.64  33.01 253.1  18.20  19.837   3.351    12.1
08/02/18 17:07:00 22.22  50.30 47.63  33.01 255.8  18.39  19.840   3.353    12.1
08/02/18 17:07:10 22.21  50.30 47.62  33.01 254.4  18.30  19.844   3.356    12.1
08/02/18 17:07:20 22.21  50.31 47.63  33.01 252.9  18.19  19.846   3.357    12.1
08/02/18 17:07:30 22.21  50.30 47.62  33.01 255.2  18.35  19.849   3.359    12.0
08/02/18 17:07:40 22.20  50.30 47.62  33.01 253.9  18.26  19.851   3.361    12.1
08/02/18 17:07:50 22.18  50.30 47.60  33.01 254.9  18.34  19.855   3.363    12.1
08/02/18 17:08:00 22.19  50.30 47.60  33.01 255.1  18.35  19.857   3.365    12.1
08/02/18 17:08:10 22.17  50.30 47.59  33.01 253.2  18.22  19.861   3.367    12.0
08/02/18 17:08:20 22.16  50.30 47.58  33.01 252.3  18.16  19.868   3.372    12.1
08/02/18 17:08:30 22.15  50.31 47.57  33.02 255.5  18.40  19.868   3.372    12.0
08/02/18 17:08:40 22.15  50.31 47.57  33.02 253.3  18.23  19.870   3.374    12.1
08/02/18 17:08:50 22.16  50.30 47.58  33.01 254.6  18.33  19.873   3.375    12.0
08/02/18 17:09:00 22.14  50.32 47.57  33.02 253.4  18.24  19.874   3.377    12.1
08/02/18 17:09:10 22.12  50.31 47.55  33.02 253.9  18.29  19.878   3.379    12.0
08/02/18 17:09:39 22.11  50.32 47.54  33.02 255.5  18.41  19.889   3.387    12.0
08/02/18 17:09:40 22.10  50.32 47.53  33.02 255.5  18.41  19.889   3.387    12.1
08/02/18 17:09:50 22.09  50.31 47.52  33.02 254.2  18.32  19.891   3.388    12.0
08/02/18 17:10:00 22.09  50.31 47.52  33.02 254.4  18.33  19.894   3.390    12.1
08/02/18 17:10:10 22.09  50.31 47.51  33.02 253.9  18.30  19.897   3.393    12.0
08/02/18 17:10:20 22.08  50.31 47.50  33.02 254.4  18.34  19.899   3.394    12.1
08/02/18 17:10:30 22.08  50.31 47.50  33.02 254.1  18.31  19.903   3.397    12.0
08/02/18 17:10:40 22.09  50.31 47.51  33.02 253.0  18.23  19.905   3.398    12.1
08/02/18 17:10:50 22.10  50.31 47.52  33.02 255.1  18.38  19.909   3.401    12.0
08/02/18 17:11:00 22.08  50.32 47.51  33.02 253.7  18.29  19.911   3.402    12.1
08/02/18 17:11:10 22.08  50.31 47.51  33.02 257.4  18.55  19.916   3.405    12.1
08/02/18 17:11:20 22.10  50.31 47.52  33.02 254.6  18.34  19.917   3.406    12.1
08/02/18 17:11:30 22.10  50.31 47.53  33.02 255.3  18.39  19.920   3.408    12.0
08/02/18 17:11:40 22.09  50.32 47.52  33.02 255.7  18.43  19.923   3.410    12.1
08/02/18 17:11:50 22.09  50.32 47.52  33.02 252.9  18.23  19.927   3.413    12.1
08/02/18 17:12:00 22.09  50.31 47.51  33.02 254.1  18.31  19.929   3.414    12.1
08/02/18 17:12:10 22.09  50.31 47.51  33.01 254.6  18.35  19.933   3.417    12.1
08/02/18 17:12:20 22.09  50.31 47.51  33.02 253.7  18.28  19.935   3.418    12.1
08/02/18 17:12:30 22.11  50.31 47.53  33.02 254.4  18.32  19.938   3.420    12.1
08/02/18 17:12:40 22.10  50.31 47.52  33.02 255.2  18.39  19.941   3.423    12.1
08/02/18 17:12:50 22.09  50.31 47.52  33.02 252.9  18.22  19.944   3.425    12.2
08/02/18 17:13:00 22.11  50.31 47.53  33.02 252.7  18.20  19.946   3.426    12.0
08/02/18 17:13:10 22.12  50.32 47.56  33.02 256.0  18.44  19.950   3.429    12.0
08/02/18 17:13:20 22.11  50.32 47.54  33.03 255.9  18.43  19.953   3.431    12.1
08/02/18 17:13:30 22.10  50.31 47.52  33.02 253.8  18.29  19.958   3.434    12.0
08/02/18 17:13:40 22.12  50.31 47.55  33.02 249.9  18.00  19.961   3.437    12.1
08/02/18 17:13:50 22.12  50.32 47.54  33.02 251.9  18.15  19.962   3.437    12.0
08/02/18 17:14:00 22.13  50.31 47.56  33.02 252.7  18.19  19.963   3.438    12.1
08/02/18 17:14:10 22.15  50.31 47.57  33.01 255.9  18.42  19.966   3.440    12.0
08/02/18 17:14:39 22.15  50.31 47.58  33.02 254.7  18.33  19.975   3.446    12.1
08/02/18 17:14:40 22.16  50.31 47.58  33.02 254.7  18.33  19.975   3.446    12.0
08/02/18 17:14:50 22.16  50.30 47.58  33.01 252.2  18.16  19.977   3.447    12.0
08/02/18 17:15:00 22.15  50.31 47.58  33.02 253.1  18.22  19.979   3.449    12.1
08/02/18 17:15:10 22.15  50.32 47.57  33.02 252.5  18.17  19.982   3.451    12.0
08/02/18 17:15:20 22.14  50.32 47.57  33.02 254.7  18.34  19.984   3.453    12.1
08/02/18 17:15:30 22.13  50.32 47.56  33.03 251.9  18.14  19.988   3.455    12.0
08/02/18 17:15:40 22.15  50.31 47.57  33.02 250.2  18.01  19.990   3.457    12.1
08/02/18 17:15:50 22.14  50.31 47.57  33.02 254.2  18.30  19.993   3.458    12.0
08/02/18 17:16:00 22.14  50.32 47.57  33.02 253.9  18.28  19.996   3.461    12.1
08/02/18 17:16:10 22.14  50.32 47.57  33.02 256.1  18.44  19.998   3.462    12.0
08/02/18 17:16:20 22.14  50.32 47.57  33.02 254.3  18.31  20.000   3.463    12.1
08/02/18 17:16:30 22.12  50.33 47.56  33.03 255.0  18.37  20.003   3.465    12.1
08/02/18 17:16:40 22.13  50.32 47.56  33.03 254.1  18.30  20.006   3.468    12.1
08/02/18 17:16:50 22.15  50.32 47.58  33.02 249.4  17.95  20.007   3.468    12.0
08/02/18 17:17:00 22.13  50.32 47.56  33.02 253.7  18.27  20.010   3.470    12.1
08/02/18 17:17:10 22.13  50.32 47.56  33.02 249.3  17.95  20.013   3.472    12.0
08/02/18 17:17:20 22.18  50.31 47.60  33.02 250.8  18.04  20.017   3.475    12.1
08/02/18 17:17:30 22.12  50.33 47.57  33.03 250.9  18.07  20.020   3.477    12.0
08/02/18 17:17:40 22.11  50.33 47.55  33.03 249.9  18.00  20.022   3.479    12.0
08/02/18 17:17:50 22.09  50.32 47.53  33.03 250.2  18.02  20.024   3.480    12.1
08/02/18 17:18:00 22.08  50.32 47.52  33.03 250.7  18.07  20.026   3.481    12.0
08/02/18 17:18:10 22.07  50.32 47.51  33.03 249.8  18.01  20.030   3.484    12.0
08/02/18 17:18:20 22.08  50.32 47.51  33.03 254.5  18.34  20.033   3.486    12.1
08/02/18 17:18:30 22.05  50.33 47.50  33.03 249.3  17.97  20.035   3.487    12.0
08/02/18 17:18:40 22.04  50.33 47.48  33.03 254.4  18.35  20.038   3.489    12.0
08/02/18 17:18:50 22.04  50.33 47.48  33.03 249.5  17.99  20.041   3.491    12.0
08/02/18 17:19:00 22.06  50.32 47.49  33.03 249.9  18.02  20.043   3.493    12.1
08/02/18 17:19:10 22.04  50.32 47.48  33.03 255.1  18.40  20.046   3.495    12.0
08/02/18 17:19:39 22.00  50.34 47.46  33.04 254.5  18.36  20.055   3.501    12.1
08/02/18 17:19:40 22.00  50.34 47.45  33.04 254.5  18.37  20.056   3.501    12.1
08/02/18 17:19:50 21.99  50.33 47.44  33.04 249.5  18.01  20.057   3.502    12.0
08/02/18 17:20:00 21.96  50.34 47.42  33.04 250.5  18.09  20.060   3.504    12.0
08/02/18 17:20:10 21.94  50.34 47.39  33.04 250.0  18.06  20.064   3.507    12.0
08/02/18 17:20:20 21.92  50.34 47.38  33.04 251.1  18.15  20.068   3.510    12.1
08/02/18 17:20:30 21.92  50.34 47.38  33.04 250.8  18.12  20.072   3.513    12.0
08/02/18 17:20:40 21.91  50.36 47.38  33.05 249.8  18.06  20.074   3.514    12.1
08/02/18 17:20:50 21.92  50.34 47.38  33.04 249.8  18.05  20.075   3.515    12.0
08/02/18 17:21:00 21.92  50.34 47.38  33.04 249.7  18.05  20.077   3.516    12.1
08/02/18 17:21:10 21.90  50.35 47.37  33.05 250.0  18.08  20.080   3.518    12.1
08/02/18 17:21:20 21.91  50.35 47.37  33.05 248.6  17.97  20.083   3.520    12.1
08/02/18 17:21:30 21.90  50.34 47.36  33.04 251.2  18.16  20.086   3.522    12.1
08/02/18 17:21:40 21.89  50.35 47.35  33.05 249.4  18.03  20.090   3.525    12.1
08/02/18 17:21:50 21.87  50.35 47.34  33.05 249.8  18.07  20.092   3.526    12.0
08/02/18 17:22:00 21.88  50.34 47.34  33.04 247.8  17.92  20.095   3.529    12.0
08/02/18 17:22:10 21.88  50.35 47.35  33.05 250.7  18.13  20.098   3.530    12.0
08/02/18 17:22:20 21.87  50.35 47.34  33.05 249.8  18.07  20.101   3.533    12.1
08/02/18 17:22:30 21.85  50.35 47.33  33.05 248.7  17.99  20.104   3.535    12.0
08/02/18 17:22:40 21.83  50.36 47.31  33.06 247.6  17.92  20.107   3.537    12.0
08/02/18 17:22:50 21.81  50.35 47.29  33.05 247.9  17.95  20.109   3.538    12.0
08/02/18 17:23:00 21.83  50.34 47.29  33.05 249.4  18.06  20.112   3.540    12.0
08/02/18 17:23:10 21.81  50.35 47.29  33.05 249.1  18.03  20.115   3.542    12.1
08/02/18 17:23:20 21.79  50.35 47.26  33.05 250.6  18.15  20.118   3.544    12.0
08/02/18 17:23:30 21.82  50.35 47.29  33.05 249.6  18.07  20.122   3.547    12.0
08/02/18 17:23:40 21.79  50.35 47.27  33.05 246.3  17.84  20.124   3.548    12.1
08/02/18 17:23:50 21.80  50.35 47.27  33.05 245.9  17.81  20.127   3.550    12.0
08/02/18 17:24:00 21.78  50.35 47.25  33.05 247.1  17.90  20.131   3.553    12.1
08/02/18 17:24:10 21.80  50.35 47.27  33.05 246.3  17.84  20.133   3.554    12.1
08/02/18 17:24:39 21.83  50.35 47.31  33.05 245.8  17.79  20.142   3.561    12.0
08/02/18 17:24:40 21.83  50.35 47.31  33.05 245.8  17.79  20.142   3.561    12.1
08/02/18 17:24:50 21.81  50.35 47.29  33.05 247.5  17.92  20.145   3.563    12.0
08/02/18 17:25:00 21.84  50.34 47.30  33.04 246.8  17.86  20.147   3.565    12.0
08/02/18 17:25:10 21.81  50.35 47.28  33.05 247.3  17.91  20.150   3.566    12.0
08/02/18 17:25:20 21.88  50.34 47.34  33.04 246.1  17.80  20.154   3.569    12.1
08/02/18 17:25:30 21.86  50.33 47.31  33.03 246.3  17.82  20.156   3.570    12.1
08/02/18 17:25:40 21.82  50.36 47.30  33.05 246.4  17.84  20.158   3.572    12.0
08/02/18 17:25:50 21.81  50.36 47.29  33.06 246.3  17.83  20.162   3.574    12.0
08/02/18 17:26:00 21.80  50.36 47.28  33.06 245.5  17.78  20.164   3.576    12.0
08/02/18 17:26:10 21.82  50.35 47.29  33.05 245.1  17.74  20.167   3.578    12.0
08/02/18 17:26:20 21.81  50.36 47.29  33.05 246.4  17.84  20.168   3.579    12.0
08/02/18 17:26:30 21.81  50.36 47.29  33.06 246.2  17.83  20.172   3.581    12.0
08/02/18 17:26:40 21.82  50.35 47.30  33.05 245.2  17.75  20.174   3.583    12.1
08/02/18 17:26:50 21.83  50.35 47.31  33.05 247.4  17.91  20.177   3.585    12.0
08/02/18 17:27:00 21.84  50.35 47.31  33.05 246.6  17.84  20.179   3.586    12.1
08/02/18 17:27:10 21.81  50.36 47.29  33.06 246.0  17.81  20.184   3.590    12.0
08/02/18 17:27:20 21.81  50.36 47.29  33.06 246.8  17.87  20.187   3.592    12.1
08/02/18 17:27:30 21.80  50.36 47.28  33.06 245.9  17.81  20.189   3.593    12.0
08/02/18 17:27:40 21.79  50.36 47.27  33.06 245.8  17.81  20.191   3.595    12.1
08/02/18 17:27:50 21.78  50.36 47.26  33.06 246.1  17.83  20.195   3.597    12.1
08/02/18 17:28:00 21.77  50.36 47.25  33.06 245.8  17.81  20.195   3.597    12.0
08/02/18 17:28:10 21.79  50.35 47.27  33.05 246.6  17.86  20.196   3.598    12.0
08/02/18 17:28:20 21.80  50.35 47.28  33.05 246.7  17.87  20.198   3.599    12.1
08/02/18 17:28:30 21.77  50.36 47.26  33.06 247.1  17.90  20.201   3.601    12.1
08/02/18 17:28:40 21.76  50.36 47.25  33.06 247.1  17.90  20.203   3.602    12.1
08/02/18 17:28:50 21.75  50.36 47.24  33.06 245.5  17.79  20.205   3.604    12.0
08/02/18 17:29:00 21.74  50.37 47.23  33.06 245.7  17.81  20.208   3.606    12.0
08/02/18 17:29:10 21.73  50.37 47.22  33.07 247.0  17.91  20.210   3.608    12.0
08/02/18 17:29:39 21.73  50.37 47.22  33.07 246.5  17.87  20.220   3.614    12.0
08/02/18 17:29:40 21.72  50.37 47.22  33.06 246.5  17.87  20.220   3.614    12.1
08/02/18 17:29:50 21.73  50.37 47.22  33.06 246.8  17.89  20.223   3.616    12.1
08/02/18 17:30:00 21.71  50.37 47.21  33.07 246.2  17.86  20.225   3.617    12.0
08/02/18 17:30:10 21.71  50.37 47.20  33.06 244.7  17.75  20.228   3.619    12.0
08/02/18 17:30:20 21.72  50.37 47.21  33.06 244.8  17.75  20.229   3.621    12.1
08/02/18 17:30:30 21.71  50.37 47.21  33.06 246.3  17.86  20.232   3.623    12.0
08/02/18 17:30:40 21.70  50.38 47.21  33.07 245.6  17.82  20.234   3.624    12.1
08/02/18 17:30:50 21.70  50.37 47.20  33.07 246.7  17.90  20.237   3.626    12.0
08/02/18 17:31:00 21.68  50.38 47.19  33.07 244.0  17.71  20.240   3.628    12.1
08/02/18 17:31:10 21.70  50.36 47.19  33.06 245.0  17.78  20.243   3.630    12.1
08/02/18 17:31:20 21.69  50.37 47.19  33.07 246.9  17.92  20.246   3.632    12.1
08/02/18 17:31:30 21.70  50.36 47.19  33.06 246.5  17.89  20.248   3.634    12.1
08/02/18 17:31:40 21.69  50.37 47.18  33.06 245.3  17.80  20.251   3.635    12.0
08/02/18 17:31:50 21.67  50.37 47.17  33.07 246.2  17.87  20.254   3.638    12.1
08/02/18 17:32:00 21.66  50.38 47.17  33.07 246.9  17.92  20.256   3.639    12.1
08/02/18 17:32:10 21.66  50.37 47.16  33.07 245.1  17.80  20.261   3.642    12.0
08/02/18 17:32:20 21.66  50.37 47.16  33.07 248.1  18.01  20.264   3.644    12.1
08/02/18 17:32:30 21.67  50.37 47.16  33.07 243.7  17.69  20.267   3.646    12.0
08/02/18 17:32:40 21.66  50.38 47.16  33.07 243.4  17.67  20.268   3.647    12.1
08/02/18 17:32:50 21.65  50.38 47.16  33.07 242.3  17.59  20.271   3.649    12.1
08/02/18 17:33:00 21.65  50.38 47.15  33.07 246.6  17.91  20.273   3.651    12.1
08/02/18 17:33:10 21.66  50.38 47.16  33.07 242.8  17.63  20.276   3.653    12.0
08/02/18 17:33:20 21.66  50.38 47.16  33.07 243.3  17.66  20.279   3.655    12.1
08/02/18 17:33:30 21.66  50.38 47.16  33.07 244.0  17.72  20.280   3.656    12.0
08/02/18 17:33:40 21.65  50.38 47.16  33.07 243.3  17.66  20.284   3.658    12.1
08/02/18 17:33:50 21.66  50.37 47.16  33.07 242.5  17.61  20.286   3.660    12.0
08/02/18 17:34:00 21.65  50.38 47.15  33.07 241.7  17.55  20.291   3.663    12.0
08/02/18 17:34:10 21.65  50.38 47.15  33.07 242.9  17.64  20.291   3.663    12.0
08/02/18 17:34:39 21.65  50.38 47.15  33.07 243.1  17.65  20.301   3.670    12.1
08/02/18 17:34:40 21.65  50.38 47.16  33.07 243.1  17.65  20.301   3.670    12.0
08/02/18 17:34:50 21.65  50.38 47.16  33.07 243.4  17.67  20.303   3.671    12.0
08/02/18 17:35:00 21.65  50.38 47.15  33.07 242.4  17.60  20.305   3.672    12.0
08/02/18 17:35:10 21.65  50.37 47.15  33.07 242.7  17.63  20.308   3.674    12.0
08/02/18 17:35:20 21.65  50.38 47.15  33.07 241.3  17.52  20.310   3.676    12.1
08/02/18 17:35:30 21.64  50.38 47.15  33.07 242.9  17.64  20.313   3.678    12.0
08/02/18 17:35:40 21.64  50.38 47.14  33.07 243.5  17.68  20.315   3.680    12.1
08/02/18 17:35:50 21.65  50.37 47.15  33.07 242.6  17.61  20.318   3.682    12.0
08/02/18 17:36:00 21.65  50.37 47.15  33.07 243.0  17.65  20.320   3.683    12.1
08/02/18 17:36:10 21.64  50.38 47.14  33.08 242.4  17.60  20.324   3.685    12.0
08/02/18 17:36:20 21.63  50.38 47.14  33.07 242.2  17.59  20.326   3.687    12.1
08/02/18 17:36:30 21.64  50.37 47.14  33.07 242.6  17.62  20.335   3.693    12.0
08/02/18 17:36:40 21.64  50.38 47.14  33.07 242.4  17.60  20.334   3.693    12.0
08/02/18 17:36:50 21.64  50.37 47.13  33.07 243.5  17.69  20.335   3.693    12.1
08/02/18 17:37:00 21.63  50.37 47.13  33.07 243.3  17.67  20.337   3.695    12.0
08/02/18 17:37:10 21.61  50.38 47.12  33.07 242.7  17.63  20.340   3.697    12.0
08/02/18 17:37:20 21.61  50.38 47.12  33.07 244.5  17.77  20.341   3.698    12.1
08/02/18 17:37:30 21.63  50.38 47.13  33.07 244.3  17.74  20.344   3.699    12.1
08/02/18 17:37:40 21.63  50.38 47.13  33.07 241.9  17.57  20.347   3.702    12.1
08/02/18 17:37:50 21.63  50.38 47.13  33.07 242.4  17.61  20.350   3.704    12.0
08/02/18 17:38:00 21.63  50.38 47.13  33.07 242.2  17.59  20.353   3.706    12.1
08/02/18 17:38:10 21.63  50.38 47.14  33.07 241.3  17.52  20.356   3.708    12.0
08/02/18 17:38:20 21.64  50.38 47.15  33.07 243.0  17.65  20.358   3.710    12.0
08/02/18 17:38:30 21.64  50.37 47.13  33.07 240.7  17.48  20.360   3.711    12.0
08/02/18 17:38:40 21.62  50.38 47.13  33.07 242.2  17.60  20.363   3.712    12.1
08/02/18 17:38:50 21.62  50.38 47.13  33.07 243.7  17.70  20.366   3.714    12.1
08/02/18 17:39:00 21.61  50.37 47.11  33.07 241.4  17.54  20.369   3.716    12.0
08/02/18 17:39:10 21.60  50.38 47.11  33.07 241.3  17.54  20.371   3.718    12.1
08/02/18 17:39:39 21.61  50.37 47.12  33.07 240.1  17.45  20.379   3.724    12.0
08/02/18 17:39:40 21.61  50.37 47.11  33.07 240.1  17.45  20.379   3.724    12.0
08/02/18 17:39:50 21.63  50.36 47.12  33.06 240.6  17.47  20.382   3.726    12.0
08/02/18 17:40:00 21.61  50.37 47.12  33.07 241.1  17.52  20.384   3.727    12.1
08/02/18 17:40:10 21.60  50.38 47.10  33.07 242.5  17.62  20.387   3.729    12.1
08/02/18 17:40:20 21.60  50.37 47.10  33.07 239.7  17.42  20.390   3.731    12.1
08/02/18 17:40:30 21.61  50.38 47.12  33.07 241.8  17.57  20.394   3.734    12.0
08/02/18 17:40:40 21.60  50.38 47.11  33.07 241.5  17.55  20.396   3.735    12.0
08/02/18 17:40:50 21.64  50.38 47.14  33.07 240.9  17.49  20.397   3.736    12.0
08/02/18 17:41:00 21.60  50.39 47.12  33.08 240.2  17.46  20.399   3.738    12.0
08/02/18 17:41:10 21.61  50.37 47.11  33.07 239.9  17.43  20.403   3.740    12.0
08/02/18 17:41:20 21.63  50.37 47.13  33.07 240.6  17.48  20.405   3.741    12.1
08/02/18 17:41:30 21.63  50.37 47.13  33.07 241.1  17.51  20.407   3.743    12.0
08/02/18 17:41:40 21.66  50.36 47.15  33.06 241.4  17.52  20.410   3.745    12.0
08/02/18 17:41:50 21.62  50.38 47.12  33.07 240.9  17.50  20.413   3.747    12.1
08/02/18 17:42:00 21.68  50.37 47.17  33.06 240.0  17.42  20.415   3.748    12.0
08/02/18 17:42:10 21.69  50.37 47.19  33.06 239.8  17.40  20.419   3.751    12.0
08/02/18 17:42:20 21.69  50.37 47.18  33.07 239.6  17.39  20.422   3.753    12.1
08/02/18 17:42:30 21.67  50.38 47.17  33.07 241.7  17.55  20.424   3.754    12.0
08/02/18 17:42:40 21.66  50.37 47.16  33.07 239.0  17.35  20.426   3.756    12.1
08/02/18 17:42:50 21.66  50.37 47.16  33.07 238.5  17.31  20.428   3.757    12.0
08/02/18 17:43:00 21.68  50.37 47.17  33.07 240.1  17.43  20.431   3.759    12.0
08/02/18 17:43:10 21.66  50.37 47.16  33.07 241.7  17.54  20.434   3.761    12.0
08/02/18 17:43:20 21.67  50.37 47.17  33.07 242.0  17.56  20.436   3.763    12.1
08/02/18 17:43:30 21.69  50.38 47.19  33.07 239.3  17.36  20.439   3.765    12.0
08/02/18 17:43:40 21.72  50.37 47.21  33.06 240.0  17.41  20.441   3.767    12.1
08/02/18 17:43:50 21.73  50.37 47.22  33.07 240.2  17.41  20.444   3.768    12.0
08/02/18 17:44:00 21.76  50.37 47.25  33.06 237.9  17.24  20.445   3.770    12.1
08/02/18 17:44:10 21.73  50.37 47.22  33.06 240.1  17.41  20.449   3.772    12.0
08/02/18 17:44:39 21.76  50.38 47.26  33.07 239.7  17.37  20.457   3.777    12.1
08/02/18 17:44:40 21.76  50.38 47.26  33.07 239.7  17.37  20.457   3.777    12.1
08/02/18 17:44:50 21.79  50.38 47.29  33.07 239.6  17.36  20.459   3.779    12.0
08/02/18 17:45:00 21.80  50.37 47.30  33.07 239.2  17.32  20.462   3.781    12.1
08/02/18 17:45:10 21.80  50.37 47.29  33.07 240.1  17.39  20.464   3.783    12.1
08/02/18 17:45:20 21.80  50.38 47.30  33.07 240.6  17.42  20.468   3.785    12.0
08/02/18 17:45:30 21.79  50.37 47.29  33.07 241.1  17.46  20.471   3.787    12.1
08/02/18 17:45:40 21.80  50.38 47.30  33.07 240.5  17.42  20.473   3.789    12.1
08/02/18 17:45:50 21.80  50.38 47.30  33.07 239.2  17.32  20.477   3.791    12.0
08/02/18 17:46:00 21.80  50.37 47.29  33.07 240.8  17.44  20.479   3.793    12.0
08/02/18 17:46:10 21.79  50.38 47.29  33.07 240.0  17.38  20.482   3.795    12.0
08/02/18 17:46:20 21.78  50.38 47.28  33.07 241.3  17.48  20.486   3.797    12.0
08/02/18 17:46:30 21.77  50.38 47.27  33.07 239.6  17.36  20.488   3.799    12.0
08/02/18 17:46:40 21.75  50.38 47.26  33.07 241.3  17.49  20.490   3.800    12.1
08/02/18 17:46:50 21.77  50.37 47.26  33.07 240.0  17.39  20.493   3.802    12.0
08/02/18 17:47:00 21.73  50.38 47.23  33.07 239.7  17.38  20.495   3.804    12.0
08/02/18 17:47:10 21.71  50.38 47.22  33.08 241.0  17.48  20.502   3.809    12.0
08/02/18 17:47:20 21.73  50.38 47.24  33.07 240.7  17.45  20.505   3.811    12.0
08/02/18 17:47:30 21.74  50.38 47.24  33.07 240.7  17.45  20.508   3.813    12.0
08/02/18 17:47:40 21.71  50.38 47.21  33.07 240.3  17.43  20.512   3.816    12.0
08/02/18 17:47:50 21.70  50.38 47.21  33.08 239.5  17.37  20.513   3.816    12.0
08/02/18 17:48:00 21.70  50.39 47.21  33.08 241.1  17.49  20.514   3.816    12.0
08/02/18 17:48:10 21.73  50.38 47.23  33.07 238.0  17.26  20.515   3.817    12.0
08/02/18 17:48:20 21.75  50.38 47.25  33.07 240.7  17.44  20.516   3.818    12.0
08/02/18 17:48:30 21.76  50.37 47.25  33.07 240.4  17.42  20.518   3.820    12.0
08/02/18 17:48:40 21.75  50.38 47.26  33.08 241.6  17.51  20.522   3.822    12.0
08/02/18 17:48:50 21.75  50.38 47.25  33.07 240.6  17.44  20.525   3.824    12.0
08/02/18 17:49:00 21.74  50.38 47.25  33.07 239.7  17.37  20.527   3.826    12.1
08/02/18 17:49:10 21.73  50.39 47.24  33.08 240.5  17.43  20.530   3.828    12.0
08/02/18 17:49:39 21.72  50.39 47.24  33.08 240.1  17.41  20.541   3.835    12.0
08/02/18 17:49:40 21.73  50.39 47.23  33.08 240.1  17.41  20.541   3.835    12.1
08/02/18 17:49:50 21.73  50.38 47.23  33.07 239.9  17.39  20.541   3.835    12.0
08/02/18 17:50:00 21.72  50.38 47.22  33.07 240.8  17.46  20.543   3.837    12.0
08/02/18 17:50:10 21.71  50.38 47.22  33.08 240.9  17.47  20.545   3.838    12.1
08/02/18 17:50:20 21.69  50.39 47.20  33.08 241.4  17.51  20.549   3.840    12.1
08/02/18 17:50:30 21.68  50.38 47.18  33.08 241.0  17.49  20.551   3.842    12.0
08/02/18 17:50:40 21.67  50.39 47.18  33.08 238.6  17.31  20.554   3.844    12.0
08/02/18 17:50:50 21.66  50.39 47.17  33.08 241.2  17.51  20.555   3.845    12.0
08/02/18 17:51:00 21.65  50.39 47.16  33.08 241.3  17.52  20.558   3.847    12.0
08/02/18 17:51:10 21.65  50.39 47.17  33.08 240.7  17.48  20.562   3.849    12.0
08/02/18 17:51:20 21.64  50.39 47.16  33.08 239.9  17.42  20.563   3.851    12.1
08/02/18 17:51:30 21.64  50.38 47.15  33.08 240.8  17.48  20.566   3.852    12.0
08/02/18 17:51:40 21.63  50.38 47.15  33.08 243.0  17.65  20.569   3.855    12.1
08/02/18 17:51:50 21.63  50.38 47.14  33.08 240.9  17.50  20.571   3.856    12.0
08/02/18 17:52:00 21.61  50.39 47.13  33.08 239.4  17.40  20.574   3.858    12.0
08/02/18 17:52:10 21.61  50.38 47.12  33.08 240.3  17.46  20.579   3.861    12.0
08/02/18 17:52:20 21.60  50.39 47.11  33.08 239.1  17.38  20.580   3.862    12.1
08/02/18 17:52:30 21.59  50.38 47.10  33.08 239.0  17.37  20.582   3.863    12.1
08/02/18 17:52:40 21.61  50.38 47.12  33.07 240.2  17.45  20.584   3.865    12.0
08/02/18 17:52:50 21.60  50.39 47.12  33.08 239.6  17.41  20.587   3.867    12.0
08/02/18 17:53:00 21.63  50.38 47.13  33.07 240.1  17.44  20.589   3.868    12.1
08/02/18 17:53:10 21.62  50.38 47.13  33.07 241.1  17.51  20.591   3.870    12.0
08/02/18 17:53:20 21.61  50.38 47.12  33.08 239.0  17.36  20.593   3.871    12.1
08/02/18 17:53:30 21.59  50.38 47.10  33.08 239.2  17.39  20.597   3.873    12.0
08/02/18 17:53:40 21.59  50.38 47.10  33.08 240.9  17.51  20.599   3.875    12.0
08/02/18 17:53:50 21.59  50.39 47.11  33.08 240.1  17.45  20.602   3.877    12.1
08/02/18 17:54:00 21.60  50.39 47.11  33.08 240.7  17.50  20.606   3.880    12.0
08/02/18 17:54:10 21.59  50.39 47.10  33.08 239.9  17.44  20.609   3.882    12.0
08/02/18 17:54:39 21.56  50.39 47.09  33.09 240.8  17.51  20.614   3.885    12.0
08/02/18 17:54:40 21.56  50.39 47.09  33.08 240.8  17.51  20.614   3.885    12.1
08/02/18 17:54:50 21.56  50.39 47.08  33.08 239.8  17.44  20.616   3.887    12.0
08/02/18 17:55:00 21.55  50.39 47.07  33.08 239.2  17.40  20.619   3.888    12.1
08/02/18 17:55:10 21.55  50.39 47.07  33.08 239.1  17.39  20.622   3.890    12.0
08/02/18 17:55:20 21.54  50.40 47.06  33.09 239.9  17.45  20.625   3.893    12.1
08/02/18 17:55:30 21.56  50.39 47.07  33.08 239.4  17.41  20.627   3.894    12.0
08/02/18 17:55:40 21.55  50.39 47.07  33.08 237.9  17.31  20.631   3.897    12.1
08/02/18 17:55:50 21.57  50.38 47.09  33.08 240.8  17.50  20.633   3.898    12.0
08/02/18 17:56:00 21.58  50.38 47.09  33.08 239.3  17.39  20.636   3.900    12.0
08/02/18 17:56:10 21.57  50.38 47.08  33.08 239.9  17.44  20.640   3.903    12.0
08/02/18 17:56:20 21.55  50.39 47.07  33.08 240.9  17.52  20.642   3.905    12.1
08/02/18 17:56:30 21.52  50.41 47.06  33.09 240.5  17.50  20.644   3.906    12.0
08/02/18 17:56:40 21.53  50.41 47.06  33.10 240.8  17.52  20.646   3.907    12.1
08/02/18 17:56:50 21.56  50.39 47.08  33.08 240.0  17.46  20.649   3.909    12.0
08/02/18 17:57:00 21.54  50.40 47.07  33.09 239.5  17.42  20.652   3.911    12.0
08/02/18 17:57:10 21.53  50.41 47.07  33.10 237.9  17.31  20.655   3.913    12.0
08/02/18 17:57:20 21.54  50.40 47.06  33.09 240.9  17.53  20.658   3.916    12.1
08/02/18 17:57:30 21.53  50.40 47.06  33.09 238.9  17.38  20.661   3.918    12.0
08/02/18 17:57:40 21.54  50.40 47.07  33.09 240.7  17.51  20.664   3.919    12.0
08/02/18 17:57:50 21.52  50.40 47.06  33.09 239.3  17.41  20.666   3.921    12.0
08/02/18 17:58:00 21.55  50.39 47.06  33.08 238.1  17.32  20.669   3.923    12.0
08/02/18 17:58:10 21.54  50.40 47.06  33.09 238.2  17.33  20.672   3.926    12.0
08/02/18 17:58:20 21.53  50.40 47.06  33.09 240.2  17.48  20.674   3.927    12.1
08/02/18 17:58:30 21.53  50.40 47.06  33.09 238.4  17.34  20.678   3.929    12.0
08/02/18 17:58:40 21.52  50.41 47.06  33.10 240.5  17.50  20.681   3.932    12.1
08/02/18 17:58:50 21.53  50.39 47.05  33.08 237.6  17.29  20.683   3.933    12.0
08/02/18 17:59:00 21.54  50.39 47.06  33.08 237.0  17.24  20.685   3.934    12.0
08/02/18 17:59:10 21.57  50.38 47.08  33.07 237.6  17.28  20.688   3.936    12.1
08/02/18 17:59:50 21.55  50.39 47.07  33.08 235.5  17.13  20.704   3.947    12.0
08/02/18 18:00:00 21.56  50.38 47.07  33.07 237.0  17.23  20.706   3.948    12.1
08/02/18 18:00:10 21.60  50.37 47.10  33.07 238.0  17.30  20.708   3.951    12.0
08/02/18 18:00:20 21.60  50.37 47.10  33.07 238.8  17.35  20.708   3.950    12.1
08/02/18 18:00:30 21.59  50.38 47.10  33.07 237.9  17.29  20.710   3.952    12.0
08/02/18 18:00:40 21.60  50.38 47.11  33.08 237.3  17.25  20.712   3.953    12.1
08/02/18 18:00:50 21.60  50.38 47.11  33.08 237.1  17.23  20.715   3.955    12.0
08/02/18 18:01:00 21.62  50.38 47.13  33.08 238.4  17.32  20.716   3.955    12.1
08/02/18 18:01:10 21.62  50.38 47.13  33.07 235.5  17.11  20.718   3.957    12.0
08/02/18 18:01:20 21.61  50.38 47.12  33.08 238.2  17.31  20.721   3.959    12.0
08/02/18 18:01:30 21.62  50.38 47.13  33.08 237.3  17.23  20.724   3.961    12.0
08/02/18 18:01:40 21.63  50.38 47.14  33.07 236.5  17.18  20.727   3.963    12.0
08/02/18 18:01:50 21.63  50.38 47.14  33.07 237.5  17.25  20.729   3.965    12.0
08/02/18 18:02:00 21.63  50.38 47.14  33.08 237.9  17.28  20.732   3.967    12.0
08/02/18 18:02:10 21.64  50.38 47.15  33.08 236.6  17.19  20.735   3.969    12.0
08/02/18 18:02:20 21.64  50.38 47.15  33.08 239.0  17.36  20.738   3.971    12.0
08/02/18 18:02:30 21.64  50.38 47.14  33.07 237.5  17.25  20.740   3.972    12.0
08/02/18 18:02:40 21.64  50.38 47.15  33.08 236.5  17.18  20.742   3.974    12.0
08/02/18 18:02:50 21.64  50.38 47.14  33.08 235.3  17.09  20.745   3.975    12.0
08/02/18 18:03:00 21.64  50.39 47.15  33.08 238.0  17.29  20.748   3.977    12.1
08/02/18 18:03:10 21.63  50.39 47.15  33.08 237.5  17.25  20.750   3.979    12.0
08/02/18 18:03:20 21.64  50.38 47.14  33.07 236.2  17.16  20.752   3.980    12.1
08/02/18 18:03:30 21.64  50.38 47.15  33.08 236.0  17.14  20.755   3.983    12.0
08/02/18 18:03:40 21.64  50.38 47.14  33.08 237.5  17.25  20.756   3.983    12.0
08/02/18 18:03:50 21.63  50.39 47.14  33.08 237.3  17.23  20.759   3.985    12.0
08/02/18 18:04:00 21.63  50.38 47.14  33.08 235.8  17.13  20.762   3.987    12.0
08/02/18 18:04:10 21.64  50.38 47.14  33.07 236.2  17.15  20.765   3.989    12.0
08/02/18 18:04:39 21.63  50.39 47.15  33.08 236.5  17.17  20.772   3.994    12.0
08/02/18 18:04:40 21.63  50.39 47.15  33.08 236.5  17.17  20.772   3.994    12.1
08/02/18 18:04:50 21.63  50.38 47.14  33.08 237.9  17.28  20.774   3.995    12.0
08/02/18 18:05:00 21.63  50.38 47.14  33.08 237.6  17.26  20.776   3.997    12.1
08/02/18 18:05:10 21.62  50.39 47.14  33.08 238.0  17.29  20.778   3.999    12.0
08/02/18 18:05:20 21.62  50.38 47.13  33.08 237.0  17.22  20.781   4.000    12.0
08/02/18 18:05:30 21.63  50.38 47.14  33.08 238.4  17.31  20.785   4.003    12.0
08/02/18 18:05:40 21.62  50.39 47.14  33.08 236.9  17.21  20.786   4.004    12.0
08/02/18 18:05:50 21.62  50.38 47.13  33.08 237.7  17.26  20.789   4.006    12.0
08/02/18 18:06:00 21.61  50.39 47.13  33.08 237.8  17.28  20.792   4.008    12.0
08/02/18 18:06:10 21.61  50.38 47.12  33.08 236.7  17.20  20.794   4.009    12.0
08/02/18 18:06:20 21.60  50.38 47.12  33.08 237.3  17.24  20.796   4.011    12.0
08/02/18 18:06:30 21.60  50.38 47.11  33.08 235.8  17.14  20.797   4.012    12.0
08/02/18 18:06:40 21.59  50.39 47.11  33.08 236.6  17.20  20.800   4.014    12.1
08/02/18 18:06:50 21.59  50.38 47.10  33.08 237.6  17.27  20.804   4.016    12.0
08/02/18 18:07:00 21.59  50.38 47.10  33.08 236.2  17.17  20.805   4.017    12.0
08/02/18 18:07:10 21.59  50.39 47.10  33.08 236.8  17.21  20.810   4.020    12.0
08/02/18 18:07:20 21.59  50.39 47.10  33.08 237.3  17.25  20.811   4.021    12.1
08/02/18 18:07:30 21.58  50.38 47.09  33.08 236.2  17.17  20.813   4.023    12.0
08/02/18 18:07:40 21.58  50.38 47.09  33.08 236.9  17.22  20.816   4.025    12.1
08/02/18 18:07:50 21.58  50.38 47.09  33.08 235.8  17.14  20.819   4.027    12.0
08/02/18 18:08:00 21.58  50.38 47.09  33.07 236.7  17.21  20.822   4.028    12.0
08/02/18 18:08:10 21.57  50.38 47.09  33.08 235.8  17.14  20.825   4.031    12.0
08/02/18 18:08:20 21.57  50.38 47.08  33.08 235.5  17.12  20.828   4.033    12.0
08/02/18 18:08:30 21.57  50.39 47.08  33.08 237.2  17.25  20.832   4.035    12.0
08/02/18 18:08:40 21.57  50.39 47.08  33.08 237.5  17.27  20.832   4.036    12.0
08/02/18 18:08:50 21.57  50.38 47.08  33.08 236.6  17.20  20.834   4.037    12.0
08/02/18 18:09:00 21.57  50.39 47.08  33.08 235.9  17.15  20.836   4.038    12.0
08/02/18 18:09:10 21.57  50.38 47.08  33.08 237.5  17.27  20.839   4.040    12.0
08/02/18 18:09:39 21.57  50.39 47.08  33.08 236.7  17.21  20.848   4.046    12.0
08/02/18 18:09:40 21.56  50.39 47.08  33.08 236.7  17.21  20.848   4.046    12.1
08/02/18 18:09:50 21.57  50.38 47.08  33.08 235.3  17.11  20.849   4.047    12.0
08/02/18 18:10:00 21.57  50.38 47.08  33.08 237.0  17.23  20.852   4.049    12.0
08/02/18 18:10:10 21.58  50.38 47.08  33.07 236.6  17.20  20.855   4.051    12.0
08/02/18 18:10:20 21.57  50.38 47.08  33.07 237.4  17.26  20.857   4.053    12.0
08/02/18 18:10:30 21.56  50.39 47.08  33.08 235.1  17.10  20.860   4.055    12.0
08/02/18 18:10:40 21.57  50.39 47.08  33.08 233.7  16.99  20.863   4.057    12.1
08/02/18 18:10:50 21.56  50.39 47.08  33.08 235.5  17.12  20.866   4.059    12.0
08/02/18 18:11:00 21.57  50.38 47.08  33.07 238.1  17.31  20.868   4.060    12.0
08/02/18 18:11:10 21.57  50.38 47.08  33.07 235.6  17.13  20.872   4.063    12.0
08/02/18 18:11:20 21.57  50.38 47.08  33.08 236.8  17.22  20.874   4.064    12.0
08/02/18 18:11:30 21.56  50.38 47.08  33.08 236.0  17.16  20.876   4.066    12.0
08/02/18 18:11:40 21.56  50.39 47.08  33.08 234.6  17.06  20.878   4.067    12.0
08/02/18 18:11:50 21.57  50.38 47.08  33.07 235.8  17.14  20.881   4.069    12.0
08/02/18 18:12:00 21.57  50.38 47.08  33.07 236.5  17.20  20.883   4.071    12.0
08/02/18 18:12:10 21.56  50.38 47.07  33.07 237.0  17.24  20.886   4.073    12.0
08/02/18 18:12:20 21.56  50.38 47.08  33.08 235.8  17.15  20.889   4.074    12.1
08/02/18 18:12:30 21.56  50.39 47.08  33.08 234.4  17.05  20.891   4.076    12.0
08/02/18 18:12:40 21.56  50.38 47.08  33.08 235.1  17.09  20.895   4.079    12.0
08/02/18 18:12:50 21.57  50.38 47.08  33.07 235.9  17.15  20.897   4.080    12.0
08/02/18 18:13:00 21.56  50.39 47.08  33.08 234.1  17.03  20.898   4.081    12.0
08/02/18 18:13:10 21.56  50.39 47.08  33.08 235.3  17.11  20.901   4.083    12.0
08/02/18 18:13:20 21.56  50.38 47.08  33.08 234.8  17.08  20.903   4.084    12.0
08/02/18 18:13:30 21.57  50.39 47.08  33.08 235.9  17.15  20.906   4.086    12.0
08/02/18 18:13:40 21.57  50.38 47.08  33.08 234.9  17.08  20.909   4.089    12.0
08/02/18 18:13:50 21.57  50.39 47.08  33.08 234.1  17.03  20.911   4.090    12.0
08/02/18 18:14:00 21.57  50.38 47.08  33.07 235.1  17.09  20.912   4.091    12.0
08/02/18 18:14:10 21.57  50.38 47.08  33.08 234.7  17.07  20.916   4.093    12.0
08/02/18 18:14:39 21.58  50.38 47.09  33.08 234.4  17.04  20.923   4.098    12.0
08/02/18 18:14:40 21.58  50.38 47.09  33.08 234.4  17.04  20.923   4.098    12.0
08/02/18 18:14:50 21.57  50.39 47.09  33.08 234.9  17.07  20.924   4.099    12.0
08/02/18 18:15:00 21.58  50.37 47.08  33.07 234.6  17.06  20.926   4.100    12.0
08/02/18 18:15:10 21.58  50.37 47.08  33.07 234.5  17.05  20.930   4.103    12.0
08/02/18 18:15:20 21.58  50.38 47.08  33.07 234.1  17.02  20.932   4.104    12.0
08/02/18 18:15:30 21.58  50.38 47.09  33.08 233.6  16.98  20.934   4.105    12.0
08/02/18 18:15:40 21.58  50.38 47.09  33.07 234.0  17.01  20.936   4.107    12.1
08/02/18 18:15:50 21.60  50.37 47.10  33.07 234.6  17.05  20.940   4.110    12.0
08/02/18 18:16:00 21.65  50.35 47.13  33.05 235.9  17.13  20.943   4.112    12.0
08/02/18 18:16:10 21.60  50.38 47.11  33.08 233.7  16.99  20.950   4.117    12.0
08/02/18 18:16:20 21.64  50.38 47.15  33.07 233.9  16.99  20.948   4.116    12.0
08/02/18 18:16:30 21.65  50.37 47.15  33.07 236.0  17.14  20.953   4.119    12.0
08/02/18 18:16:40 21.61  50.39 47.12  33.08 235.2  17.09  20.953   4.119    12.0
08/02/18 18:16:50 21.63  50.38 47.14  33.07 235.5  17.10  20.956   4.121    12.0
08/02/18 18:17:00 21.66  50.38 47.17  33.08 232.0  16.84  20.957   4.121    12.1
08/02/18 18:17:10 21.65  50.38 47.16  33.07 232.9  16.91  20.958   4.123    12.0
08/02/18 18:17:20 21.64  50.38 47.15  33.08 231.9  16.84  20.958   4.122    12.0
08/02/18 18:17:30 21.63  50.38 47.14  33.07 232.5  16.89  20.960   4.124    12.0
08/02/18 18:17:40 21.68  50.37 47.17  33.07 234.3  17.01  20.962   4.125    12.1
08/02/18 18:17:50 21.65  50.38 47.16  33.07 232.7  16.89  20.964   4.126    12.0
08/02/18 18:18:00 21.64  50.39 47.16  33.08 232.5  16.88  20.966   4.128    12.1
08/02/18 18:18:10 21.66  50.38 47.17  33.08 233.6  16.96  20.968   4.129    12.0
08/02/18 18:18:20 21.64  50.38 47.15  33.08 234.1  17.00  20.971   4.131    12.1
08/02/18 18:18:30 21.66  50.38 47.16  33.07 233.2  16.93  20.974   4.133    12.0
08/02/18 18:18:40 21.65  50.38 47.15  33.07 232.4  16.88  20.976   4.135    12.0
08/02/18 18:18:50 21.64  50.39 47.15  33.08 232.9  16.91  20.979   4.137    12.0
08/02/18 18:19:00 21.63  50.39 47.15  33.08 233.6  16.97  20.980   4.138    12.0
08/02/18 18:19:10 21.66  50.38 47.16  33.07 234.9  17.05  20.984   4.140    12.0
08/02/18 18:19:39 21.66  50.39 47.18  33.08 233.4  16.95  20.991   4.145    12.0
08/02/18 18:19:40 21.66  50.39 47.17  33.08 233.4  16.95  20.991   4.145    12.0
08/02/18 18:19:50 21.67  50.39 47.18  33.08 233.9  16.97  20.993   4.146    12.0
08/02/18 18:20:00 21.67  50.39 47.18  33.08 232.7  16.89  20.995   4.148    12.0
08/02/18 18:20:10 21.67  50.39 47.18  33.08 232.6  16.88  20.997   4.149    12.0
08/02/18 18:20:20 21.66  50.39 47.17  33.08 232.8  16.90  20.999   4.150    12.0
08/02/18 18:20:30 21.65  50.39 47.17  33.08 232.9  16.91  21.002   4.152    12.0
08/02/18 18:20:40 21.67  50.39 47.18  33.08 235.2  17.07  21.004   4.154    12.1
08/02/18 18:20:50 21.65  50.39 47.17  33.08 234.1  17.00  21.006   4.155    12.0
08/02/18 18:21:00 21.65  50.39 47.16  33.08 232.5  16.88  21.008   4.157    12.0
08/02/18 18:21:10 21.64  50.40 47.17  33.09 232.2  16.86  21.010   4.158    12.0
08/02/18 18:21:20 21.65  50.39 47.16  33.08 233.9  16.98  21.013   4.160    12.0
08/02/18 18:21:30 21.65  50.39 47.17  33.08 234.0  16.99  21.015   4.161    12.0
08/02/18 18:21:40 21.65  50.39 47.17  33.08 233.6  16.96  21.018   4.164    12.0
08/02/18 18:21:50 21.65  50.39 47.17  33.08 232.8  16.90  21.020   4.165    12.0
08/02/18 18:22:00 21.65  50.40 47.17  33.09 233.4  16.94  21.021   4.166    12.0
08/02/18 18:22:10 21.65  50.40 47.17  33.09 233.4  16.94  21.024   4.168    12.0
08/02/18 18:22:20 21.65  50.39 47.17  33.08 235.1  17.07  21.026   4.169    12.1
08/02/18 18:22:30 21.65  50.39 47.17  33.08 233.9  16.98  21.028   4.170    12.0
08/02/18 18:22:40 21.65  50.39 47.16  33.08 232.1  16.86  21.030   4.172    12.0
08/02/18 18:22:50 21.64  50.40 47.16  33.09 232.6  16.89  21.033   4.174    12.0
08/02/18 18:23:00 21.64  50.40 47.16  33.09 233.8  16.97  21.034   4.175    12.0
08/02/18 18:23:10 21.64  50.40 47.16  33.09 235.3  17.09  21.037   4.177    12.0
08/02/18 18:23:20 21.64  50.40 47.16  33.09 232.7  16.90  21.040   4.178    12.0
08/02/18 18:23:30 21.65  50.40 47.17  33.09 233.0  16.92  21.042   4.180    12.0
08/02/18 18:23:40 21.64  50.39 47.16  33.08 233.8  16.98  21.044   4.181    12.0
08/02/18 18:23:50 21.64  50.40 47.17  33.09 233.8  16.97  21.046   4.183    12.0
08/02/18 18:24:00 21.65  50.40 47.17  33.09 233.6  16.96  21.049   4.185    12.0
08/02/18 18:24:10 21.64  50.39 47.16  33.08 233.0  16.92  21.052   4.187    12.0
08/02/18 18:24:39 21.65  50.40 47.18  33.09 232.6  16.89  21.058   4.191    12.0
08/02/18 18:24:40 21.65  50.40 47.17  33.09 232.6  16.89  21.058   4.191    12.1
08/02/18 18:24:50 21.64  50.40 47.17  33.09 233.8  16.98  21.060   4.192    12.0
08/02/18 18:25:00 21.64  50.40 47.17  33.09 234.2  17.01  21.063   4.194    12.1
08/02/18 18:25:10 21.64  50.40 47.16  33.09 234.0  16.99  21.065   4.196    12.0
08/02/18 18:25:20 21.64  50.40 47.16  33.09 234.0  16.99  21.067   4.197    12.1
08/02/18 18:25:30 21.63  50.40 47.16  33.09 232.8  16.90  21.070   4.199    12.0
08/02/18 18:25:40 21.64  50.40 47.16  33.09 233.5  16.95  21.071   4.200    12.0
08/02/18 18:25:50 21.63  50.40 47.16  33.09 233.8  16.98  21.075   4.203    12.0
08/02/18 18:26:00 21.63  50.39 47.15  33.08 233.4  16.95  21.077   4.204    12.0
08/02/18 18:26:10 21.63  50.41 47.17  33.09 232.3  16.87  21.078   4.205    12.0
08/02/18 18:26:20 21.63  50.40 47.16  33.09 234.0  16.99  21.081   4.207    12.1
08/02/18 18:26:30 21.63  50.40 47.16  33.09 233.2  16.94  21.083   4.208    12.0
08/02/18 18:26:40 21.63  50.40 47.16  33.09 232.3  16.87  21.086   4.210    12.1
08/02/18 18:26:50 21.63  50.39 47.16  33.08 233.3  16.95  21.088   4.212    12.0
08/02/18 18:27:00 21.64  50.40 47.16  33.09 233.1  16.93  21.090   4.213    12.0
08/02/18 18:27:10 21.64  50.40 47.16  33.09 233.6  16.97  21.093   4.215    12.0
08/02/18 18:27:20 21.63  50.40 47.16  33.09 233.5  16.96  21.096   4.217    12.0
08/02/18 18:27:30 21.63  50.40 47.16  33.09 233.4  16.95  21.098   4.219    12.0
08/02/18 18:27:40 21.63  50.40 47.16  33.09 234.9  17.06  21.102   4.221    12.0
08/02/18 18:27:50 21.64  50.40 47.17  33.09 232.1  16.86  21.104   4.223    12.0
08/02/18 18:28:00 21.64  50.40 47.16  33.09 233.1  16.93  21.105   4.224    12.0
08/02/18 18:28:10 21.64  50.40 47.16  33.09 234.6  17.03  21.106   4.224    12.0
08/02/18 18:28:20 21.63  50.39 47.15  33.08 233.8  16.98  21.108   4.226    12.0
08/02/18 18:28:30 21.63  50.39 47.15  33.08 235.4  17.10  21.111   4.227    12.0
08/02/18 18:28:40 21.63  50.40 47.15  33.09 233.4  16.95  21.114   4.230    12.1
08/02/18 18:28:50 21.64  50.40 47.16  33.09 232.9  16.91  21.117   4.232    12.0
08/02/18 18:29:00 21.63  50.40 47.16  33.09 233.1  16.93  21.118   4.233    12.0
08/02/18 18:29:10 21.63  50.40 47.15  33.09 233.8  16.98  21.121   4.234    12.0
08/02/18 18:29:39 21.63  50.41 47.16  33.09 233.8  16.98  21.128   4.239    12.0
08/02/18 18:29:40 21.63  50.40 47.16  33.09 233.8  16.98  21.128   4.239    12.0
08/02/18 18:29:50 21.63  50.40 47.15  33.09 233.8  16.98  21.130   4.241    12.0
08/02/18 18:30:00 21.63  50.40 47.15  33.09 235.0  17.07  21.131   4.242    12.0
08/02/18 18:30:10 21.62  50.40 47.15  33.09 232.4  16.88  21.135   4.244    12.0
08/02/18 18:30:20 21.62  50.40 47.15  33.09 233.6  16.97  21.136   4.244    12.0
08/02/18 18:30:30 21.62  50.40 47.14  33.09 233.7  16.98  21.138   4.246    12.0
08/02/18 18:30:40 21.61  50.40 47.14  33.09 235.3  17.10  21.141   4.248    12.0
08/02/18 18:30:50 21.61  50.40 47.13  33.09 234.5  17.04  21.144   4.250    12.0
08/02/18 18:31:00 21.60  50.40 47.13  33.09 232.7  16.91  21.145   4.251    12.0
08/02/18 18:31:10 21.60  50.40 47.13  33.09 235.4  17.11  21.147   4.252    12.0
08/02/18 18:31:20 21.60  50.41 47.13  33.09 234.7  17.05  21.150   4.254    12.1
08/02/18 18:31:30 21.60  50.41 47.13  33.09 234.3  17.03  21.153   4.256    12.0
08/02/18 18:31:40 21.60  50.40 47.13  33.09 234.4  17.03  21.155   4.258    12.0
08/02/18 18:31:50 21.60  50.40 47.13  33.09 232.9  16.92  21.156   4.259    12.0
08/02/18 18:32:00 21.59  50.41 47.13  33.10 234.8  17.06  21.157   4.259    12.0
08/02/18 18:32:10 21.59  50.41 47.13  33.10 233.9  17.00  21.160   4.261    12.0
08/02/18 18:32:20 21.59  50.41 47.13  33.09 231.9  16.85  21.163   4.263    12.0
08/02/18 18:32:30 21.59  50.40 47.12  33.09 234.8  17.06  21.165   4.265    12.0
08/02/18 18:32:40 21.59  50.40 47.12  33.09 234.5  17.04  21.167   4.266    12.0
08/02/18 18:32:50 21.59  50.40 47.12  33.09 233.3  16.96  21.170   4.268    12.0
08/02/18 18:33:00 21.59  50.40 47.12  33.09 233.8  16.99  21.172   4.270    12.0
08/02/18 18:33:10 21.58  50.40 47.11  33.09 233.2  16.95  21.174   4.271    12.0
08/02/18 18:33:20 21.58  50.40 47.11  33.09 233.2  16.95  21.177   4.273    12.0
08/02/18 18:33:30 21.57  50.40 47.10  33.09 233.2  16.95  21.180   4.275    12.0
08/02/18 18:33:40 21.57  50.41 47.11  33.09 234.1  17.02  21.183   4.277    12.1
08/02/18 18:33:50 21.57  50.41 47.11  33.10 233.2  16.95  21.184   4.277    12.0
08/02/18 18:34:00 21.57  50.41 47.10  33.10 234.5  17.05  21.185   4.278    12.1
08/02/18 18:34:10 21.57  50.40 47.10  33.09 232.9  16.93  21.188   4.280    12.0
08/02/18 18:34:39 21.57  50.41 47.11  33.10 232.3  16.89  21.197   4.286    12.0
08/02/18 18:34:40 21.57  50.40 47.10  33.09 232.3  16.89  21.197   4.286    12.0
08/02/18 18:34:50 21.57  50.40 47.10  33.09 232.1  16.87  21.198   4.287    12.0
08/02/18 18:35:00 21.57  50.40 47.10  33.09 235.3  17.11  21.199   4.288    12.0
08/02/18 18:35:10 21.57  50.40 47.11  33.09 233.2  16.96  21.202   4.290    12.0
08/02/18 18:35:20 21.57  50.40 47.09  33.09 233.2  16.96  21.204   4.292    12.0
08/02/18 18:35:30 21.56  50.40 47.09  33.09 233.9  17.01  21.206   4.293    12.0
08/02/18 18:35:40 21.55  50.40 47.09  33.09 235.1  17.10  21.209   4.295    12.1
08/02/18 18:35:50 21.55  50.40 47.09  33.09 233.4  16.98  21.210   4.296    12.0
08/02/18 18:36:00 21.55  50.40 47.08  33.09 233.3  16.97  21.213   4.298    12.0
08/02/18 18:36:10 21.55  50.40 47.08  33.09 235.0  17.09  21.215   4.299    12.0
[truncated: 401,356 more chars]
