# Supplementary material for: Transport of biodeposits and benthic footprint around an oyster farm, Damariscotta Estuary, Maine
Source: PeerJ. 2021 Aug 11;9:e11862. doi: 10.7717/peerj.11862 (PMC8364327; doi:10.7717/peerj.11862)
Supplement: Supplemental Information 15 — Contains files with velocity data from the ADV, salinity and oxygen data from a the onset hobo DO loggers, and data from the YSI instruments. A metadata file is included. [file peerj-09-11862-s015.zip › HydrographicData/YSI_Platform2.txt]

=================================================================================
    Date     Time  Temp SpCond  Cond    Sal   Press   Depth ODOsat    ODO Battery
   m/d/y hh:mm:ss     C  mS/cm mS/cm    ppt    psia  meters      %   mg/L   volts
---------------------------------------------------------------------------------
08/02/18 04:49:29 24.82  0.229 0.228   0.11  15.097  -0.053  100.4   8.32    13.0
08/02/18 04:49:49 24.79  0.023 0.023   0.01  15.104  -0.049  100.3   8.32    12.3
08/02/18 04:50:09 24.77  0.040 0.040   0.02  15.082  -0.064  100.4   8.33    13.5
08/02/18 04:50:29 24.75  0.015 0.015   0.01  15.683   0.360  100.5   8.34    13.2
08/02/18 04:50:49 24.74  0.016 0.016   0.01  15.140  -0.023  100.2   8.32    12.1
08/02/18 04:51:09 24.80  0.015 0.015   0.01  15.141  -0.022  100.2   8.31    12.3
08/02/18 04:51:29 24.92  0.014 0.014   0.00  15.133  -0.028  100.0   8.28    12.1
08/02/18 04:51:49 25.00  0.013 0.013   0.00  15.132  -0.028   99.8   8.25    12.0
08/02/18 04:52:09 25.07  0.013 0.013   0.00  15.095  -0.055   99.6   8.22    13.9
08/02/18 04:52:29 25.13  0.013 0.013   0.00  15.039  -0.094   99.6   8.21    14.0
08/02/18 04:52:49 25.20  0.012 0.013   0.00  15.057  -0.081   99.6   8.20    12.7
08/02/18 04:53:09 25.27  0.012 0.012   0.00  15.056  -0.082   99.4   8.18    14.1
08/02/18 04:53:29 25.34  0.012 0.012   0.00  15.139  -0.023   99.3   8.16    12.4
08/02/18 04:53:49 50.00  -0.01 -0.01   0.00  16.541   0.979   65.1   3.58    10.8
08/02/18 04:54:09 25.45  0.012 0.012   0.00  15.139  -0.024   99.1   8.12    12.4
08/02/18 04:54:29 25.50  0.012 0.012   0.00  15.133  -0.028   99.0   8.11    12.3
08/02/18 04:54:49 25.55  0.011 0.011   0.00  15.131  -0.030   98.8   8.08    12.3
08/02/18 04:55:09 25.61  0.011 0.011   0.00  15.128  -0.032   98.6   8.06    12.5
08/02/18 04:55:29 25.69  0.011 0.011   0.00  15.132  -0.028   98.4   8.03    12.2
08/02/18 04:55:49 25.76  0.011 0.011   0.00  15.126  -0.033   98.3   8.01    12.2
08/02/18 04:56:09 25.82  0.011 0.011   0.00  15.126  -0.033   98.2   8.00    12.3
08/02/18 04:56:29 25.78  0.012 0.013   0.00  15.123  -0.035   98.5   8.03    12.3
08/02/18 04:56:49 25.78  0.012 0.012   0.00  15.123  -0.035   99.3   8.09    12.3
08/02/18 04:57:09 25.78  0.011 0.012   0.00  15.126  -0.033   99.3   8.09    12.3
08/02/18 04:57:29 25.23  0.410 0.412   0.20  15.125  -0.034  100.1   8.23    12.2
08/02/18 04:57:49 25.28  0.018 0.018   0.01  15.130  -0.030  100.0   8.23    12.3
08/02/18 04:58:09 25.35  0.018 0.018   0.01  15.131  -0.029   99.8   8.19    12.3
08/02/18 04:58:29 25.38  0.017 0.017   0.01  15.128  -0.032   99.9   8.19    12.1
08/02/18 04:58:49 25.41  0.016 0.016   0.01  15.125  -0.033   99.7   8.18    12.3
08/02/18 04:59:09 25.43  0.014 0.014   0.00  15.126  -0.033   99.6   8.17    12.0
08/02/18 04:59:29 25.44  0.014 0.014   0.00  15.127  -0.032   99.7   8.17    12.0
08/02/18 04:59:49 25.45  0.015 0.016   0.01  15.127  -0.032   99.5   8.16    12.0
08/02/18 05:00:09 25.46  0.015 0.015   0.01  15.127  -0.032   99.5   8.16    12.0
08/02/18 05:00:29 25.46  0.015 0.015   0.01  15.125  -0.034   99.6   8.16    12.1
08/02/18 05:00:49 25.47  0.015 0.015   0.01  15.125  -0.033   99.5   8.15    12.2
08/02/18 05:01:09 25.47  0.015 0.015   0.01  15.127  -0.032   99.4   8.14    12.0
08/02/18 05:01:29 25.47  0.014 0.015   0.01  15.122  -0.036   99.3   8.14    12.1
08/02/18 05:01:49 25.46  0.014 0.014   0.01  15.125  -0.034   99.3   8.14    12.2
08/02/18 05:02:09 25.46  0.014 0.014   0.01  15.127  -0.032   99.2   8.13    12.2
08/02/18 05:02:29 25.45  0.014 0.014   0.01  15.124  -0.034   99.3   8.13    12.7
08/02/18 05:02:49 25.45  0.014 0.014   0.00  15.131  -0.029   99.3   8.14    12.1
08/02/18 05:03:09 25.44  0.014 0.014   0.00  15.117  -0.039   99.2   8.13    13.6
08/02/18 05:03:29 25.44  0.014 0.014   0.00  15.121  -0.036   99.2   8.13    12.3
08/02/18 05:03:49 25.43  0.014 0.014   0.00  15.126  -0.033   99.1   8.12    12.9
08/02/18 05:04:09 25.42  0.014 0.014   0.00  15.123  -0.035   99.1   8.12    12.0
08/02/18 05:04:29 25.42  0.014 0.014   0.00  15.128  -0.031   99.0   8.12    12.3
08/02/18 05:04:49 25.41  0.014 0.014   0.00  15.124  -0.034   99.1   8.13    12.5
08/02/18 05:05:09 25.40  0.014 0.014   0.00  15.125  -0.034   99.0   8.12    12.4
08/02/18 05:05:29 25.39  0.014 0.014   0.00  15.127  -0.032   99.0   8.12    12.2
08/02/18 05:05:49 25.38  0.014 0.014   0.00  15.127  -0.032   99.0   8.13    12.3
08/02/18 05:06:09 25.37  0.014 0.014   0.00  15.131  -0.029   99.0   8.13    12.3
08/02/18 05:06:29 25.36  0.014 0.014   0.00  15.126  -0.033   99.0   8.13    12.3
08/02/18 05:06:49 25.35  0.014 0.014   0.00  15.130  -0.030   98.9   8.12    12.3
08/02/18 05:07:09 25.35  0.014 0.014   0.00  15.128  -0.031   98.9   8.12    12.3
08/02/18 05:07:29 25.34  0.014 0.014   0.00  15.129  -0.030   99.0   8.13    11.9
08/02/18 05:07:49 25.33  0.014 0.014   0.00  15.127  -0.032   99.0   8.13    12.2
08/02/18 05:08:09 25.32  0.014 0.014   0.00  15.134  -0.027   98.9   8.12    12.3
08/02/18 05:08:29 25.32  0.014 0.014   0.00  15.135  -0.026   99.0   8.13    12.0
08/02/18 05:08:49 25.30  0.186 0.187   0.09  15.131  -0.029   98.9   8.13    11.9
08/02/18 05:09:09 25.19  0.411 0.413   0.20  15.127  -0.032   99.1   8.15    12.3
08/02/18 05:09:29 26.06  0.020 0.021   0.01  15.132  -0.029   98.6   7.99    12.0
08/02/18 05:09:49 26.09  0.022 0.023   0.01  15.135  -0.027   98.5   7.98    12.2
08/02/18 05:10:09 25.96  0.038 0.039   0.02  15.133  -0.028   98.7   8.01    12.0
08/02/18 05:10:29 25.99  0.059 0.060   0.03  15.122  -0.035   98.7   8.01    12.3
08/02/18 05:10:49 25.94  0.095 0.097   0.04  15.131  -0.029   98.7   8.01    12.0
08/02/18 05:11:09 25.84  0.163 0.166   0.08  15.137  -0.025   98.9   8.04    12.0
08/02/18 05:11:29 25.89  0.149 0.152   0.07  15.133  -0.028   98.8   8.03    12.0
08/02/18 05:11:49 26.00  0.088 0.089   0.04  15.131  -0.029   98.8   8.02    12.2
08/02/18 05:12:09 26.99  0.020 0.021   0.01  15.136  -0.025   98.1   7.82    12.0
08/02/18 05:12:29 28.00  0.196 0.207   0.09  15.138  -0.025   97.0   7.59    12.0
08/02/18 05:12:49 27.97  0.179 0.189   0.08  15.149  -0.017   97.2   7.61    12.3
08/02/18 05:13:09 27.71  0.017 0.018   0.01  15.142  -0.022   97.5   7.67    11.9
08/02/18 05:13:29 27.68  0.015 0.016   0.01  15.146  -0.019   97.9   7.71    12.2
08/02/18 05:13:49 28.12  0.015 0.016   0.01  15.143  -0.021   97.9   7.64    11.9
08/02/18 05:14:09 28.87  0.018 0.019   0.01  15.145  -0.019   97.2   7.49    12.3
08/02/18 05:14:29 29.71  0.016 0.018   0.01  15.145  -0.019   96.8   7.36    12.0
08/02/18 05:14:49 30.49  0.016 0.017   0.01  15.147  -0.018   96.1   7.20    12.7
08/02/18 05:15:09 31.13  0.015 0.017   0.01  15.144  -0.020   95.5   7.08    12.1
08/02/18 05:15:29 31.67  0.015 0.017   0.01  15.153  -0.014   95.1   6.98    12.7
08/02/18 05:15:49 32.07  0.015 0.017   0.01  15.150  -0.016   94.7   6.91    12.7
08/02/18 05:16:09 32.34  0.076 0.086   0.03  15.152  -0.014   94.6   6.87    12.7
08/02/18 05:16:29 32.06  0.033 0.037   0.01  15.142  -0.022   94.7   6.91    12.0
08/02/18 05:16:49 32.42  0.020 0.023   0.01  15.146  -0.018   94.3   6.84    12.7
08/02/18 05:17:09 32.42  0.017 0.019   0.01  15.145  -0.020   94.5   6.85    11.9
08/02/18 05:17:29 32.89  0.022 0.025   0.01  15.148  -0.017   94.2   6.78    11.8
08/02/18 05:17:49 33.10  0.017 0.020   0.01  15.150  -0.016   94.1   6.75    11.8
08/02/18 05:18:09 33.40  0.017 0.020   0.01  15.147  -0.018   93.9   6.70    11.9
08/02/18 05:18:29 33.74  0.015 0.017   0.01  15.148  -0.017   93.8   6.65    12.8
08/02/18 05:18:49 34.14  0.015 0.017   0.01  15.147  -0.018   93.4   6.58    11.8
08/02/18 05:19:09 34.48  0.015 0.018   0.01  15.146  -0.018   93.1   6.53    12.0
08/02/18 05:19:29 34.80  0.015 0.018   0.01  15.147  -0.018   92.9   6.48    12.8
08/02/18 05:19:49 35.11  0.016 0.019   0.01  15.144  -0.020   92.6   6.43    11.8
08/02/18 05:20:09 35.41  0.015 0.018   0.01  15.146  -0.019   92.5   6.38    12.3
08/02/18 05:20:29 35.69  0.015 0.018   0.01  15.147  -0.018   92.2   6.34    11.9
08/02/18 05:20:49 35.96  0.015 0.018   0.01  15.148  -0.017   92.1   6.30    12.3
08/02/18 05:21:09 36.22  0.016 0.019   0.01  15.149  -0.017   92.0   6.27    11.8
08/02/18 05:21:29 36.44  0.015 0.018   0.01  15.145  -0.019   92.1   6.25    11.7
08/02/18 05:21:49 36.67  0.015 0.018   0.01  15.147  -0.018   91.8   6.21    11.8
08/02/18 05:22:09 36.91  0.014 0.018   0.00  15.148  -0.018   91.7   6.18    12.3
08/02/18 05:22:29 37.15  0.014 0.018   0.00  15.147  -0.018   91.5   6.14    12.5
08/02/18 05:22:49 37.40  0.014 0.017   0.00  15.148  -0.017   91.4   6.11    11.8
08/02/18 05:23:09 37.67  0.014 0.017   0.00  15.147  -0.018   91.3   6.08    11.8
08/02/18 05:23:29 37.93  0.013 0.017   0.00  15.149  -0.016   91.2   6.04    11.8
08/02/18 05:23:49 38.20  0.013 0.017   0.00  15.149  -0.017   91.0   6.01    12.3
08/02/18 05:24:09 38.49  0.013 0.016   0.00  15.148  -0.017   90.8   5.97    12.3
08/02/18 05:24:29 38.80  0.013 0.016   0.00  15.150  -0.016   90.7   5.93    12.3
08/02/18 05:24:49 39.11  0.013 0.016   0.00  15.146  -0.018   90.5   5.89    12.2
08/02/18 05:25:09 39.42  0.012 0.016   0.00  15.147  -0.018   90.3   5.84    12.3
08/02/18 05:25:29 39.73  0.012 0.016   0.00  15.149  -0.017   90.1   5.80    12.3
08/02/18 05:25:49 40.03  0.012 0.015   0.00  15.146  -0.019   90.0   5.77    12.2
08/02/18 05:26:09 39.93  0.011 0.014   0.00  15.147  -0.018   90.0   5.78    12.1
08/02/18 05:26:29 39.18  0.011 0.014   0.00  15.147  -0.018   91.0   5.91    12.2
08/02/18 05:26:49 39.41  0.011 0.014   0.00  15.145  -0.020   90.9   5.88    12.2
08/02/18 05:27:09 39.28  0.011 0.014   0.00  15.146  -0.019   90.9   5.90    12.3
08/02/18 05:27:29 38.75  0.011 0.014   0.00  15.147  -0.018   91.5   5.98    12.3
08/02/18 05:27:49 38.41  0.011 0.014   0.00  15.146  -0.018   91.9   6.05    12.3
08/02/18 05:28:09 38.21  0.011 0.014   0.00  15.149  -0.017   92.2   6.08    12.0
08/02/18 05:28:29 38.29  0.011 0.014   0.00  15.146  -0.019   92.2   6.07    12.0
08/02/18 05:28:49 38.51  0.011 0.014   0.00  15.148  -0.017   92.1   6.05    12.1
08/02/18 05:29:09 38.52  0.011 0.014   0.00  15.146  -0.018   92.2   6.05    12.1
08/02/18 05:29:29 38.45  0.011 0.014   0.00  15.146  -0.019   92.3   6.06    12.1
08/02/18 05:29:49 38.62  0.011 0.014   0.00  15.148  -0.017   92.1   6.04    12.0
08/02/18 05:30:09 38.30  0.011 0.014   0.00  15.147  -0.018   92.4   6.09    12.1
08/02/18 05:30:29 38.06  0.011 0.014   0.00  15.148  -0.017   92.8   6.14    12.0
08/02/18 05:30:49 38.06  0.011 0.014   0.00  15.148  -0.018   92.9   6.15    12.1
08/02/18 05:31:09 38.02  0.011 0.014   0.00  15.148  -0.017   92.8   6.14    12.1
08/02/18 05:31:29 37.70  0.011 0.014   0.00  15.146  -0.019   93.2   6.20    11.7
08/02/18 05:31:49 37.44  0.011 0.014   0.00  15.148  -0.017   93.5   6.25    11.7
08/02/18 05:32:09 37.25  0.011 0.014   0.00  15.148  -0.017   93.7   6.28    11.7
08/02/18 05:32:29 37.05  0.011 0.014   0.00  15.149  -0.017   93.9   6.31    11.7
08/02/18 05:32:49 36.86  0.011 0.014   0.00  15.147  -0.018   94.1   6.34    11.7
08/02/18 05:33:09 36.70  0.011 0.014   0.00  15.148  -0.017   94.3   6.37    11.7
08/02/18 05:33:29 36.60  0.016 0.019   0.01  15.148  -0.017   94.4   6.40    12.0
08/02/18 05:33:49 36.80  0.012 0.015   0.00  15.146  -0.019   94.4   6.37    11.7
08/02/18 05:34:09 36.93  0.011 0.014   0.00  15.145  -0.019   94.2   6.34    11.7
08/02/18 05:34:29 36.86  0.011 0.014   0.00  15.148  -0.017   94.4   6.36    12.1
08/02/18 05:34:49 37.38  0.011 0.014   0.00  15.147  -0.018   93.9   6.28    12.0
08/02/18 05:35:09 38.17  0.011 0.014   0.00  15.148  -0.018   93.0   6.14    12.0
08/02/18 05:35:29 38.41  0.011 0.014   0.00  15.146  -0.019   93.0   6.12    12.0
08/02/18 05:35:49 38.94  0.011 0.014   0.00  15.150  -0.016   92.5   6.03    12.0
08/02/18 05:36:09 39.21  0.011 0.014   0.00  15.147  -0.018   92.3   5.99    12.0
08/02/18 05:36:29 39.35  0.011 0.014   0.00  15.150  -0.016   92.3   5.98    12.0
08/02/18 05:36:49 39.59  0.011 0.014   0.00  15.146  -0.019   92.1   5.94    12.0
08/02/18 05:37:09 39.17  0.011 0.014   0.00  15.151  -0.015   92.4   6.01    12.0
08/02/18 05:37:29 38.65  0.011 0.014   0.00  15.149  -0.016   93.1   6.10    12.0
08/02/18 05:37:49 38.31  0.011 0.014   0.00  15.150  -0.016   93.4   6.15    12.0
08/02/18 05:38:09 38.27  0.011 0.014   0.00  15.152  -0.015   93.5   6.16    12.0
08/02/18 05:38:29 38.18  0.011 0.014   0.00  15.150  -0.016   93.6   6.18    12.0
08/02/18 05:38:49 38.22  0.011 0.014   0.00  15.149  -0.016   93.7   6.18    12.0
08/02/18 05:39:09 37.75  0.011 0.014   0.00  15.150  -0.016   94.1   6.26    12.0
08/02/18 05:39:29 37.54  0.011 0.014   0.00  15.148  -0.017   94.4   6.29    12.0
08/02/18 05:39:49 37.57  0.011 0.014   0.00  15.147  -0.018   94.4   6.29    12.0
08/02/18 05:40:09 37.46  0.011 0.014   0.00  15.148  -0.017   94.4   6.30    12.0
08/02/18 05:40:29 37.37  0.011 0.014   0.00  15.148  -0.017   94.5   6.32    12.0
08/02/18 05:40:49 37.27  0.011 0.014   0.00  15.148  -0.017   94.6   6.34    12.0
08/02/18 05:41:09 37.18  0.011 0.014   0.00  15.148  -0.017   94.5   6.34    12.0
08/02/18 05:41:29 37.07  0.011 0.014   0.00  15.148  -0.017   94.9   6.38    12.0
08/02/18 05:41:49 36.95  0.011 0.014   0.00  15.148  -0.017   95.0   6.40    12.0
08/02/18 05:42:09 36.88  0.011 0.014   0.00  15.150  -0.016   95.0   6.41    11.9
08/02/18 05:42:29 36.79  0.011 0.014   0.00  15.151  -0.015   95.2   6.43    12.0
08/02/18 05:42:49 36.69  0.011 0.014   0.00  15.151  -0.015   95.3   6.45    11.9
08/02/18 05:43:09 36.60  0.011 0.014   0.00  15.149  -0.016   95.3   6.45    12.0
08/02/18 05:43:29 36.53  0.011 0.014   0.00  15.147  -0.018   95.5   6.47    11.9
08/02/18 05:43:49 36.54  0.012 0.014   0.00  15.147  -0.018   95.4   6.47    12.1
08/02/18 05:44:09 36.53  0.012 0.014   0.00  15.147  -0.018   95.4   6.47    12.0
08/02/18 05:44:29 36.50  0.012 0.014   0.00  15.148  -0.018   95.5   6.48    11.9
08/02/18 05:44:49 36.46  0.012 0.014   0.00  15.148  -0.017   95.5   6.48    11.9
08/02/18 05:45:09 36.43  0.012 0.014   0.00  15.146  -0.019   95.5   6.48    11.9
08/02/18 05:45:29 36.38  0.012 0.014   0.00  15.147  -0.018   95.6   6.49    12.0
08/02/18 05:45:49 36.32  0.012 0.014   0.00  15.151  -0.015   95.6   6.50    11.9
08/02/18 05:46:09 36.30  0.012 0.014   0.00  15.149  -0.017   95.6   6.51    12.0
08/02/18 05:46:29 36.48  0.012 0.015   0.00  15.145  -0.019   95.5   6.48    12.0
08/02/18 05:46:49 37.45  0.012 0.015   0.00  15.147  -0.018   94.7   6.32    12.0
08/02/18 05:47:09 38.27  0.012 0.014   0.00  15.146  -0.019   93.8   6.19    12.0
08/02/18 05:47:29 38.89  0.012 0.015   0.00  15.152  -0.015   93.3   6.09    12.0
08/02/18 05:47:49 39.27  0.011 0.014   0.00  15.146  -0.018   92.9   6.03    12.0
08/02/18 05:48:09 38.97  0.011 0.014   0.00  15.147  -0.018   93.2   6.08    11.9
08/02/18 05:48:29 38.93  0.011 0.014   0.00  15.149  -0.016   93.3   6.09    12.0
08/02/18 05:48:49 39.33  0.011 0.014   0.00  15.146  -0.019   93.1   6.03    12.0
08/02/18 05:49:09 39.21  0.011 0.014   0.00  15.144  -0.020   93.1   6.05    12.0
08/02/18 05:49:29 39.14  0.013 0.017   0.00  15.145  -0.020   93.4   6.07    12.0
08/02/18 05:49:49 39.27  0.011 0.015   0.00  15.143  -0.021   93.3   6.05    12.0
08/02/18 05:50:09 38.92  0.011 0.014   0.00  15.140  -0.023   93.7   6.11    12.0
08/02/18 05:50:29 38.67  0.011 0.014   0.00  15.142  -0.021   93.9   6.15    12.0
08/02/18 05:50:49 38.74  0.011 0.014   0.00  15.142  -0.021   94.0   6.15    12.0
08/02/18 05:51:09 39.66  0.011 0.014   0.00  15.139  -0.024   93.1   6.00    12.0
08/02/18 05:51:29 40.23  0.011 0.014   0.00  15.141  -0.023   92.5   5.91    12.0
08/02/18 05:51:49 40.10  0.011 0.014   0.00  15.142  -0.021   92.5   5.92    12.0
08/02/18 05:52:09 40.25  0.011 0.014   0.00  15.142  -0.021   92.3   5.89    12.0
08/02/18 05:52:29 40.57  0.011 0.014   0.00  15.142  -0.021   92.2   5.86    12.0
08/02/18 05:52:49 40.90  0.011 0.014   0.00  15.140  -0.023   91.9   5.81    11.9
08/02/18 05:53:09 41.18  0.011 0.014   0.00  15.140  -0.023   91.6   5.77    11.9
08/02/18 05:53:29 41.37  0.011 0.014   0.00  15.143  -0.021   91.3   5.73    11.9
08/02/18 05:53:49 41.42  0.011 0.014   0.00  15.143  -0.021   91.6   5.74    11.8
08/02/18 05:54:09 41.60  0.011 0.014   0.00  15.146  -0.019   91.4   5.72    11.8
08/02/18 05:54:29 41.34  0.011 0.014   0.00  15.146  -0.019   91.5   5.75    11.8
08/02/18 05:54:49 40.85  0.011 0.014   0.00  15.144  -0.020   92.0   5.82    11.9
08/02/18 05:55:09 40.69  0.011 0.014   0.00  15.143  -0.021   92.1   5.85    11.9
08/02/18 05:55:29 41.15  0.011 0.014   0.00  15.147  -0.018   91.9   5.79    11.9
08/02/18 05:55:49 41.61  0.011 0.014   0.00  15.149  -0.017   91.5   5.72    11.9
08/02/18 05:56:09 41.94  0.011 0.014   0.00  15.150  -0.016   91.2   5.67    11.9
08/02/18 05:56:29 42.20  0.011 0.014   0.00  15.144  -0.020   90.9   5.63    11.9
08/02/18 05:56:49 42.41  0.011 0.014   0.00  15.144  -0.020   90.8   5.61    11.9
08/02/18 05:57:09 42.63  0.011 0.014   0.00  15.146  -0.019   90.6   5.58    11.9
08/02/18 05:57:29 42.82  0.011 0.014   0.00  15.149  -0.017   90.5   5.55    11.9
08/02/18 05:57:49 42.97  0.010 0.014   0.00  15.153  -0.014   90.3   5.53    11.9
08/02/18 05:58:09 43.12  0.010 0.014   0.00  15.153  -0.014   90.3   5.51    12.0
08/02/18 05:58:29 43.28  0.010 0.014   0.00  15.152  -0.014   90.1   5.49    11.9
08/02/18 05:58:49 43.40  0.010 0.014   0.00  15.152  -0.015   90.2   5.48    12.0
08/02/18 05:59:09 43.43  0.010 0.014   0.00  15.154  -0.013   90.2   5.48    11.9
08/02/18 05:59:29 43.31  0.010 0.014   0.00  15.155  -0.012   90.4   5.51    11.9
08/02/18 05:59:49 43.03  0.010 0.014   0.00  15.152  -0.014   90.8   5.55    12.0
08/02/18 06:00:09 42.60  0.010 0.014   0.00  15.155  -0.013   91.1   5.61    12.0
08/02/18 06:00:29 42.26  0.010 0.014   0.00  15.154  -0.013   91.6   5.67    11.9
08/02/18 06:00:49 41.89  0.010 0.014   0.00  15.156  -0.012   92.0   5.73    11.8
08/02/18 06:01:09 41.63  0.010 0.014   0.00  15.151  -0.015   92.5   5.78    11.9
08/02/18 06:01:29 41.54  0.010 0.014   0.00  15.155  -0.012   93.1   5.83    11.9
08/02/18 06:01:49 41.67  0.012 0.016   0.00  15.155  -0.012   93.8   5.86    11.9
08/02/18 06:02:09 34.45  0.014 0.017   0.00  15.154  -0.013   95.5   6.70    11.9
08/02/18 06:02:29 32.78  0.013 0.015   0.00  15.155  -0.012  239.3  17.26    11.9
08/02/18 06:02:49 31.12  0.013 0.014   0.00  15.153  -0.014  103.7   7.69    11.9
08/02/18 06:03:09 30.35  0.012 0.014   0.00  15.153  -0.014  106.7   8.02    11.9
08/02/18 06:03:29 29.89  0.012 0.013   0.00  15.153  -0.014  104.9   7.94    11.9
08/02/18 06:03:49 29.47  0.012 0.013   0.00  15.157  -0.011  107.1   8.17    11.8
08/02/18 06:04:09 29.35  0.012 0.013   0.00  15.157  -0.011  122.1   9.34    11.9
08/02/18 06:04:29 29.44  0.012 0.013   0.00  15.155  -0.013  -50.0  -3.82    11.8
08/02/18 06:04:49 29.27  0.012 0.013   0.00  15.157  -0.011  500.0  38.28    11.8
08/02/18 06:05:09 29.24  0.012 0.013   0.00  15.160  -0.008  104.7   8.02    11.9
08/02/18 06:05:29 29.47  0.011 0.012   0.00  15.157  -0.010  125.9   9.60    11.9
08/02/18 06:05:49 28.94  0.011 0.012   0.00  15.156  -0.011  104.9   8.08    11.9
08/02/18 06:06:09 28.43  0.011 0.012   0.00  15.155  -0.012  104.9   8.15    11.9
08/02/18 06:06:29 28.18  0.011 0.012   0.00  15.154  -0.013  113.0   8.82    11.8
08/02/18 06:06:49 27.94  0.011 0.012   0.00  15.158  -0.010  109.7   8.60    12.0
08/02/18 06:07:09 28.14  0.011 0.012   0.00  15.156  -0.011  106.3   8.30    11.9
08/02/18 06:07:29 28.25  0.011 0.012   0.00  15.156  -0.011  107.4   8.37    12.0
08/02/18 06:07:49 28.62  0.011 0.012   0.00  15.162  -0.008  104.7   8.11    11.9
08/02/18 06:08:09 28.58  0.011 0.012   0.00  15.160  -0.009  104.2   8.08    11.9
08/02/18 06:08:29 29.51  0.011 0.012   0.00  15.159  -0.009  105.2   8.02    11.9
08/02/18 06:08:49 28.88  0.011 0.012   0.00  15.158  -0.010  104.1   8.03    11.8
08/02/18 06:09:09 28.50  0.011 0.012   0.00  15.161  -0.008  104.6   8.12    11.8
08/02/18 06:09:29 28.29  0.011 0.012   0.00  15.160  -0.009  104.8   8.16    11.9
08/02/18 06:09:49 28.30  0.011 0.012   0.00  15.159  -0.010  105.2   8.19    11.7
08/02/18 06:10:09 28.58  0.010 0.011   0.00  15.162  -0.007  104.6   8.10    11.8
08/02/18 06:10:29 28.05  0.012 0.013   0.00  15.158  -0.010  105.4   8.24    11.7
08/02/18 06:10:49 23.53  52.34 50.87  34.50  16.239   0.734  112.8   7.86    12.0
08/02/18 06:11:09 21.60  53.66 50.17  35.50  20.912   3.944  115.7   8.29    12.1
08/02/18 06:11:29 21.56  53.65 50.13  35.49  20.920   3.950  114.9   8.24    12.1
08/02/18 06:11:49 21.56  53.59 50.06  35.45  20.917   3.948  114.3   8.20    12.0
08/02/18 06:12:09 21.54  53.59 50.05  35.45  20.921   3.951  113.8   8.17    12.0
08/02/18 06:12:29 21.56  53.58 50.06  35.44  20.921   3.951  113.8   8.16    12.1
08/02/18 06:12:49 21.53  53.66 50.11  35.50  20.925   3.954  113.5   8.14    12.1
08/02/18 06:13:09 21.52  53.70 50.13  35.53  20.928   3.955  113.3   8.13    12.1
08/02/18 06:13:29 21.53  53.72 50.16  35.54  20.929   3.956  113.4   8.13    12.0
08/02/18 06:13:49 21.52  53.74 50.17  35.56  20.927   3.954  113.4   8.14    12.1
08/02/18 06:14:09 21.52  53.77 50.20  35.58  20.931   3.957  113.3   8.13    12.0
08/02/18 06:14:29 21.53  53.77 50.21  35.58  20.932   3.958  113.2   8.12    12.0
08/02/18 06:14:49 21.51  53.82 50.23  35.62  20.936   3.961  113.2   8.12    12.0
08/02/18 06:15:09 21.52  53.82 50.24  35.62  20.938   3.962  113.2   8.12    12.0
08/02/18 06:15:29 21.52  53.84 50.26  35.63  20.942   3.965  113.1   8.11    12.0
08/02/18 06:15:49 21.51  53.86 50.27  35.65  20.942   3.965  113.1   8.11    12.0
08/02/18 06:16:09 21.50  53.88 50.28  35.67  20.952   3.971  112.9   8.09    12.0
08/02/18 06:16:29 21.49  53.87 50.26  35.66  20.958   3.976  112.8   8.09    12.1
08/02/18 06:16:49 21.53  53.88 50.30  35.66  20.966   3.981  113.0   8.10    12.0
08/02/18 06:17:09 21.51  53.89 50.30  35.67  20.970   3.984  112.8   8.09    12.1
08/02/18 06:17:29 21.49  53.90 50.29  35.68  20.981   3.992  112.7   8.08    12.0
08/02/18 06:17:49 21.48  53.93 50.30  35.70  20.983   3.993  112.7   8.08    12.1
08/02/18 06:18:09 21.48  53.92 50.29  35.70  20.992   3.999  112.5   8.07    12.0
08/02/18 06:18:29 21.48  53.92 50.30  35.70  20.994   4.000  112.5   8.07    12.1
08/02/18 06:18:49 21.52  53.89 50.31  35.68  21.006   4.009  112.6   8.07    12.1
08/02/18 06:19:09 21.51  53.95 50.35  35.72  21.007   4.010  112.8   8.09    12.1
08/02/18 06:19:29 21.52  53.93 50.35  35.70  21.015   4.015  112.9   8.09    12.1
08/02/18 06:19:49 21.51  53.96 50.36  35.73  21.012   4.012  113.0   8.10    12.1
08/02/18 06:20:09 21.49  53.99 50.37  35.75  21.018   4.017  113.0   8.10    12.1
08/02/18 06:20:29 21.47  54.00 50.37  35.76  21.020   4.018  113.0   8.10    12.0
08/02/18 06:20:49 21.47  54.00 50.36  35.75  21.026   4.022  113.0   8.10    12.1
08/02/18 06:21:09 21.46  54.00 50.35  35.75  21.029   4.024  113.1   8.11    12.0
08/02/18 06:21:29 21.44  54.02 50.35  35.77  21.027   4.022  112.9   8.10    12.1
08/02/18 06:21:49 21.42  54.02 50.33  35.77  21.027   4.023  112.9   8.10    12.1
08/02/18 06:22:09 21.42  54.01 50.32  35.76  21.041   4.032  112.8   8.10    12.1
08/02/18 06:22:29 21.41  54.03 50.33  35.78  21.049   4.038  113.0   8.11    12.0
08/02/18 06:22:49 21.40  54.03 50.32  35.78  21.050   4.038  112.9   8.11    12.0
08/02/18 06:23:09 21.40  54.04 50.33  35.79  21.052   4.040  113.0   8.11    12.1
08/02/18 06:23:29 21.40  54.04 50.32  35.79  21.054   4.041  113.1   8.12    12.1
08/02/18 06:23:49 21.39  54.04 50.32  35.79  21.061   4.046  113.1   8.12    12.1
08/02/18 06:24:09 21.39  54.04 50.31  35.79  21.059   4.044  113.0   8.11    12.2
08/02/18 06:24:29 21.37  54.09 50.33  35.82  21.060   4.045  112.9   8.11    12.2
08/02/18 06:24:49 21.39  54.06 50.33  35.80  21.071   4.053  112.9   8.11    12.0
08/02/18 06:25:09 21.39  54.05 50.32  35.79  21.082   4.060  113.1   8.12    12.0
08/02/18 06:25:29 21.37  54.09 50.34  35.83  21.080   4.059  113.0   8.12    12.1
08/02/18 06:25:49 21.38  54.06 50.32  35.80  21.082   4.060  113.0   8.11    12.0
08/02/18 06:26:09 21.35  54.09 50.33  35.82  21.091   4.066  113.0   8.12    12.2
08/02/18 06:26:29 21.61  53.99 50.50  35.75  21.091   4.067  113.9   8.14    12.2
08/02/18 06:26:49 21.38  54.13 50.39  35.85  21.095   4.069  113.8   8.17    12.2
08/02/18 06:27:09 21.36  54.11 50.35  35.84  21.097   4.070  113.3   8.14    12.2
08/02/18 06:27:29 21.37  54.08 50.34  35.82  21.098   4.071  113.3   8.13    12.3
08/02/18 06:27:49 21.36  54.08 50.33  35.82  21.111   4.080  113.2   8.13    12.3
08/02/18 06:28:09 21.35  54.10 50.33  35.83  21.113   4.081  113.1   8.12    12.7
08/02/18 06:28:29 21.35  54.11 50.34  35.84  21.113   4.082  113.3   8.14    12.4
08/02/18 06:28:49 21.35  54.11 50.34  35.84  21.117   4.084  113.3   8.14    12.3
08/02/18 06:29:09 21.35  54.10 50.33  35.83  21.124   4.089  113.2   8.13    12.3
08/02/18 06:29:29 21.35  54.11 50.34  35.84  21.131   4.094  113.3   8.14    12.3
08/02/18 06:29:49 21.34  54.12 50.34  35.85  21.129   4.093  113.3   8.14    12.0
08/02/18 06:30:09 21.35  54.11 50.34  35.84  21.129   4.092  113.4   8.14    12.1
08/02/18 06:30:29 21.34  54.12 50.34  35.85  21.131   4.094  113.2   8.13    12.1
08/02/18 06:30:49 21.33  54.12 50.33  35.85  21.144   4.103  113.2   8.14    12.0
08/02/18 06:31:09 21.33  54.12 50.33  35.85  21.148   4.106  113.1   8.13    12.0
08/02/18 06:31:29 21.33  54.12 50.33  35.84  21.154   4.110  113.0   8.12    12.1
08/02/18 06:31:49 21.33  54.13 50.33  35.85  21.158   4.112  113.2   8.13    12.0
08/02/18 06:32:09 21.32  54.13 50.33  35.85  21.156   4.111  113.1   8.13    12.1
08/02/18 06:32:29 21.31  54.13 50.32  35.86  21.164   4.116  113.0   8.12    12.1
08/02/18 06:32:49 21.31  54.14 50.32  35.86  21.167   4.118  113.0   8.12    12.0
08/02/18 06:33:09 21.31  54.14 50.32  35.86  21.171   4.121  113.2   8.13    12.0
08/02/18 06:33:29 21.31  54.13 50.31  35.85  21.172   4.122  113.0   8.12    12.0
08/02/18 06:33:49 21.30  54.14 50.31  35.86  21.177   4.125  113.0   8.13    12.0
08/02/18 06:34:09 21.29  54.14 50.30  35.86  21.184   4.130  112.9   8.12    12.1
08/02/18 06:34:29 21.29  54.14 50.30  35.86  21.187   4.132  112.9   8.12    12.1
08/02/18 06:34:49 21.27  54.15 50.30  35.87  21.189   4.134  112.9   8.12    12.1
08/02/18 06:35:09 21.28  54.14 50.29  35.86  21.189   4.134  112.7   8.10    12.1
08/02/18 06:35:29 21.29  54.14 50.31  35.86  21.195   4.137  113.0   8.12    12.1
08/02/18 06:35:49 21.27  54.15 50.29  35.87  21.200   4.141  113.0   8.12    12.2
08/02/18 06:36:09 21.27  54.16 50.30  35.87  21.204   4.144  112.9   8.12    12.1
08/02/18 06:36:29 21.26  54.15 50.29  35.87  21.210   4.148  112.9   8.12    12.0
08/02/18 06:36:49 21.26  54.15 50.28  35.87  21.207   4.146  112.9   8.12    12.0
08/02/18 06:37:09 21.26  54.15 50.28  35.87  21.212   4.149  112.8   8.12    12.0
08/02/18 06:37:29 21.26  54.16 50.29  35.88  21.215   4.152  112.8   8.12    12.0
08/02/18 06:37:49 21.25  54.16 50.28  35.87  21.223   4.157  112.8   8.12    12.1
08/02/18 06:38:09 21.25  54.15 50.27  35.87  21.226   4.158  112.8   8.11    12.0
08/02/18 06:38:29 21.25  54.16 50.27  35.87  21.231   4.162  112.8   8.12    12.1
08/02/18 06:38:49 21.25  54.16 50.28  35.88  21.230   4.162  112.8   8.11    12.2
08/02/18 06:39:09 21.25  54.15 50.27  35.87  21.234   4.164  112.7   8.10    12.1
08/02/18 06:39:29 21.24  54.16 50.27  35.87  21.235   4.165  112.7   8.11    12.1
08/02/18 06:39:49 21.25  54.16 50.27  35.87  21.248   4.174  112.8   8.11    12.2
08/02/18 06:40:09 21.24  54.17 50.29  35.88  21.246   4.172  112.8   8.11    12.1
08/02/18 06:40:29 21.24  54.16 50.27  35.88  21.247   4.173  112.8   8.12    12.1
08/02/18 06:40:49 21.23  54.17 50.27  35.88  21.251   4.176  112.8   8.12    12.1
08/02/18 06:41:09 21.23  54.16 50.27  35.88  21.262   4.183  112.6   8.11    12.1
08/02/18 06:41:29 21.23  54.16 50.26  35.88  21.280   4.196  112.6   8.10    12.1
08/02/18 06:41:49 21.23  54.16 50.26  35.88  21.267   4.187  112.6   8.10    12.2
08/02/18 06:42:09 21.22  54.17 50.26  35.88  21.271   4.190  112.5   8.10    12.1
08/02/18 06:42:29 21.21  54.18 50.25  35.89  21.277   4.194  112.5   8.10    12.2
08/02/18 06:42:49 21.21  54.17 50.25  35.88  21.281   4.196  112.5   8.10    12.1
08/02/18 06:43:09 21.21  54.17 50.25  35.88  21.287   4.201  112.5   8.10    12.1
08/02/18 06:43:29 21.21  54.17 50.25  35.88  21.291   4.203  112.4   8.09    12.2
08/02/18 06:43:49 21.20  54.18 50.25  35.89  21.286   4.200  112.3   8.09    12.1
08/02/18 06:44:09 21.19  54.18 50.23  35.89  21.293   4.205  112.3   8.09    12.1
08/02/18 06:44:29 21.18  54.18 50.23  35.89  21.288   4.201  112.2   8.08    12.1
08/02/18 06:44:49 21.17  54.18 50.22  35.89  21.292   4.204  112.3   8.09    12.1
08/02/18 06:45:09 21.18  54.18 50.22  35.89  21.293   4.205  112.3   8.09    12.1
08/02/18 06:45:29 21.17  54.18 50.22  35.89  21.299   4.209  112.2   8.08    12.2
08/02/18 06:45:49 21.17  54.18 50.22  35.89  21.302   4.211  112.4   8.10    12.1
08/02/18 06:46:09 21.17  54.18 50.22  35.89  21.309   4.216  112.3   8.09    12.1
08/02/18 06:46:29 21.16  54.18 50.21  35.89  21.313   4.219  112.3   8.09    12.1
08/02/18 06:46:49 21.15  54.19 50.20  35.90  21.315   4.220  112.3   8.09    12.1
08/02/18 06:47:09 21.15  54.19 50.20  35.90  21.313   4.219  112.3   8.09    12.1
08/02/18 06:47:29 21.14  54.18 50.19  35.89  21.316   4.220  112.2   8.09    12.1
08/02/18 06:47:49 21.14  54.18 50.19  35.89  21.320   4.223  112.2   8.08    12.0
08/02/18 06:48:09 21.14  54.19 50.19  35.90  21.325   4.227  112.2   8.08    12.1
08/02/18 06:48:29 21.13  54.19 50.18  35.90  21.326   4.227  112.2   8.09    12.1
08/02/18 06:48:49 21.13  54.19 50.18  35.90  21.329   4.230  112.1   8.08    12.1
08/02/18 06:49:09 21.13  54.19 50.18  35.90  21.330   4.230  112.0   8.08    12.1
08/02/18 06:49:29 21.12  54.20 50.18  35.91  21.335   4.234  111.9   8.07    12.1
08/02/18 06:49:49 21.11  54.19 50.17  35.90  21.330   4.230  112.0   8.08    12.0
08/02/18 06:50:09 21.10  54.20 50.17  35.90  21.340   4.237  112.0   8.08    12.1
08/02/18 06:50:29 21.09  54.20 50.15  35.91  21.341   4.237  112.0   8.08    12.1
08/02/18 06:50:49 21.09  54.20 50.15  35.91  21.354   4.247  112.1   8.09    12.1
08/02/18 06:51:09 21.08  54.20 50.14  35.90  21.354   4.247  112.2   8.10    12.0
08/02/18 06:51:29 21.08  54.20 50.14  35.91  21.359   4.250  112.3   8.10    12.0
08/02/18 06:51:49 21.08  54.19 50.13  35.90  21.359   4.250  112.2   8.10    12.0
08/02/18 06:52:09 21.08  54.20 50.14  35.91  21.360   4.251  112.3   8.10    12.1
08/02/18 06:52:29 21.07  54.20 50.14  35.91  21.367   4.255  112.3   8.10    12.0
08/02/18 06:52:49 21.08  54.20 50.14  35.91  21.369   4.257  112.4   8.11    11.8
08/02/18 06:53:09 21.07  54.20 50.14  35.91  21.367   4.255  112.3   8.11    11.8
08/02/18 06:53:29 21.08  54.21 50.16  35.92  21.374   4.260  112.7   8.13    11.9
08/02/18 06:53:49 21.06  54.21 50.14  35.92  21.369   4.257  112.5   8.12    11.8
08/02/18 06:54:09 21.07  54.21 50.14  35.91  21.381   4.265  112.4   8.11    11.8
08/02/18 06:54:29 21.06  54.21 50.14  35.92  21.378   4.263  112.5   8.12    11.8
08/02/18 06:54:49 21.06  54.22 50.13  35.92  21.383   4.266  112.5   8.12    11.9
08/02/18 06:55:09 21.06  54.22 50.13  35.92  21.386   4.269  112.4   8.11    11.9
08/02/18 06:55:29 21.06  54.22 50.14  35.92  21.387   4.269  112.6   8.13    12.0
08/02/18 06:55:49 21.05  54.22 50.13  35.92  21.395   4.275  112.5   8.12    12.0
08/02/18 06:56:09 21.05  54.22 50.13  35.93  21.393   4.273  112.5   8.12    11.8
08/02/18 06:56:29 21.05  54.22 50.13  35.92  21.400   4.278  112.5   8.12    11.8
08/02/18 06:56:49 21.04  54.23 50.13  35.93  21.398   4.277  112.5   8.12    12.0
08/02/18 06:57:09 21.04  54.23 50.13  35.93  21.405   4.281  112.4   8.11    11.9
08/02/18 06:57:29 21.04  54.18 50.09  35.89  21.360   4.251  112.4   8.11    11.8
08/02/18 06:57:49 21.04  54.02 49.93  35.77  21.386   4.269  112.5   8.13    12.1
08/02/18 06:58:09 21.04  54.17 50.07  35.89  21.389   4.270  112.2   8.10    12.0
08/02/18 06:58:29 21.04  54.24 50.13  35.94  21.395   4.274  112.2   8.10    11.8
08/02/18 06:58:49 21.03  54.20 50.09  35.91  21.393   4.273  112.2   8.10    12.0
08/02/18 06:59:09 21.04  54.11 50.01  35.84  21.476   4.330  112.3   8.11    11.8
08/02/18 06:59:29 21.03  54.09 49.99  35.82  21.481   4.334  112.3   8.11    11.8
08/02/18 06:59:49 21.03  54.11 50.01  35.84  21.496   4.344  112.2   8.10    11.9
08/02/18 07:00:09 21.02  54.10 49.99  35.83  21.489   4.340  112.2   8.11    11.9
08/02/18 07:00:29 21.02  54.13 50.02  35.86  21.489   4.339  112.1   8.10    12.0
08/02/18 07:00:49 21.01  54.15 50.03  35.87  21.495   4.343  112.1   8.10    12.0
08/02/18 07:01:09 21.01  54.15 50.02  35.87  21.506   4.351  111.8   8.08    11.9
08/02/18 07:01:29 21.00  54.17 50.03  35.88  21.498   4.345  111.8   8.08    12.0
08/02/18 07:01:49 21.00  54.16 50.02  35.88  21.508   4.353  111.7   8.07    12.2
08/02/18 07:02:09 20.99  54.13 49.99  35.86  21.507   4.352  111.6   8.07    11.8
08/02/18 07:02:29 20.99  54.16 50.01  35.88  21.508   4.353  111.7   8.08    12.3
08/02/18 07:02:49 20.99  54.12 49.97  35.85  21.521   4.362  111.8   8.08    12.1
08/02/18 07:03:09 20.98  54.13 49.97  35.85  21.524   4.363  111.7   8.07    12.2
08/02/18 07:03:29 20.97  54.14 49.97  35.87  21.523   4.363  111.6   8.07    12.1
08/02/18 07:03:49 20.97  54.14 49.98  35.86  21.525   4.364  111.6   8.07    12.2
08/02/18 07:04:09 20.97  54.15 49.98  35.87  21.525   4.364  111.6   8.07    12.1
08/02/18 07:04:29 20.96  54.16 49.99  35.88  21.527   4.366  111.6   8.07    12.0
08/02/18 07:04:49 20.96  54.18 50.00  35.89  21.527   4.365  111.6   8.07    12.0
08/02/18 07:05:09 20.95  54.16 49.98  35.88  21.521   4.361  111.5   8.07    12.0
08/02/18 07:05:29 20.95  54.14 49.96  35.87  21.526   4.365  111.5   8.07    12.1
08/02/18 07:05:49 20.95  54.15 49.96  35.87  21.528   4.366  111.4   8.06    12.0
08/02/18 07:06:09 20.94  54.15 49.96  35.87  21.536   4.371  111.5   8.07    12.1
08/02/18 07:06:29 20.94  54.16 49.96  35.88  21.535   4.371  111.4   8.06    12.0
08/02/18 07:06:49 20.94  54.15 49.95  35.87  21.539   4.374  111.3   8.05    12.1
08/02/18 07:07:09 20.94  54.15 49.95  35.87  21.542   4.376  111.3   8.06    12.0
08/02/18 07:07:29 20.93  54.15 49.95  35.87  21.547   4.379  111.2   8.05    12.1
08/02/18 07:07:49 20.94  54.16 49.95  35.87  21.547   4.379  111.2   8.05    12.3
08/02/18 07:08:09 20.93  54.16 49.95  35.88  21.546   4.378  111.2   8.05    12.2
08/02/18 07:08:29 20.92  54.16 49.94  35.87  21.549   4.381  111.2   8.04    12.2
08/02/18 07:08:49 20.92  54.17 49.94  35.88  21.555   4.385  111.1   8.04    11.8
08/02/18 07:09:09 20.92  54.15 49.93  35.87  21.559   4.387  111.1   8.04    12.1
08/02/18 07:09:29 20.91  54.16 49.93  35.88  21.563   4.390  111.0   8.04    12.3
08/02/18 07:09:49 20.90  54.17 49.92  35.88  21.566   4.392  111.0   8.04    12.1
08/02/18 07:10:09 20.90  54.15 49.91  35.87  21.563   4.390  110.9   8.03    12.1
08/02/18 07:10:29 20.89  54.16 49.92  35.88  21.580   4.401  110.7   8.01    12.1
08/02/18 07:10:49 20.89  54.15 49.90  35.87  21.571   4.396  110.5   8.00    12.0
08/02/18 07:11:09 20.87  54.17 49.90  35.89  21.572   4.396  110.3   7.99    12.0
08/02/18 07:11:29 20.85  54.19 49.89  35.90  21.579   4.401  110.1   7.98    12.1
08/02/18 07:11:49 20.85  54.18 49.88  35.89  21.572   4.396  110.0   7.97    12.1
08/02/18 07:12:09 20.83  54.17 49.86  35.89  21.575   4.398  109.8   7.96    12.4
08/02/18 07:12:29 20.83  54.17 49.86  35.89  21.580   4.401  109.7   7.95    12.1
08/02/18 07:12:49 20.82  54.18 49.86  35.89  21.584   4.405  109.8   7.96    12.0
08/02/18 07:13:09 20.82  54.17 49.85  35.89  21.585   4.405  109.6   7.95    12.1
08/02/18 07:13:29 20.81  54.17 49.84  35.89  21.580   4.401  109.6   7.94    12.0
08/02/18 07:13:49 20.81  54.17 49.84  35.89  21.585   4.405  109.5   7.94    12.0
08/02/18 07:14:09 20.81  54.15 49.81  35.87  21.591   4.409  109.6   7.95    12.1
08/02/18 07:14:29 20.81  54.16 49.83  35.88  21.586   4.406  109.6   7.95    12.1
08/02/18 07:14:49 20.80  54.16 49.82  35.88  21.591   4.409  109.5   7.94    12.0
08/02/18 07:15:09 20.80  54.14 49.80  35.87  21.590   4.408  109.5   7.94    12.0
08/02/18 07:15:29 20.80  54.17 49.82  35.88  21.594   4.411  109.5   7.94    12.0
08/02/18 07:15:49 20.80  54.17 49.82  35.89  21.598   4.414  109.6   7.95    12.0
08/02/18 07:16:09 20.80  54.15 49.81  35.87  21.597   4.413  109.7   7.95    12.3
08/02/18 07:16:29 20.81  54.16 49.82  35.88  21.601   4.416  109.8   7.96    12.0
08/02/18 07:16:49 20.81  54.12 49.79  35.85  21.604   4.418  109.9   7.97    12.0
08/02/18 07:17:09 20.80  54.14 49.80  35.86  21.605   4.419  109.9   7.97    11.9
08/02/18 07:17:29 20.80  54.19 49.85  35.90  21.605   4.419  109.7   7.95    12.0
08/02/18 07:17:49 20.80  54.17 49.82  35.89  21.607   4.421  109.8   7.96    12.0
08/02/18 07:18:09 20.81  54.14 49.80  35.86  21.609   4.422  109.8   7.97    12.0
08/02/18 07:18:29 20.80  54.14 49.80  35.86  21.609   4.422  109.8   7.97    12.0
08/02/18 07:18:49 20.80  54.14 49.80  35.86  21.609   4.422  109.8   7.97    12.0
08/02/18 07:19:09 20.80  54.17 49.83  35.88  21.611   4.423  109.8   7.96    12.0
08/02/18 07:19:29 20.81  54.14 49.81  35.87  21.612   4.424  110.1   7.99    12.0
08/02/18 07:19:49 20.81  54.17 49.83  35.88  21.613   4.424  110.1   7.98    12.0
08/02/18 07:20:09 20.82  54.20 49.87  35.91  21.609   4.422  110.1   7.98    12.0
08/02/18 07:20:29 20.83  54.19 49.87  35.90  21.615   4.425  109.9   7.97    12.0
08/02/18 07:20:49 20.80  54.17 49.83  35.89  21.612   4.423  109.9   7.97    12.7
08/02/18 07:21:09 20.81  54.18 49.84  35.89  21.620   4.429  110.1   7.99    12.0
08/02/18 07:21:29 20.81  54.14 49.81  35.87  21.619   4.428  110.1   7.98    12.0
08/02/18 07:21:49 20.80  54.13 49.79  35.86  21.622   4.430  110.0   7.98    12.0
08/02/18 07:22:09 20.80  54.16 49.81  35.88  21.628   4.434  110.1   7.99    12.0
08/02/18 07:22:29 20.79  54.11 49.76  35.84  21.624   4.432  110.0   7.98    12.0
08/02/18 07:22:49 20.79  54.09 49.74  35.83  21.626   4.433  109.9   7.97    12.0
08/02/18 07:23:09 20.79  54.11 49.76  35.84  21.620   4.429  110.0   7.98    12.0
08/02/18 07:23:29 20.79  54.11 49.76  35.84  21.629   4.436  110.0   7.98    11.9
08/02/18 07:23:49 20.79  54.11 49.76  35.84  21.627   4.434  109.9   7.97    11.9
08/02/18 07:24:09 20.79  54.11 49.76  35.84  21.624   4.432  109.8   7.96    11.9
08/02/18 07:24:29 20.78  54.13 49.77  35.85  21.628   4.435  109.7   7.96    12.0
08/02/18 07:24:49 20.79  54.10 49.75  35.84  21.628   4.435  109.6   7.95    12.0
08/02/18 07:25:09 20.79  54.04 49.70  35.79  21.630   4.436  109.7   7.96    11.9
08/02/18 07:25:29 20.79  54.07 49.72  35.81  21.634   4.439  109.8   7.97    11.9
08/02/18 07:25:49 20.79  54.07 49.72  35.82  21.635   4.439  109.8   7.97    12.0
08/02/18 07:26:09 20.78  54.08 49.72  35.82  21.632   4.438  109.9   7.98    11.9
08/02/18 07:26:29 20.78  54.08 49.72  35.82  21.640   4.443  109.9   7.98    11.9
08/02/18 07:26:49 20.79  54.07 49.71  35.81  21.640   4.443  109.9   7.98    11.9
08/02/18 07:27:09 20.78  54.08 49.72  35.82  21.635   4.440  110.0   7.98    12.0
08/02/18 07:27:29 20.78  54.08 49.72  35.82  21.638   4.441  109.9   7.97    11.9
08/02/18 07:27:49 20.78  54.07 49.71  35.82  21.639   4.442  109.9   7.98    11.9
08/02/18 07:28:09 20.78  54.07 49.71  35.81  21.640   4.443  109.9   7.98    11.9
08/02/18 07:28:29 20.78  54.07 49.71  35.81  21.647   4.448  109.9   7.98    11.9
08/02/18 07:28:49 20.78  54.08 49.72  35.82  21.643   4.445  110.1   7.99    11.9
08/02/18 07:29:09 20.77  54.08 49.72  35.82  21.644   4.445  110.1   7.99    11.9
08/02/18 07:29:29 20.77  54.08 49.72  35.82  21.647   4.448  109.9   7.98    11.9
08/02/18 07:29:49 20.77  54.08 49.72  35.82  21.646   4.448  110.0   7.98    11.9
08/02/18 07:30:09 20.77  54.08 49.71  35.82  21.646   4.447  110.0   7.98    12.0
08/02/18 07:30:29 20.78  54.08 49.72  35.82  21.642   4.444  110.0   7.98    11.9
08/02/18 07:30:49 20.77  54.08 49.72  35.82  21.646   4.447  110.0   7.99    11.9
08/02/18 07:31:09 20.78  54.08 49.72  35.82  21.643   4.445  110.1   7.99    11.9
08/02/18 07:31:29 20.78  54.08 49.72  35.82  21.644   4.446  110.1   7.99    11.9
08/02/18 07:31:49 20.78  54.08 49.72  35.82  21.646   4.447  109.9   7.98    11.9
08/02/18 07:32:09 20.78  54.08 49.72  35.82  21.645   4.446  109.8   7.97    11.9
08/02/18 07:32:29 20.78  54.08 49.72  35.82  21.643   4.445  110.0   7.98    11.7
08/02/18 07:32:49 20.78  54.08 49.72  35.82  21.648   4.448  110.0   7.98    12.0
08/02/18 07:33:09 20.78  54.08 49.72  35.82  21.650   4.450  109.9   7.98    12.0
08/02/18 07:33:29 20.78  54.09 49.72  35.83  21.648   4.449  110.1   7.99    11.9
08/02/18 07:33:49 20.77  54.09 49.72  35.83  21.649   4.449  110.0   7.99    12.0
08/02/18 07:34:09 20.78  54.08 49.72  35.82  21.647   4.448  110.0   7.98    12.0
08/02/18 07:34:29 20.78  54.08 49.72  35.82  21.648   4.449  110.1   7.99    11.9
08/02/18 07:34:49 20.78  54.08 49.72  35.82  21.649   4.449  110.1   7.99    12.0
08/02/18 07:35:09 20.78  54.08 49.73  35.82  21.647   4.448  110.1   7.99    12.0
08/02/18 07:35:29 20.78  54.08 49.72  35.82  21.650   4.450  110.2   8.00    12.0
08/02/18 07:35:49 20.79  54.07 49.73  35.82  21.644   4.446  110.2   7.99    12.1
08/02/18 07:36:09 20.78  54.08 49.73  35.82  21.647   4.448  109.9   7.98    12.0
08/02/18 07:36:29 20.79  54.07 49.72  35.82  21.648   4.448  109.9   7.98    11.9
08/02/18 07:36:49 20.78  54.09 49.73  35.82  21.647   4.448  109.8   7.97    11.9
08/02/18 07:37:09 20.78  54.08 49.73  35.82  21.647   4.448  109.9   7.97    11.9
08/02/18 07:37:29 20.79  54.08 49.73  35.82  21.651   4.450  110.0   7.98    11.9
08/02/18 07:37:49 20.78  54.08 49.72  35.82  21.645   4.447  110.0   7.98    11.9
08/02/18 07:38:09 20.78  54.09 49.73  35.82  21.647   4.448  110.0   7.98    11.9
08/02/18 07:38:29 20.79  54.08 49.73  35.82  21.648   4.448  110.0   7.98    11.8
08/02/18 07:38:49 20.78  54.08 49.73  35.82  21.645   4.446  110.0   7.99    12.0
08/02/18 07:39:09 20.78  54.08 49.72  35.82  21.650   4.450  110.0   7.98    12.1
08/02/18 07:39:29 20.78  54.08 49.73  35.82  21.648   4.449  110.2   8.00    12.0
08/02/18 07:39:49 20.79  54.08 49.73  35.82  21.648   4.448  110.1   7.99    12.0
08/02/18 07:40:09 20.78  54.08 49.73  35.82  21.647   4.448  110.1   7.99    12.0
08/02/18 07:40:29 20.79  54.07 49.72  35.82  21.649   4.450  110.1   7.99    11.8
08/02/18 07:40:49 20.78  54.08 49.73  35.82  21.645   4.446  110.0   7.99    12.0
08/02/18 07:41:09 20.78  54.08 49.73  35.82  21.646   4.448  110.0   7.98    11.9
08/02/18 07:41:29 20.78  54.08 49.73  35.82  21.645   4.446  110.0   7.99    12.0
08/02/18 07:41:49 20.79  54.08 49.73  35.82  21.648   4.449  110.0   7.98    11.9
08/02/18 07:42:09 20.79  54.09 49.73  35.82  21.648   4.448  110.1   7.99    11.9
08/02/18 07:42:29 20.79  54.09 49.73  35.82  21.651   4.451  110.1   7.99    12.0
08/02/18 07:42:49 20.79  54.09 49.74  35.83  21.648   4.448  110.0   7.98    12.0
08/02/18 07:43:09 20.79  54.07 49.73  35.82  21.645   4.446  110.1   7.99    12.0
08/02/18 07:43:29 20.80  54.07 49.73  35.81  21.653   4.452  110.1   7.98    12.0
08/02/18 07:43:49 20.79  54.09 49.74  35.82  21.641   4.444  110.2   8.00    12.0
08/02/18 07:44:09 20.80  54.08 49.74  35.82  21.643   4.445  110.3   8.00    11.7
08/02/18 07:44:29 20.79  54.09 49.74  35.82  21.649   4.450  110.2   8.00    11.9
08/02/18 07:44:49 20.80  54.08 49.74  35.82  21.647   4.448  110.1   7.99    11.9
08/02/18 07:45:09 20.80  54.08 49.74  35.82  21.637   4.441  110.2   8.00    11.9
08/02/18 07:45:29 20.79  54.08 49.74  35.82  21.647   4.448  110.2   7.99    12.0
08/02/18 07:45:49 20.79  54.09 49.74  35.82  21.642   4.444  110.2   8.00    12.0
08/02/18 07:46:09 20.79  54.09 49.74  35.83  21.638   4.441  110.2   8.00    11.9
08/02/18 07:46:29 20.79  54.08 49.74  35.82  21.640   4.443  110.2   8.00    11.9
08/02/18 07:46:49 20.80  54.08 49.74  35.82  21.643   4.445  110.1   7.99    12.0
08/02/18 07:47:09 20.79  54.08 49.74  35.82  21.644   4.445  110.2   8.00    12.0
08/02/18 07:47:29 20.80  54.08 49.74  35.82  21.641   4.443  110.3   8.01    12.0
08/02/18 07:47:49 20.79  54.08 49.74  35.82  21.640   4.443  110.3   8.00    12.0
08/02/18 07:48:09 20.81  54.06 49.74  35.81  21.643   4.445  110.3   8.00    11.9
08/02/18 07:48:29 20.81  54.07 49.74  35.81  21.642   4.444  110.1   7.99    12.0
08/02/18 07:48:49 20.81  54.07 49.74  35.81  21.644   4.446  110.0   7.98    11.9
08/02/18 07:49:09 20.81  54.07 49.74  35.81  21.641   4.443  109.9   7.97    12.0
08/02/18 07:49:29 20.80  54.08 49.74  35.82  21.644   4.446  110.2   8.00    12.0
08/02/18 07:49:49 20.80  54.09 49.74  35.82  21.639   4.442  110.4   8.01    12.0
08/02/18 07:50:09 20.80  54.08 49.75  35.82  21.637   4.441  110.4   8.01    12.0
08/02/18 07:50:29 20.80  54.08 49.74  35.82  21.633   4.438  110.4   8.01    11.9
08/02/18 07:50:49 20.80  54.08 49.75  35.82  21.637   4.441  110.4   8.01    11.8
08/02/18 07:51:09 20.81  54.08 49.74  35.82  21.636   4.440  110.5   8.02    11.8
08/02/18 07:51:29 20.81  54.08 49.75  35.82  21.635   4.440  110.7   8.03    11.7
08/02/18 07:51:49 20.81  54.07 49.74  35.81  21.637   4.441  110.8   8.03    11.8
08/02/18 07:52:09 20.81  54.07 49.74  35.81  21.635   4.439  110.8   8.04    11.7
08/02/18 07:52:29 20.81  54.08 49.75  35.82  21.633   4.438  110.7   8.03    11.7
08/02/18 07:52:49 20.81  54.08 49.75  35.82  21.634   4.439  110.7   8.03    11.7
08/02/18 07:53:09 20.81  54.09 49.75  35.82  21.632   4.438  110.7   8.03    11.8
08/02/18 07:53:29 20.80  54.07 49.74  35.81  21.632   4.438  110.7   8.03    12.0
08/02/18 07:53:49 20.80  54.08 49.74  35.82  21.628   4.435  110.9   8.04    12.0
08/02/18 07:54:09 20.81  54.08 49.75  35.82  21.625   4.432  110.9   8.04    12.0
08/02/18 07:54:29 20.81  54.08 49.75  35.82  21.629   4.436  110.8   8.04    12.0
08/02/18 07:54:49 20.81  54.09 49.76  35.82  21.628   4.435  110.9   8.05    12.0
08/02/18 07:55:09 20.81  54.08 49.75  35.82  21.627   4.434  110.8   8.03    12.0
08/02/18 07:55:29 20.81  54.09 49.76  35.82  21.622   4.431  110.7   8.03    12.0
08/02/18 07:55:49 20.81  54.09 49.76  35.82  21.622   4.430  110.6   8.02    12.0
08/02/18 07:56:09 20.82  54.08 49.76  35.82  21.627   4.434  110.4   8.01    11.9
08/02/18 07:56:29 20.82  54.08 49.77  35.82  21.623   4.431  110.4   8.01    11.9
08/02/18 07:56:49 20.82  54.08 49.76  35.82  21.627   4.434  110.5   8.01    11.9
08/02/18 07:57:09 20.83  54.07 49.77  35.81  21.623   4.431  110.6   8.02    12.0
08/02/18 07:57:29 20.82  54.08 49.76  35.82  21.623   4.431  110.5   8.01    12.0
08/02/18 07:57:49 20.82  54.09 49.77  35.82  21.622   4.431  110.6   8.02    12.0
08/02/18 07:58:09 20.83  54.07 49.76  35.81  21.622   4.430  110.5   8.02    11.9
08/02/18 07:58:29 20.81  54.09 49.76  35.83  21.620   4.429  110.4   8.01    12.0
08/02/18 07:58:49 20.82  54.08 49.76  35.82  21.617   4.427  110.1   7.99    12.0
08/02/18 07:59:09 20.82  54.08 49.77  35.82  21.615   4.426  110.1   7.99    12.0
08/02/18 07:59:29 20.83  54.08 49.77  35.82  21.617   4.427  109.8   7.96    12.0
08/02/18 07:59:49 20.83  54.08 49.77  35.82  21.607   4.420  109.8   7.96    12.0
08/02/18 08:00:09 20.82  54.09 49.77  35.83  21.609   4.422  110.1   7.98    12.0
08/02/18 08:00:29 20.82  54.10 49.78  35.83  21.616   4.427  110.1   7.99    12.0
08/02/18 08:00:49 20.82  54.10 49.78  35.83  21.605   4.419  109.8   7.97    12.0
08/02/18 08:01:09 20.82  54.09 49.77  35.83  21.602   4.417  110.4   8.00    12.0
08/02/18 08:01:29 20.82  54.09 49.77  35.82  21.609   4.422  110.9   8.04    11.9
08/02/18 08:01:49 20.82  54.10 49.78  35.83  21.607   4.421  110.6   8.02    11.9
08/02/18 08:02:09 20.82  54.09 49.77  35.82  21.601   4.416  110.8   8.03    12.0
08/02/18 08:02:29 20.83  54.09 49.78  35.83  21.607   4.420  111.2   8.06    12.0
08/02/18 08:02:49 20.83  54.08 49.77  35.82  21.604   4.418  111.1   8.06    11.9
08/02/18 08:03:09 20.83  54.09 49.78  35.83  21.602   4.417  111.0   8.05    12.0
08/02/18 08:03:29 20.83  54.09 49.78  35.82  21.596   4.413  110.9   8.04    12.0
08/02/18 08:03:49 20.83  54.09 49.78  35.82  21.593   4.411  110.8   8.04    12.0
08/02/18 08:04:09 20.83  54.09 49.78  35.83  21.596   4.413  110.6   8.02    12.0
08/02/18 08:04:29 20.83  54.09 49.78  35.83  21.593   4.411  110.7   8.02    12.0
08/02/18 08:04:49 20.83  54.09 49.79  35.83  21.589   4.408  110.5   8.01    12.0
08/02/18 08:05:09 20.82  54.10 49.78  35.84  21.587   4.407  110.5   8.01    12.0
08/02/18 08:05:29 20.83  54.09 49.79  35.83  21.585   4.406  110.3   8.00    11.9
08/02/18 08:05:49 20.84  54.08 49.78  35.82  21.590   4.409  110.4   8.00    11.9
08/02/18 08:06:09 20.83  54.08 49.78  35.82  21.583   4.404  110.3   7.99    11.9
08/02/18 08:06:29 20.83  54.09 49.78  35.82  21.581   4.402  110.3   8.00    11.7
08/02/18 08:06:49 20.83  54.10 49.79  35.83  21.580   4.401  111.2   8.06    11.7
08/02/18 08:07:09 20.83  54.10 49.79  35.83  21.580   4.402  111.5   8.09    11.8
08/02/18 08:07:29 20.84  54.08 49.78  35.82  21.576   4.399  112.0   8.12    11.7
08/02/18 08:07:49 20.84  54.09 49.79  35.83  21.575   4.398  112.2   8.14    11.7
08/02/18 08:08:09 20.84  54.09 49.79  35.83  21.575   4.398  112.2   8.14    11.7
08/02/18 08:08:29 20.84  54.09 49.79  35.83  21.575   4.398  112.1   8.12    11.7
08/02/18 08:08:49 20.84  54.09 49.79  35.82  21.572   4.396  111.5   8.09    11.7
08/02/18 08:09:09 20.85  54.08 49.79  35.82  21.571   4.396  111.5   8.08    11.7
08/02/18 08:09:29 20.84  54.09 49.80  35.83  21.567   4.393  111.5   8.08    11.7
08/02/18 08:09:49 20.85  54.09 49.80  35.83  21.563   4.391  111.4   8.08    11.8
08/02/18 08:10:09 20.85  54.09 49.80  35.83  21.571   4.396  111.6   8.09    11.8
08/02/18 08:10:29 20.86  54.08 49.80  35.82  21.566   4.392  111.6   8.08    11.7
08/02/18 08:10:49 20.85  54.09 49.80  35.83  21.568   4.394  111.5   8.08    11.8
08/02/18 08:11:09 20.84  54.10 49.80  35.83  21.563   4.390  111.3   8.07    11.7
08/02/18 08:11:29 20.85  54.09 49.80  35.83  21.560   4.388  111.2   8.06    11.7
08/02/18 08:11:49 20.85  54.10 49.80  35.83  21.564   4.391  111.1   8.05    11.7
08/02/18 08:12:09 20.84  54.10 49.80  35.84  21.560   4.388  111.0   8.05    11.7
08/02/18 08:12:29 20.84  54.10 49.80  35.83  21.566   4.392  110.9   8.04    11.7
08/02/18 08:12:49 20.83  54.10 49.79  35.83  21.561   4.389  111.1   8.05    11.8
08/02/18 08:13:09 20.83  54.10 49.79  35.84  21.563   4.390  111.4   8.07    11.7
08/02/18 08:13:29 20.83  54.09 49.78  35.83  21.560   4.388  111.5   8.08    11.7
08/02/18 08:13:49 20.83  54.10 49.79  35.83  21.557   4.386  111.5   8.08    11.8
08/02/18 08:14:09 20.83  54.10 49.79  35.83  21.558   4.386  111.5   8.09    11.8
08/02/18 08:14:29 20.83  54.09 49.78  35.82  21.550   4.381  111.3   8.07    11.8
08/02/18 08:14:49 20.83  54.09 49.79  35.83  21.565   4.392  111.2   8.06    11.7
08/02/18 08:15:09 20.83  54.09 49.79  35.83  21.554   4.384  111.1   8.06    11.8
08/02/18 08:15:29 20.84  54.08 49.79  35.82  21.561   4.388  111.1   8.05    11.8
08/02/18 08:15:49 20.83  54.10 49.79  35.83  21.548   4.380  111.0   8.05    11.8
08/02/18 08:16:09 20.83  54.10 49.79  35.83  21.550   4.381  111.1   8.06    11.7
08/02/18 08:16:29 20.82  54.10 49.78  35.83  21.553   4.383  111.1   8.05    11.8
08/02/18 08:16:49 20.82  54.10 49.78  35.84  21.536   4.372  111.0   8.05    11.8
08/02/18 08:17:09 20.83  54.09 49.78  35.83  21.536   4.371  111.0   8.05    11.7
08/02/18 08:17:29 20.83  54.09 49.79  35.83  21.542   4.375  111.2   8.07    11.7
08/02/18 08:17:49 20.83  54.10 49.78  35.83  21.548   4.380  111.4   8.08    11.8
08/02/18 08:18:09 20.83  54.10 49.79  35.83  21.545   4.378  111.5   8.08    11.8
08/02/18 08:18:29 20.83  54.09 49.78  35.83  21.539   4.374  111.5   8.08    11.7
08/02/18 08:18:49 20.83  54.09 49.78  35.83  21.527   4.366  111.5   8.08    11.8
08/02/18 08:19:09 20.83  54.09 49.78  35.82  21.533   4.370  111.5   8.08    11.7
08/02/18 08:19:29 20.83  54.09 49.79  35.83  21.532   4.368  111.6   8.09    11.7
08/02/18 08:19:49 20.83  54.09 49.79  35.83  21.533   4.370  111.3   8.07    11.8
08/02/18 08:20:09 20.83  54.10 49.79  35.83  21.526   4.365  111.4   8.08    11.7
08/02/18 08:20:29 20.83  54.10 49.79  35.83  21.527   4.365  111.3   8.07    11.8
08/02/18 08:20:49 20.83  54.10 49.79  35.83  21.528   4.366  111.2   8.06    11.8
08/02/18 08:21:09 20.83  54.10 49.79  35.83  21.523   4.363  111.3   8.07    11.7
08/02/18 08:21:29 20.84  54.09 49.79  35.83  21.520   4.360  111.4   8.07    11.7
08/02/18 08:21:49 20.84  54.10 49.79  35.83  21.517   4.358  111.4   8.08    13.0
08/02/18 08:22:09 20.83  54.10 49.80  35.84  21.514   4.356  111.3   8.07    13.0
08/02/18 08:22:29 20.84  54.10 49.79  35.83  21.519   4.359  111.3   8.07    11.8
08/02/18 08:22:49 20.84  54.10 49.79  35.83  21.514   4.356  111.4   8.08    12.0
08/02/18 08:23:09 20.84  54.09 49.79  35.83  21.508   4.353  111.4   8.08    11.7
08/02/18 08:23:29 20.84  54.09 49.79  35.83  21.515   4.357  111.4   8.08    11.7
08/02/18 08:23:49 20.84  54.09 49.79  35.83  21.511   4.354  111.4   8.07    11.8
08/02/18 08:24:09 20.84  54.09 49.79  35.83  21.509   4.353  111.3   8.07    11.8
08/02/18 08:24:29 20.84  54.10 49.80  35.83  21.503   4.349  111.4   8.08    12.0
08/02/18 08:24:49 20.84  54.09 49.80  35.83  21.499   4.346  111.3   8.07    12.0
08/02/18 08:25:09 20.84  54.10 49.80  35.83  21.503   4.349  111.4   8.08    13.0
08/02/18 08:25:29 20.84  54.09 49.80  35.83  21.498   4.346  111.3   8.07    11.7
08/02/18 08:25:49 20.85  54.09 49.80  35.83  21.498   4.345  111.3   8.06    11.8
08/02/18 08:26:09 20.84  54.09 49.80  35.83  21.500   4.347  111.3   8.06    11.8
08/02/18 08:26:29 20.84  54.09 49.80  35.83  21.495   4.343  111.2   8.06    11.7
08/02/18 08:26:49 20.85  54.09 49.80  35.82  21.496   4.344  111.3   8.07    11.7
08/02/18 08:27:09 20.85  54.09 49.80  35.83  21.495   4.343  111.5   8.08    11.7
08/02/18 08:27:29 20.85  54.09 49.80  35.82  21.492   4.341  111.3   8.07    11.7
08/02/18 08:27:49 20.85  54.09 49.80  35.82  21.494   4.343  111.3   8.07    11.7
08/02/18 08:28:09 20.85  54.08 49.80  35.82  21.486   4.337  111.4   8.07    11.7
08/02/18 08:28:29 20.85  54.09 49.80  35.82  21.491   4.341  111.3   8.07    11.7
08/02/18 08:28:49 20.86  54.09 49.81  35.83  21.484   4.336  111.3   8.06    11.7
08/02/18 08:29:09 20.86  54.09 49.81  35.83  21.484   4.336  111.2   8.06    11.7
08/02/18 08:29:29 20.85  54.10 49.81  35.83  21.476   4.330  111.0   8.05    11.7
08/02/18 08:29:49 20.86  54.09 49.81  35.83  21.474   4.329  111.0   8.04    11.7
08/02/18 08:30:09 20.86  54.08 49.81  35.82  21.479   4.333  111.1   8.05    11.8
08/02/18 08:30:29 20.86  54.10 49.81  35.83  21.475   4.330  111.3   8.06    11.7
08/02/18 08:30:49 20.85  54.10 49.82  35.83  21.463   4.322  111.1   8.05    11.7
08/02/18 08:31:09 20.86  54.09 49.81  35.83  21.462   4.321  110.9   8.04    11.8
08/02/18 08:31:29 20.85  54.09 49.80  35.83  21.466   4.323  110.7   8.03    11.7
08/02/18 08:31:49 20.86  54.09 49.81  35.83  21.459   4.319  110.7   8.02    11.8
08/02/18 08:32:09 20.86  54.09 49.81  35.82  21.458   4.318  110.5   8.01    11.7
08/02/18 08:32:29 20.86  54.09 49.81  35.82  21.457   4.317  110.6   8.01    11.7
08/02/18 08:32:49 20.86  54.10 49.82  35.83  21.455   4.316  110.4   8.00    11.8
08/02/18 08:33:09 20.86  54.09 49.81  35.83  21.449   4.312  110.4   8.00    11.8
08/02/18 08:33:29 20.86  54.09 49.81  35.83  21.449   4.312  110.5   8.01    11.7
08/02/18 08:33:49 20.86  54.09 49.81  35.82  21.449   4.312  110.5   8.01    11.7
08/02/18 08:34:09 20.86  54.09 49.81  35.82  21.450   4.313  110.6   8.01    11.7
08/02/18 08:34:29 20.86  54.09 49.81  35.83  21.446   4.310  110.8   8.03    11.8
08/02/18 08:34:49 20.86  54.10 49.82  35.83  21.446   4.310  110.7   8.02    11.8
08/02/18 08:35:09 20.86  54.08 49.81  35.82  21.441   4.306  110.8   8.03    11.8
08/02/18 08:35:29 20.87  54.08 49.81  35.82  21.441   4.306  110.9   8.03    11.8
08/02/18 08:35:49 20.86  54.09 49.82  35.83  21.437   4.303  111.1   8.05    11.8
08/02/18 08:36:09 20.86  54.11 49.83  35.84  21.442   4.307  111.1   8.05    11.7
08/02/18 08:36:29 20.87  54.09 49.82  35.83  21.428   4.297  111.0   8.04    11.6
08/02/18 08:36:49 20.87  54.07 49.80  35.81  21.423   4.294  110.9   8.04    11.8
08/02/18 08:37:09 20.86  54.07 49.79  35.81  21.426   4.296  110.9   8.04    11.8
08/02/18 08:37:29 20.87  54.08 49.81  35.82  21.431   4.299  110.8   8.03    11.7
08/02/18 08:37:49 20.87  54.08 49.81  35.82  21.430   4.299  110.8   8.03    11.7
08/02/18 08:38:09 20.87  54.08 49.82  35.82  21.424   4.295  110.8   8.03    11.7
08/02/18 08:38:29 20.87  54.09 49.82  35.82  21.421   4.292  110.9   8.04    11.7
08/02/18 08:38:49 20.87  54.09 49.83  35.83  21.419   4.291  111.0   8.04    11.7
08/02/18 08:39:09 20.87  54.09 49.82  35.82  21.417   4.290  111.0   8.04    11.8
08/02/18 08:39:29 20.87  54.09 49.83  35.83  21.415   4.288  110.9   8.04    11.8
08/02/18 08:39:49 20.88  54.08 49.82  35.82  21.413   4.287  110.9   8.04    11.7
08/02/18 08:40:09 20.88  54.08 49.82  35.82  21.400   4.279  111.1   8.05    11.7
08/02/18 08:40:29 20.88  54.09 49.83  35.82  21.406   4.282  111.1   8.05    11.7
08/02/18 08:40:49 20.88  54.08 49.82  35.82  21.402   4.280  111.2   8.06    11.7
08/02/18 08:41:09 20.88  54.09 49.83  35.83  21.400   4.278  111.2   8.05    11.8
08/02/18 08:41:29 20.88  54.09 49.83  35.83  21.396   4.276  111.0   8.04    11.8
08/02/18 08:41:49 20.87  54.09 49.83  35.82  21.396   4.275  111.0   8.04    11.7
08/02/18 08:42:09 20.88  54.08 49.82  35.82  21.398   4.277  111.0   8.04    11.7
08/02/18 08:42:29 20.88  54.09 49.83  35.82  21.391   4.272  111.0   8.04    11.7
08/02/18 08:42:49 20.88  54.08 49.82  35.82  21.397   4.276  110.9   8.03    11.7
08/02/18 08:43:09 20.88  54.08 49.82  35.82  21.382   4.266  110.7   8.02    11.7
08/02/18 08:43:29 20.88  54.08 49.82  35.82  21.381   4.265  110.6   8.01    11.8
08/02/18 08:43:49 20.87  54.09 49.82  35.82  21.384   4.267  110.5   8.00    11.7
08/02/18 08:44:09 20.87  54.09 49.82  35.82  21.379   4.264  110.5   8.01    12.1
08/02/18 08:44:29 20.87  54.08 49.82  35.82  21.372   4.259  110.7   8.02    11.8
08/02/18 08:44:49 20.87  54.08 49.82  35.82  21.377   4.262  110.8   8.03    11.8
08/02/18 08:45:09 20.87  54.09 49.82  35.82  21.371   4.258  110.9   8.03    11.7
08/02/18 08:45:29 20.87  54.08 49.81  35.82  21.381   4.265  110.7   8.02    11.7
08/02/18 08:45:49 20.87  54.09 49.82  35.83  21.369   4.257  110.5   8.01    11.7
08/02/18 08:46:09 20.87  54.09 49.83  35.83  21.365   4.254  110.4   8.00    12.7
08/02/18 08:46:29 20.87  54.07 49.81  35.81  21.365   4.254  110.2   7.98    11.7
08/02/18 08:46:49 20.87  54.08 49.81  35.82  21.368   4.256  110.1   7.98    11.7
08/02/18 08:47:09 20.87  54.08 49.82  35.82  21.367   4.255  110.0   7.97    11.9
08/02/18 08:47:29 20.87  54.08 49.82  35.82  21.361   4.251  109.9   7.96    11.8
08/02/18 08:47:49 20.87  54.08 49.81  35.82  21.361   4.252  109.7   7.95    11.9
08/02/18 08:48:09 20.87  54.08 49.81  35.82  21.360   4.251  109.7   7.95    11.8
08/02/18 08:48:29 20.86  54.08 49.81  35.82  21.362   4.252  109.7   7.95    11.8
08/02/18 08:48:49 20.86  54.08 49.80  35.82  21.358   4.249  109.5   7.94    11.9
08/02/18 08:49:09 20.86  54.08 49.80  35.82  21.351   4.245  109.4   7.93    11.9
08/02/18 08:49:29 20.86  54.07 49.80  35.81  21.353   4.246  109.4   7.93    11.8
08/02/18 08:49:49 20.86  54.07 49.80  35.81  21.348   4.242  109.5   7.93    11.7
08/02/18 08:50:09 20.86  54.07 49.80  35.81  21.355   4.247  109.5   7.93    11.9
08/02/18 08:50:29 20.86  54.07 49.79  35.81  21.346   4.241  109.4   7.93    11.9
08/02/18 08:50:49 20.86  54.07 49.79  35.81  21.339   4.236  109.3   7.92    11.8
08/02/18 08:51:09 20.86  54.08 49.80  35.82  21.334   4.233  109.2   7.91    11.8
08/02/18 08:51:29 20.86  54.07 49.80  35.81  21.331   4.231  109.1   7.91    11.9
08/02/18 08:51:49 20.86  54.08 49.80  35.82  21.338   4.236  109.0   7.90    11.8
08/02/18 08:52:09 20.86  54.07 49.79  35.81  21.333   4.232  109.1   7.90    11.9
08/02/18 08:52:29 20.86  54.07 49.79  35.81  21.329   4.229  109.1   7.90    11.8
08/02/18 08:52:49 20.86  54.07 49.80  35.81  21.329   4.229  109.0   7.90    11.8
08/02/18 08:53:09 20.86  54.07 49.79  35.81  21.328   4.229  109.0   7.90    11.9
08/02/18 08:53:29 20.86  54.07 49.79  35.81  21.324   4.226  108.9   7.89    11.8
08/02/18 08:53:49 20.86  54.07 49.79  35.81  21.320   4.223  108.8   7.89    11.8
08/02/18 08:54:09 20.86  54.06 49.79  35.80  21.310   4.217  108.8   7.88    11.8
08/02/18 08:54:29 20.86  54.07 49.79  35.81  21.312   4.218  108.8   7.88    12.0
08/02/18 08:54:49 20.86  54.06 49.79  35.81  21.314   4.219  108.8   7.88    11.8
08/02/18 08:55:09 20.86  54.07 49.79  35.81  21.309   4.215  108.6   7.87    12.0
08/02/18 08:55:29 20.86  54.08 49.79  35.82  21.305   4.213  108.5   7.86    11.8
08/02/18 08:55:49 20.86  54.07 49.79  35.81  21.301   4.210  108.4   7.86    11.9
08/02/18 08:56:09 20.85  54.07 49.79  35.81  21.305   4.213  108.3   7.85    11.8
08/02/18 08:56:29 20.85  54.07 49.79  35.81  21.293   4.205  108.0   7.83    11.9
08/02/18 08:56:49 20.86  54.07 49.79  35.81  21.292   4.204  108.0   7.83    11.8
08/02/18 08:57:09 20.85  54.07 49.78  35.81  21.292   4.204  107.9   7.82    11.9
08/02/18 08:57:29 20.84  54.07 49.78  35.81  21.292   4.204  107.8   7.82    11.9
08/02/18 08:57:49 20.84  54.07 49.78  35.81  21.291   4.203  107.7   7.81    11.9
08/02/18 08:58:09 20.84  54.07 49.78  35.81  21.289   4.202  107.7   7.80    12.0
08/02/18 08:58:29 20.84  54.07 49.78  35.81  21.279   4.195  107.6   7.80    11.9
08/02/18 08:58:49 20.85  54.07 49.78  35.81  21.275   4.192  107.5   7.80    11.8
08/02/18 08:59:09 20.84  54.07 49.77  35.81  21.277   4.193  107.5   7.80    12.0
08/02/18 08:59:29 20.84  54.07 49.77  35.81  21.271   4.190  107.4   7.79    12.0
08/02/18 08:59:49 20.82  54.08 49.77  35.82  21.271   4.189  107.6   7.80    12.0
08/02/18 09:00:09 20.82  54.07 49.76  35.81  21.269   4.188  107.7   7.81    12.0
08/02/18 09:00:29 20.82  54.07 49.76  35.81  21.259   4.181  107.8   7.82    12.0
08/02/18 09:00:49 20.81  54.08 49.76  35.82  21.257   4.180  107.8   7.82    12.0
08/02/18 09:01:09 20.82  54.07 49.75  35.81  21.254   4.178  107.9   7.83    12.0
08/02/18 09:01:29 20.81  54.07 49.75  35.81  21.251   4.176  107.9   7.83    11.9
08/02/18 09:01:49 20.82  54.07 49.75  35.81  21.250   4.176  108.0   7.84    11.9
08/02/18 09:02:09 20.82  54.07 49.75  35.81  21.247   4.173  108.0   7.83    11.8
08/02/18 09:02:29 20.82  54.06 49.75  35.81  21.248   4.173  108.0   7.83    11.8
08/02/18 09:02:49 20.82  54.07 49.75  35.81  21.246   4.172  107.7   7.81    11.8
08/02/18 09:03:09 20.82  54.07 49.75  35.81  21.241   4.169  107.6   7.81    11.8
08/02/18 09:03:29 20.82  54.07 49.75  35.81  21.239   4.167  107.5   7.79    12.0
08/02/18 09:03:49 20.82  54.06 49.75  35.80  21.234   4.165  107.4   7.79    11.8
08/02/18 09:04:09 20.82  54.06 49.75  35.81  21.244   4.171  107.4   7.79    11.8
08/02/18 09:04:29 20.82  54.06 49.75  35.81  21.235   4.165  107.3   7.78    12.0
08/02/18 09:04:49 20.81  54.06 49.74  35.81  21.232   4.163  107.3   7.78    11.9
08/02/18 09:05:09 20.82  54.07 49.75  35.81  21.235   4.165  107.2   7.78    12.0
08/02/18 09:05:29 20.82  54.07 49.75  35.81  21.237   4.166  107.2   7.78    11.9
08/02/18 09:05:49 20.82  54.06 49.74  35.80  21.233   4.164  107.1   7.77    11.9
08/02/18 09:06:09 20.82  54.06 49.75  35.81  21.226   4.158  107.1   7.77    11.8
08/02/18 09:06:29 20.82  54.05 49.74  35.80  21.216   4.152  107.1   7.77    11.9
08/02/18 09:06:49 20.81  54.06 49.74  35.81  21.235   4.165  107.2   7.78    11.8
08/02/18 09:07:09 20.81  54.05 49.73  35.80  21.230   4.161  107.2   7.78    11.8
08/02/18 09:07:29 20.81  54.04 49.72  35.79  21.225   4.158  107.3   7.78    11.8
08/02/18 09:07:49 20.81  54.04 49.72  35.79  21.226   4.158  107.4   7.79    11.8
08/02/18 09:08:09 20.81  54.05 49.72  35.80  21.223   4.156  107.3   7.79    11.8
08/02/18 09:08:29 20.81  54.05 49.72  35.80  21.218   4.153  107.5   7.80    11.8
08/02/18 09:08:49 20.81  54.05 49.72  35.80  21.209   4.147  107.5   7.80    12.0
08/02/18 09:09:09 20.81  54.05 49.73  35.80  21.215   4.151  107.5   7.80    12.0
08/02/18 09:09:29 20.81  54.06 49.73  35.80  21.188   4.133  107.5   7.80    12.0
08/02/18 09:09:49 20.81  54.05 49.73  35.80  21.189   4.133  107.4   7.79    11.9
08/02/18 09:10:09 20.82  54.04 49.73  35.79  21.188   4.133  107.7   7.81    11.8
08/02/18 09:10:29 20.82  54.04 49.73  35.79  21.185   4.131  107.9   7.82    12.0
08/02/18 09:10:49 20.81  54.06 49.73  35.80  21.178   4.126  107.9   7.83    11.9
08/02/18 09:11:09 20.81  54.05 49.73  35.80  21.179   4.126  107.8   7.82    11.9
08/02/18 09:11:29 20.81  54.05 49.73  35.80  21.174   4.123  107.6   7.81    11.9
08/02/18 09:11:49 20.81  54.05 49.73  35.80  21.170   4.120  107.7   7.81    11.8
08/02/18 09:12:09 20.81  54.06 49.73  35.80  21.168   4.119  107.5   7.79    12.5
08/02/18 09:12:29 20.81  54.04 49.72  35.79  21.163   4.115  107.5   7.80    11.8
08/02/18 09:12:49 20.82  54.04 49.72  35.79  21.164   4.116  107.5   7.80    11.9
08/02/18 09:13:09 20.82  54.04 49.72  35.79  21.163   4.116  107.4   7.79    11.8
08/02/18 09:13:29 20.82  54.04 49.72  35.79  21.163   4.115  107.5   7.80    11.9
08/02/18 09:13:49 20.82  54.04 49.72  35.79  21.158   4.112  107.5   7.80    11.9
08/02/18 09:14:09 20.81  54.05 49.73  35.79  21.151   4.108  107.6   7.80    11.9
08/02/18 09:14:29 20.82  54.05 49.73  35.80  21.152   4.108  107.6   7.80    11.8
08/02/18 09:14:49 20.81  54.04 49.72  35.79  21.146   4.104  107.4   7.79    11.8
08/02/18 09:15:09 20.82  54.03 49.72  35.78  21.145   4.103  107.5   7.79    11.8
08/02/18 09:15:29 20.82  54.04 49.72  35.79  21.150   4.106  107.6   7.80    11.8
08/02/18 09:15:49 20.83  54.02 49.71  35.77  21.142   4.101  107.5   7.79    11.8
08/02/18 09:16:09 20.82  54.03 49.72  35.78  21.139   4.099  107.5   7.80    11.9
08/02/18 09:16:29 20.83  54.02 49.72  35.77  21.139   4.099  107.6   7.80    11.9
08/02/18 09:16:49 20.83  54.01 49.71  35.77  21.130   4.093  107.6   7.80    11.9
08/02/18 09:17:09 20.83  54.01 49.71  35.77  21.125   4.089  107.6   7.80    11.9
08/02/18 09:17:29 20.83  54.01 49.71  35.77  21.121   4.086  107.6   7.80    11.8
08/02/18 09:17:49 20.83  54.01 49.71  35.76  21.120   4.086  107.8   7.82    11.9
08/02/18 09:18:09 20.83  54.00 49.70  35.76  21.118   4.084  107.6   7.81    11.9
08/02/18 09:18:29 20.83  54.01 49.71  35.76  21.114   4.082  107.7   7.81    12.3
08/02/18 09:18:49 20.83  54.02 49.72  35.77  21.114   4.082  107.5   7.80    11.9
08/02/18 09:19:09 20.83  54.01 49.71  35.77  21.115   4.083  107.4   7.79    11.8
08/02/18 09:19:29 20.83  54.02 49.71  35.77  21.110   4.079  107.3   7.79    11.9
08/02/18 09:19:49 20.83  54.00 49.70  35.76  21.103   4.074  107.3   7.78    11.9
08/02/18 09:20:09 20.83  54.00 49.70  35.76  21.098   4.071  107.3   7.78    11.9
08/02/18 09:20:29 20.83  54.00 49.70  35.76  21.096   4.069  107.3   7.78    12.0
08/02/18 09:20:49 20.83  53.99 49.69  35.75  21.092   4.067  107.2   7.77    12.0
08/02/18 09:21:09 20.84  53.99 49.70  35.75  21.089   4.065  107.1   7.77    12.1
08/02/18 09:21:29 20.83  53.99 49.70  35.76  21.086   4.063  107.3   7.78    12.0
08/02/18 09:21:49 20.84  53.98 49.69  35.75  21.078   4.057  107.3   7.78    12.0
08/02/18 09:22:09 20.83  53.99 49.69  35.75  21.077   4.056  107.2   7.78    12.3
08/02/18 09:22:29 20.83  53.99 49.69  35.75  21.075   4.055  107.1   7.77    11.9
08/02/18 09:22:49 20.83  53.99 49.69  35.75  21.070   4.052  107.0   7.76    11.9
08/02/18 09:23:09 20.84  53.98 49.69  35.75  21.071   4.053  107.0   7.76    12.3
08/02/18 09:23:29 20.83  53.98 49.69  35.75  21.063   4.047  107.1   7.77    12.0
08/02/18 09:23:49 20.84  53.99 49.70  35.75  21.065   4.049  107.1   7.76    12.1
08/02/18 09:24:09 20.84  53.97 49.69  35.74  21.055   4.041  107.1   7.77    12.0
08/02/18 09:24:29 20.84  53.98 49.69  35.74  21.050   4.038  107.1   7.77    12.0
08/02/18 09:24:49 20.84  53.98 49.69  35.75  21.044   4.034  107.1   7.77    12.0
08/02/18 09:25:09 20.85  53.98 49.70  35.74  21.040   4.031  107.0   7.76    12.0
08/02/18 09:25:29 20.84  53.98 49.69  35.75  21.042   4.033  107.2   7.78    12.0
08/02/18 09:25:49 20.84  53.98 49.69  35.74  21.034   4.027  107.0   7.76    12.2
08/02/18 09:26:09 20.85  53.98 49.70  35.74  21.039   4.030  107.0   7.76    12.0
08/02/18 09:26:29 20.84  53.98 49.70  35.75  21.032   4.025  107.1   7.77    12.5
08/02/18 09:26:49 20.84  53.98 49.69  35.74  21.034   4.027  107.0   7.76    12.0
08/02/18 09:27:09 20.85  53.97 49.69  35.74  21.026   4.022  107.0   7.76    12.0
08/02/18 09:27:29 20.85  53.98 49.69  35.74  21.024   4.020  106.9   7.75    12.0
08/02/18 09:27:49 20.85  53.97 49.69  35.74  21.024   4.020  106.8   7.75    12.0
08/02/18 09:28:09 20.85  53.97 49.69  35.74  21.021   4.018  106.8   7.75    12.0
08/02/18 09:28:29 20.85  53.97 49.69  35.74  21.015   4.014  106.8   7.74    11.8
08/02/18 09:28:49 20.85  53.97 49.69  35.74  21.014   4.013  107.0   7.76    11.8
08/02/18 09:29:09 20.85  53.97 49.69  35.74  21.009   4.010  106.9   7.75    11.8
08/02/18 09:29:29 20.85  53.97 49.69  35.74  21.009   4.010  106.8   7.75    11.8
08/02/18 09:29:49 20.85  53.97 49.69  35.74  21.008   4.009  106.7   7.74    11.8
08/02/18 09:30:09 20.86  53.97 49.70  35.74  20.994   3.999  106.8   7.74    12.0
08/02/18 09:30:29 20.85  53.97 49.69  35.74  20.992   3.998  106.8   7.75    12.0
08/02/18 09:30:49 20.85  53.97 49.70  35.74  20.994   3.999  106.8   7.74    12.0
08/02/18 09:31:09 20.85  53.97 49.69  35.74  20.987   3.994  106.8   7.74    12.0
08/02/18 09:31:29 20.86  53.96 49.69  35.73  20.987   3.995  106.9   7.75    12.0
08/02/18 09:31:49 20.87  53.96 49.70  35.73  20.981   3.991  107.2   7.77    12.0
08/02/18 09:32:09 20.86  53.97 49.70  35.74  20.976   3.987  107.3   7.78    11.9
08/02/18 09:32:29 20.87  53.97 49.71  35.74  20.975   3.986  107.4   7.79    12.0
08/02/18 09:32:49 20.87  53.96 49.70  35.73  20.967   3.981  107.8   7.81    11.9
08/02/18 09:33:09 20.86  53.97 49.70  35.73  20.962   3.977  107.8   7.81    11.9
08/02/18 09:33:29 20.87  53.96 49.70  35.73  20.964   3.979  107.7   7.81    11.8
08/02/18 09:33:49 20.87  53.96 49.70  35.73  20.956   3.973  107.5   7.79    11.9
08/02/18 09:34:09 20.87  53.96 49.70  35.73  20.951   3.970  107.8   7.81    11.9
08/02/18 09:34:29 20.87  53.96 49.71  35.73  20.950   3.969  107.8   7.82    11.9
08/02/18 09:34:49 20.89  53.95 49.71  35.72  20.947   3.967  108.1   7.83    11.9
08/02/18 09:35:09 20.88  53.96 49.71  35.73  20.945   3.966  108.4   7.86    11.8
08/02/18 09:35:29 20.87  53.96 49.70  35.73  20.942   3.964  108.6   7.87    11.9
08/02/18 09:35:49 20.88  53.96 49.72  35.73  20.937   3.960  108.3   7.85    11.8
08/02/18 09:36:09 20.88  53.95 49.71  35.72  20.936   3.960  108.5   7.86    12.9
08/02/18 09:36:29 20.88  53.96 49.72  35.73  20.932   3.957  108.9   7.89    11.9
08/02/18 09:36:49 20.88  53.95 49.71  35.72  20.928   3.954  108.8   7.89    11.9
08/02/18 09:37:09 20.88  53.95 49.70  35.72  20.922   3.950  108.7   7.88    11.9
08/02/18 09:37:29 20.88  53.95 49.70  35.72  20.920   3.949  108.3   7.85    11.9
08/02/18 09:37:49 20.88  53.94 49.70  35.72  20.914   3.945  108.3   7.85    11.9
08/02/18 09:38:09 20.89  53.94 49.70  35.71  20.911   3.943  108.1   7.84    11.9
08/02/18 09:38:29 20.88  53.94 49.70  35.72  20.906   3.939  108.3   7.85    11.9
08/02/18 09:38:49 20.88  53.94 49.69  35.71  20.901   3.936  108.2   7.84    11.9
08/02/18 09:39:09 20.88  53.94 49.70  35.71  20.896   3.932  108.2   7.85    11.9
08/02/18 09:39:29 20.89  53.93 49.70  35.71  20.897   3.933  108.2   7.85    11.9
08/02/18 09:39:49 20.88  53.94 49.70  35.71  20.890   3.928  108.2   7.84    11.9
08/02/18 09:40:09 20.89  53.93 49.70  35.71  20.893   3.930  108.2   7.84    11.8
08/02/18 09:40:29 20.90  53.92 49.70  35.70  20.893   3.930  108.6   7.87    11.9
08/02/18 09:40:49 20.90  53.93 49.72  35.71  20.884   3.924  109.0   7.90    11.9
08/02/18 09:41:09 20.90  53.92 49.71  35.70  20.877   3.920  109.4   7.93    11.8
08/02/18 09:41:29 20.92  53.90 49.70  35.69  20.872   3.916  109.7   7.95    11.8
08/02/18 09:41:49 20.91  53.93 49.72  35.71  20.868   3.913  109.9   7.96    11.9
08/02/18 09:42:09 20.93  53.90 49.71  35.68  20.867   3.913  110.0   7.97    11.8
08/02/18 09:42:29 20.96  53.91 49.74  35.69  20.865   3.911  110.8   8.02    12.0
08/02/18 09:42:49 20.93  53.92 49.73  35.70  20.862   3.909  110.9   8.03    11.9
08/02/18 09:43:09 20.94  53.91 49.74  35.69  20.862   3.909  110.4   7.99    11.9
08/02/18 09:43:29 20.97  53.91 49.77  35.69  20.857   3.906  110.5   8.00    11.9
08/02/18 09:43:49 20.94  53.91 49.74  35.69  20.852   3.902  110.4   8.00    11.9
08/02/18 09:44:09 20.95  53.92 49.75  35.70  20.845   3.898  110.3   7.99    11.8
08/02/18 09:44:29 20.95  53.93 49.76  35.70  20.840   3.894  110.2   7.98    12.0
08/02/18 09:44:49 20.96  53.90 49.74  35.69  20.841   3.894  110.4   7.99    12.0
08/02/18 09:45:09 20.96  53.90 49.75  35.69  20.837   3.892  110.3   7.98    12.0
08/02/18 09:45:29 20.99  53.89 49.76  35.67  20.830   3.887  110.4   7.99    12.0
08/02/18 09:45:49 20.99  53.89 49.76  35.68  20.822   3.882  110.7   8.01    12.0
08/02/18 09:46:09 20.98  53.88 49.74  35.67  20.822   3.882  110.6   8.01    12.0
08/02/18 09:46:29 21.01  53.90 49.79  35.68  20.816   3.878  110.7   8.01    12.0
08/02/18 09:46:49 20.99  53.90 49.77  35.68  20.813   3.875  110.8   8.02    11.9
08/02/18 09:47:09 21.00  53.88 49.77  35.67  20.815   3.877  110.7   8.01    12.0
08/02/18 09:47:29 20.99  53.89 49.76  35.68  20.803   3.868  110.8   8.02    11.9
08/02/18 09:47:49 21.01  53.89 49.79  35.68  20.799   3.866  110.8   8.02    12.0
08/02/18 09:48:09 21.02  53.90 49.81  35.69  20.794   3.863  110.8   8.01    11.9
08/02/18 09:48:29 21.01  53.91 49.80  35.69  20.795   3.863  111.0   8.03    12.0
08/02/18 09:48:49 21.06  53.88 49.82  35.67  20.786   3.857  111.1   8.03    12.0
08/02/18 09:49:09 21.04  53.91 49.82  35.69  20.782   3.854  111.3   8.05    12.0
08/02/18 09:49:29 21.03  53.91 49.82  35.69  20.780   3.853  111.2   8.04    12.0
08/02/18 09:49:49 21.03  53.91 49.82  35.69  20.778   3.852  111.1   8.04    12.0
08/02/18 09:50:09 21.04  53.89 49.82  35.68  20.778   3.852  111.0   8.02    12.0
08/02/18 09:50:29 21.05  53.90 49.84  35.68  20.780   3.853  111.3   8.04    12.0
08/02/18 09:50:49 21.05  53.89 49.83  35.68  20.778   3.851  111.1   8.03    12.0
08/02/18 09:51:09 21.06  53.91 49.85  35.69  20.771   3.847  111.1   8.03    12.0
08/02/18 09:51:29 21.10  53.90 49.88  35.69  20.771   3.847  111.2   8.03    12.0
08/02/18 09:51:49 21.15  53.87 49.91  35.66  20.759   3.838  111.4   8.04    12.0
08/02/18 09:52:09 21.13  53.89 49.90  35.67  20.754   3.835  111.9   8.08    12.0
08/02/18 09:52:29 21.11  53.88 49.88  35.67  20.747   3.830  111.9   8.08    12.0
08/02/18 09:52:49 21.15  53.85 49.89  35.65  20.741   3.826  112.2   8.10    12.0
08/02/18 09:53:09 21.18  53.81 49.88  35.61  20.741   3.826  112.6   8.12    12.0
08/02/18 09:53:29 21.14  53.85 49.88  35.64  20.738   3.824  112.5   8.12    11.9
08/02/18 09:53:49 21.16  53.82 49.87  35.62  20.729   3.818  112.3   8.10    11.9
08/02/18 09:54:09 21.15  53.82 49.86  35.62  20.732   3.820  112.2   8.10    11.9
08/02/18 09:54:29 21.21  53.80 49.90  35.61  20.723   3.814  112.3   8.10    12.0
08/02/18 09:54:49 21.13  53.82 49.84  35.63  20.724   3.815  112.2   8.10    12.0
08/02/18 09:55:09 21.12  53.85 49.85  35.65  20.715   3.808  111.7   8.06    12.0
08/02/18 09:55:29 21.22  53.81 49.92  35.62  20.713   3.807  112.0   8.08    12.0
08/02/18 09:55:49 21.20  53.85 49.94  35.64  20.715   3.809  112.1   8.08    12.0
08/02/18 09:56:09 21.14  53.84 49.88  35.64  20.711   3.806  112.1   8.09    12.0
08/02/18 09:56:29 21.14  53.84 49.88  35.64  20.708   3.804  111.8   8.07    11.9
08/02/18 09:56:49 21.13  53.85 49.87  35.65  20.701   3.799  111.6   8.06    11.8
08/02/18 09:57:09 21.14  53.86 49.89  35.65  20.702   3.799  111.6   8.05    11.8
08/02/18 09:57:29 21.15  53.87 49.91  35.66  20.691   3.792  111.5   8.05    11.8
08/02/18 09:57:49 21.17  53.85 49.90  35.64  20.689   3.791  111.9   8.07    11.8
08/02/18 09:58:09 21.18  53.85 49.92  35.64  20.688   3.790  111.9   8.07    11.8
08/02/18 09:58:29 21.16  53.87 49.92  35.66  20.685   3.788  111.9   8.07    11.8
08/02/18 09:58:49 21.21  53.82 49.93  35.63  20.677   3.783  112.1   8.09    11.8
08/02/18 09:59:09 21.17  53.86 49.92  35.65  20.674   3.780  111.9   8.07    12.0
08/02/18 09:59:29 21.17  53.87 49.92  35.66  20.673   3.780  112.0   8.08    11.9
08/02/18 09:59:49 21.19  53.84 49.93  35.64  20.668   3.776  111.9   8.07    12.0
08/02/18 10:00:09 21.22  53.84 49.95  35.64  20.667   3.775  111.9   8.07    12.1
08/02/18 10:00:29 21.20  53.85 49.94  35.65  20.663   3.773  111.9   8.07    12.0
08/02/18 10:00:49 21.22  53.84 49.95  35.64  20.651   3.765  111.9   8.07    12.0
08/02/18 10:01:09 21.26  53.81 49.97  35.62  20.651   3.765  111.9   8.06    12.0
08/02/18 10:01:29 21.25  53.81 49.96  35.62  20.648   3.762  112.2   8.08    12.0
08/02/18 10:01:49 21.22  53.84 49.95  35.64  20.644   3.759  112.1   8.08    12.0
08/02/18 10:02:09 21.24  53.83 49.96  35.63  20.639   3.756  112.3   8.09    12.0
08/02/18 10:02:29 21.29  53.80 49.99  35.61  20.635   3.754  112.4   8.09    12.0
08/02/18 10:02:49 21.27  53.83 50.00  35.63  20.627   3.748  112.6   8.11    11.9
08/02/18 10:03:09 21.30  53.79 49.99  35.60  20.627   3.748  112.5   8.10    12.0
08/02/18 10:03:29 21.30  53.81 50.00  35.61  20.619   3.742  112.8   8.12    12.0
08/02/18 10:03:49 21.29  53.80 50.00  35.61  20.616   3.741  112.8   8.12    12.0
08/02/18 10:04:09 21.33  53.78 50.01  35.59  20.612   3.738  112.8   8.12    12.0
08/02/18 10:04:29 21.29  53.82 50.01  35.62  20.613   3.739  112.9   8.13    12.0
08/02/18 10:04:49 21.32  53.80 50.02  35.61  20.607   3.734  112.8   8.12    12.0
08/02/18 10:05:09 21.31  53.83 50.04  35.63  20.604   3.733  113.0   8.13    12.0
08/02/18 10:05:29 21.32  53.79 50.01  35.60  20.594   3.726  112.9   8.12    12.0
08/02/18 10:05:49 21.34  53.79 50.02  35.60  20.594   3.725  113.0   8.13    12.0
08/02/18 10:06:09 21.32  53.80 50.02  35.61  20.585   3.719  112.8   8.11    11.9
08/02/18 10:06:29 21.33  53.81 50.04  35.62  20.585   3.720  113.0   8.13    11.9
08/02/18 10:06:49 21.34  53.79 50.03  35.60  20.581   3.717  113.0   8.13    12.0
08/02/18 10:07:09 21.36  53.80 50.06  35.61  20.577   3.714  113.1   8.14    12.0
08/02/18 10:07:29 21.38  53.79 50.07  35.60  20.570   3.709  113.4   8.15    12.0
08/02/18 10:07:49 21.35  53.83 50.08  35.63  20.568   3.707  113.2   8.14    11.9
08/02/18 10:08:09 21.38  53.79 50.06  35.60  20.563   3.705  113.2   8.14    11.9
08/02/18 10:08:29 21.38  53.79 50.07  35.60  20.558   3.701  113.4   8.15    12.0
08/02/18 10:08:49 21.39  53.78 50.07  35.59  20.554   3.698  113.5   8.16    12.0
08/02/18 10:09:09 21.38  53.82 50.10  35.62  20.552   3.697  113.8   8.18    11.7
08/02/18 10:09:29 21.39  53.81 50.10  35.61  20.542   3.690  113.7   8.17    11.8
08/02/18 10:09:49 21.41  53.82 50.13  35.62  20.542   3.690  113.8   8.18    11.8
08/02/18 10:10:09 21.43  53.79 50.12  35.60  20.536   3.686  113.7   8.17    12.0
08/02/18 10:10:29 21.41  53.80 50.10  35.60  20.529   3.681  114.0   8.19    12.0
08/02/18 10:10:49 21.40  53.81 50.11  35.62  20.525   3.678  113.8   8.18    11.9
08/02/18 10:11:09 21.41  53.82 50.13  35.62  20.526   3.679  113.7   8.17    11.9
08/02/18 10:11:29 21.43  53.80 50.13  35.61  20.521   3.675  113.6   8.16    12.0
08/02/18 10:11:49 21.44  53.79 50.14  35.60  20.514   3.670  114.1   8.19    12.0
08/02/18 10:12:09 21.44  53.80 50.14  35.60  20.508   3.667  114.0   8.19    12.0
08/02/18 10:12:29 21.48  53.79 50.17  35.60  20.506   3.665  114.4   8.21    12.0
08/02/18 10:12:49 21.47  53.78 50.16  35.59  20.500   3.661  114.3   8.21    12.0
08/02/18 10:13:09 21.45  53.81 50.15  35.61  20.490   3.654  114.2   8.20    12.0
08/02/18 10:13:29 21.49  53.79 50.18  35.60  20.489   3.653  114.5   8.21    11.7
08/02/18 10:13:49 21.48  53.78 50.16  35.59  20.483   3.649  114.5   8.22    11.7
08/02/18 10:14:09 21.49  53.79 50.18  35.60  20.478   3.646  114.7   8.23    11.8
08/02/18 10:14:29 21.49  53.80 50.19  35.60  20.473   3.642  114.8   8.24    11.8
08/02/18 10:14:49 21.49  53.82 50.21  35.62  20.465   3.637  114.6   8.22    11.8
08/02/18 10:15:09 21.49  53.79 50.19  35.60  20.463   3.636  114.6   8.22    11.7
08/02/18 10:15:29 21.52  53.79 50.22  35.60  20.462   3.635  114.9   8.24    11.7
08/02/18 10:15:49 21.51  53.83 50.24  35.63  20.464   3.637  114.8   8.23    11.7
08/02/18 10:16:09 21.51  53.80 50.21  35.61  20.458   3.633  114.8   8.24    11.7
08/02/18 10:16:29 21.51  53.80 50.22  35.61  20.459   3.633  114.9   8.24    11.7
08/02/18 10:16:49 21.50  53.83 50.23  35.63  20.453   3.629  114.9   8.24    11.8
08/02/18 10:17:09 21.54  53.77 50.22  35.59  20.441   3.621  114.9   8.24    11.7
08/02/18 10:17:29 21.55  53.78 50.24  35.59  20.434   3.616  115.0   8.24    11.8
08/02/18 10:17:49 21.54  53.79 50.24  35.60  20.425   3.610  115.0   8.25    11.7
08/02/18 10:18:09 21.54  53.79 50.23  35.60  20.421   3.607  115.1   8.25    11.8
08/02/18 10:18:29 21.54  53.79 50.24  35.60  20.422   3.608  115.1   8.25    11.9
08/02/18 10:18:49 21.53  53.81 50.24  35.61  20.417   3.604  115.2   8.26    11.7
08/02/18 10:19:09 21.55  53.80 50.25  35.60  20.407   3.597  115.0   8.24    11.7
08/02/18 10:19:29 21.55  53.80 50.25  35.61  20.403   3.595  115.2   8.26    11.7
08/02/18 10:19:49 21.55  53.80 50.26  35.61  20.399   3.592  115.1   8.25    11.7
08/02/18 10:20:09 21.54  53.79 50.24  35.60  20.395   3.589  115.4   8.27    11.6
08/02/18 10:20:29 21.55  53.80 50.25  35.60  20.391   3.586  115.2   8.25    11.6
08/02/18 10:20:49 21.55  53.84 50.29  35.63  20.386   3.583  115.3   8.26    11.7
08/02/18 10:21:09 21.57  53.79 50.27  35.60  20.382   3.580  115.3   8.26    11.7
08/02/18 10:21:29 21.57  53.80 50.27  35.60  20.377   3.577  115.4   8.27    11.6
08/02/18 10:21:49 21.57  53.80 50.27  35.60  20.370   3.572  115.3   8.26    11.7
08/02/18 10:22:09 21.57  53.81 50.28  35.61  20.371   3.572  115.2   8.26    11.7
08/02/18 10:22:29 21.58  53.82 50.30  35.62  20.369   3.571  115.4   8.26    11.7
08/02/18 10:22:49 21.56  53.84 50.30  35.63  20.364   3.568  115.2   8.25    11.7
08/02/18 10:23:09 21.58  53.79 50.28  35.60  20.360   3.565  115.3   8.26    11.7
08/02/18 10:23:29 21.58  53.82 50.31  35.62  20.351   3.559  115.2   8.25    11.6
08/02/18 10:23:49 21.57  53.84 50.31  35.63  20.351   3.559  115.2   8.25    11.7
08/02/18 10:24:09 21.59  53.83 50.33  35.63  20.349   3.558  115.3   8.26    11.6
08/02/18 10:24:29 21.58  53.84 50.32  35.63  20.341   3.552  115.2   8.25    11.8
08/02/18 10:24:49 21.60  53.80 50.31  35.60  20.339   3.551  115.1   8.24    11.7
08/02/18 10:25:09 21.60  53.82 50.33  35.62  20.329   3.544  115.2   8.25    11.6
08/02/18 10:25:29 21.60  53.84 50.35  35.63  20.328   3.543  115.5   8.27    11.7
08/02/18 10:25:49 21.62  53.82 50.35  35.62  20.321   3.538  115.5   8.27    12.6
08/02/18 10:26:09 21.62  53.83 50.35  35.62  20.315   3.534  115.5   8.27    11.7
08/02/18 10:26:29 21.62  53.84 50.37  35.63  20.312   3.532  115.6   8.27    11.9
08/02/18 10:26:49 21.61  53.84 50.35  35.63  20.307   3.529  115.4   8.26    11.7
08/02/18 10:27:09 21.61  53.85 50.36  35.64  20.310   3.531  115.4   8.26    11.7
08/02/18 10:27:29 21.62  53.85 50.37  35.64  20.299   3.523  115.4   8.26    12.0
08/02/18 10:27:49 21.60  53.86 50.36  35.65  20.297   3.522  115.4   8.26    11.9
08/02/18 10:28:09 21.59  53.87 50.37  35.66  20.292   3.518  115.3   8.26    12.0
08/02/18 10:28:29 21.63  53.86 50.39  35.64  20.288   3.516  115.4   8.26    12.0
08/02/18 10:28:49 21.61  53.86 50.37  35.65  20.285   3.513  115.4   8.26    11.7
08/02/18 10:29:09 21.61  53.85 50.36  35.64  20.283   3.512  115.2   8.24    11.7
08/02/18 10:29:29 21.61  53.83 50.34  35.62  20.276   3.507  115.2   8.24    11.8
08/02/18 10:29:49 21.60  53.85 50.35  35.64  20.270   3.503  115.1   8.24    11.6
08/02/18 10:30:09 21.62  53.84 50.37  35.64  20.268   3.501  115.2   8.25    11.9
08/02/18 10:30:29 21.61  53.86 50.38  35.65  20.263   3.498  115.5   8.26    11.9
08/02/18 10:30:49 21.61  53.86 50.37  35.65  20.254   3.492  115.4   8.26    11.9
08/02/18 10:31:09 21.60  53.86 50.36  35.65  20.248   3.488  115.2   8.25    11.7
08/02/18 10:31:29 21.59  53.86 50.35  35.65  20.244   3.485  115.1   8.24    11.9
08/02/18 10:31:49 21.58  53.88 50.36  35.66  20.242   3.484  115.1   8.24    11.7
08/02/18 10:32:09 21.60  53.87 50.38  35.66  20.241   3.483  115.0   8.23    11.7
08/02/18 10:32:29 21.61  53.84 50.35  35.63  20.238   3.481  114.9   8.22    11.8
08/02/18 10:32:49 21.60  53.85 50.35  35.64  20.232   3.477  114.7   8.21    11.6
08/02/18 10:33:09 21.58  53.88 50.36  35.66  20.230   3.476  114.8   8.22    11.7
08/02/18 10:33:29 21.59  53.83 50.33  35.63  20.220   3.469  114.9   8.23    11.7
08/02/18 10:33:49 21.61  53.83 50.35  35.63  20.214   3.465  114.9   8.22    11.9
08/02/18 10:34:09 21.58  53.85 50.33  35.64  20.211   3.463  114.9   8.23    11.6
08/02/18 10:34:29 21.60  53.81 50.31  35.61  20.202   3.456  114.9   8.22    11.7
08/02/18 10:34:49 21.58  53.86 50.35  35.65  20.203   3.457  114.8   8.22    11.7
08/02/18 10:35:09 21.58  53.87 50.35  35.66  20.197   3.453  114.7   8.22    11.6
08/02/18 10:35:29 21.60  53.85 50.35  35.64  20.192   3.449  114.6   8.21    11.6
08/02/18 10:35:49 21.61  53.86 50.37  35.65  20.188   3.446  114.6   8.20    11.6
08/02/18 10:36:09 21.58  53.88 50.36  35.66  20.184   3.444  114.7   8.21    11.6
08/02/18 10:36:29 21.59  53.87 50.36  35.65  20.176   3.438  114.7   8.21    11.9
08/02/18 10:36:49 21.64  53.82 50.37  35.62  20.173   3.437  114.4   8.19    11.8
08/02/18 10:37:09 21.60  53.85 50.36  35.64  20.167   3.432  114.5   8.19    11.8
08/02/18 10:37:29 21.64  53.82 50.36  35.62  20.162   3.429  114.4   8.19    11.9
08/02/18 10:37:49 21.62  53.84 50.37  35.63  20.159   3.426  114.6   8.20    11.7
08/02/18 10:38:09 21.63  53.83 50.37  35.62  20.153   3.423  114.6   8.20    11.7
08/02/18 10:38:29 21.62  53.83 50.35  35.63  20.146   3.418  114.6   8.20    11.8
08/02/18 10:38:49 21.61  53.84 50.36  35.64  20.143   3.416  114.5   8.20    11.9
08/02/18 10:39:09 21.61  53.85 50.36  35.64  20.144   3.416  114.3   8.18    11.7
08/02/18 10:39:29 21.64  53.83 50.38  35.63  20.133   3.409  114.3   8.18    11.6
08/02/18 10:39:49 21.68  53.81 50.40  35.61  20.129   3.406  114.4   8.18    11.7
08/02/18 10:40:09 21.64  53.84 50.39  35.63  20.125   3.403  114.3   8.18    11.6
08/02/18 10:40:29 21.69  53.81 50.41  35.61  20.117   3.398  114.5   8.18    11.7
08/02/18 10:40:49 21.68  53.82 50.40  35.62  20.116   3.397  114.4   8.18    11.7
08/02/18 10:41:09 21.67  53.84 50.42  35.63  20.113   3.395  114.6   8.19    11.6
08/02/18 10:41:29 21.71  53.80 50.42  35.60  20.112   3.395  114.6   8.19    11.6
08/02/18 10:41:49 21.68  53.82 50.41  35.62  20.102   3.388  114.7   8.20    11.6
08/02/18 10:42:09 21.65  53.87 50.42  35.65  20.096   3.383  114.8   8.21    11.6
08/02/18 10:42:29 21.67  53.84 50.41  35.64  20.089   3.379  114.7   8.20    11.7
08/02/18 10:42:49 21.66  53.82 50.39  35.62  20.085   3.376  114.6   8.20    11.6
08/02/18 10:43:09 21.68  53.84 50.42  35.63  20.080   3.373  114.6   8.19    11.7
08/02/18 10:43:29 21.67  53.83 50.41  35.63  20.072   3.367  114.3   8.18    11.7
08/02/18 10:43:49 21.67  53.84 50.42  35.63  20.070   3.366  114.4   8.18    11.6
08/02/18 10:44:09 21.69  53.80 50.39  35.60  20.063   3.361  114.4   8.18    11.7
08/02/18 10:44:29 21.69  53.80 50.40  35.60  20.057   3.357  114.4   8.18    11.7
08/02/18 10:44:49 21.67  53.84 50.41  35.63  20.056   3.356  114.4   8.18    11.6
08/02/18 10:45:09 21.70  53.78 50.39  35.59  20.052   3.354  114.3   8.17    11.6
08/02/18 10:45:29 21.68  53.84 50.42  35.63  20.049   3.352  114.3   8.17    11.9
08/02/18 10:45:49 21.71  53.80 50.42  35.60  20.037   3.343  114.6   8.19    11.6
08/02/18 10:46:09 21.71  53.80 50.42  35.60  20.035   3.342  114.4   8.18    11.8
08/02/18 10:46:29 21.72  53.81 50.43  35.61  20.027   3.336  114.5   8.18    11.7
08/02/18 10:46:49 21.70  53.81 50.42  35.61  20.028   3.337  114.6   8.19    11.7
08/02/18 10:47:09 21.69  53.82 50.41  35.62  20.019   3.331  114.7   8.20    11.8
08/02/18 10:47:29 21.67  53.81 50.39  35.61  20.013   3.326  114.7   8.20    11.8
08/02/18 10:47:49 21.67  53.84 50.41  35.63  20.007   3.323  114.6   8.20    11.8
08/02/18 10:48:09 21.77  53.81 50.49  35.61  19.999   3.317  114.9   8.21    11.8
08/02/18 10:48:29 21.69  53.85 50.44  35.64  19.997   3.315  115.1   8.23    11.7
08/02/18 10:48:49 21.69  53.85 50.44  35.64  19.996   3.315  114.9   8.21    11.8
08/02/18 10:49:09 21.71  53.85 50.46  35.64  19.990   3.311  114.9   8.21    11.7
08/02/18 10:49:29 21.65  53.89 50.45  35.67  19.983   3.306  115.1   8.23    11.8
08/02/18 10:49:49 21.67  53.91 50.48  35.68  19.981   3.305  115.1   8.22    11.8
08/02/18 10:50:09 21.69  53.88 50.48  35.66  19.972   3.298  114.8   8.20    11.7
08/02/18 10:50:29 21.67  53.89 50.46  35.67  19.966   3.294  115.0   8.22    11.8
08/02/18 10:50:49 21.69  53.90 50.49  35.68  19.961   3.291  114.9   8.21    11.8
08/02/18 10:51:09 21.69  53.84 50.44  35.63  19.958   3.289  114.8   8.21    11.8
08/02/18 10:51:29 21.77  53.80 50.48  35.60  19.959   3.289  114.9   8.20    11.8
08/02/18 10:51:49 21.80  53.77 50.49  35.58  19.951   3.284  114.7   8.18    11.6
08/02/18 10:52:09 21.77  53.80 50.48  35.60  19.946   3.281  114.7   8.19    11.8
08/02/18 10:52:29 21.87  53.71 50.50  35.53  19.940   3.277  114.7   8.17    11.8
08/02/18 10:52:49 21.80  53.78 50.49  35.59  19.938   3.275  114.8   8.19    11.6
08/02/18 10:53:09 21.86  53.73 50.51  35.55  19.931   3.270  114.5   8.16    11.6
08/02/18 10:53:29 21.86  53.76 50.53  35.57  19.931   3.270  114.6   8.17    11.7
08/02/18 10:53:49 21.85  53.75 50.52  35.57  19.917   3.261  114.7   8.18    11.7
08/02/18 10:54:09 21.83  53.78 50.52  35.59  19.915   3.260  114.5   8.17    11.7
08/02/18 10:54:29 21.85  53.75 50.52  35.57  19.913   3.258  114.7   8.18    11.6
08/02/18 10:54:49 21.84  53.74 50.50  35.56  19.914   3.259  114.4   8.16    11.7
08/02/18 10:55:09 21.86  53.75 50.53  35.56  19.909   3.255  114.4   8.16    11.9
08/02/18 10:55:29 21.94  53.74 50.60  35.55  19.904   3.252  114.6   8.16    12.0
08/02/18 10:55:49 21.87  53.77 50.56  35.58  19.891   3.243  114.7   8.17    11.9
08/02/18 10:56:09 21.86  53.78 50.56  35.58  19.885   3.239  114.6   8.17    11.7
08/02/18 10:56:29 21.88  53.76 50.56  35.57  19.880   3.236  114.7   8.17    11.9
08/02/18 10:56:49 21.89  53.78 50.59  35.59  19.877   3.234  114.7   8.17    11.6
08/02/18 10:57:09 21.90  53.76 50.57  35.57  19.870   3.228  114.3   8.14    11.6
08/02/18 10:57:29 21.89  53.77 50.58  35.58  19.869   3.228  114.3   8.14    11.9
08/02/18 10:57:49 21.98  53.73 50.64  35.55  19.868   3.227  114.4   8.14    11.6
08/02/18 10:58:09 21.94  53.75 50.61  35.56  19.858   3.221  114.4   8.14    11.6
08/02/18 10:58:29 21.90  53.77 50.59  35.58  19.852   3.216  114.0   8.12    11.7
08/02/18 10:58:49 21.95  53.77 50.64  35.58  19.848   3.213  114.1   8.12    11.9
08/02/18 10:59:09 21.93  53.79 50.64  35.59  19.843   3.210  114.0   8.11    11.6
08/02/18 10:59:29 21.92  53.78 50.62  35.58  19.835   3.205  113.9   8.11    11.6
08/02/18 10:59:49 21.98  53.71 50.62  35.54  19.833   3.204  113.8   8.10    11.6
08/02/18 11:00:09 21.96  53.73 50.62  35.55  19.831   3.201  113.8   8.10    11.6
08/02/18 11:00:29 21.89  53.72 50.53  35.54  19.827   3.199  113.2   8.07    11.8
08/02/18 11:00:49 21.89  53.75 50.55  35.56  19.819   3.193  112.9   8.04    11.9
08/02/18 11:01:09 21.91  53.75 50.58  35.57  19.814   3.190  112.7   8.03    11.7
08/02/18 11:01:29 21.90  53.74 50.55  35.55  19.806   3.184  112.4   8.01    11.6
08/02/18 11:01:49 21.89  53.76 50.56  35.57  19.801   3.181  112.5   8.01    11.6
08/02/18 11:02:09 21.86  53.76 50.54  35.57  19.797   3.178  112.0   7.99    11.6
08/02/18 11:02:29 21.95  53.70 50.57  35.53  19.795   3.178  112.2   7.99    11.6
08/02/18 11:02:49 21.88  53.73 50.52  35.55  19.796   3.178  112.1   7.99    11.6
08/02/18 11:03:09 21.93  53.71 50.56  35.53  19.790   3.174  112.1   7.98    11.6
08/02/18 11:03:29 21.77  53.80 50.47  35.60  19.781   3.167  111.7   7.97    11.6
08/02/18 11:03:49 21.91  53.71 50.53  35.53  19.776   3.164  111.6   7.95    11.9
08/02/18 11:04:09 21.89  53.71 50.53  35.54  19.768   3.158  111.5   7.94    11.9
08/02/18 11:04:29 21.88  53.76 50.56  35.57  19.763   3.155  111.3   7.93    11.8
08/02/18 11:04:49 21.97  53.68 50.57  35.51  19.760   3.153  111.5   7.93    11.8
08/02/18 11:05:09 21.88  53.74 50.54  35.56  19.757   3.151  111.4   7.94    11.7
08/02/18 11:05:29 21.93  53.71 50.56  35.53  19.747   3.144  111.3   7.92    11.9
08/02/18 11:05:49 21.92  53.76 50.60  35.57  19.744   3.142  111.3   7.92    11.8
08/02/18 11:06:09 21.90  53.77 50.58  35.58  19.738   3.138  111.3   7.93    11.7
08/02/18 11:06:29 21.96  53.70 50.58  35.52  19.733   3.134  111.4   7.93    11.9
08/02/18 11:06:49 21.93  53.71 50.56  35.53  19.727   3.130  111.4   7.93    11.7
08/02/18 11:07:09 21.94  53.77 50.63  35.58  19.730   3.133  111.6   7.94    11.7
08/02/18 11:07:29 22.00  53.70 50.62  35.52  19.718   3.125  111.9   7.96    11.7
08/02/18 11:07:49 22.01  53.73 50.67  35.55  19.717   3.123  112.1   7.97    11.7
08/02/18 11:08:09 21.95  53.76 50.63  35.57  19.709   3.118  111.6   7.94    11.7
08/02/18 11:08:29 21.99  53.71 50.62  35.53  19.702   3.114  111.8   7.95    11.7
08/02/18 11:08:49 22.00  53.74 50.66  35.55  19.699   3.111  111.9   7.96    11.7
08/02/18 11:09:09 21.96  53.70 50.58  35.53  19.694   3.108  111.9   7.96    11.6
08/02/18 11:09:29 21.97  53.70 50.59  35.53  19.690   3.105  111.8   7.95    11.6
08/02/18 11:09:49 21.95  53.76 50.63  35.57  19.684   3.101  111.7   7.95    11.6
08/02/18 11:10:09 21.98  53.75 50.66  35.56  19.676   3.096  111.8   7.95    11.6
08/02/18 11:10:29 22.00  53.74 50.66  35.55  19.672   3.093  111.9   7.96    11.6
08/02/18 11:10:49 21.97  53.75 50.63  35.56  19.668   3.090  111.8   7.96    11.6
08/02/18 11:11:09 22.00  53.72 50.65  35.54  19.663   3.087  112.1   7.97    11.6
08/02/18 11:11:29 21.98  53.71 50.62  35.53  19.660   3.084  111.9   7.96    11.6
08/02/18 11:11:49 21.99  53.71 50.62  35.53  19.646   3.075  111.8   7.95    11.6
08/02/18 11:12:09 21.96  53.76 50.64  35.57  19.643   3.073  111.7   7.95    11.6
08/02/18 11:12:29 22.01  53.68 50.61  35.51  19.634   3.067  111.6   7.94    11.6
08/02/18 11:12:49 21.98  53.70 50.60  35.53  19.632   3.065  111.8   7.95    11.6
08/02/18 11:13:09 21.97  53.72 50.61  35.54  19.626   3.061  111.7   7.95    11.6
08/02/18 11:13:29 21.97  53.74 50.63  35.56  19.618   3.056  111.7   7.95    11.6
08/02/18 11:13:49 21.95  53.72 50.58  35.54  19.616   3.054  111.5   7.94    11.6
08/02/18 11:14:09 21.97  53.69 50.58  35.52  19.612   3.051  111.3   7.92    11.6
08/02/18 11:14:29 21.94  53.71 50.57  35.54  19.611   3.051  111.2   7.92    11.9
08/02/18 11:14:49 21.95  53.73 50.60  35.55  19.603   3.045  111.3   7.92    11.9
08/02/18 11:15:09 21.92  53.70 50.54  35.53  19.595   3.040  111.1   7.91    11.9
08/02/18 11:15:29 21.92  53.71 50.55  35.54  19.591   3.037  111.0   7.91    11.9
08/02/18 11:15:49 21.92  53.72 50.56  35.54  19.583   3.032  110.8   7.89    11.8
08/02/18 11:16:09 21.94  53.71 50.57  35.53  19.580   3.029  110.9   7.89    11.8
08/02/18 11:16:29 21.94  53.73 50.59  35.55  19.572   3.024  110.8   7.89    11.9
08/02/18 11:16:49 21.96  53.70 50.58  35.52  19.566   3.020  110.9   7.90    11.8
08/02/18 11:17:09 21.89  53.77 50.57  35.58  19.564   3.018  110.5   7.87    11.8
08/02/18 11:17:29 21.92  53.72 50.56  35.54  19.561   3.016  110.8   7.89    11.8
08/02/18 11:17:49 21.99  53.71 50.62  35.53  19.552   3.010  110.8   7.88    11.7
08/02/18 11:18:09 21.95  53.73 50.61  35.55  19.548   3.008  110.9   7.89    11.8
08/02/18 11:18:29 22.03  53.68 50.64  35.51  19.544   3.005  111.0   7.89    11.8
08/02/18 11:18:49 22.00  53.72 50.64  35.54  19.544   3.005  111.1   7.90    11.8
08/02/18 11:19:09 21.99  53.71 50.63  35.54  19.538   3.001  111.3   7.91    11.6
08/02/18 11:19:29 22.00  53.70 50.62  35.52  19.528   2.994  111.2   7.91    11.6
08/02/18 11:19:49 22.02  53.73 50.67  35.55  19.524   2.991  111.3   7.92    11.8
08/02/18 11:20:09 22.04  53.70 50.66  35.52  19.521   2.989  111.2   7.91    11.8
08/02/18 11:20:29 21.98  53.69 50.60  35.52  19.517   2.986  111.0   7.90    11.8
08/02/18 11:20:49 22.01  53.70 50.63  35.52  19.515   2.985  111.1   7.90    12.0
08/02/18 11:21:09 21.99  53.68 50.60  35.51  19.506   2.978  111.1   7.90    11.8
08/02/18 11:21:29 22.00  53.72 50.64  35.54  19.501   2.975  111.2   7.91    11.8
08/02/18 11:21:49 21.98  53.70 50.60  35.53  19.498   2.973  111.0   7.90    11.8
08/02/18 11:22:09 21.92  53.70 50.54  35.52  19.493   2.970  110.7   7.88    11.9
08/02/18 11:22:29 21.97  53.68 50.58  35.51  19.484   2.964  110.6   7.87    11.9
08/02/18 11:22:49 21.98  53.70 50.60  35.52  19.483   2.963  110.9   7.89    11.9
08/02/18 11:23:09 21.95  53.71 50.58  35.53  19.480   2.961  110.7   7.88    11.8
08/02/18 11:23:29 21.93  53.72 50.57  35.54  19.474   2.956  110.5   7.87    11.8
08/02/18 11:23:49 21.91  53.71 50.54  35.53  19.468   2.952  110.4   7.86    11.8
08/02/18 11:24:09 21.91  53.73 50.55  35.55  19.467   2.952  110.3   7.86    11.8
08/02/18 11:24:29 21.93  53.69 50.54  35.52  19.460   2.947  110.2   7.85    11.8
08/02/18 11:24:49 21.94  53.68 50.54  35.51  19.458   2.945  110.2   7.85    11.9
08/02/18 11:25:09 21.90  53.74 50.55  35.55  19.446   2.937  110.2   7.85    11.8
08/02/18 11:25:29 21.88  53.75 50.55  35.56  19.444   2.936  110.0   7.84    11.9
08/02/18 11:25:49 21.86  53.71 50.49  35.53  19.440   2.933  110.0   7.84    11.6
08/02/18 11:26:09 21.86  53.71 50.49  35.54  19.433   2.928  109.7   7.83    11.8
08/02/18 11:26:29 21.85  53.71 50.48  35.54  19.432   2.928  109.7   7.82    11.8
08/02/18 11:26:49 21.83  53.72 50.47  35.54  19.424   2.922  109.4   7.81    11.8
08/02/18 11:27:09 21.82  53.70 50.43  35.53  19.417   2.917  109.3   7.80    11.6
08/02/18 11:27:29 21.80  53.72 50.44  35.54  19.413   2.914  109.3   7.80    11.6
08/02/18 11:27:49 21.79  53.73 50.44  35.55  19.410   2.912  109.2   7.79    11.6
08/02/18 11:28:09 21.81  53.71 50.44  35.54  19.406   2.909  109.3   7.80    11.8
08/02/18 11:28:29 21.79  53.74 50.44  35.56  19.396   2.903  109.5   7.81    11.6
08/02/18 11:28:49 21.79  53.73 50.44  35.55  19.394   2.901  109.4   7.81    11.6
08/02/18 11:29:09 21.79  53.74 50.44  35.56  19.389   2.898  109.3   7.80    11.6
08/02/18 11:29:29 21.79  53.75 50.45  35.56  19.385   2.895  109.5   7.81    12.0
08/02/18 11:29:49 21.77  53.76 50.44  35.57  19.375   2.888  109.4   7.81    11.6
08/02/18 11:30:09 21.84  53.71 50.47  35.53  19.374   2.887  109.3   7.80    11.9
08/02/18 11:30:29 21.77  53.76 50.44  35.57  19.368   2.884  109.4   7.81    11.6
08/02/18 11:30:49 21.73  53.76 50.40  35.57  19.367   2.882  109.2   7.80    11.6
08/02/18 11:31:09 21.74  53.76 50.41  35.57  19.358   2.877  109.1   7.80    11.6
08/02/18 11:31:29 21.73  53.76 50.40  35.57  19.353   2.873  109.0   7.79    11.6
08/02/18 11:31:49 21.75  53.78 50.44  35.59  19.345   2.868  109.3   7.80    11.9
08/02/18 11:32:09 21.77  53.75 50.44  35.57  19.344   2.867  109.0   7.79    11.6
08/02/18 11:32:29 21.78  53.78 50.47  35.59  19.341   2.865  109.1   7.79    11.6
08/02/18 11:32:49 21.74  53.77 50.42  35.58  19.333   2.860  109.0   7.79    11.6
08/02/18 11:33:09 21.74  53.78 50.43  35.59  19.333   2.859  109.1   7.80    11.6
08/02/18 11:33:29 21.72  53.78 50.41  35.59  19.328   2.856  109.0   7.79    11.6
08/02/18 11:33:49 21.72  53.77 50.40  35.58  19.320   2.850  108.9   7.79    11.9
08/02/18 11:34:09 21.69  53.77 50.37  35.58  19.318   2.849  108.8   7.78    11.5
08/02/18 11:34:29 21.69  53.77 50.37  35.58  19.310   2.844  108.8   7.78    11.6
08/02/18 11:34:49 21.68  53.80 50.39  35.60  19.303   2.839  108.8   7.78    11.9
08/02/18 11:35:09 21.71  53.80 50.42  35.60  19.299   2.836  108.7   7.77    11.8
08/02/18 11:35:29 21.67  53.80 50.38  35.60  19.300   2.837  108.7   7.78    11.8
08/02/18 11:35:49 21.68  53.81 50.40  35.61  19.294   2.833  108.7   7.77    11.9
08/02/18 11:36:09 21.68  53.79 50.38  35.59  19.287   2.827  108.6   7.77    11.6
08/02/18 11:36:29 21.69  53.79 50.38  35.59  19.281   2.823  108.6   7.76    11.6
08/02/18 11:36:49 21.66  53.82 50.38  35.62  19.275   2.820  108.8   7.78    11.6
08/02/18 11:37:09 21.65  53.80 50.36  35.61  19.272   2.817  108.5   7.76    11.6
08/02/18 11:37:29 21.63  53.82 50.36  35.62  19.268   2.815  108.7   7.78    11.5
08/02/18 11:37:49 21.63  53.83 50.36  35.62  19.262   2.811  108.8   7.78    11.8
08/02/18 11:38:09 21.67  53.84 50.42  35.63  19.259   2.808  108.7   7.77    11.6
08/02/18 11:38:29 21.87  53.67 50.46  35.50  19.252   2.804  108.7   7.75    11.6
08/02/18 11:38:49 21.72  53.80 50.44  35.61  19.246   2.799  108.9   7.78    11.6
08/02/18 11:39:09 21.64  53.88 50.42  35.66  19.239   2.795  109.0   7.79    11.6
08/02/18 11:39:29 21.87  53.68 50.47  35.51  19.235   2.793  108.9   7.76    11.8
08/02/18 11:39:49 21.88  53.69 50.49  35.52  19.226   2.786  109.2   7.79    11.9
08/02/18 11:40:09 21.87  53.71 50.50  35.53  19.225   2.785  109.5   7.80    11.8
08/02/18 11:40:29 21.83  53.72 50.46  35.54  19.218   2.781  109.3   7.80    11.8
08/02/18 11:40:49 21.84  53.70 50.46  35.53  19.212   2.776  109.2   7.79    11.9
08/02/18 11:41:09 21.90  53.71 50.54  35.54  19.209   2.775  109.4   7.80    11.9
08/02/18 11:41:29 21.93  53.68 50.53  35.51  19.202   2.770  109.7   7.82    11.8
08/02/18 11:41:49 21.95  53.69 50.56  35.52  19.196   2.766  109.9   7.82    11.9
08/02/18 11:42:09 21.89  53.69 50.50  35.52  19.191   2.762  109.7   7.82    11.8
08/02/18 11:42:29 21.96  53.69 50.57  35.52  19.188   2.760  109.9   7.82    11.8
08/02/18 11:42:49 21.97  53.68 50.57  35.51  19.184   2.757  110.0   7.83    11.6
08/02/18 11:43:09 21.92  53.70 50.54  35.52  19.179   2.754  109.8   7.82    11.6
08/02/18 11:43:29 21.90  53.70 50.52  35.53  19.174   2.750  109.7   7.82    11.5
08/02/18 11:43:49 21.95  53.68 50.55  35.51  19.168   2.746  109.7   7.81    11.6
08/02/18 11:44:09 21.97  53.68 50.58  35.51  19.162   2.742  109.8   7.82    11.6
08/02/18 11:44:29 22.01  53.68 50.62  35.51  19.156   2.738  110.2   7.84    11.6
08/02/18 11:44:49 22.02  53.67 50.62  35.50  19.152   2.735  110.5   7.86    11.6
08/02/18 11:45:09 22.07  53.66 50.66  35.49  19.147   2.732  110.6   7.86    11.6
08/02/18 11:45:29 22.06  53.67 50.66  35.50  19.142   2.728  110.8   7.88    11.6
08/02/18 11:45:49 22.10  53.69 50.71  35.51  19.136   2.724  110.9   7.87    11.8
08/02/18 11:46:09 22.11  53.67 50.71  35.50  19.135   2.724  111.2   7.90    11.6
08/02/18 11:46:29 22.18  53.64 50.75  35.48  19.129   2.720  111.4   7.90    11.6
08/02/18 11:46:49 22.10  53.69 50.72  35.51  19.123   2.715  111.3   7.90    11.6
08/02/18 11:47:09 22.10  53.69 50.72  35.52  19.119   2.713  111.4   7.91    11.6
08/02/18 11:47:29 22.23  53.66 50.82  35.49  19.115   2.710  111.6   7.91    11.6
08/02/18 11:47:49 22.21  53.67 50.80  35.50  19.106   2.704  111.7   7.92    11.6
08/02/18 11:48:09 22.16  53.71 50.79  35.53  19.100   2.699  111.5   7.91    11.8
08/02/18 11:48:29 22.19  53.70 50.82  35.52  19.098   2.699  111.5   7.91    11.8
08/02/18 11:48:49 22.18  53.70 50.80  35.52  19.096   2.697  111.5   7.91    11.8
08/02/18 11:49:09 22.23  53.67 50.83  35.50  19.089   2.692  111.6   7.91    11.6
08/02/18 11:49:29 22.25  53.71 50.89  35.53  19.081   2.687  111.9   7.93    11.8
08/02/18 11:49:49 22.26  53.68 50.87  35.51  19.078   2.685  111.7   7.91    11.5
08/02/18 11:50:09 22.29  53.66 50.88  35.49  19.077   2.684  111.7   7.90    11.6
08/02/18 11:50:29 22.28  53.66 50.87  35.49  19.070   2.679  111.8   7.91    11.8
08/02/18 11:50:49 22.28  53.68 50.89  35.51  19.060   2.672  111.7   7.91    11.6
08/02/18 11:51:09 22.33  53.64 50.91  35.48  19.057   2.670  111.7   7.90    11.7
08/02/18 11:51:29 22.33  53.66 50.93  35.49  19.053   2.668  111.8   7.91    11.8
08/02/18 11:51:49 22.33  53.64 50.90  35.48  19.050   2.666  111.7   7.90    11.8
08/02/18 11:52:09 22.25  53.67 50.86  35.50  19.042   2.660  111.4   7.89    11.6
08/02/18 11:52:29 22.22  53.68 50.83  35.51  19.037   2.656  111.1   7.87    11.6
08/02/18 11:52:49 22.20  53.71 50.83  35.53  19.036   2.655  110.8   7.85    11.6
08/02/18 11:53:09 22.23  53.65 50.81  35.48  19.027   2.650  110.7   7.84    11.8
08/02/18 11:53:29 22.16  53.66 50.76  35.50  19.027   2.650  110.4   7.83    11.8
08/02/18 11:53:49 22.19  53.65 50.77  35.49  19.020   2.645  110.4   7.83    11.6
08/02/18 11:54:09 22.19  53.69 50.81  35.51  19.018   2.643  110.2   7.81    11.8
08/02/18 11:54:29 22.19  53.66 50.78  35.49  19.015   2.641  110.2   7.81    11.6
08/02/18 11:54:49 22.22  53.69 50.84  35.51  19.012   2.639  110.1   7.80    11.5
08/02/18 11:55:09 22.18  53.69 50.80  35.52  19.003   2.633  110.0   7.80    11.7
08/02/18 11:55:29 22.21  53.66 50.80  35.50  18.993   2.626  110.1   7.81    11.8
08/02/18 11:55:49 22.31  53.63 50.87  35.47  18.992   2.626  110.3   7.81    11.6
08/02/18 11:56:09 22.21  53.66 50.81  35.50  18.986   2.622  110.3   7.82    11.5
08/02/18 11:56:29 22.25  53.66 50.84  35.49  18.986   2.622  110.3   7.81    11.5
08/02/18 11:56:49 22.20  53.68 50.82  35.51  18.981   2.618  110.1   7.81    11.6
08/02/18 11:57:09 22.25  53.70 50.88  35.52  18.979   2.616  110.2   7.80    11.7
08/02/18 11:57:29 22.24  53.65 50.82  35.48  18.970   2.611  110.1   7.80    11.8
08/02/18 11:57:49 22.26  53.67 50.86  35.50  18.966   2.608  110.2   7.81    11.6
08/02/18 11:58:09 22.24  53.69 50.85  35.51  18.959   2.603  110.2   7.80    11.6
08/02/18 11:58:29 22.27  53.68 50.87  35.50  18.962   2.605  110.1   7.80    11.7
08/02/18 11:58:49 22.25  53.66 50.84  35.49  18.953   2.599  110.0   7.79    11.6
08/02/18 11:59:09 22.29  53.66 50.88  35.49  18.950   2.596  109.9   7.78    11.7
08/02/18 11:59:29 22.27  53.64 50.85  35.48  18.943   2.592  110.0   7.79    11.6
08/02/18 11:59:49 22.31  53.63 50.88  35.47  18.942   2.591  110.0   7.79    11.6
08/02/18 12:00:09 22.38  53.63 50.95  35.47  18.935   2.587  110.3   7.80    11.6
08/02/18 12:00:29 22.32  53.63 50.89  35.47  18.930   2.583  110.4   7.81    11.6
08/02/18 12:00:49 22.30  53.66 50.90  35.49  18.930   2.583  110.2   7.80    11.6
08/02/18 12:01:09 22.30  53.64 50.88  35.48  18.922   2.578  109.9   7.78    11.6
08/02/18 12:01:29 22.33  53.62 50.89  35.46  18.917   2.574  110.1   7.79    11.8
08/02/18 12:01:49 22.34  53.63 50.91  35.47  18.916   2.573  110.0   7.78    11.7
08/02/18 12:02:09 22.30  53.69 50.92  35.52  18.910   2.569  109.9   7.78    11.8
08/02/18 12:02:29 22.29  53.67 50.89  35.50  18.905   2.566  109.9   7.78    11.8
08/02/18 12:02:49 22.32  53.65 50.91  35.49  18.902   2.564  110.0   7.78    11.9
08/02/18 12:03:09 22.31  53.64 50.88  35.48  18.897   2.561  109.7   7.76    11.9
08/02/18 12:03:29 22.30  53.69 50.92  35.52  18.890   2.555  109.7   7.76    11.6
08/02/18 12:03:49 22.31  53.65 50.89  35.48  18.891   2.556  109.9   7.78    11.6
08/02/18 12:04:09 22.37  53.62 50.92  35.46  18.883   2.551  109.8   7.76    11.6
08/02/18 12:04:29 22.32  53.66 50.92  35.49  18.878   2.547  109.8   7.77    11.5
08/02/18 12:04:49 22.38  53.62 50.94  35.46  18.874   2.545  109.9   7.77    11.6
08/02/18 12:05:09 22.31  53.66 50.89  35.49  18.869   2.541  109.5   7.75    11.9
08/02/18 12:05:29 22.31  53.66 50.90  35.49  18.864   2.538  109.5   7.75    11.6
08/02/18 12:05:49 22.31  53.69 50.94  35.52  18.860   2.535  109.8   7.77    11.6
08/02/18 12:06:09 22.32  53.68 50.94  35.51  18.856   2.533  109.5   7.75    11.5
08/02/18 12:06:29 22.33  53.67 50.94  35.50  18.855   2.531  109.5   7.74    11.5
08/02/18 12:06:49 22.33  53.69 50.95  35.51  18.845   2.524  109.6   7.75    11.9
08/02/18 12:07:09 22.44  53.59 50.97  35.44  18.842   2.523  109.8   7.75    11.5
08/02/18 12:07:29 22.33  53.67 50.94  35.50  18.834   2.517  109.7   7.76    11.5
08/02/18 12:07:49 22.36  53.64 50.93  35.47  18.833   2.516  109.6   7.75    11.5
08/02/18 12:08:09 22.37  53.63 50.94  35.47  18.828   2.513  109.6   7.75    11.5
08/02/18 12:08:29 22.34  53.69 50.97  35.51  18.827   2.512  109.5   7.74    11.5
08/02/18 12:08:49 22.40  53.62 50.96  35.46  18.820   2.508  109.6   7.75    11.5
08/02/18 12:09:09 22.37  53.64 50.94  35.48  18.813   2.502  109.5   7.74    11.5
08/02/18 12:09:29 22.38  53.61 50.93  35.45  18.811   2.501  109.6   7.75    11.6
08/02/18 12:09:49 22.49  53.61 51.04  35.45  18.805   2.497  110.0   7.76    12.0
08/02/18 12:10:09 22.42  53.63 50.98  35.46  18.800   2.494  109.8   7.76    11.6
08/02/18 12:10:29 22.43  53.66 51.03  35.49  18.795   2.490  109.7   7.74    11.6
08/02/18 12:10:49 22.38  53.64 50.95  35.47  18.789   2.486  109.5   7.74    11.5
08/02/18 12:11:09 22.42  53.64 51.00  35.47  18.786   2.484  109.3   7.72    11.5
08/02/18 12:11:29 22.44  53.62 51.00  35.46  18.783   2.482  109.6   7.74    11.5
08/02/18 12:11:49 22.41  53.66 51.01  35.49  18.780   2.480  109.6   7.74    11.6
08/02/18 12:12:09 22.43  53.62 50.99  35.46  18.773   2.475  109.4   7.72    11.6
08/02/18 12:12:29 22.41  53.62 50.97  35.46  18.766   2.471  109.3   7.72    11.9
08/02/18 12:12:49 22.43  53.63 51.00  35.46  18.763   2.469  109.6   7.74    11.6
08/02/18 12:13:09 22.47  53.61 51.02  35.45  18.758   2.465  109.7   7.74    11.9
08/02/18 12:13:29 22.49  53.60 51.03  35.44  18.754   2.462  109.5   7.72    11.6
08/02/18 12:13:49 22.47  53.61 51.02  35.45  18.749   2.459  109.5   7.73    11.6
08/02/18 12:14:09 22.49  53.64 51.07  35.47  18.745   2.456  109.5   7.72    11.6
08/02/18 12:14:29 22.49  53.59 51.02  35.44  18.741   2.454  109.5   7.73    11.6
08/02/18 12:14:49 22.50  53.63 51.07  35.47  18.737   2.451  109.7   7.74    11.6
08/02/18 12:15:09 22.53  53.61 51.08  35.45  18.733   2.448  109.7   7.73    11.6
08/02/18 12:15:29 22.52  53.62 51.08  35.46  18.729   2.445  109.7   7.73    11.6
08/02/18 12:15:49 22.53  53.62 51.08  35.46  18.723   2.441  109.8   7.74    11.9
08/02/18 12:16:09 22.52  53.62 51.08  35.46  18.718   2.438  109.7   7.74    11.6
08/02/18 12:16:29 22.54  53.60 51.08  35.45  18.714   2.435  109.7   7.73    11.6
08/02/18 12:16:49 22.57  53.62 51.14  35.46  18.711   2.433  109.9   7.74    11.9
08/02/18 12:17:09 22.56  53.60 51.11  35.44  18.707   2.430  109.8   7.73    11.6
08/02/18 12:17:29 22.55  53.62 51.11  35.46  18.703   2.427  109.9   7.74    11.6
08/02/18 12:17:49 22.58  53.59 51.11  35.43  18.697   2.423  109.9   7.74    11.9
08/02/18 12:18:09 22.58  53.60 51.12  35.44  18.694   2.421  109.7   7.73    11.9
08/02/18 12:18:29 22.61  53.59 51.15  35.44  18.689   2.418  109.8   7.73    11.6
08/02/18 12:18:49 22.62  53.59 51.16  35.43  18.684   2.414  110.0   7.74    11.6
08/02/18 12:19:09 22.61  53.62 51.18  35.46  18.678   2.410  110.0   7.74    11.6
08/02/18 12:19:29 22.64  53.59 51.18  35.44  18.675   2.408  110.0   7.74    11.6
08/02/18 12:19:49 22.63  53.63 51.20  35.46  18.672   2.406  109.8   7.73    11.9
08/02/18 12:20:09 22.59  53.65 51.18  35.48  18.664   2.400  109.5   7.71    11.9
08/02/18 12:20:29 22.61  53.58 51.13  35.43  18.661   2.398  109.5   7.71    11.6
08/02/18 12:20:49 22.59  53.59 51.13  35.43  18.659   2.397  109.5   7.71    11.6
08/02/18 12:21:09 22.64  53.59 51.17  35.43  18.656   2.395  109.4   7.70    11.9
08/02/18 12:21:29 22.64  53.59 51.17  35.44  18.651   2.392  109.5   7.71    11.6
08/02/18 12:21:49 22.68  53.59 51.22  35.44  18.646   2.388  109.6   7.71    11.6
08/02/18 12:22:09 22.67  53.58 51.19  35.43  18.642   2.385  109.5   7.70    12.0
08/02/18 12:22:29 22.67  53.59 51.20  35.43  18.639   2.383  109.5   7.70    11.8
08/02/18 12:22:49 22.72  53.61 51.28  35.45  18.637   2.382  109.8   7.71    11.6
08/02/18 12:23:09 22.70  53.61 51.26  35.45  18.631   2.378  109.9   7.72    12.0
08/02/18 12:23:29 22.71  53.61 51.26  35.45  18.626   2.374  109.9   7.73    12.0
08/02/18 12:23:49 22.70  53.61 51.26  35.45  18.620   2.370  109.9   7.72    11.6
08/02/18 12:24:09 22.70  53.60 51.24  35.44  18.622   2.371  109.7   7.71    12.0
08/02/18 12:24:29 22.69  53.56 51.19  35.41  18.615   2.367  109.7   7.72    11.6
08/02/18 12:24:49 22.69  53.60 51.23  35.44  18.617   2.368  109.6   7.71    11.6
08/02/18 12:25:09 22.74  53.61 51.30  35.45  18.609   2.363  109.7   7.70    11.9
08/02/18 12:25:29 22.71  53.62 51.28  35.46  18.605   2.360  109.5   7.69    11.5
08/02/18 12:25:49 22.73  53.61 51.29  35.45  18.604   2.359  109.7   7.71    11.6
08/02/18 12:26:09 22.73  53.59 51.26  35.43  18.594   2.353  109.8   7.71    11.9
08/02/18 12:26:29 22.72  53.63 51.29  35.46  18.592   2.351  109.6   7.70    11.6
08/02/18 12:26:49 22.73  53.64 51.32  35.47  18.589   2.349  109.7   7.71    11.6
08/02/18 12:27:09 22.76  53.58 51.29  35.43  18.587   2.348  109.7   7.70    11.6
08/02/18 12:27:29 22.76  53.65 51.35  35.47  18.580   2.343  109.8   7.71    11.6
08/02/18 12:27:49 22.79  53.59 51.33  35.43  18.587   2.348  109.9   7.71    12.0
08/02/18 12:28:09 22.81  53.60 51.36  35.44  18.580   2.342  110.1   7.72    11.6
08/02/18 12:28:29 22.83  53.58 51.36  35.42  18.584   2.346  110.2   7.73    11.6
08/02/18 12:28:49 22.84  53.55 51.34  35.40  18.559   2.328  110.1   7.72    11.6
08/02/18 12:29:09 22.86  53.55 51.36  35.41  18.572   2.338  110.3   7.73    11.6
08/02/18 12:29:29 22.88  53.54 51.37  35.39  18.562   2.330  110.5   7.75    11.6
08/02/18 12:29:49 22.89  53.53 51.38  35.39  18.553   2.324  110.6   7.75    11.6
08/02/18 12:30:09 22.90  53.53 51.38  35.38  18.564   2.332  110.5   7.74    11.6
08/02/18 12:30:29 22.92  53.53 51.40  35.38  18.550   2.322  110.6   7.75    11.6
08/02/18 12:30:49 22.92  53.52 51.40  35.38  18.548   2.321  110.7   7.75    12.0
08/02/18 12:31:09 22.93  53.52 51.41  35.38  18.534   2.311  110.7   7.75    11.6
08/02/18 12:31:29 22.94  53.52 51.41  35.38  18.537   2.313  110.7   7.75    11.6
08/02/18 12:31:49 22.94  53.54 51.43  35.39  18.543   2.317  110.7   7.75    11.6
08/02/18 12:32:09 22.96  53.52 51.43  35.38  18.531   2.309  110.8   7.76    11.6
08/02/18 12:32:29 22.98  53.52 51.45  35.37  18.542   2.317  110.9   7.76    11.8
08/02/18 12:32:49 22.96  53.55 51.46  35.40  18.538   2.314  111.1   7.78    11.8
08/02/18 12:33:09 22.99  53.52 51.47  35.38  18.514   2.298  111.0   7.76    11.7
08/02/18 12:33:29 22.99  53.52 51.46  35.37  18.531   2.310  111.0   7.77    11.6
08/02/18 12:33:49 22.99  53.52 51.47  35.38  18.521   2.303  111.2   7.78    11.5
08/02/18 12:34:09 22.99  53.53 51.48  35.39  18.509   2.294  111.1   7.78    11.6
08/02/18 12:34:29 23.03  53.51 51.50  35.37  18.530   2.309  111.3   7.78    11.6
08/02/18 12:34:49 23.05  53.51 51.52  35.37  18.536   2.313  111.4   7.78    11.8
08/02/18 12:35:09 23.07  53.50 51.52  35.36  18.577   2.341  111.3   7.78    11.8
08/02/18 12:35:29 23.07  53.50 51.53  35.36  18.518   2.300  111.6   7.80    11.8
08/02/18 12:35:49 23.07  53.51 51.54  35.37  18.559   2.329  111.7   7.80    11.7
08/02/18 12:36:09 23.08  53.49 51.53  35.35  18.547   2.320  111.5   7.79    11.7
08/02/18 12:36:29 23.15  53.49 51.60  35.35  18.510   2.295  111.7   7.79    11.6
08/02/18 12:36:49 23.12  53.50 51.57  35.36  18.512   2.297  111.7   7.80    11.7
08/02/18 12:37:09 23.15  53.49 51.60  35.35  18.476   2.272  111.6   7.79    11.7
08/02/18 12:37:29 23.16  53.49 51.61  35.35  18.477   2.272  111.7   7.79    11.7
08/02/18 12:37:49 23.12  53.51 51.59  35.36  18.528   2.308  111.7   7.80    11.7
08/02/18 12:38:09 23.20  53.48 51.64  35.35  18.507   2.293  111.8   7.79    11.6
08/02/18 12:38:29 23.17  53.49 51.62  35.35  18.487   2.279  111.9   7.81    11.7
08/02/18 12:38:49 23.17  53.49 51.63  35.36  18.500   2.288  111.8   7.80    11.7
08/02/18 12:39:09 23.20  53.49 51.65  35.35  18.505   2.292  111.8   7.79    11.6
08/02/18 12:39:29 23.19  53.49 51.64  35.35  18.496   2.285  111.8   7.80    11.7
08/02/18 12:39:49 23.22  53.48 51.66  35.34  18.521   2.302  111.9   7.80    11.7
08/02/18 12:40:09 23.23  53.48 51.67  35.34  18.525   2.306  111.8   7.79    11.7
08/02/18 12:40:29 23.22  53.48 51.66  35.35  18.492   2.283  111.8   7.79    11.7
08/02/18 12:40:49 23.20  53.49 51.65  35.35  18.546   2.320  111.7   7.79    11.6
08/02/18 12:41:09 23.20  53.50 51.67  35.36  18.518   2.300  111.5   7.77    11.7
08/02/18 12:41:29 23.18  53.50 51.63  35.36  18.496   2.285  111.4   7.77    12.4
08/02/18 12:41:49 23.19  53.48 51.63  35.35  18.492   2.283  111.4   7.77    11.6
08/02/18 12:42:09 23.16  53.50 51.62  35.36  18.498   2.287  111.3   7.76    11.5
08/02/18 12:42:29 23.16  53.48 51.60  35.35  18.452   2.255  111.2   7.76    11.5
08/02/18 12:42:49 23.14  53.50 51.59  35.36  18.450   2.253  111.0   7.74    11.6
08/02/18 12:43:09 23.14  53.51 51.61  35.37  18.455   2.257  110.8   7.73    11.5
08/02/18 12:43:29 23.13  53.51 51.60  35.37  18.413   2.228  110.8   7.73    11.5
08/02/18 12:43:49 23.12  53.50 51.59  35.36  18.411   2.227  110.8   7.73    11.6
08/02/18 12:44:09 23.13  53.50 51.59  35.36  18.390   2.213  110.7   7.73    11.5
08/02/18 12:44:29 23.14  53.49 51.59  35.35  18.376   2.203  110.6   7.72    11.6
08/02/18 12:44:49 23.17  53.48 51.61  35.34  18.369   2.198  110.8   7.73    11.6
08/02/18 12:45:09 23.13  53.50 51.59  35.36  18.372   2.200  110.7   7.73    11.5
08/02/18 12:45:29 23.11  53.53 51.60  35.38  18.365   2.195  110.5   7.72    11.5
08/02/18 12:45:49 23.15  53.54 51.65  35.39  18.355   2.189  110.6   7.71    11.6
08/02/18 12:46:09 23.12  53.53 51.60  35.38  18.354   2.188  110.3   7.70    11.6
08/02/18 12:46:29 23.12  53.50 51.58  35.36  18.352   2.186  110.4   7.71    11.6
08/02/18 12:46:49 23.11  53.49 51.56  35.36  18.346   2.182  110.2   7.70    11.6
08/02/18 12:47:09 23.15  53.49 51.60  35.35  18.346   2.182  110.3   7.70    11.6
08/02/18 12:47:29 23.11  53.53 51.60  35.38  18.335   2.175  110.4   7.71    11.5
08/02/18 12:47:49 23.13  53.51 51.60  35.37  18.337   2.176  110.3   7.70    11.6
08/02/18 12:48:09 23.10  53.53 51.58  35.38  18.337   2.176  110.1   7.69    11.5
08/02/18 12:48:29 23.09  53.54 51.58  35.39  18.333   2.173  110.1   7.69    11.6
08/02/18 12:48:49 23.09  53.51 51.56  35.37  18.329   2.170  109.9   7.68    11.6
08/02/18 12:49:09 23.11  53.48 51.55  35.35  18.323   2.167  110.1   7.69    11.7
08/02/18 12:49:29 23.15  53.50 51.61  35.36  18.318   2.163  110.4   7.71    11.7
08/02/18 12:49:49 23.12  53.49 51.57  35.35  18.316   2.161  110.6   7.72    11.6
08/02/18 12:50:09 23.18  53.51 51.65  35.37  18.311   2.158  110.5   7.71    11.5
08/02/18 12:50:29 23.18  53.49 51.63  35.35  18.307   2.155  110.5   7.71    11.7
08/02/18 12:50:49 23.17  53.46 51.59  35.33  18.307   2.155  110.6   7.72    11.6
08/02/18 12:51:09 23.16  53.49 51.62  35.36  18.300   2.151  110.7   7.72    11.6
08/02/18 12:51:29 23.18  53.52 51.66  35.37  18.299   2.150  110.7   7.72    11.6
08/02/18 12:51:49 23.21  53.48 51.65  35.34  18.297   2.149  110.7   7.72    11.6
08/02/18 12:52:09 23.23  53.48 51.67  35.35  18.292   2.145  111.1   7.74    11.5
08/02/18 12:52:29 23.24  53.47 51.67  35.33  18.287   2.142  111.0   7.74    11.7
08/02/18 12:52:49 23.22  53.49 51.67  35.35  18.284   2.140  110.9   7.73    11.7
08/02/18 12:53:09 23.20  53.50 51.67  35.36  18.282   2.138  110.9   7.73    11.5
08/02/18 12:53:29 23.27  53.47 51.71  35.34  18.279   2.136  111.2   7.74    11.6
08/02/18 12:53:49 23.23  53.48 51.67  35.34  18.272   2.132  111.3   7.76    11.5
08/02/18 12:54:09 23.28  53.46 51.70  35.33  18.271   2.130  111.5   7.76    11.5
08/02/18 12:54:29 23.31  53.46 51.74  35.33  18.269   2.129  111.5   7.76    11.5
08/02/18 12:54:49 23.29  53.47 51.73  35.34  18.264   2.126  111.7   7.77    11.6
08/02/18 12:55:09 23.29  53.46 51.72  35.33  18.258   2.122  111.6   7.77    11.7
08/02/18 12:55:29 23.32  53.47 51.76  35.34  18.259   2.123  111.6   7.77    11.7
08/02/18 12:55:49 23.33  53.46 51.75  35.33  18.254   2.119  111.9   7.78    11.6
08/02/18 12:56:09 23.35  53.45 51.76  35.32  18.253   2.118  111.9   7.78    11.6
08/02/18 12:56:29 23.35  53.48 51.80  35.34  18.245   2.113  112.0   7.79    11.6
08/02/18 12:56:49 23.38  53.47 51.82  35.34  18.248   2.115  112.1   7.79    11.6
08/02/18 12:57:09 23.38  53.45 51.79  35.32  18.243   2.112  112.1   7.79    11.6
08/02/18 12:57:29 23.39  53.45 51.81  35.32  18.239   2.109  112.4   7.81    11.6
08/02/18 12:57:49 23.39  53.47 51.83  35.34  18.233   2.105  112.4   7.81    11.7
08/02/18 12:58:09 23.39  53.47 51.82  35.33  18.231   2.103  112.3   7.80    11.6
08/02/18 12:58:29 23.40  53.45 51.82  35.32  18.231   2.103  112.4   7.81    11.5
08/02/18 12:58:49 23.39  53.51 51.87  35.36  18.228   2.101  112.4   7.81    11.6
08/02/18 12:59:09 23.45  53.48 51.90  35.34  18.227   2.100  112.3   7.79    11.6
08/02/18 12:59:29 23.44  53.50 51.90  35.35  18.222   2.097  112.4   7.81    11.6
08/02/18 12:59:49 23.43  53.49 51.89  35.35  18.221   2.096  112.6   7.82    11.5
08/02/18 13:00:09 23.47  53.47 51.91  35.34  18.212   2.090  112.5   7.81    11.5
08/02/18 13:00:29 23.47  53.48 51.91  35.34  18.214   2.092  112.6   7.82    11.5
08/02/18 13:00:49 23.46  53.50 51.93  35.36  18.211   2.090  112.6   7.82    11.7
08/02/18 13:01:09 23.47  53.50 51.93  35.36  18.204   2.084  112.6   7.81    11.5
08/02/18 13:01:29 23.48  53.49 51.93  35.35  18.204   2.085  112.6   7.81    11.5
08/02/18 13:01:49 23.46  53.50 51.93  35.35  18.197   2.080  112.7   7.82    11.5
08/02/18 13:02:09 23.50  53.49 51.95  35.34  18.192   2.077  112.5   7.80    11.5
08/02/18 13:02:29 23.49  53.48 51.94  35.34  18.186   2.072  112.6   7.81    11.5
08/02/18 13:02:49 23.52  53.47 51.96  35.33  18.191   2.076  112.6   7.81    11.5
08/02/18 13:03:09 23.51  53.50 51.97  35.35  18.187   2.073  112.7   7.82    11.5
08/02/18 13:03:29 23.52  53.48 51.97  35.34  18.183   2.070  112.5   7.80    11.5
08/02/18 13:03:49 23.55  53.46 51.98  35.33  18.177   2.066  112.9   7.82    11.8
08/02/18 13:04:09 23.56  53.46 51.99  35.32  18.175   2.065  112.9   7.82    11.5
08/02/18 13:04:29 23.53  53.48 51.98  35.34  18.169   2.061  113.0   7.83    11.6
08/02/18 13:04:49 23.58  53.45 52.00  35.32  18.166   2.059  112.8   7.82    11.5
08/02/18 13:05:09 23.57  53.45 51.99  35.31  18.160   2.055  112.9   7.82    11.5
08/02/18 13:05:29 23.56  53.45 51.98  35.31  18.157   2.053  112.8   7.82    11.5
08/02/18 13:05:49 23.60  53.43 52.01  35.30  18.151   2.048  113.1   7.83    11.5
08/02/18 13:06:09 23.57  53.47 52.01  35.33  18.154   2.051  112.9   7.82    11.5
08/02/18 13:06:29 23.56  53.47 52.00  35.33  18.149   2.047  112.8   7.82    11.6
08/02/18 13:06:49 23.55  53.48 52.00  35.33  18.147   2.046  112.7   7.81    11.5
08/02/18 13:07:09 23.57  53.43 51.98  35.30  18.138   2.040  112.5   7.80    11.5
08/02/18 13:07:29 23.55  53.46 51.98  35.32  18.137   2.039  112.5   7.80    11.5
08/02/18 13:07:49 23.56  53.48 52.01  35.34  18.137   2.039  112.5   7.79    11.5
08/02/18 13:08:09 23.55  53.47 51.99  35.33  18.133   2.036  112.3   7.79    11.5
08/02/18 13:08:29 23.57  53.46 52.00  35.32  18.131   2.035  112.4   7.79    11.5
08/02/18 13:08:49 23.56  53.46 51.98  35.32  18.123   2.029  112.5   7.80    11.5
08/02/18 13:09:09 23.56  53.46 51.99  35.32  18.123   2.029  112.5   7.80    11.5
08/02/18 13:09:29 23.56  53.47 51.99  35.33  18.115   2.024  112.4   7.79    11.6
08/02/18 13:09:49 23.57  53.43 51.97  35.30  18.118   2.026  112.4   7.79    12.3
08/02/18 13:10:09 23.57  53.42 51.95  35.29  18.116   2.024  112.3   7.79    11.5
08/02/18 13:10:29 23.57  53.44 51.98  35.31  18.111   2.021  112.3   7.78    11.8
08/02/18 13:10:49 23.58  53.43 51.98  35.30  18.107   2.019  112.4   7.78    11.5
08/02/18 13:11:09 23.57  53.43 51.98  35.30  18.101   2.014  112.4   7.79    11.5
08/02/18 13:11:29 23.58  53.43 51.99  35.30  18.103   2.015  112.3   7.78    11.6
08/02/18 13:11:49 23.58  53.45 52.00  35.32  18.097   2.011  112.3   7.78    11.6
08/02/18 13:12:09 23.57  53.47 52.01  35.33  18.097   2.011  112.2   7.78    11.4
08/02/18 13:12:29 23.62  53.42 52.02  35.30  18.095   2.010  112.5   7.79    11.5
08/02/18 13:12:49 23.62  53.43 52.03  35.30  18.093   2.008  112.6   7.79    11.5
08/02/18 13:13:09 23.60  53.45 52.02  35.31  18.090   2.007  112.5   7.79    11.5
08/02/18 13:13:29 23.62  53.45 52.04  35.31  18.087   2.005  112.5   7.79    11.5
08/02/18 13:13:49 23.62  53.44 52.03  35.30  18.082   2.001  112.5   7.79    11.5
08/02/18 13:14:09 23.61  53.45 52.04  35.32  18.079   1.999  112.5   7.79    11.6
08/02/18 13:14:29 23.64  53.45 52.06  35.31  18.078   1.999  112.4   7.78    11.4
08/02/18 13:14:49 23.63  53.46 52.06  35.32  18.078   1.998  112.8   7.81    11.5
08/02/18 13:15:09 23.69  53.42 52.08  35.29  18.070   1.993  112.8   7.80    11.5
08/02/18 13:15:29 23.66  53.44 52.08  35.31  18.071   1.993  112.9   7.81    11.5
08/02/18 13:15:49 23.68  53.43 52.08  35.30  18.071   1.994  112.9   7.81    11.5
08/02/18 13:16:09 23.68  53.46 52.11  35.32  18.069   1.992  113.0   7.81    11.4
08/02/18 13:16:29 23.68  53.43 52.09  35.30  18.070   1.993  112.9   7.80    11.5
08/02/18 13:16:49 23.67  53.44 52.08  35.31  18.061   1.987  112.7   7.80    11.5
08/02/18 13:17:09 23.66  53.45 52.08  35.32  18.060   1.986  112.6   7.79    11.5
08/02/18 13:17:29 23.68  53.45 52.10  35.31  18.058   1.985  112.7   7.80    11.5
08/02/18 13:17:49 23.67  53.45 52.09  35.31  18.059   1.985  112.4   7.78    11.5
08/02/18 13:18:09 23.68  53.45 52.10  35.32  18.050   1.979  112.4   7.77    12.7
08/02/18 13:18:29 23.68  53.44 52.10  35.31  18.053   1.981  112.5   7.78    11.6
08/02/18 13:18:49 23.68  53.45 52.10  35.31  18.049   1.978  112.4   7.77    11.7
08/02/18 13:19:09 23.66  53.45 52.08  35.32  18.048   1.978  112.3   7.77    11.5
08/02/18 13:19:29 23.67  53.45 52.09  35.31  18.049   1.979  112.2   7.76    11.5
08/02/18 13:19:49 23.65  53.45 52.07  35.32  18.040   1.972  112.1   7.75    11.6
08/02/18 13:20:09 23.68  53.44 52.10  35.31  18.043   1.974  112.1   7.75    11.6
08/02/18 13:20:29 23.66  53.44 52.08  35.31  18.040   1.972  112.1   7.76    11.5
08/02/18 13:20:49 23.65  53.45 52.07  35.31  18.032   1.967  112.0   7.75    11.6
08/02/18 13:21:09 23.65  53.44 52.06  35.31  18.032   1.966  112.0   7.75    11.6
08/02/18 13:21:29 23.67  53.43 52.07  35.30  18.027   1.964  112.0   7.75    11.6
08/02/18 13:21:49 23.68  53.43 52.08  35.30  18.024   1.961  112.2   7.76    11.6
08/02/18 13:22:09 23.68  53.43 52.09  35.30  18.022   1.960  112.2   7.76    11.6
08/02/18 13:22:29 23.68  53.44 52.09  35.30  18.014   1.954  112.1   7.75    11.5
08/02/18 13:22:49 23.72  53.43 52.12  35.30  18.011   1.952  112.3   7.76    11.5
08/02/18 13:23:09 23.71  53.43 52.12  35.30  18.012   1.953  112.5   7.78    11.5
08/02/18 13:23:29 23.77  53.42 52.17  35.29  18.016   1.956  112.7   7.78    11.6
08/02/18 13:23:49 23.72  53.44 52.13  35.30  18.016   1.956  112.8   7.80    11.5
08/02/18 13:24:09 23.74  53.43 52.15  35.30  18.008   1.950  112.6   7.78    11.5
08/02/18 13:24:29 23.73  53.43 52.14  35.30  18.006   1.949  112.6   7.78    11.5
08/02/18 13:24:49 23.74  53.42 52.13  35.29  17.998   1.943  112.4   7.77    11.5
08/02/18 13:25:09 23.74  53.42 52.14  35.29  17.999   1.944  112.5   7.77    12.3
08/02/18 13:25:29 23.75  53.42 52.14  35.29  17.998   1.944  112.6   7.78    11.5
08/02/18 13:25:49 23.73  53.43 52.13  35.30  17.992   1.939  112.5   7.78    11.5
08/02/18 13:26:09 23.74  53.43 52.14  35.30  17.996   1.942  112.5   7.77    11.5
08/02/18 13:26:29 23.74  53.42 52.13  35.29  17.993   1.940  112.6   7.78    11.5
08/02/18 13:26:49 23.75  53.41 52.14  35.28  17.986   1.935  112.5   7.77    11.5
08/02/18 13:27:09 23.74  53.43 52.14  35.29  17.986   1.935  112.5   7.77    12.7
08/02/18 13:27:29 23.74  53.41 52.13  35.29  17.982   1.932  112.4   7.77    11.5
08/02/18 13:27:49 23.74  53.42 52.13  35.29  17.985   1.935  112.3   7.76    11.4
08/02/18 13:28:09 23.73  53.42 52.13  35.29  17.981   1.932  112.1   7.75    11.5
08/02/18 13:28:29 23.73  53.42 52.12  35.29  17.979   1.930  112.3   7.76    11.5
08/02/18 13:28:49 23.72  53.42 52.12  35.29  17.979   1.931  112.2   7.75    12.4
08/02/18 13:29:09 23.74  53.41 52.12  35.28  17.977   1.929  112.0   7.74    11.5
08/02/18 13:29:29 23.74  53.38 52.10  35.26  17.977   1.929  112.2   7.75    11.6
08/02/18 13:29:49 23.74  53.41 52.13  35.28  17.977   1.929  112.1   7.74    11.5
08/02/18 13:30:09 23.76  53.42 52.15  35.29  17.977   1.929  112.0   7.73    11.5
08/02/18 13:30:29 23.75  53.42 52.15  35.29  17.979   1.930  112.2   7.75    11.5
08/02/18 13:30:49 23.74  53.41 52.12  35.28  17.983   1.933  112.1   7.75    11.5
08/02/18 13:31:09 23.76  53.38 52.11  35.26  17.979   1.930  111.8   7.73    11.6
08/02/18 13:31:29 23.76  53.42 52.15  35.29  17.979   1.931  112.0   7.73    11.5
08/02/18 13:31:49 23.76  53.39 52.13  35.27  17.978   1.930  111.9   7.73    11.5
08/02/18 13:32:09 23.74  53.42 52.14  35.29  17.979   1.930  111.9   7.73    12.4
08/02/18 13:32:29 23.76  53.40 52.14  35.27  17.975   1.927  111.9   7.73    11.5
08/02/18 13:32:49 23.74  53.42 52.13  35.29  17.974   1.927  111.8   7.72    11.6
08/02/18 13:33:09 23.74  53.42 52.14  35.29  17.978   1.930  111.8   7.72    11.5
08/02/18 13:33:29 23.75  53.41 52.14  35.28  17.976   1.928  111.7   7.72    11.5
08/02/18 13:33:49 23.75  53.42 52.14  35.29  17.983   1.933  111.7   7.71    11.5
08/02/18 13:34:09 23.75  53.42 52.15  35.29  17.973   1.926  111.5   7.71    11.5
08/02/18 13:34:29 23.74  53.42 52.13  35.29  17.979   1.930  111.5   7.70    11.6
08/02/18 13:34:49 23.75  53.41 52.13  35.28  17.969   1.923  111.4   7.70    11.5
08/02/18 13:35:09 23.73  53.41 52.12  35.28  17.965   1.921  111.4   7.70    11.5
08/02/18 13:35:29 23.74  53.42 52.13  35.29  17.968   1.923  111.2   7.68    11.7
08/02/18 13:35:49 23.74  53.41 52.13  35.28  17.965   1.921  111.1   7.68    11.5
08/02/18 13:36:09 23.74  53.42 52.13  35.29  17.964   1.920  111.1   7.68    12.6
08/02/18 13:36:29 23.75  53.41 52.13  35.28  17.961   1.918  111.3   7.69    11.5
08/02/18 13:36:49 23.73  53.42 52.13  35.29  17.957   1.915  111.0   7.67    11.5
08/02/18 13:37:09 23.75  53.40 52.13  35.27  17.951   1.911  111.0   7.67    11.5
08/02/18 13:37:29 23.73  53.41 52.12  35.28  17.951   1.911  111.0   7.67    11.5
08/02/18 13:37:49 23.73  53.41 52.12  35.28  17.948   1.909  111.1   7.67    11.5
08/02/18 13:38:09 23.72  53.42 52.11  35.29  17.944   1.906  110.9   7.66    11.5
08/02/18 13:38:29 23.72  53.41 52.10  35.28  17.942   1.905  110.6   7.65    11.5
08/02/18 13:38:49 23.72  53.37 52.07  35.26  17.942   1.905  110.6   7.65    11.5
08/02/18 13:39:09 23.72  53.37 52.06  35.25  17.937   1.901  110.5   7.64    11.6
08/02/18 13:39:29 23.70  53.37 52.04  35.25  17.940   1.904  110.6   7.65    11.5
08/02/18 13:39:49 23.70  53.40 52.08  35.28  17.934   1.900  110.3   7.62    11.5
08/02/18 13:40:09 23.70  53.42 52.09  35.29  17.931   1.898  110.1   7.61    11.5
08/02/18 13:40:29 23.68  53.41 52.06  35.29  17.935   1.900  110.2   7.62    11.5
08/02/18 13:40:49 23.68  53.41 52.07  35.28  17.927   1.894  110.2   7.62    11.6
08/02/18 13:41:09 23.70  53.39 52.06  35.27  17.925   1.893  109.7   7.59    11.5
08/02/18 13:41:29 23.62  53.50 52.09  35.35  17.924   1.892  109.8   7.60    11.5
08/02/18 13:41:49 23.58  53.50 52.05  35.35  17.920   1.889  110.0   7.62    11.5
08/02/18 13:42:09 23.58  53.50 52.04  35.35  17.919   1.889  110.1   7.62    11.5
08/02/18 13:42:29 23.56  53.49 52.02  35.34  17.920   1.890  110.1   7.63    12.4
08/02/18 13:42:49 23.57  53.47 52.01  35.33  17.913   1.885  110.1   7.63    11.5
08/02/18 13:43:09 23.56  53.48 52.01  35.34  17.916   1.886  110.1   7.63    11.5
08/02/18 13:43:29 23.55  53.48 52.01  35.34  17.919   1.889  109.9   7.61    11.5
08/02/18 13:43:49 23.58  53.44 51.99  35.31  17.918   1.888  109.9   7.61    11.5
08/02/18 13:44:09 23.55  53.52 52.04  35.37  17.913   1.885  110.0   7.62    11.5
08/02/18 13:44:29 23.54  53.50 52.01  35.35  17.917   1.887  110.1   7.63    11.5
08/02/18 13:44:49 23.50  53.54 52.00  35.38  17.923   1.892  110.2   7.64    11.5
08/02/18 13:45:09 23.46  53.56 51.98  35.40  17.911   1.883  110.4   7.66    11.5
08/02/18 13:45:29 23.43  53.57 51.96  35.41  17.917   1.888  110.8   7.69    11.5
08/02/18 13:45:49 23.43  53.56 51.95  35.40  17.918   1.888  110.8   7.70    11.5
08/02/18 13:46:09 23.45  53.53 51.95  35.38  17.924   1.893  110.8   7.69    11.5
08/02/18 13:46:29 23.43  53.55 51.94  35.39  17.919   1.889  111.1   7.71    11.5
08/02/18 13:46:49 23.43  53.54 51.94  35.39  17.925   1.893  111.2   7.72    11.5
08/02/18 13:47:09 23.42  53.54 51.93  35.39  17.925   1.893  111.5   7.74    11.5
08/02/18 13:47:29 23.42  53.54 51.92  35.39  17.928   1.895  111.7   7.76    11.5
08/02/18 13:47:49 23.41  53.54 51.91  35.38  17.926   1.893  111.9   7.77    11.5
08/02/18 13:48:09 23.39  53.55 51.91  35.40  17.934   1.899  111.8   7.77    11.5
08/02/18 13:48:29 23.39  53.55 51.90  35.40  17.933   1.898  112.1   7.79    11.5
08/02/18 13:48:49 23.38  53.55 51.90  35.39  17.938   1.902  112.2   7.80    11.5
08/02/18 13:49:09 23.36  53.57 51.89  35.41  17.938   1.901  112.3   7.81    11.5
08/02/18 13:49:29 23.36  53.57 51.88  35.40  17.929   1.896  112.3   7.81    11.5
08/02/18 13:49:49 23.36  53.55 51.87  35.39  17.933   1.898  112.4   7.81    11.5
08/02/18 13:50:09 23.36  53.54 51.87  35.39  17.930   1.896  112.2   7.80    11.5
08/02/18 13:50:29 23.35  53.54 51.86  35.39  17.930   1.896  112.5   7.82    11.5
08/02/18 13:50:49 23.37  53.53 51.87  35.38  17.937   1.901  112.4   7.81    11.5
08/02/18 13:51:09 23.40  53.51 51.87  35.36  17.928   1.895  112.4   7.81    11.5
08/02/18 13:51:29 23.39  53.52 51.88  35.37  17.924   1.892  112.3   7.80    11.5
08/02/18 13:51:49 23.38  53.52 51.86  35.37  17.927   1.894  112.7   7.83    11.5
08/02/18 13:52:09 23.35  53.55 51.86  35.40  17.922   1.891  112.9   7.85    12.5
08/02/18 13:52:29 23.26  53.61 51.83  35.44  17.919   1.889  112.7   7.85    11.6
08/02/18 13:52:49 23.19  53.65 51.80  35.47  17.919   1.889  112.3   7.83    11.5
08/02/18 13:53:09 23.16  53.64 51.76  35.47  17.921   1.890  112.0   7.81    12.3
08/02/18 13:53:29 23.14  53.63 51.73  35.46  17.913   1.885  112.0   7.81    11.5
08/02/18 13:53:49 23.14  53.61 51.70  35.44  17.912   1.883  111.7   7.79    11.5
08/02/18 13:54:09 23.11  53.62 51.69  35.45  17.908   1.881  111.8   7.80    11.5
08/02/18 13:54:29 23.15  53.57 51.69  35.42  17.900   1.876  112.3   7.83    11.5
08/02/18 13:54:49 23.19  53.54 51.69  35.39  17.901   1.876  112.3   7.83    11.5
08/02/18 13:55:09 23.20  53.54 51.69  35.39  17.899   1.875  112.3   7.83    11.5
08/02/18 13:55:29 23.23  53.51 51.70  35.37  17.901   1.876  112.3   7.82    11.5
08/02/18 13:55:49 23.18  53.57 51.71  35.41  17.900   1.875  112.3   7.83    11.5
08/02/18 13:56:09 23.21  53.53 51.70  35.38  17.894   1.872  112.1   7.82    11.5
08/02/18 13:56:29 23.15  53.60 51.71  35.43  17.894   1.871  111.9   7.81    12.3
08/02/18 13:56:49 23.12  53.61 51.68  35.44  17.895   1.872  111.7   7.79    12.3
08/02/18 13:57:09 23.10  53.61 51.66  35.44  17.885   1.865  111.4   7.78    12.4
08/02/18 13:57:29 23.08  53.62 51.65  35.45  17.888   1.867  111.4   7.78    12.3
08/02/18 13:57:49 23.08  53.59 51.63  35.43  17.886   1.866  111.2   7.76    11.5
08/02/18 13:58:09 23.04  53.62 51.62  35.45  17.888   1.867  111.2   7.77    11.6
08/02/18 13:58:29 23.06  53.60 51.60  35.43  17.880   1.862  111.7   7.80    11.5
08/02/18 13:58:49 23.06  53.59 51.60  35.43  17.883   1.864  111.9   7.82    12.3
08/02/18 13:59:09 23.03  53.60 51.59  35.44  17.886   1.866  111.9   7.82    11.5
08/02/18 13:59:29 23.05  53.58 51.59  35.42  17.884   1.864  112.1   7.83    11.5
08/02/18 13:59:49 23.04  53.59 51.58  35.43  17.892   1.870  112.1   7.84    12.3
08/02/18 14:00:09 23.03  53.60 51.58  35.43  17.891   1.869  112.1   7.83    12.3
08/02/18 14:00:29 23.00  53.61 51.57  35.45  17.882   1.863  112.0   7.83    12.4
08/02/18 14:00:49 23.02  53.59 51.56  35.43  17.889   1.868  112.3   7.85    11.5
08/02/18 14:01:09 23.00  53.59 51.55  35.43  17.885   1.865  112.1   7.84    11.6
08/02/18 14:01:29 22.98  53.61 51.54  35.44  17.884   1.864  111.9   7.83    11.6
08/02/18 14:01:49 22.97  53.61 51.53  35.44  17.892   1.870  111.7   7.82    11.5
08/02/18 14:02:09 22.95  53.61 51.52  35.45  17.885   1.865  111.6   7.81    11.5
08/02/18 14:02:29 22.94  53.62 51.51  35.45  17.883   1.863  111.5   7.81    11.5
08/02/18 14:02:49 22.95  53.60 51.50  35.44  17.881   1.863  111.3   7.79    12.2
08/02/18 14:03:09 22.95  53.59 51.49  35.43  17.882   1.863  111.1   7.78    11.5
08/02/18 14:03:29 22.91  53.62 51.48  35.45  17.887   1.866  111.3   7.79    11.5
08/02/18 14:03:49 22.89  53.63 51.47  35.46  17.885   1.865  111.6   7.82    12.3
08/02/18 14:04:09 22.90  53.61 51.46  35.45  17.888   1.867  111.6   7.82    11.9
08/02/18 14:04:29 22.88  53.63 51.45  35.46  17.888   1.867  111.5   7.81    11.5
08/02/18 14:04:49 22.87  53.62 51.44  35.45  17.886   1.866  111.5   7.81    12.3
08/02/18 14:05:09 22.87  53.61 51.43  35.45  17.891   1.869  111.4   7.81    11.5
08/02/18 14:05:29 22.87  53.60 51.42  35.44  17.897   1.874  111.6   7.82    11.5
08/02/18 14:05:49 22.85  53.61 51.41  35.45  17.896   1.873  111.4   7.81    12.3
08/02/18 14:06:09 22.84  53.61 51.40  35.45  17.896   1.873  111.2   7.80    11.5
08/02/18 14:06:29 22.84  53.61 51.39  35.44  17.895   1.872  111.5   7.82    11.5
08/02/18 14:06:49 22.83  53.61 51.38  35.45  17.893   1.871  111.4   7.81    12.3
08/02/18 14:07:09 22.82  53.62 51.38  35.45  17.893   1.870  111.5   7.82    12.3
08/02/18 14:07:29 22.82  53.61 51.37  35.45  17.892   1.870  111.4   7.81    11.5
08/02/18 14:07:49 22.79  53.63 51.37  35.46  17.895   1.872  110.9   7.78    11.5
08/02/18 14:08:09 22.78  53.62 51.35  35.46  17.894   1.871  110.7   7.77    11.5
08/02/18 14:08:29 22.77  53.65 51.36  35.48  17.891   1.869  110.5   7.76    11.5
08/02/18 14:08:49 22.75  53.65 51.35  35.48  17.896   1.873  110.2   7.74    11.5
08/02/18 14:09:09 22.75  53.65 51.35  35.48  17.892   1.870  110.1   7.73    12.3
08/02/18 14:09:29 22.75  53.66 51.35  35.48  17.893   1.870  110.0   7.72    11.5
08/02/18 14:09:49 22.73  53.66 51.34  35.49  17.894   1.871  109.8   7.71    11.6
08/02/18 14:10:09 22.72  53.69 51.35  35.51  17.893   1.870  109.5   7.70    11.5
08/02/18 14:10:29 22.70  53.69 51.34  35.51  17.890   1.868  109.4   7.68    11.5
08/02/18 14:10:49 22.70  53.66 51.31  35.49  17.895   1.871  109.3   7.68    12.3
08/02/18 14:11:09 22.69  53.63 51.27  35.47  17.896   1.872  108.9   7.66    11.5
08/02/18 14:11:29 22.68  53.69 51.31  35.51  17.890   1.868  109.0   7.66    11.5
08/02/18 14:11:49 22.68  53.66 51.29  35.49  17.896   1.872  108.7   7.64    11.5
08/02/18 14:12:09 22.67  53.65 51.26  35.48  17.892   1.870  108.5   7.63    11.5
08/02/18 14:12:29 22.66  53.60 51.21  35.45  17.894   1.871  108.3   7.62    11.5
08/02/18 14:12:49 22.65  53.61 51.20  35.45  17.888   1.867  108.3   7.62    11.5
08/02/18 14:13:09 22.64  53.59 51.18  35.43  17.895   1.872  108.1   7.61    11.5
08/02/18 14:13:29 22.65  53.59 51.19  35.44  17.893   1.870  108.1   7.61    11.5
08/02/18 14:13:49 22.65  53.59 51.19  35.43  17.896   1.872  108.1   7.61    11.5
08/02/18 14:14:09 22.65  53.59 51.18  35.43  17.897   1.873  108.3   7.62    11.5
08/02/18 14:14:29 22.66  53.59 51.19  35.43  17.894   1.871  108.3   7.62    11.5
08/02/18 14:14:49 22.65  53.58 51.18  35.43  17.891   1.869  108.2   7.61    11.5
08/02/18 14:15:09 22.66  53.57 51.18  35.42  17.901   1.876  108.4   7.63    11.5
08/02/18 14:15:29 22.65  53.59 51.19  35.43  17.895   1.872  108.2   7.61    11.6
08/02/18 14:15:49 22.63  53.59 51.17  35.44  17.902   1.876  108.0   7.60    11.5
08/02/18 14:16:09 22.65  53.59 51.18  35.43  17.899   1.875  108.3   7.62    11.5
08/02/18 14:16:29 22.67  53.57 51.19  35.42  17.899   1.875  108.6   7.64    11.5
08/02/18 14:16:49 22.69  53.56 51.20  35.42  17.903   1.877  108.8   7.65    11.5
08/02/18 14:17:09 22.70  53.57 51.22  35.42  17.901   1.876  108.8   7.65    11.5
08/02/18 14:17:29 22.68  53.59 51.21  35.43  17.909   1.881  108.6   7.64    11.5
08/02/18 14:17:49 22.69  53.59 51.23  35.43  17.918   1.887  109.0   7.66    11.5
08/02/18 14:18:09 22.72  53.64 51.31  35.47  17.909   1.882  109.3   7.68    11.4
08/02/18 14:18:29 22.78  53.62 51.35  35.46  17.916   1.886  109.7   7.70    11.5
08/02/18 14:18:49 22.81  53.57 51.33  35.42  17.916   1.886  110.0   7.72    11.4
08/02/18 14:19:09 22.78  53.61 51.35  35.45  17.919   1.888  109.5   7.68    11.4
08/02/18 14:19:29 22.64  53.74 51.32  35.55  17.923   1.891  108.5   7.63    11.5
08/02/18 14:19:49 22.62  53.63 51.19  35.47  17.925   1.892  108.1   7.61    11.4
08/02/18 14:20:09 22.58  53.64 51.16  35.47  17.925   1.892  107.8   7.59    11.5
08/02/18 14:20:29 22.57  53.62 51.14  35.46  17.925   1.892  107.6   7.58    11.4
08/02/18 14:20:49 22.57  53.61 51.12  35.45  17.929   1.895  107.7   7.59    11.5
08/02/18 14:21:09 22.56  53.61 51.11  35.45  17.932   1.897  107.4   7.57    11.5
08/02/18 14:21:29 22.55  53.60 51.09  35.44  17.938   1.902  107.5   7.57    11.5
08/02/18 14:21:49 22.55  53.60 51.09  35.44  17.940   1.903  107.5   7.58    11.5
08/02/18 14:22:09 22.54  53.61 51.09  35.45  17.939   1.902  107.5   7.58    12.8
08/02/18 14:22:29 22.53  53.60 51.07  35.44  17.948   1.908  107.4   7.57    11.5
08/02/18 14:22:49 22.55  53.58 51.07  35.43  17.949   1.909  107.6   7.58    11.5
08/02/18 14:23:09 22.53  53.60 51.07  35.44  17.953   1.912  107.5   7.58    11.5
08/02/18 14:23:29 22.53  53.59 51.06  35.44  17.950   1.910  107.5   7.58    11.5
08/02/18 14:23:49 22.54  53.58 51.07  35.43  17.954   1.912  107.9   7.61    11.5
08/02/18 14:24:09 22.55  53.58 51.08  35.43  17.962   1.918  107.8   7.60    11.4
08/02/18 14:24:29 22.55  53.59 51.08  35.44  17.961   1.917  107.8   7.60    11.4
08/02/18 14:24:49 22.56  53.59 51.09  35.44  17.965   1.920  107.8   7.60    11.5
08/02/18 14:25:09 22.55  53.59 51.08  35.44  17.962   1.918  107.7   7.59    11.5
08/02/18 14:25:29 22.57  53.58 51.09  35.43  17.964   1.919  107.9   7.60    12.3
08/02/18 14:25:49 22.58  53.58 51.11  35.43  17.963   1.919  108.1   7.62    11.4
08/02/18 14:26:09 22.58  53.58 51.10  35.43  17.967   1.921  108.0   7.61    11.5
08/02/18 14:26:29 22.58  53.58 51.10  35.43  17.966   1.921  108.1   7.62    11.5
08/02/18 14:26:49 22.58  53.59 51.11  35.43  17.961   1.917  108.1   7.62    11.4
08/02/18 14:27:09 22.57  53.59 51.10  35.43  17.960   1.917  108.0   7.61    11.4
08/02/18 14:27:29 22.55  53.60 51.10  35.45  17.964   1.919  108.2   7.62    11.5
08/02/18 14:27:49 22.56  53.59 51.09  35.43  17.967   1.921  108.1   7.61    11.4
08/02/18 14:28:09 22.56  53.59 51.09  35.43  17.962   1.918  108.0   7.61    11.5
08/02/18 14:28:29 22.55  53.59 51.08  35.43  17.968   1.922  108.2   7.62    11.5
08/02/18 14:28:49 22.55  53.59 51.08  35.44  17.967   1.922  108.2   7.62    11.5
08/02/18 14:29:09 22.55  53.59 51.08  35.43  17.965   1.920  108.0   7.61    11.5
08/02/18 14:29:29 22.56  53.59 51.09  35.44  17.969   1.922  108.2   7.63    11.5
08/02/18 14:29:49 22.54  53.59 51.07  35.44  17.960   1.917  108.0   7.62    11.5
08/02/18 14:30:09 22.53  53.59 51.07  35.44  17.964   1.919  107.8   7.60    11.5
08/02/18 14:30:29 22.51  53.60 51.05  35.44  17.971   1.924  107.7   7.59    11.5
08/02/18 14:30:49 22.49  53.61 51.04  35.45  17.969   1.922  107.6   7.59    11.4
08/02/18 14:31:09 22.49  53.60 51.03  35.45  17.973   1.925  107.4   7.58    11.5
08/02/18 14:31:29 22.48  53.60 51.02  35.44  17.970   1.924  107.4   7.58    11.5
08/02/18 14:31:49 22.48  53.62 51.04  35.46  17.972   1.925  107.5   7.58    11.5
08/02/18 14:32:09 22.47  53.60 51.01  35.44  17.978   1.929  107.3   7.57    11.4
08/02/18 14:32:29 22.47  53.60 51.01  35.45  17.978   1.929  107.3   7.58    11.5
08/02/18 14:32:49 22.47  53.60 51.00  35.44  17.976   1.927  107.3   7.57    11.5
08/02/18 14:33:09 22.47  53.60 51.01  35.44  17.983   1.932  107.3   7.58    11.5
08/02/18 14:33:29 22.48  53.60 51.02  35.44  17.986   1.935  107.4   7.58    11.5
08/02/18 14:33:49 22.49  53.60 51.03  35.44  17.991   1.938  107.9   7.61    11.5
08/02/18 14:34:09 22.48  53.60 51.02  35.44  17.988   1.936  108.0   7.62    11.4
08/02/18 14:34:29 22.48  53.59 51.01  35.44  17.988   1.936  108.1   7.63    11.5
08/02/18 14:34:49 22.45  53.61 51.00  35.45  17.988   1.936  108.1   7.63    11.5
08/02/18 14:35:09 22.45  53.61 51.00  35.45  17.994   1.940  108.3   7.65    11.5
08/02/18 14:35:29 22.45  53.61 51.00  35.45  17.997   1.942  108.4   7.66    11.5
08/02/18 14:35:49 22.45  53.61 50.99  35.45  17.999   1.943  108.8   7.68    11.4
08/02/18 14:36:09 22.45  53.60 50.99  35.45  18.002   1.945  109.4   7.72    11.5
08/02/18 14:36:29 22.43  53.61 50.98  35.45  18.002   1.945  109.6   7.74    11.5
08/02/18 14:36:49 22.43  53.61 50.98  35.45  18.010   1.951  109.9   7.76    11.5
08/02/18 14:37:09 22.42  53.61 50.97  35.45  18.016   1.955  109.7   7.75    11.5
08/02/18 14:37:29 22.41  53.62 50.96  35.46  18.020   1.957  110.0   7.77    11.5
08/02/18 14:37:49 22.40  53.62 50.96  35.46  18.024   1.960  110.0   7.77    11.5
08/02/18 14:38:09 22.40  53.61 50.95  35.45  18.023   1.960  110.0   7.77    11.5
08/02/18 14:38:29 22.39  53.62 50.94  35.46  18.024   1.960  110.2   7.79    11.6
08/02/18 14:38:49 22.39  53.62 50.95  35.46  18.026   1.962  110.3   7.80    11.5
08/02/18 14:39:09 22.39  53.62 50.94  35.46  18.033   1.966  110.2   7.79    11.4
08/02/18 14:39:29 22.38  53.62 50.94  35.46  18.037   1.969  110.3   7.80    11.4
08/02/18 14:39:49 22.38  53.61 50.94  35.46  18.042   1.972  110.4   7.80    11.5
08/02/18 14:40:09 22.39  53.62 50.94  35.46  18.038   1.970  110.4   7.80    11.5
08/02/18 14:40:29 22.38  53.62 50.94  35.46  18.047   1.976  110.4   7.80    11.5
08/02/18 14:40:49 22.39  53.61 50.94  35.45  18.045   1.975  110.4   7.80    11.5
08/02/18 14:41:09 22.39  53.61 50.94  35.45  18.050   1.978  110.3   7.79    11.5
08/02/18 14:41:29 22.39  53.62 50.94  35.46  18.051   1.979  110.4   7.80    11.5
08/02/18 14:41:49 22.38  53.62 50.94  35.46  18.056   1.982  110.4   7.80    11.5
08/02/18 14:42:09 22.38  53.62 50.93  35.46  18.053   1.980  110.2   7.79    11.5
08/02/18 14:42:29 22.37  53.61 50.92  35.45  18.056   1.982  110.1   7.79    11.5
08/02/18 14:42:49 22.36  53.61 50.91  35.45  18.059   1.984  109.9   7.77    11.4
08/02/18 14:43:09 22.35  53.60 50.88  35.45  18.061   1.986  109.8   7.77    11.5
08/02/18 14:43:29 22.34  53.61 50.89  35.45  18.065   1.988  109.6   7.75    11.5
08/02/18 14:43:49 22.33  53.61 50.88  35.45  18.068   1.990  109.4   7.74    11.4
08/02/18 14:44:09 22.33  53.60 50.86  35.45  18.069   1.992  109.3   7.73    11.5
08/02/18 14:44:29 22.31  53.62 50.86  35.46  18.072   1.993  109.1   7.72    11.5
08/02/18 14:44:49 22.31  53.60 50.85  35.45  18.075   1.996  109.0   7.71    11.4
08/02/18 14:45:09 22.30  53.61 50.85  35.45  18.076   1.996  108.9   7.71    11.4
08/02/18 14:45:29 22.31  53.60 50.84  35.45  18.077   1.996  109.0   7.71    11.5
08/02/18 14:45:49 22.29  53.61 50.84  35.45  18.078   1.997  108.7   7.70    11.4
08/02/18 14:46:09 22.29  53.62 50.84  35.46  18.079   1.998  108.6   7.69    11.5
08/02/18 14:46:29 22.31  53.60 50.84  35.45  18.083   2.001  108.8   7.70    11.4
08/02/18 14:46:49 22.32  53.60 50.85  35.45  18.085   2.002  108.9   7.71    11.5
08/02/18 14:47:09 22.32  53.59 50.85  35.44  18.087   2.004  108.8   7.70    11.5
08/02/18 14:47:29 22.33  53.59 50.86  35.44  18.087   2.004  109.2   7.72    11.5
08/02/18 14:47:49 22.35  53.60 50.89  35.44  18.090   2.006  109.2   7.72    11.5
08/02/18 14:48:09 22.33  53.60 50.87  35.45  18.094   2.009  109.0   7.71    11.4
08/02/18 14:48:29 22.35  53.59 50.88  35.44  18.092   2.007  109.2   7.72    11.5
08/02/18 14:48:49 22.34  53.60 50.87  35.44  18.098   2.011  109.3   7.73    11.5
08/02/18 14:49:09 22.35  53.60 50.88  35.44  18.099   2.012  109.6   7.75    11.5
08/02/18 14:49:29 22.35  53.60 50.89  35.44  18.097   2.011  109.8   7.77    11.4
08/02/18 14:49:49 22.36  53.60 50.90  35.45  18.104   2.016  109.9   7.77    11.5
08/02/18 14:50:09 22.38  53.59 50.91  35.44  18.106   2.017  110.0   7.78    11.4
08/02/18 14:50:29 22.37  53.59 50.91  35.44  18.109   2.019  110.1   7.79    11.5
08/02/18 14:50:49 22.37  53.60 50.91  35.45  18.114   2.022  110.2   7.79    11.5
08/02/18 14:51:09 22.38  53.59 50.91  35.44  18.118   2.025  110.3   7.80    11.5
08/02/18 14:51:29 22.37  53.60 50.92  35.45  18.121   2.027  110.4   7.80    11.5
08/02/18 14:51:49 22.37  53.59 50.91  35.44  18.124   2.029  110.4   7.80    11.5
08/02/18 14:52:09 22.40  53.59 50.92  35.44  18.123   2.028  110.5   7.81    11.4
08/02/18 14:52:29 22.38  53.61 50.93  35.45  18.132   2.034  110.6   7.82    11.5
08/02/18 14:52:49 22.40  53.60 50.93  35.44  18.132   2.035  110.7   7.83    11.5
08/02/18 14:53:09 22.40  53.60 50.94  35.45  18.139   2.039  110.9   7.84    11.5
08/02/18 14:53:29 22.40  53.60 50.94  35.44  18.142   2.041  110.9   7.84    11.5
08/02/18 14:53:49 22.40  53.60 50.94  35.45  18.146   2.044  111.0   7.84    11.5
08/02/18 14:54:09 22.40  53.60 50.95  35.45  18.149   2.047  110.9   7.84    11.4
08/02/18 14:54:29 22.42  53.60 50.95  35.44  18.154   2.050  111.0   7.84    11.5
08/02/18 14:54:49 22.41  53.60 50.95  35.45  18.157   2.052  110.9   7.84    11.5
08/02/18 14:55:09 22.42  53.59 50.95  35.43  18.163   2.056  111.0   7.84    11.4
08/02/18 14:55:29 22.42  53.59 50.95  35.44  18.166   2.058  111.1   7.85    11.5
08/02/18 14:55:49 22.42  53.60 50.95  35.44  18.170   2.061  111.0   7.84    11.5
08/02/18 14:56:09 22.41  53.60 50.95  35.45  18.171   2.061  110.8   7.83    11.5
08/02/18 14:56:29 22.43  53.59 50.96  35.43  18.179   2.067  111.1   7.85    11.5
08/02/18 14:56:49 22.44  53.58 50.96  35.43  18.182   2.069  111.1   7.85    11.4
08/02/18 14:57:09 22.43  53.59 50.96  35.44  18.181   2.068  111.1   7.85    11.5
08/02/18 14:57:29 22.43  53.59 50.96  35.44  18.180   2.068  111.0   7.84    11.5
08/02/18 14:57:49 22.43  53.59 50.96  35.44  18.188   2.073  111.0   7.84    11.5
08/02/18 14:58:09 22.42  53.59 50.96  35.44  18.188   2.073  110.9   7.83    11.4
08/02/18 14:58:29 22.43  53.59 50.96  35.44  18.193   2.076  111.1   7.85    11.5
08/02/18 14:58:49 22.43  53.60 50.97  35.45  18.193   2.077  111.0   7.84    11.5
08/02/18 14:59:09 22.43  53.59 50.96  35.44  18.192   2.076  110.9   7.83    11.5
08/02/18 14:59:29 22.43  53.59 50.96  35.44  18.194   2.078  111.0   7.84    11.4
08/02/18 14:59:49 22.44  53.59 50.96  35.44  18.200   2.081  111.1   7.85    11.4
08/02/18 15:00:09 22.44  53.58 50.97  35.43  18.201   2.082  111.1   7.84    11.5
08/02/18 15:00:29 22.44  53.59 50.97  35.44  18.202   2.083  111.2   7.85    11.4
08/02/18 15:00:49 22.45  53.58 50.97  35.43  18.205   2.085  111.4   7.86    11.5
08/02/18 15:01:09 22.45  53.59 50.98  35.44  18.207   2.086  111.2   7.85    12.7
08/02/18 15:01:29 22.45  53.59 50.99  35.44  18.208   2.086  111.3   7.86    12.7
08/02/18 15:01:49 22.45  53.59 50.98  35.44  18.211   2.089  111.3   7.86    11.6
08/02/18 15:02:09 22.45  53.59 50.99  35.44  18.207   2.086  111.2   7.85    12.7
08/02/18 15:02:29 22.48  53.58 51.00  35.43  18.213   2.090  111.3   7.85    11.4
08/02/18 15:02:49 22.48  53.58 51.01  35.43  18.214   2.091  111.4   7.86    11.5
08/02/18 15:03:09 22.48  53.58 51.01  35.43  18.217   2.093  111.3   7.86    11.6
08/02/18 15:03:29 22.50  53.59 51.03  35.43  18.216   2.092  111.3   7.85    11.6
08/02/18 15:03:49 22.51  53.58 51.03  35.43  18.220   2.095  111.2   7.84    11.5
08/02/18 15:04:09 22.51  53.58 51.03  35.43  18.223   2.097  111.2   7.85    11.5
08/02/18 15:04:29 22.51  53.58 51.04  35.43  18.227   2.100  111.3   7.85    11.5
08/02/18 15:04:49 22.55  53.56 51.05  35.41  18.226   2.099  111.2   7.84    11.4
08/02/18 15:05:09 22.57  53.56 51.07  35.41  18.231   2.103  111.2   7.83    11.5
08/02/18 15:05:29 22.57  53.56 51.07  35.41  18.229   2.102  111.1   7.83    11.4
08/02/18 15:05:49 22.57  53.57 51.08  35.42  18.237   2.107  111.1   7.83    11.4
08/02/18 15:06:09 22.59  53.56 51.09  35.42  18.241   2.110  110.9   7.82    11.4
08/02/18 15:06:29 22.61  53.55 51.10  35.41  18.244   2.112  111.0   7.82    11.5
08/02/18 15:06:49 22.61  53.55 51.11  35.40  18.249   2.115  111.0   7.82    11.5
08/02/18 15:07:09 22.66  53.51 51.12  35.38  18.252   2.117  110.9   7.81    11.4
08/02/18 15:07:29 22.65  53.54 51.13  35.40  18.255   2.119  110.8   7.80    11.4
08/02/18 15:07:49 22.65  53.54 51.14  35.40  18.260   2.123  111.0   7.81    11.4
08/02/18 15:08:09 22.68  53.53 51.15  35.39  18.266   2.127  110.9   7.80    11.5
08/02/18 15:08:29 22.69  53.53 51.17  35.39  18.268   2.128  110.9   7.80    11.4
08/02/18 15:08:49 22.70  53.53 51.18  35.39  18.274   2.132  110.8   7.79    11.4
08/02/18 15:09:09 22.70  53.53 51.18  35.39  18.277   2.135  110.7   7.78    11.4
08/02/18 15:09:29 22.70  53.54 51.19  35.40  18.283   2.139  110.8   7.79    11.5
08/02/18 15:09:49 22.71  53.53 51.19  35.39  18.289   2.143  110.8   7.79    11.4
08/02/18 15:10:09 22.72  53.54 51.21  35.40  18.293   2.146  110.7   7.78    11.4
08/02/18 15:10:29 22.73  53.53 51.21  35.39  18.298   2.149  110.6   7.77    11.4
08/02/18 15:10:49 22.75  53.55 51.24  35.40  18.302   2.152  110.7   7.77    11.5
08/02/18 15:11:09 22.77  53.55 51.27  35.40  18.304   2.153  110.5   7.76    11.5
08/02/18 15:11:29 22.78  53.57 51.30  35.42  18.310   2.157  110.7   7.77    11.4
08/02/18 15:11:49 22.78  53.56 51.29  35.41  18.309   2.156  110.5   7.76    11.5
08/02/18 15:12:09 22.79  53.60 51.34  35.44  18.319   2.164  110.5   7.75    11.4
08/02/18 15:12:29 22.80  53.59 51.34  35.43  18.321   2.165  110.4   7.75    11.5
08/02/18 15:12:49 22.84  53.56 51.35  35.41  18.326   2.168  110.4   7.74    11.5
08/02/18 15:13:09 22.85  53.56 51.36  35.41  18.331   2.172  110.4   7.74    11.5
08/02/18 15:13:29 22.86  53.55 51.37  35.40  18.331   2.172  110.3   7.73    11.4
08/02/18 15:13:49 22.87  53.53 51.35  35.39  18.334   2.174  110.3   7.73    11.5
08/02/18 15:14:09 22.90  53.50 51.36  35.36  18.340   2.178  110.3   7.73    11.4
08/02/18 15:14:29 22.91  53.51 51.37  35.37  18.341   2.179  110.2   7.72    11.5
08/02/18 15:14:49 22.93  53.49 51.38  35.35  18.344   2.181  110.2   7.72    11.5
08/02/18 15:15:09 22.93  53.49 51.38  35.36  18.343   2.180  110.1   7.71    11.4
08/02/18 15:15:29 22.95  53.49 51.39  35.35  18.348   2.184  110.1   7.71    11.5
08/02/18 15:15:49 22.95  53.49 51.40  35.36  18.354   2.188  110.0   7.70    11.5
08/02/18 15:16:09 22.95  53.49 51.40  35.35  18.356   2.189  109.9   7.69    11.4
08/02/18 15:16:29 22.98  53.48 51.42  35.35  18.355   2.189  109.9   7.69    11.4
08/02/18 15:16:49 22.99  53.48 51.43  35.35  18.365   2.195  109.8   7.69    11.4
08/02/18 15:17:09 23.01  53.47 51.45  35.34  18.357   2.190  109.8   7.68    11.4
08/02/18 15:17:29 23.01  53.48 51.45  35.35  18.358   2.190  109.8   7.68    11.5
08/02/18 15:17:49 23.01  53.49 51.46  35.36  18.366   2.196  109.9   7.69    11.5
08/02/18 15:18:09 23.03  53.48 51.46  35.35  18.369   2.198  109.7   7.68    11.4
08/02/18 15:18:29 23.04  53.47 51.47  35.34  18.371   2.199  109.7   7.67    11.4
08/02/18 15:18:49 23.03  53.48 51.47  35.35  18.375   2.202  109.7   7.67    11.4
08/02/18 15:19:09 23.02  53.49 51.47  35.36  18.411   2.227  109.7   7.67    11.5
08/02/18 15:19:29 23.02  53.49 51.47  35.35  18.416   2.230  109.7   7.68    11.5
08/02/18 15:19:49 23.02  53.49 51.47  35.35  18.382   2.207  109.8   7.68    11.4
08/02/18 15:20:09 23.02  53.49 51.47  35.36  18.431   2.241  109.8   7.68    11.4
08/02/18 15:20:29 23.04  53.48 51.48  35.35  18.454   2.257  109.7   7.67    11.4
08/02/18 15:20:49 23.04  53.49 51.48  35.35  18.415   2.230  109.6   7.66    11.4
08/02/18 15:21:09 23.04  53.49 51.48  35.35  18.455   2.257  109.6   7.66    11.4
08/02/18 15:21:29 23.05  53.48 51.48  35.35  18.453   2.256  109.6   7.66    11.4
08/02/18 15:21:49 23.05  53.48 51.48  35.35  18.497   2.286  109.6   7.66    11.5
08/02/18 15:22:09 23.06  53.47 51.49  35.34  18.431   2.241  109.6   7.66    11.5
08/02/18 15:22:29 23.06  53.48 51.49  35.35  18.497   2.286  109.6   7.66    11.4
08/02/18 15:22:49 23.05  53.48 51.49  35.35  18.485   2.278  109.5   7.66    11.5
08/02/18 15:23:09 23.07  53.47 51.50  35.34  18.468   2.266  109.5   7.65    11.5
08/02/18 15:23:29 23.07  53.48 51.50  35.34  18.500   2.288  109.6   7.66    11.4
08/02/18 15:23:49 23.07  53.48 51.51  35.34  18.457   2.258  109.5   7.65    11.4
08/02/18 15:24:09 23.08  53.47 51.51  35.34  18.475   2.271  109.5   7.65    11.5
08/02/18 15:24:29 23.09  53.47 51.52  35.34  18.469   2.267  109.5   7.65    11.5
08/02/18 15:24:49 23.10  53.46 51.52  35.33  18.471   2.268  109.5   7.65    11.5
08/02/18 15:25:09 23.09  53.48 51.52  35.34  18.515   2.298  109.3   7.63    11.5
08/02/18 15:25:29 23.10  53.47 51.53  35.34  18.477   2.272  109.4   7.64    11.4
08/02/18 15:25:49 23.11  53.46 51.53  35.33  18.487   2.279  109.4   7.64    11.4
08/02/18 15:26:09 23.10  53.48 51.54  35.34  18.480   2.274  109.3   7.64    11.4
08/02/18 15:26:29 23.11  53.46 51.54  35.33  18.491   2.282  109.3   7.63    11.4
08/02/18 15:26:49 23.13  53.45 51.54  35.33  18.500   2.288  109.3   7.63    11.5
08/02/18 15:27:09 23.16  53.44 51.57  35.32  18.519   2.301  109.3   7.63    11.4
08/02/18 15:27:29 23.16  53.45 51.58  35.32  18.521   2.303  109.3   7.63    11.5
08/02/18 15:27:49 23.19  53.44 51.59  35.31  18.489   2.281  109.3   7.62    11.4
08/02/18 15:28:09 23.18  53.45 51.60  35.33  18.538   2.314  109.2   7.61    11.4
08/02/18 15:28:29 23.19  53.44 51.60  35.32  18.547   2.321  109.2   7.62    11.4
08/02/18 15:28:49 23.19  53.45 51.60  35.32  18.532   2.310  109.3   7.62    11.4
08/02/18 15:29:09 23.23  53.43 51.63  35.31  18.512   2.297  109.3   7.61    11.4
08/02/18 15:29:29 23.25  53.43 51.64  35.31  18.533   2.311  109.2   7.61    12.7
08/02/18 15:29:49 23.25  53.44 51.65  35.32  18.511   2.296  109.2   7.61    12.3
08/02/18 15:30:09 23.25  53.44 51.65  35.31  18.548   2.321  109.1   7.60    11.4
08/02/18 15:30:29 23.27  53.43 51.67  35.31  18.506   2.293  109.3   7.61    11.5
08/02/18 15:30:49 23.25  53.45 51.67  35.32  18.534   2.312  109.1   7.60    11.4
08/02/18 15:31:09 23.30  53.42 51.69  35.30  18.515   2.299  109.1   7.59    11.4
08/02/18 15:31:29 23.28  53.45 51.69  35.32  18.518   2.301  109.0   7.59    11.4
08/02/18 15:31:49 23.29  53.44 51.70  35.31  18.542   2.317  109.1   7.59    12.4
08/02/18 15:32:09 23.31  53.43 51.71  35.30  18.518   2.300  109.0   7.58    11.4
08/02/18 15:32:29 23.29  53.45 51.71  35.32  18.520   2.302  109.0   7.59    11.5
08/02/18 15:32:49 23.30  53.43 51.70  35.31  18.528   2.308  109.1   7.59    11.5
08/02/18 15:33:09 23.30  53.44 51.71  35.32  18.529   2.309  108.9   7.58    11.5
08/02/18 15:33:29 23.30  53.44 51.71  35.32  18.529   2.308  109.0   7.59    11.5
08/02/18 15:33:49 23.30  53.44 51.71  35.31  18.534   2.312  109.0   7.58    11.4
08/02/18 15:34:09 23.30  53.45 51.71  35.32  18.559   2.329  108.9   7.58    11.4
08/02/18 15:34:29 23.31  53.44 51.71  35.31  18.537   2.314  108.8   7.57    11.4
08/02/18 15:34:49 23.30  53.44 51.71  35.32  18.542   2.317  109.0   7.58    11.4
08/02/18 15:35:09 23.20  53.48 51.64  35.34  18.568   2.335  108.6   7.57    11.4
08/02/18 15:35:29 23.04  53.59 51.58  35.43  18.535   2.312  109.3   7.64    11.4
08/02/18 15:35:49 23.02  53.57 51.54  35.41  18.516   2.299  109.4   7.65    11.5
08/02/18 15:36:09 23.00  53.56 51.51  35.41  18.538   2.314  109.5   7.66    11.4
08/02/18 15:36:29 23.01  53.53 51.50  35.38  18.536   2.313  109.7   7.67    11.4
08/02/18 15:36:49 23.05  53.48 51.50  35.35  18.556   2.326  109.4   7.65    11.5
08/02/18 15:37:09 23.01  53.52 51.48  35.38  18.558   2.328  109.2   7.64    11.4
08/02/18 15:37:29 22.97  53.55 51.46  35.40  18.536   2.313  109.3   7.65    11.5
08/02/18 15:37:49 22.92  53.55 51.42  35.40  18.547   2.320  109.9   7.70    11.4
08/02/18 15:38:09 22.89  53.55 51.39  35.40  18.559   2.328  110.0   7.71    11.4
08/02/18 15:38:29 22.86  53.57 51.39  35.42  18.566   2.333  110.3   7.73    11.5
08/02/18 15:38:49 22.87  53.54 51.36  35.39  18.567   2.334  110.4   7.74    11.4
08/02/18 15:39:09 22.85  53.53 51.33  35.39  18.587   2.348  110.4   7.75    11.5
08/02/18 15:39:29 22.82  53.55 51.33  35.40  18.576   2.340  110.4   7.74    11.5
08/02/18 15:39:49 22.82  53.57 51.34  35.42  18.581   2.344  110.4   7.74    11.4
08/02/18 15:40:09 22.84  53.56 51.34  35.41  18.578   2.342  110.1   7.72    11.4
08/02/18 15:40:29 22.85  53.54 51.34  35.39  18.586   2.347  110.1   7.72    11.4
08/02/18 15:40:49 22.86  53.52 51.33  35.38  18.588   2.348  110.2   7.73    11.4
08/02/18 15:41:09 22.84  53.56 51.35  35.41  18.586   2.347  110.1   7.72    11.4
08/02/18 15:41:29 22.82  53.56 51.33  35.41  18.602   2.358  110.0   7.72    11.5
08/02/18 15:41:49 22.82  53.56 51.33  35.41  18.602   2.358  110.2   7.73    11.5
08/02/18 15:42:09 22.81  53.59 51.35  35.44  18.608   2.362  110.1   7.72    11.4
08/02/18 15:42:29 22.81  53.55 51.32  35.41  18.614   2.366  110.3   7.74    11.4
08/02/18 15:42:49 22.80  53.55 51.30  35.40  18.617   2.368  110.3   7.74    11.4
08/02/18 15:43:09 22.79  53.58 51.31  35.42  18.618   2.369  110.3   7.74    11.5
08/02/18 15:43:29 22.79  53.55 51.29  35.40  18.617   2.368  110.3   7.74    11.5
08/02/18 15:43:49 22.79  53.54 51.28  35.40  18.619   2.370  110.3   7.74    11.5
08/02/18 15:44:09 22.80  53.56 51.31  35.41  18.632   2.379  110.3   7.74    11.4
08/02/18 15:44:29 22.79  53.53 51.27  35.38  18.632   2.379  110.2   7.73    11.4
08/02/18 15:44:49 22.79  53.54 51.28  35.40  18.637   2.382  110.2   7.74    11.4
08/02/18 15:45:09 22.79  53.50 51.25  35.37  18.639   2.383  110.2   7.74    11.4
08/02/18 15:45:29 22.79  53.54 51.28  35.39  18.642   2.385  110.2   7.74    11.4
08/02/18 15:45:49 22.79  53.55 51.30  35.41  18.646   2.388  110.2   7.74    11.4
08/02/18 15:46:09 22.80  53.53 51.28  35.39  18.645   2.387  110.2   7.74    11.4
08/02/18 15:46:29 22.80  53.56 51.30  35.41  18.652   2.392  110.2   7.74    11.4
08/02/18 15:46:49 22.80  53.58 51.33  35.42  18.656   2.395  110.2   7.73    11.4
08/02/18 15:47:09 22.80  53.54 51.29  35.39  18.659   2.397  110.1   7.73    11.4
08/02/18 15:47:29 22.80  53.55 51.31  35.40  18.663   2.400  110.1   7.73    11.4
08/02/18 15:47:49 22.79  53.52 51.26  35.38  18.665   2.401  110.1   7.73    11.4
08/02/18 15:48:09 22.81  53.53 51.29  35.39  18.667   2.403  110.1   7.72    11.4
08/02/18 15:48:29 22.83  53.54 51.32  35.39  18.673   2.407  110.2   7.73    11.4
08/02/18 15:48:49 22.83  53.55 51.33  35.40  18.669   2.404  110.1   7.72    11.4
08/02/18 15:49:09 22.88  53.53 51.36  35.39  18.678   2.410  110.3   7.73    11.5
08/02/18 15:49:29 22.90  53.48 51.34  35.35  18.681   2.412  110.0   7.71    11.4
08/02/18 15:49:49 22.85  53.53 51.33  35.38  18.686   2.415  110.0   7.72    11.4
08/02/18 15:50:09 22.84  53.54 51.33  35.39  18.688   2.417  109.9   7.71    11.4
08/02/18 15:50:29 22.84  53.57 51.36  35.41  18.692   2.420  109.9   7.71    11.4
08/02/18 15:50:49 22.85  53.55 51.34  35.40  18.693   2.420  110.0   7.72    11.4
08/02/18 15:51:09 22.85  53.54 51.34  35.40  18.701   2.426  109.8   7.70    11.4
08/02/18 15:51:29 22.82  53.51 51.28  35.37  18.700   2.425  109.9   7.71    11.4
08/02/18 15:51:49 22.84  53.54 51.33  35.40  18.708   2.431  109.8   7.70    11.4
08/02/18 15:52:09 22.83  53.54 51.32  35.39  18.716   2.437  109.8   7.70    11.5
08/02/18 15:52:29 22.83  53.56 51.34  35.41  18.715   2.436  109.7   7.70    11.4
08/02/18 15:52:49 22.83  53.58 51.35  35.42  18.717   2.437  109.9   7.71    11.5
08/02/18 15:53:09 22.85  53.53 51.34  35.39  18.723   2.441  109.8   7.70    11.4
08/02/18 15:53:29 22.84  53.53 51.32  35.39  18.731   2.447  109.8   7.70    11.4
08/02/18 15:53:49 22.86  53.52 51.34  35.38  18.736   2.450  109.8   7.70    11.4
08/02/18 15:54:09 22.86  53.53 51.34  35.38  18.739   2.453  109.6   7.69    11.5
08/02/18 15:54:29 22.87  53.52 51.34  35.38  18.738   2.452  109.6   7.69    11.4
08/02/18 15:54:49 22.86  53.51 51.32  35.37  18.746   2.457  109.8   7.70    11.4
08/02/18 15:55:09 22.88  53.51 51.34  35.37  18.750   2.460  109.6   7.68    11.4
08/02/18 15:55:29 22.90  53.47 51.33  35.34  18.751   2.461  109.6   7.68    11.4
08/02/18 15:55:49 22.91  53.49 51.35  35.36  18.759   2.466  109.5   7.68    11.5
08/02/18 15:56:09 22.91  53.48 51.34  35.35  18.761   2.467  109.6   7.68    11.4
08/02/18 15:56:29 22.95  53.45 51.36  35.33  18.765   2.470  109.9   7.70    11.4
08/02/18 15:56:49 23.00  53.42 51.37  35.30  18.772   2.475  109.9   7.69    11.5
08/02/18 15:57:09 23.02  53.43 51.41  35.31  18.775   2.478  109.8   7.68    11.4
08/02/18 15:57:29 23.06  53.41 51.43  35.29  18.780   2.481  109.9   7.68    11.5
08/02/18 15:57:49 23.07  53.42 51.45  35.30  18.787   2.485  109.6   7.66    11.4
08/02/18 15:58:09 23.11  53.40 51.47  35.29  18.791   2.488  109.8   7.67    11.4
08/02/18 15:58:29 23.17  53.39 51.52  35.28  18.794   2.490  109.9   7.67    11.4
08/02/18 15:58:49 23.14  53.41 51.52  35.30  18.799   2.494  109.8   7.67    11.4
08/02/18 15:59:09 23.14  53.42 51.52  35.30  18.798   2.493  109.8   7.66    11.4
08/02/18 15:59:29 23.13  53.43 51.52  35.31  18.803   2.497  109.7   7.66    11.4
08/02/18 15:59:49 23.12  53.45 51.53  35.32  18.805   2.498  109.8   7.67    11.5
08/02/18 16:00:09 23.14  53.43 51.53  35.30  18.810   2.501  109.6   7.65    11.4
08/02/18 16:00:29 23.15  53.43 51.54  35.31  18.810   2.501  109.7   7.66    11.5
08/02/18 16:00:49 23.13  53.44 51.54  35.32  18.815   2.505  109.8   7.67    11.4
08/02/18 16:01:09 23.19  53.41 51.56  35.29  18.822   2.510  109.8   7.66    11.4
08/02/18 16:01:29 23.21  53.40 51.58  35.29  18.821   2.509  109.9   7.66    11.5
08/02/18 16:01:49 23.20  53.42 51.58  35.30  18.822   2.510  109.8   7.65    11.4
08/02/18 16:02:09 23.23  53.41 51.61  35.29  18.827   2.513  109.8   7.66    11.4
08/02/18 16:02:29 23.24  53.41 51.62  35.29  18.832   2.517  109.8   7.65    11.4
08/02/18 16:02:49 23.24  53.42 51.63  35.30  18.836   2.520  109.8   7.65    11.4
08/02/18 16:03:09 23.25  53.42 51.64  35.30  18.837   2.520  109.8   7.65    11.4
08/02/18 16:03:29 23.27  53.43 51.66  35.31  18.841   2.523  109.8   7.65    11.5
08/02/18 16:03:49 23.28  53.41 51.66  35.29  18.840   2.522  109.9   7.65    11.4
08/02/18 16:04:09 23.29  53.42 51.67  35.30  18.847   2.527  109.7   7.64    11.4
08/02/18 16:04:29 23.31  53.40 51.68  35.29  18.853   2.531  109.7   7.64    11.4
08/02/18 16:04:49 23.34  53.40 51.71  35.28  18.855   2.532  109.9   7.65    11.4
08/02/18 16:05:09 23.35  53.40 51.72  35.28  18.858   2.535  109.9   7.64    11.4
08/02/18 16:05:29 23.35  53.41 51.73  35.29  18.860   2.536  110.0   7.65    11.5
08/02/18 16:05:49 23.37  53.41 51.74  35.29  18.862   2.538  109.9   7.64    11.4
08/02/18 16:06:09 23.37  53.41 51.75  35.29  18.864   2.539  109.9   7.64    11.4
08/02/18 16:06:29 23.36  53.41 51.74  35.29  18.873   2.545  110.0   7.65    11.4
08/02/18 16:06:49 23.38  53.40 51.75  35.28  18.872   2.544  110.0   7.65    11.5
08/02/18 16:07:09 23.39  53.40 51.76  35.28  18.880   2.550  109.9   7.64    11.4
08/02/18 16:07:29 23.38  53.41 51.76  35.29  18.885   2.553  109.8   7.64    11.5
08/02/18 16:07:49 23.38  53.41 51.76  35.29  18.888   2.555  109.9   7.64    11.4
08/02/18 16:08:09 23.39  53.40 51.76  35.28  18.894   2.559  109.8   7.64    11.4
08/02/18 16:08:29 23.39  53.41 51.77  35.29  18.898   2.562  109.9   7.64    11.4
08/02/18 16:08:49 23.39  53.41 51.76  35.29  18.900   2.564  109.9   7.64    11.4
08/02/18 16:09:09 23.40  53.40 51.77  35.28  18.909   2.570  110.0   7.64    11.4
08/02/18 16:09:29 23.41  53.39 51.78  35.28  18.913   2.573  109.9   7.64    11.5
08/02/18 16:09:49 23.42  53.40 51.79  35.28  18.915   2.574  110.0   7.64    11.5
08/02/18 16:10:09 23.42  53.40 51.79  35.28  18.922   2.579  110.0   7.64    11.4
08/02/18 16:10:29 23.43  53.40 51.79  35.28  18.921   2.578  110.0   7.64    11.4
08/02/18 16:10:49 23.43  53.40 51.80  35.28  18.931   2.585  110.0   7.64    11.4
08/02/18 16:11:09 23.43  53.40 51.80  35.28  18.934   2.587  110.1   7.64    11.4
08/02/18 16:11:29 23.44  53.40 51.80  35.28  18.935   2.587  110.1   7.65    11.4
08/02/18 16:11:49 23.43  53.40 51.80  35.28  18.948   2.596  110.1   7.65    11.5
08/02/18 16:12:09 23.43  53.40 51.80  35.28  18.947   2.596  110.0   7.64    11.5
08/02/18 16:12:29 23.42  53.41 51.80  35.29  18.952   2.600  109.9   7.64    12.6
08/02/18 16:12:49 23.41  53.42 51.79  35.29  18.960   2.605  110.0   7.64    12.7
08/02/18 16:13:09 23.40  53.42 51.79  35.30  18.962   2.606  109.9   7.64    11.4
08/02/18 16:13:29 23.39  53.42 51.78  35.30  18.969   2.611  109.9   7.64    11.5
08/02/18 16:13:49 23.39  53.41 51.77  35.29  18.975   2.615  109.9   7.64    11.4
08/02/18 16:14:09 23.39  53.41 51.76  35.29  18.978   2.617  109.9   7.64    11.4
08/02/18 16:14:29 23.38  53.42 51.76  35.29  18.979   2.617  109.9   7.64    11.5
08/02/18 16:14:49 23.37  53.42 51.76  35.30  18.985   2.622  109.8   7.64    11.5
08/02/18 16:15:09 23.38  53.42 51.76  35.29  18.994   2.628  109.9   7.64    11.4
08/02/18 16:15:29 23.37  53.41 51.75  35.29  18.998   2.631  109.8   7.64    11.4
08/02/18 16:15:49 23.36  53.41 51.74  35.29  18.997   2.630  109.9   7.64    11.5
08/02/18 16:16:09 23.37  53.40 51.74  35.29  19.003   2.635  109.7   7.63    11.4
08/02/18 16:16:29 23.37  53.40 51.73  35.28  19.011   2.640  109.9   7.65    11.5
08/02/18 16:16:49 23.35  53.41 51.73  35.29  19.012   2.641  109.8   7.64    11.4
08/02/18 16:17:09 23.35  53.41 51.73  35.29  19.018   2.644  109.6   7.63    12.7
08/02/18 16:17:29 23.35  53.42 51.73  35.30  19.023   2.648  109.8   7.64    11.5
08/02/18 16:17:49 23.35  53.41 51.73  35.29  19.023   2.648  109.7   7.63    11.4
08/02/18 16:18:09 23.35  53.41 51.72  35.29  19.032   2.654  109.7   7.63    11.4
08/02/18 16:18:29 23.35  53.40 51.72  35.28  19.031   2.654  109.6   7.62    11.4
08/02/18 16:18:49 23.35  53.40 51.72  35.29  19.041   2.661  109.6   7.63    11.4
08/02/18 16:19:09 23.34  53.40 51.71  35.29  19.042   2.661  109.6   7.62    11.4
08/02/18 16:19:29 23.34  53.40 51.71  35.28  19.049   2.666  109.6   7.63    11.5
08/02/18 16:19:49 23.34  53.42 51.72  35.30  19.053   2.669  109.5   7.62    12.7
08/02/18 16:20:09 23.34  53.40 51.71  35.28  19.052   2.668  109.5   7.62    11.7
08/02/18 16:20:29 23.33  53.41 51.71  35.29  19.061   2.674  109.6   7.62    11.4
08/02/18 16:20:49 23.34  53.40 51.71  35.28  19.060   2.673  109.4   7.61    11.3
08/02/18 16:21:09 23.33  53.41 51.71  35.29  19.066   2.678  109.3   7.61    11.5
08/02/18 16:21:29 23.33  53.41 51.70  35.29  19.072   2.682  109.4   7.61    12.2
08/02/18 16:21:49 23.33  53.41 51.71  35.29  19.079   2.687  109.2   7.60    11.4
08/02/18 16:22:09 23.33  53.41 51.70  35.29  19.083   2.689  109.2   7.60    11.5
08/02/18 16:22:29 23.32  53.41 51.70  35.29  19.083   2.689  109.2   7.60    11.4
08/02/18 16:22:49 23.32  53.41 51.69  35.29  19.090   2.694  109.1   7.59    11.5
08/02/18 16:23:09 23.32  53.41 51.69  35.29  19.098   2.699  109.1   7.59    11.5
08/02/18 16:23:29 23.32  53.40 51.69  35.28  19.100   2.701  109.3   7.61    11.5
08/02/18 16:23:49 23.30  53.42 51.69  35.30  19.102   2.702  109.3   7.61    11.5
08/02/18 16:24:09 23.31  53.41 51.68  35.29  19.111   2.709  109.2   7.60    11.5
08/02/18 16:24:29 23.29  53.43 51.68  35.30  19.111   2.708  109.1   7.59    12.7
08/02/18 16:24:49 23.29  53.42 51.67  35.30  19.115   2.712  109.0   7.59    11.8
08/02/18 16:25:09 23.28  53.42 51.66  35.30  19.119   2.714  109.0   7.59    11.4
08/02/18 16:25:29 23.26  53.43 51.65  35.30  19.126   2.719  108.9   7.59    11.5
08/02/18 16:25:49 23.26  53.42 51.65  35.30  19.131   2.722  108.9   7.59    11.5
08/02/18 16:26:09 23.25  53.42 51.64  35.30  19.140   2.729  108.8   7.58    11.4
08/02/18 16:26:29 23.24  53.42 51.63  35.30  19.145   2.732  108.8   7.58    11.5
08/02/18 16:26:49 23.24  53.42 51.62  35.30  19.146   2.732  108.7   7.58    11.5
08/02/18 16:27:09 23.23  53.42 51.62  35.30  19.152   2.737  108.7   7.58    12.3
08/02/18 16:27:29 23.22  53.42 51.61  35.30  19.165   2.745  108.8   7.58    12.7
08/02/18 16:27:49 23.22  53.42 51.61  35.30  19.159   2.742  108.7   7.58    12.5
08/02/18 16:28:09 23.20  53.42 51.58  35.30  19.171   2.750  108.6   7.57    11.4
08/02/18 16:28:29 23.16  53.44 51.56  35.32  19.177   2.754  108.5   7.57    11.5
08/02/18 16:28:49 23.14  53.45 51.54  35.32  19.182   2.757  108.5   7.57    12.2
08/02/18 16:29:09 23.10  53.45 51.51  35.32  19.179   2.755  108.4   7.57    12.1
08/02/18 16:29:29 23.08  53.46 51.49  35.33  19.189   2.762  108.3   7.57    11.5
08/02/18 16:29:49 23.05  53.46 51.46  35.33  19.193   2.765  108.1   7.56    12.5
08/02/18 16:30:09 23.01  53.46 51.43  35.34  19.198   2.768  108.2   7.57    11.6
08/02/18 16:30:29 22.97  53.48 51.41  35.35  19.204   2.772  108.0   7.56    12.5
08/02/18 16:30:49 22.95  53.48 51.38  35.35  19.202   2.771  107.9   7.55    12.6
08/02/18 16:31:09 22.91  53.48 51.35  35.35  19.212   2.778  107.7   7.55    11.4
08/02/18 16:31:29 22.86  53.52 51.33  35.38  19.218   2.782  107.5   7.54    11.5
08/02/18 16:31:49 22.82  53.56 51.33  35.41  19.222   2.784  107.4   7.54    11.5
08/02/18 16:32:09 22.78  53.51 51.24  35.37  19.226   2.787  107.3   7.54    11.7
08/02/18 16:32:29 22.75  53.49 51.19  35.36  19.232   2.791  107.2   7.53    11.5
08/02/18 16:32:49 22.70  53.51 51.16  35.37  19.237   2.795  107.2   7.54    11.5
08/02/18 16:33:09 22.69  53.49 51.13  35.36  19.236   2.794  107.0   7.53    11.7
08/02/18 16:33:29 22.65  53.49 51.09  35.36  19.247   2.801  107.0   7.53    11.5
08/02/18 16:33:49 22.63  53.49 51.07  35.36  19.249   2.803  107.0   7.53    11.5
08/02/18 16:34:09 22.63  53.48 51.06  35.35  19.252   2.805  107.1   7.54    11.5
08/02/18 16:34:29 22.61  53.48 51.05  35.36  19.255   2.807  107.1   7.54    11.5
08/02/18 16:34:49 22.62  53.47 51.03  35.34  19.264   2.813  107.2   7.55    11.4
08/02/18 16:35:09 22.59  53.48 51.02  35.36  19.273   2.819  107.0   7.54    11.5
08/02/18 16:35:29 22.58  53.47 51.00  35.35  19.277   2.822  107.0   7.54    11.5
08/02/18 16:35:49 22.59  53.46 51.00  35.34  19.281   2.825  107.0   7.54    11.5
08/02/18 16:36:09 22.56  53.48 50.99  35.35  19.278   2.822  107.0   7.54    11.5
08/02/18 16:36:29 22.56  53.48 50.98  35.35  19.291   2.831  107.0   7.55    11.4
08/02/18 16:36:49 22.55  53.47 50.97  35.35  19.293   2.833  107.1   7.55    11.5
08/02/18 16:37:09 22.56  53.48 50.98  35.35  19.299   2.837  107.1   7.55    11.5
08/02/18 16:37:29 22.55  53.48 50.98  35.35  19.303   2.840  107.1   7.55    11.5
08/02/18 16:37:49 22.56  53.48 50.99  35.36  19.309   2.844  107.2   7.56    12.6
08/02/18 16:38:09 22.57  53.48 51.00  35.35  19.313   2.847  107.4   7.57    11.5
08/02/18 16:38:29 22.56  53.48 50.99  35.36  19.324   2.855  107.5   7.58    11.4
08/02/18 16:38:49 22.55  53.49 50.99  35.36  19.326   2.856  107.5   7.58    11.5
08/02/18 16:39:09 22.54  53.49 50.98  35.36  19.338   2.864  107.4   7.58    11.4
08/02/18 16:39:29 22.52  53.49 50.96  35.37  19.336   2.863  107.4   7.58    11.5
08/02/18 16:39:49 22.52  53.49 50.96  35.37  19.344   2.868  107.4   7.58    11.5
08/02/18 16:40:09 22.51  53.49 50.95  35.37  19.349   2.871  107.2   7.57    11.5
08/02/18 16:40:29 22.49  53.51 50.94  35.37  19.358   2.878  107.3   7.57    11.5
08/02/18 16:40:49 22.48  53.50 50.93  35.37  19.362   2.880  107.2   7.57    11.5
08/02/18 16:41:09 22.48  53.50 50.92  35.37  19.361   2.880  107.1   7.56    11.5
08/02/18 16:41:29 22.46  53.50 50.91  35.37  19.369   2.885  107.1   7.56    11.4
08/02/18 16:41:49 22.45  53.50 50.90  35.37  19.374   2.889  107.0   7.56    11.5
08/02/18 16:42:09 22.46  53.50 50.90  35.37  19.383   2.895  107.0   7.55    11.5
08/02/18 16:42:29 22.45  53.50 50.89  35.37  19.385   2.896  107.1   7.56    11.5
08/02/18 16:42:49 22.44  53.50 50.88  35.37  19.394   2.902  106.9   7.56    11.5
08/02/18 16:43:09 22.43  53.49 50.87  35.36  19.400   2.906  106.9   7.55    11.5
08/02/18 16:43:29 22.43  53.50 50.87  35.37  19.402   2.908  106.8   7.55    11.5
08/02/18 16:43:49 22.44  53.49 50.87  35.36  19.414   2.916  106.9   7.55    11.5
08/02/18 16:44:09 22.42  53.50 50.86  35.37  19.419   2.919  106.8   7.55    11.5
08/02/18 16:44:29 22.42  53.49 50.86  35.36  19.420   2.920  106.9   7.55    11.4
08/02/18 16:44:49 22.41  53.49 50.85  35.37  19.420   2.920  106.9   7.56    11.5
08/02/18 16:45:09 22.41  53.50 50.84  35.37  19.428   2.926  106.8   7.55    11.4
08/02/18 16:45:29 22.40  53.50 50.84  35.37  19.435   2.931  106.7   7.55    11.5
08/02/18 16:45:49 22.38  53.50 50.82  35.37  19.438   2.933  106.8   7.55    11.5
08/02/18 16:46:09 22.37  53.50 50.81  35.37  19.446   2.938  106.7   7.55    11.5
08/02/18 16:46:29 22.36  53.51 50.81  35.38  19.453   2.942  106.7   7.55    11.5
08/02/18 16:46:49 22.38  53.49 50.81  35.37  19.454   2.943  106.7   7.55    11.5
08/02/18 16:47:09 22.37  53.50 50.81  35.37  19.463   2.950  106.8   7.56    11.4
08/02/18 16:47:29 22.36  53.50 50.80  35.37  19.467   2.953  106.9   7.56    11.5
08/02/18 16:47:49 22.36  53.49 50.80  35.37  19.471   2.955  106.8   7.56    11.5
08/02/18 16:48:09 22.36  53.50 50.80  35.37  19.477   2.959  106.7   7.55    11.4
08/02/18 16:48:29 22.35  53.50 50.80  35.37  19.483   2.963  106.8   7.56    11.4
08/02/18 16:48:49 22.35  53.49 50.79  35.36  19.483   2.963  106.8   7.56    11.4
08/02/18 16:49:09 22.35  53.50 50.79  35.37  19.488   2.967  106.8   7.56    11.5
08/02/18 16:49:29 22.35  53.49 50.79  35.36  19.495   2.971  106.8   7.56    11.4
08/02/18 16:49:49 22.35  53.49 50.78  35.36  19.502   2.977  106.8   7.56    11.5
08/02/18 16:50:09 22.34  53.50 50.78  35.37  19.508   2.980  106.9   7.56    11.4
08/02/18 16:50:29 22.35  53.50 50.79  35.37  19.507   2.980  107.0   7.57    11.4
08/02/18 16:50:49 22.34  53.50 50.78  35.37  19.515   2.985  107.0   7.57    11.4
08/02/18 16:51:09 22.34  53.49 50.78  35.37  19.522   2.991  106.9   7.56    11.4
08/02/18 16:51:29 22.33  53.49 50.77  35.37  19.522   2.991  107.0   7.57    11.5
08/02/18 16:51:49 22.34  53.49 50.77  35.37  19.529   2.995  107.0   7.57    11.4
08/02/18 16:52:09 22.34  53.49 50.78  35.37  19.533   2.998  106.9   7.57    11.4
08/02/18 16:52:29 22.35  53.49 50.78  35.36  19.542   3.004  107.1   7.58    11.4
08/02/18 16:52:49 22.34  53.49 50.78  35.36  19.545   3.007  107.1   7.58    11.4
08/02/18 16:53:09 22.36  53.49 50.79  35.36  19.554   3.012  107.1   7.58    11.4
08/02/18 16:53:29 22.35  53.50 50.79  35.37  19.555   3.013  107.2   7.58    11.5
08/02/18 16:53:49 22.34  53.49 50.77  35.37  19.563   3.018  107.2   7.58    11.4
08/02/18 16:54:09 22.34  53.50 50.78  35.37  19.568   3.022  107.1   7.58    11.4
08/02/18 16:54:29 22.34  53.49 50.78  35.36  19.573   3.026  107.3   7.59    11.4
08/02/18 16:54:49 22.35  53.49 50.79  35.37  19.585   3.034  107.5   7.61    11.4
08/02/18 16:55:09 22.35  53.50 50.79  35.37  19.586   3.034  107.3   7.59    11.4
08/02/18 16:55:29 22.35  53.50 50.78  35.37  19.587   3.035  107.4   7.60    11.4
08/02/18 16:55:49 22.34  53.50 50.78  35.37  19.600   3.044  107.4   7.60    11.4
08/02/18 16:56:09 22.35  53.49 50.78  35.36  19.604   3.046  107.3   7.60    11.4
08/02/18 16:56:29 22.35  53.50 50.79  35.37  19.603   3.046  107.5   7.61    11.4
08/02/18 16:56:49 22.36  53.49 50.79  35.37  19.609   3.050  107.6   7.61    11.4
08/02/18 16:57:09 22.36  53.49 50.79  35.37  19.622   3.059  107.6   7.61    11.4
08/02/18 16:57:29 22.35  53.49 50.79  35.37  19.625   3.061  107.6   7.62    11.4
08/02/18 16:57:49 22.35  53.49 50.79  35.37  19.632   3.066  107.7   7.62    11.5
08/02/18 16:58:09 22.37  53.48 50.79  35.36  19.636   3.069  107.8   7.63    11.4
08/02/18 16:58:29 22.38  53.48 50.80  35.35  19.644   3.074  107.9   7.63    11.4
08/02/18 16:58:49 22.38  53.49 50.81  35.36  19.654   3.081  107.9   7.63    11.4
08/02/18 16:59:09 22.37  53.49 50.80  35.36  19.655   3.081  108.0   7.64    11.4
08/02/18 16:59:29 22.36  53.48 50.79  35.36  19.656   3.083  107.8   7.63    11.4
08/02/18 16:59:49 22.36  53.49 50.79  35.37  19.666   3.089  107.9   7.64    11.4
08/02/18 17:00:09 22.36  53.49 50.79  35.36  19.673   3.094  108.0   7.64    11.4
08/02/18 17:00:29 22.35  53.49 50.78  35.36  19.671   3.093  108.0   7.64    11.4
08/02/18 17:00:49 22.35  53.50 50.79  35.37  19.680   3.099  108.1   7.65    11.4
08/02/18 17:01:09 22.33  53.50 50.77  35.37  19.683   3.101  108.0   7.64    11.4
08/02/18 17:01:29 22.33  53.49 50.76  35.37  19.695   3.109  108.2   7.66    11.4
08/02/18 17:01:49 22.30  53.50 50.75  35.38  19.700   3.112  108.1   7.65    11.4
08/02/18 17:02:09 22.30  53.49 50.74  35.37  19.703   3.115  108.0   7.65    11.4
08/02/18 17:02:29 22.29  53.50 50.73  35.37  19.707   3.117  108.0   7.65    11.4
08/02/18 17:02:49 22.29  53.49 50.72  35.37  19.711   3.120  108.1   7.66    11.4
08/02/18 17:03:09 22.27  53.50 50.71  35.37  19.714   3.122  108.0   7.65    11.4
08/02/18 17:03:29 22.26  53.50 50.70  35.37  19.732   3.134  108.0   7.65    11.4
08/02/18 17:03:49 22.27  53.50 50.70  35.37  19.730   3.133  108.1   7.66    11.4
08/02/18 17:04:09 22.27  53.48 50.69  35.36  19.730   3.133  107.9   7.65    11.4
08/02/18 17:04:29 22.26  53.49 50.69  35.37  19.734   3.136  108.0   7.65    11.5
08/02/18 17:04:49 22.27  53.48 50.70  35.36  19.746   3.144  107.9   7.65    11.4
08/02/18 17:05:09 22.25  53.49 50.68  35.37  19.751   3.148  107.8   7.64    11.4
08/02/18 17:05:29 22.26  53.49 50.69  35.36  19.756   3.151  108.0   7.65    11.4
08/02/18 17:05:49 22.25  53.50 50.69  35.37  19.760   3.154  107.8   7.64    11.4
08/02/18 17:06:09 22.26  53.49 50.69  35.36  19.763   3.156  107.8   7.64    11.4
08/02/18 17:06:29 22.25  53.48 50.67  35.36  19.770   3.161  107.9   7.65    11.3
08/02/18 17:06:49 22.23  53.49 50.66  35.37  19.776   3.165  107.8   7.64    11.4
08/02/18 17:07:09 22.22  53.50 50.66  35.37  19.785   3.171  107.7   7.64    11.4
08/02/18 17:07:29 22.21  53.50 50.65  35.37  19.792   3.176  107.7   7.64    11.4
08/02/18 17:07:49 22.19  53.49 50.63  35.37  19.796   3.179  107.6   7.63    11.4
08/02/18 17:08:09 22.18  53.50 50.62  35.37  19.798   3.180  107.6   7.64    11.4
08/02/18 17:08:29 22.16  53.50 50.59  35.37  19.806   3.186  107.6   7.64    11.4
08/02/18 17:08:49 22.14  53.50 50.58  35.38  19.814   3.191  107.5   7.64    11.5
08/02/18 17:09:09 22.13  53.50 50.56  35.37  19.824   3.197  107.5   7.64    11.4
08/02/18 17:09:29 22.12  53.50 50.55  35.37  19.822   3.197  107.5   7.64    11.5
08/02/18 17:09:49 22.10  53.51 50.54  35.38  19.828   3.200  107.5   7.64    11.5
08/02/18 17:10:09 22.09  53.51 50.53  35.38  19.833   3.204  107.5   7.64    11.5
08/02/18 17:10:29 22.07  53.51 50.51  35.38  19.840   3.209  107.5   7.65    11.5
08/02/18 17:10:49 22.08  53.49 50.50  35.37  19.844   3.212  107.5   7.65    11.4
08/02/18 17:11:09 22.08  53.49 50.51  35.37  19.852   3.216  107.5   7.65    11.4
08/02/18 17:11:29 22.10  53.48 50.52  35.36  19.860   3.222  107.9   7.67    11.4
08/02/18 17:11:49 22.09  53.49 50.51  35.37  19.866   3.226  108.0   7.68    11.4
08/02/18 17:12:09 22.07  53.49 50.50  35.37  19.871   3.230  107.9   7.67    11.5
08/02/18 17:12:29 22.08  53.48 50.50  35.36  19.877   3.234  108.0   7.68    11.5
08/02/18 17:12:49 22.10  53.48 50.52  35.36  19.883   3.239  108.0   7.68    11.5
08/02/18 17:13:09 22.11  53.48 50.53  35.36  19.890   3.243  108.2   7.69    11.4
08/02/18 17:13:29 22.10  53.49 50.53  35.37  19.894   3.245  108.2   7.69    11.5
08/02/18 17:13:49 22.11  53.48 50.53  35.36  19.898   3.249  108.2   7.69    11.5
08/02/18 17:14:09 22.13  53.48 50.54  35.36  19.903   3.252  108.3   7.69    11.5
08/02/18 17:14:29 22.14  53.49 50.56  35.37  19.900   3.250  108.4   7.70    11.5
08/02/18 17:14:49 22.15  53.47 50.56  35.36  19.916   3.261  108.5   7.71    11.5
08/02/18 17:15:09 22.14  53.50 50.58  35.38  19.921   3.265  108.5   7.70    11.4
08/02/18 17:15:29 22.13  53.51 50.57  35.38  19.926   3.268  108.5   7.71    11.5
08/02/18 17:15:49 22.13  53.51 50.58  35.38  19.935   3.274  108.6   7.72    11.5
08/02/18 17:16:09 22.14  53.50 50.58  35.38  19.938   3.276  108.8   7.73    11.5
08/02/18 17:16:29 22.14  53.51 50.58  35.38  19.938   3.276  108.7   7.72    11.5
08/02/18 17:16:49 22.12  53.51 50.57  35.38  19.945   3.281  108.6   7.71    11.5
08/02/18 17:17:09 22.12  53.51 50.57  35.38  19.951   3.285  108.7   7.72    11.5
08/02/18 17:17:29 22.15  53.50 50.59  35.38  19.958   3.290  108.8   7.73    11.5
08/02/18 17:17:49 22.10  53.52 50.56  35.39  19.961   3.292  108.7   7.73    11.5
08/02/18 17:18:09 22.07  53.54 50.54  35.40  19.968   3.296  108.6   7.72    11.5
08/02/18 17:18:29 22.07  53.52 50.52  35.39  19.975   3.301  108.6   7.72    11.5
08/02/18 17:18:49 22.03  53.54 50.50  35.40  19.976   3.302  108.5   7.72    11.4
08/02/18 17:19:09 22.05  53.51 50.50  35.38  19.985   3.308  108.5   7.72    11.5
08/02/18 17:19:29 22.03  53.53 50.49  35.40  19.986   3.309  108.4   7.72    11.5
08/02/18 17:19:49 22.00  53.53 50.46  35.40  19.990   3.312  108.5   7.72    11.5
08/02/18 17:20:09 21.95  53.54 50.41  35.40  19.999   3.317  108.4   7.72    11.5
08/02/18 17:20:29 21.91  53.55 50.39  35.41  20.004   3.321  108.3   7.72    11.5
08/02/18 17:20:49 21.90  53.53 50.36  35.40  20.011   3.326  108.3   7.73    11.4
08/02/18 17:21:09 21.91  53.53 50.37  35.40  20.015   3.329  108.2   7.72    12.7
08/02/18 17:21:29 21.92  53.53 50.38  35.40  20.020   3.332  108.3   7.72    12.7
08/02/18 17:21:49 21.87  53.54 50.34  35.41  20.027   3.337  108.1   7.71    11.8
08/02/18 17:22:09 21.87  53.53 50.34  35.40  20.031   3.339  108.0   7.71    11.5
08/02/18 17:22:29 21.88  53.52 50.33  35.39  20.037   3.344  108.2   7.72    11.5
08/02/18 17:22:49 21.72  53.65 50.29  35.49  20.044   3.348  108.0   7.72    11.4
08/02/18 17:23:09 21.76  53.60 50.28  35.45  20.050   3.352  108.0   7.72    11.5
08/02/18 17:23:29 21.72  53.62 50.26  35.47  20.056   3.357  108.1   7.73    11.5
08/02/18 17:23:49 21.70  53.64 50.26  35.48  20.062   3.360  108.1   7.73    11.4
08/02/18 17:24:09 21.66  53.67 50.25  35.51  20.069   3.366  107.9   7.72    11.4
08/02/18 17:24:29 21.77  53.57 50.26  35.43  20.076   3.370  107.9   7.71    11.5
08/02/18 17:24:49 21.71  53.63 50.26  35.48  20.081   3.374  108.2   7.74    11.5
08/02/18 17:25:09 21.79  53.55 50.27  35.42  20.084   3.376  107.9   7.71    11.5
08/02/18 17:25:29 21.85  53.51 50.29  35.39  20.089   3.379  108.2   7.72    11.5
08/02/18 17:25:49 21.78  53.57 50.27  35.43  20.093   3.382  107.9   7.71    11.5
08/02/18 17:26:09 21.69  53.65 50.25  35.49  20.100   3.387  107.9   7.72    11.5
08/02/18 17:26:29 21.60  53.74 50.25  35.56  20.106   3.391  108.1   7.74    12.7
08/02/18 17:26:49 21.83  53.50 50.26  35.38  20.111   3.395  107.9   7.71    11.5
08/02/18 17:27:09 21.77  53.58 50.27  35.44  20.116   3.398  108.0   7.72    11.6
08/02/18 17:27:29 21.77  53.56 50.25  35.42  20.121   3.401  108.0   7.72    11.5
08/02/18 17:27:49 21.64  53.68 50.23  35.51  20.125   3.404  108.1   7.74    11.5
08/02/18 17:28:09 21.65  53.66 50.22  35.50  20.133   3.409  108.1   7.74    11.4
08/02/18 17:28:29 21.66  53.65 50.23  35.50  20.140   3.414  108.1   7.74    11.5
08/02/18 17:28:49 21.64  53.66 50.21  35.50  20.139   3.413  108.1   7.74    11.5
08/02/18 17:29:09 21.63  53.64 50.18  35.49  20.145   3.417  107.7   7.71    11.5
08/02/18 17:29:29 21.63  53.63 50.18  35.48  20.147   3.419  107.8   7.72    11.5
08/02/18 17:29:49 21.62  53.63 50.17  35.48  20.152   3.423  107.8   7.72    11.4
08/02/18 17:30:09 21.61  53.62 50.15  35.47  20.157   3.426  107.7   7.72    11.4
08/02/18 17:30:29 21.62  53.61 50.16  35.46  20.167   3.433  107.9   7.73    11.5
08/02/18 17:30:49 21.62  53.60 50.14  35.46  20.172   3.436  107.7   7.71    11.4
08/02/18 17:31:09 21.63  53.59 50.14  35.45  20.175   3.438  107.7   7.71    11.4
08/02/18 17:31:29 21.62  53.60 50.13  35.45  20.179   3.441  107.6   7.71    11.4
08/02/18 17:31:49 21.61  53.58 50.12  35.44  20.184   3.444  107.6   7.71    11.4
08/02/18 17:32:09 21.62  53.58 50.12  35.44  20.193   3.451  107.5   7.70    11.5
08/02/18 17:32:29 21.62  53.57 50.11  35.43  20.194   3.451  107.7   7.71    11.5
08/02/18 17:32:49 21.62  53.56 50.10  35.43  20.200   3.455  107.6   7.71    11.5
08/02/18 17:33:09 21.64  53.53 50.10  35.40  20.208   3.461  107.5   7.70    12.1
08/02/18 17:33:29 21.63  53.55 50.10  35.42  20.212   3.464  107.5   7.70    11.4
08/02/18 17:33:49 21.63  53.54 50.10  35.41  20.217   3.467  107.8   7.72    11.4
08/02/18 17:34:09 21.64  53.53 50.09  35.40  20.227   3.474  107.5   7.70    11.4
08/02/18 17:34:29 21.63  53.54 50.09  35.41  20.230   3.476  107.5   7.70    11.4
08/02/18 17:34:49 21.65  53.52 50.09  35.40  20.235   3.480  107.5   7.70    11.4
08/02/18 17:35:09 21.63  53.53 50.08  35.40  20.237   3.481  107.4   7.70    11.4
08/02/18 17:35:29 21.61  53.55 50.08  35.42  20.249   3.489  107.4   7.70    11.5
08/02/18 17:35:49 21.61  53.55 50.08  35.42  20.255   3.494  107.5   7.70    11.4
08/02/18 17:36:09 21.61  53.54 50.08  35.41  20.261   3.497  107.5   7.70    11.4
08/02/18 17:36:29 21.61  53.54 50.07  35.41  20.267   3.502  107.4   7.70    11.5
08/02/18 17:36:49 21.59  53.56 50.07  35.42  20.264   3.500  107.4   7.70    11.5
08/02/18 17:37:09 21.60  53.53 50.06  35.40  20.269   3.503  107.3   7.69    11.5
08/02/18 17:37:29 21.60  53.54 50.07  35.41  20.275   3.507  107.4   7.70    11.4
08/02/18 17:37:49 21.62  53.52 50.06  35.40  20.279   3.510  107.3   7.69    11.5
08/02/18 17:38:09 21.60  53.53 50.06  35.41  20.283   3.513  107.4   7.70    11.4
08/02/18 17:38:29 21.62  53.52 50.07  35.40  20.291   3.518  107.4   7.70    11.5
08/02/18 17:38:49 21.60  53.54 50.06  35.41  20.297   3.522  107.5   7.70    11.5
08/02/18 17:39:09 21.59  53.54 50.05  35.41  20.306   3.529  107.3   7.69    12.6
08/02/18 17:39:29 21.63  53.50 50.05  35.38  20.308   3.530  107.4   7.70    11.4
08/02/18 17:39:49 21.57  53.56 50.05  35.43  20.315   3.534  107.4   7.70    11.5
08/02/18 17:40:09 21.60  53.53 50.05  35.40  20.315   3.535  107.4   7.70    11.4
08/02/18 17:40:29 21.60  53.52 50.04  35.39  20.324   3.541  107.4   7.70    11.4
08/02/18 17:40:49 21.60  53.53 50.05  35.40  20.332   3.546  107.4   7.70    11.4
08/02/18 17:41:09 21.59  53.54 50.05  35.41  20.333   3.547  107.4   7.70    11.5
08/02/18 17:41:29 21.61  53.52 50.06  35.40  20.335   3.548  107.5   7.70    11.4
08/02/18 17:41:49 21.61  53.53 50.07  35.41  20.339   3.551  107.6   7.72    11.4
08/02/18 17:42:09 21.65  53.52 50.09  35.39  20.344   3.554  107.8   7.72    11.4
08/02/18 17:42:29 21.61  53.58 50.11  35.44  20.352   3.560  108.0   7.74    11.5
08/02/18 17:42:49 21.64  53.55 50.11  35.42  20.356   3.563  108.0   7.74    12.6
08/02/18 17:43:09 21.66  53.52 50.11  35.40  20.362   3.567  107.9   7.73    11.5
08/02/18 17:43:29 21.65  53.54 50.12  35.41  20.366   3.570  108.1   7.74    11.5
08/02/18 17:43:49 21.65  53.55 50.13  35.42  20.374   3.575  108.1   7.74    11.4
08/02/18 17:44:09 21.70  53.52 50.14  35.39  20.375   3.576  108.3   7.75    11.4
08/02/18 17:44:29 21.71  53.53 50.17  35.40  20.382   3.581  108.5   7.76    11.4
08/02/18 17:44:49 21.70  53.55 50.18  35.42  20.385   3.583  108.5   7.76    11.5
08/02/18 17:45:09 21.73  53.54 50.20  35.41  20.395   3.590  108.7   7.78    11.4
08/02/18 17:45:29 21.75  53.53 50.21  35.40  20.395   3.590  108.8   7.78    11.5
08/02/18 17:45:49 21.75  53.53 50.21  35.40  20.401   3.594  108.9   7.79    11.5
08/02/18 17:46:09 21.74  53.55 50.22  35.41  20.407   3.598  109.0   7.79    11.5
08/02/18 17:46:29 21.75  53.53 50.21  35.40  20.417   3.605  108.9   7.79    11.5
08/02/18 17:46:49 21.75  53.52 50.20  35.39  20.418   3.606  108.8   7.78    11.4
08/02/18 17:47:09 21.64  53.61 50.17  35.46  20.427   3.611  108.6   7.78    11.4
08/02/18 17:47:29 21.63  53.62 50.17  35.47  20.434   3.616  108.7   7.78    11.5
08/02/18 17:47:49 21.66  53.57 50.15  35.43  20.440   3.621  108.5   7.77    11.5
08/02/18 17:48:09 21.64  53.58 50.14  35.44  20.440   3.621  108.4   7.77    11.6
08/02/18 17:48:29 21.70  53.52 50.15  35.40  20.450   3.627  108.6   7.77    11.5
08/02/18 17:48:49 21.64  53.60 50.16  35.45  20.449   3.627  108.9   7.80    11.4
08/02/18 17:49:09 21.65  53.59 50.16  35.45  20.458   3.632  108.9   7.80    11.4
08/02/18 17:49:29 21.66  53.57 50.15  35.43  20.463   3.636  108.8   7.79    11.4
08/02/18 17:49:49 21.71  53.51 50.15  35.39  20.468   3.640  108.8   7.79    11.4
08/02/18 17:50:09 21.61  53.62 50.15  35.47  20.483   3.650  108.9   7.80    11.4
08/02/18 17:50:29 21.62  53.60 50.14  35.45  20.485   3.651  108.8   7.79    11.5
08/02/18 17:50:49 21.61  53.59 50.12  35.45  20.492   3.656  108.4   7.77    11.4
08/02/18 17:51:09 21.60  53.57 50.09  35.44  20.493   3.657  108.3   7.77    11.5
08/02/18 17:51:29 21.59  53.57 50.08  35.43  20.494   3.658  108.2   7.76    11.4
08/02/18 17:51:49 21.59  53.56 50.07  35.43  20.497   3.659  108.1   7.75    11.4
08/02/18 17:52:09 21.57  53.57 50.06  35.43  20.500   3.661  107.8   7.73    11.4
08/02/18 17:52:29 21.57  53.55 50.04  35.42  20.504   3.665  107.7   7.72    11.4
08/02/18 17:52:49 21.57  53.54 50.03  35.41  20.511   3.669  107.6   7.72    11.5
08/02/18 17:53:09 21.57  53.55 50.04  35.42  20.516   3.673  107.6   7.72    11.5
08/02/18 17:53:29 21.57  53.55 50.04  35.42  20.521   3.676  107.8   7.73    11.4
08/02/18 17:53:49 21.57  53.54 50.03  35.41  20.527   3.680  107.6   7.72    11.4
08/02/18 17:54:09 21.56  53.54 50.02  35.41  20.533   3.684  107.5   7.72    11.4
08/02/18 17:54:29 21.57  53.53 50.02  35.40  20.539   3.688  107.5   7.71    11.4
08/02/18 17:54:49 21.55  53.54 50.01  35.41  20.544   3.692  107.3   7.70    11.4
08/02/18 17:55:09 21.55  53.52 49.99  35.40  20.549   3.695  107.1   7.69    11.4
08/02/18 17:55:29 21.52  53.54 49.98  35.41  20.558   3.701  107.1   7.69    11.4
08/02/18 17:55:49 21.56  53.50 49.98  35.38  20.559   3.702  107.2   7.69    11.4
08/02/18 17:56:09 21.56  53.50 49.99  35.38  20.567   3.708  107.2   7.69    11.4
08/02/18 17:56:29 21.54  53.51 49.98  35.39  20.571   3.710  107.0   7.68    11.4
08/02/18 17:56:49 21.51  53.53 49.96  35.41  20.574   3.712  107.1   7.69    11.4
08/02/18 17:57:09 21.54  53.51 49.97  35.39  20.583   3.719  106.9   7.68    11.4
08/02/18 17:57:29 21.52  53.52 49.97  35.40  20.585   3.720  106.9   7.67    11.5
08/02/18 17:57:49 21.52  53.53 49.96  35.40  20.595   3.727  106.8   7.67    11.4
08/02/18 17:58:09 21.51  53.53 49.96  35.40  20.598   3.729  106.8   7.67    11.5
08/02/18 17:58:29 21.51  53.52 49.95  35.39  20.601   3.731  106.7   7.67    11.4
08/02/18 17:58:49 21.51  53.51 49.95  35.39  20.609   3.737  106.8   7.67    11.4
08/02/18 17:59:09 21.52  53.50 49.94  35.39  20.615   3.741  107.0   7.68    11.4
08/02/18 17:59:29 21.53  53.49 49.95  35.38  20.617   3.742  107.0   7.68    11.4
08/02/18 17:59:49 21.53  53.49 49.95  35.38  20.627   3.749  106.9   7.68    11.4
08/02/18 18:00:09 21.54  53.50 49.97  35.38  20.629   3.751  107.2   7.69    11.4
08/02/18 18:00:29 21.54  53.52 49.98  35.39  20.641   3.758  107.4   7.71    11.5
08/02/18 18:00:49 21.56  53.50 49.98  35.38  20.646   3.762  107.3   7.70    11.5
08/02/18 18:01:09 21.56  53.52 50.00  35.40  20.644   3.760  107.6   7.72    11.4
08/02/18 18:01:29 21.56  53.52 50.00  35.39  20.651   3.765  107.6   7.72    11.4
08/02/18 18:01:49 21.57  53.52 50.01  35.40  20.650   3.765  107.7   7.72    11.4
08/02/18 18:02:09 21.57  53.52 50.01  35.39  20.658   3.770  107.6   7.72    11.5
08/02/18 18:02:29 21.58  53.51 50.02  35.39  20.666   3.776  107.8   7.73    11.5
08/02/18 18:02:49 21.57  53.54 50.03  35.41  20.670   3.779  108.0   7.75    11.4
08/02/18 18:03:09 21.60  53.50 50.03  35.38  20.673   3.781  108.0   7.74    11.4
08/02/18 18:03:29 21.58  53.53 50.03  35.40  20.677   3.783  108.0   7.75    11.4
08/02/18 18:03:49 21.59  53.52 50.03  35.39  20.684   3.788  108.0   7.75    11.4
08/02/18 18:04:09 21.59  53.52 50.03  35.39  20.688   3.791  107.9   7.74    11.4
08/02/18 18:04:29 21.60  53.50 50.03  35.38  20.693   3.794  107.9   7.74    11.4
08/02/18 18:04:49 21.60  53.50 50.03  35.38  20.698   3.798  108.0   7.75    11.4
08/02/18 18:05:09 21.60  53.50 50.03  35.38  20.702   3.800  108.1   7.75    11.4
08/02/18 18:05:29 21.58  53.52 50.02  35.40  20.707   3.804  108.1   7.75    11.5
08/02/18 18:05:49 21.58  53.52 50.02  35.39  20.712   3.807  107.9   7.74    12.5
08/02/18 18:06:09 21.60  53.49 50.02  35.38  20.716   3.810  107.9   7.74    11.4
08/02/18 18:06:29 21.58  53.51 50.01  35.39  20.723   3.815  107.9   7.74    11.5
08/02/18 18:06:49 21.57  53.51 50.00  35.39  20.727   3.818  108.0   7.75    11.4
08/02/18 18:07:09 21.55  53.53 50.00  35.40  20.730   3.820  108.1   7.76    11.4
08/02/18 18:07:29 21.55  53.52 49.99  35.39  20.737   3.825  108.0   7.75    11.4
08/02/18 18:07:49 21.53  53.53 49.98  35.41  20.748   3.832  108.0   7.75    11.4
08/02/18 18:08:09 21.53  53.53 49.98  35.40  20.747   3.831  108.0   7.75    11.4
08/02/18 18:08:29 21.53  53.53 49.98  35.40  20.748   3.832  107.9   7.75    12.4
08/02/18 18:08:49 21.53  53.52 49.97  35.39  20.754   3.837  107.8   7.74    12.5
08/02/18 18:09:09 21.54  53.51 49.97  35.39  20.765   3.844  107.9   7.74    11.4
08/02/18 18:09:29 21.52  53.51 49.96  35.39  20.769   3.847  107.8   7.74    11.5
08/02/18 18:09:49 21.53  53.51 49.96  35.39  20.772   3.849  107.8   7.74    11.4
08/02/18 18:10:09 21.54  53.50 49.96  35.38  20.777   3.852  107.8   7.74    11.4
08/02/18 18:10:29 21.55  53.48 49.96  35.37  20.787   3.859  107.8   7.74    11.4
08/02/18 18:10:49 21.55  53.48 49.96  35.37  20.796   3.865  107.8   7.73    11.4
08/02/18 18:11:09 21.53  53.51 49.96  35.39  20.802   3.869  107.8   7.74    11.4
08/02/18 18:11:29 21.53  53.50 49.96  35.38  20.810   3.874  107.8   7.74    11.4
08/02/18 18:11:49 21.54  53.49 49.96  35.37  20.809   3.874  107.8   7.74    12.4
08/02/18 18:12:09 21.53  53.50 49.95  35.38  20.816   3.879  107.7   7.73    11.5
08/02/18 18:12:29 21.54  53.49 49.95  35.37  20.814   3.878  107.7   7.73    11.4
08/02/18 18:12:49 21.54  53.49 49.95  35.37  20.814   3.878  107.7   7.73    11.4
08/02/18 18:13:09 21.53  53.50 49.95  35.38  20.819   3.881  107.7   7.73    11.4
08/02/18 18:13:29 21.52  53.50 49.95  35.38  20.823   3.883  107.7   7.73    11.4
08/02/18 18:13:49 21.52  53.51 49.95  35.39  20.829   3.888  107.7   7.73    11.5
08/02/18 18:14:09 21.54  53.49 49.96  35.37  20.837   3.894  107.8   7.74    12.2
08/02/18 18:14:29 21.53  53.50 49.95  35.38  20.841   3.896  107.7   7.73    11.4
08/02/18 18:14:49 21.53  53.50 49.96  35.38  20.844   3.898  107.8   7.74    11.4
08/02/18 18:15:09 21.54  53.49 49.96  35.37  20.850   3.902  107.8   7.73    11.4
08/02/18 18:15:29 21.55  53.48 49.96  35.37  20.853   3.904  107.8   7.73    11.4
08/02/18 18:15:49 21.54  53.49 49.96  35.37  20.861   3.910  107.7   7.73    11.4
08/02/18 18:16:09 21.58  53.48 49.98  35.36  20.860   3.909  108.1   7.76    11.4
08/02/18 18:16:29 21.57  53.48 49.98  35.37  20.867   3.914  108.3   7.77    11.4
08/02/18 18:16:49 21.58  53.49 50.00  35.37  20.873   3.918  108.4   7.77    11.5
08/02/18 18:17:09 21.55  53.53 50.00  35.41  20.875   3.919  108.6   7.80    11.4
08/02/18 18:17:29 21.60  53.48 50.01  35.37  20.881   3.924  108.6   7.79    11.5
08/02/18 18:17:49 21.57  53.53 50.03  35.41  20.883   3.925  109.1   7.83    12.3
08/02/18 18:18:09 21.57  53.53 50.02  35.40  20.892   3.931  108.9   7.81    11.4
08/02/18 18:18:29 21.57  53.53 50.02  35.40  20.898   3.935  109.1   7.83    11.4
08/02/18 18:18:49 21.59  53.51 50.02  35.39  20.899   3.936  109.1   7.82    11.4
08/02/18 18:19:09 21.58  53.51 50.02  35.39  20.901   3.938  108.9   7.81    11.4
08/02/18 18:19:29 21.60  53.51 50.04  35.39  20.906   3.941  109.5   7.85    12.0
08/02/18 18:19:49 21.60  53.52 50.04  35.40  20.913   3.946  109.9   7.88    11.4
08/02/18 18:20:09 21.59  53.54 50.05  35.41  20.920   3.950  110.1   7.89    11.4
08/02/18 18:20:29 21.59  53.54 50.06  35.41  20.919   3.950  110.0   7.88    11.4
08/02/18 18:20:49 21.59  53.54 50.04  35.41  20.925   3.954  109.9   7.88    12.0
08/02/18 18:21:09 21.62  53.50 50.05  35.38  20.930   3.958  109.6   7.86    12.0
08/02/18 18:21:29 21.59  53.53 50.04  35.40  20.933   3.959  109.7   7.87    11.4
08/02/18 18:21:49 21.62  53.50 50.04  35.38  20.939   3.964  109.9   7.88    11.4
08/02/18 18:22:09 21.56  53.56 50.04  35.43  20.945   3.968  110.2   7.90    11.9
08/02/18 18:22:29 21.61  53.51 50.05  35.39  20.949   3.971  110.4   7.91    12.1
08/02/18 18:22:49 21.63  53.49 50.05  35.38  20.954   3.974  110.5   7.92    12.0
08/02/18 18:23:09 21.58  53.54 50.04  35.41  20.956   3.975  110.5   7.93    12.0
08/02/18 18:23:29 21.59  53.53 50.04  35.40  20.964   3.981  110.7   7.93    11.4
08/02/18 18:23:49 21.59  53.53 50.04  35.40  20.968   3.983  110.8   7.94    11.4
08/02/18 18:24:09 21.57  53.54 50.04  35.41  20.966   3.982  110.8   7.95    11.4
08/02/18 18:24:29 21.58  53.54 50.04  35.41  20.975   3.988  110.7   7.94    11.4
08/02/18 18:24:49 21.60  53.53 50.05  35.40  20.981   3.993  110.7   7.94    11.4
08/02/18 18:25:09 21.58  53.54 50.04  35.41  20.983   3.994  110.9   7.95    11.4
08/02/18 18:25:29 21.60  53.51 50.04  35.39  20.987   3.997  110.7   7.94    11.4
08/02/18 18:25:49 21.60  53.50 50.03  35.38  20.991   3.999  110.8   7.94    11.4
08/02/18 18:26:09 21.60  53.52 50.04  35.39  20.997   4.003  110.8   7.94    11.4
08/02/18 18:26:29 21.60  53.51 50.03  35.39  20.999   4.005  110.8   7.94    11.4
08/02/18 18:26:49 21.61  53.50 50.04  35.38  21.009   4.012  110.8   7.94    12.1
08/02/18 18:27:09 21.59  53.52 50.03  35.40  21.015   4.016  110.9   7.95    12.1
08/02/18 18:27:29 21.59  53.52 50.04  35.39  21.021   4.020  111.0   7.96    12.1
08/02/18 18:27:49 21.61  53.49 50.03  35.38  21.023   4.022  110.9   7.95    11.7
08/02/18 18:28:09 21.62  53.49 50.04  35.37  21.025   4.022  111.1   7.96    11.3
08/02/18 18:28:29 21.61  53.50 50.04  35.38  21.033   4.028  111.1   7.96    12.0
08/02/18 18:28:49 21.61  53.49 50.03  35.37  21.034   4.029  111.1   7.96    12.0
08/02/18 18:29:09 21.61  53.49 50.03  35.37  21.038   4.031  110.9   7.95    11.4
08/02/18 18:29:29 21.60  53.50 50.03  35.38  21.041   4.033  111.1   7.97    12.4
08/02/18 18:29:49 21.60  53.51 50.03  35.39  21.046   4.037  111.1   7.97    11.4
08/02/18 18:30:09 21.58  53.52 50.02  35.40  21.051   4.041  111.1   7.97    11.4
08/02/18 18:30:29 21.58  53.51 50.02  35.39  21.054   4.043  111.1   7.97    12.3
08/02/18 18:30:49 21.57  53.52 50.01  35.40  21.058   4.045  111.0   7.96    12.3
08/02/18 18:31:09 21.57  53.51 50.01  35.39  21.063   4.049  110.9   7.96    11.4
08/02/18 18:31:29 21.57  53.51 50.00  35.39  21.067   4.052  111.0   7.96    11.4
08/02/18 18:31:49 21.54  53.54 50.00  35.41  21.074   4.056  111.0   7.97    12.3
08/02/18 18:32:09 21.57  53.51 50.00  35.39  21.074   4.057  110.8   7.95    11.4
08/02/18 18:32:29 21.57  53.50 49.99  35.38  21.082   4.062  110.9   7.95    11.3
08/02/18 18:32:49 21.57  53.50 49.99  35.38  21.086   4.065  110.7   7.94    11.4
08/02/18 18:33:09 21.56  53.50 49.99  35.38  21.092   4.068  110.7   7.94    11.4
08/02/18 18:33:29 21.55  53.50 49.98  35.38  21.095   4.071  110.7   7.94    11.4
08/02/18 18:33:49 21.56  53.50 49.98  35.38  21.103   4.076  110.6   7.94    11.3
08/02/18 18:34:09 21.55  53.49 49.97  35.38  21.103   4.076  110.6   7.94    11.4
08/02/18 18:34:29 21.55  53.49 49.97  35.38  21.108   4.080  110.5   7.93    11.3
08/02/18 18:34:49 21.55  53.50 49.98  35.38  21.114   4.084  110.6   7.93    12.3
08/02/18 18:35:09 21.54  53.51 49.97  35.39  21.117   4.086  110.6   7.94    11.4
08/02/18 18:35:29 21.54  53.50 49.97  35.39  21.121   4.089  110.6   7.94    11.4
08/02/18 18:35:49 21.52  53.52 49.96  35.39  21.131   4.095  110.5   7.93    11.4
08/02/18 18:36:09 21.53  53.50 49.96  35.38  21.130   4.095  110.3   7.92    11.4
08/02/18 18:36:29 21.53  53.50 49.96  35.38  21.136   4.099  110.4   7.92    11.4
08/02/18 18:36:49 21.53  53.50 49.95  35.38  21.138   4.100  110.3   7.92    11.3
08/02/18 18:37:09 21.52  53.51 49.95  35.39  21.146   4.106  110.3   7.92    11.4
08/02/18 18:37:29 21.53  53.49 49.95  35.37  21.149   4.108  110.3   7.92    11.4
08/02/18 18:37:49 21.53  53.50 49.95  35.38  21.151   4.109  110.3   7.92    11.4
08/02/18 18:38:09 21.52  53.51 49.95  35.39  21.156   4.112  110.4   7.92    11.6
08/02/18 18:38:29 21.52  53.50 49.95  35.38  21.163   4.118  110.3   7.92    11.4
08/02/18 18:38:49 21.51  53.51 49.95  35.39  21.167   4.120  110.3   7.92    11.3
08/02/18 18:39:09 21.52  53.50 49.95  35.38  21.168   4.121  110.1   7.91    11.4
08/02/18 18:39:29 21.53  53.49 49.94  35.37  21.172   4.124  110.2   7.91    11.4
08/02/18 18:39:49 21.52  53.49 49.94  35.37  21.180   4.129  110.3   7.92    11.4
08/02/18 18:40:09 21.51  53.51 49.94  35.39  21.180   4.129  110.1   7.91    11.4
08/02/18 18:40:29 21.52  53.50 49.94  35.38  21.185   4.133  110.2   7.91    11.3
08/02/18 18:40:49 21.52  53.50 49.94  35.38  21.192   4.138  110.2   7.91    11.3
08/02/18 18:41:09 21.51  53.50 49.94  35.38  21.202   4.144  110.2   7.91    11.4
08/02/18 18:41:29 21.52  53.50 49.94  35.38  21.202   4.144  110.3   7.92    11.3
08/02/18 18:41:49 21.51  53.51 49.94  35.39  21.203   4.145  110.3   7.92    11.4
08/02/18 18:42:09 21.51  53.49 49.93  35.38  21.204   4.145  110.2   7.92    11.4
08/02/18 18:42:29 21.51  53.49 49.92  35.37  21.208   4.148  110.1   7.91    11.4
08/02/18 18:42:49 21.51  53.50 49.93  35.38  21.212   4.151  110.3   7.92    11.4
08/02/18 18:43:09 21.51  53.50 49.93  35.38  21.222   4.158  110.3   7.92    11.4
08/02/18 18:43:29 21.50  53.50 49.93  35.38  21.222   4.158  110.3   7.92    11.4
08/02/18 18:43:49 21.51  53.49 49.92  35.38  21.223   4.158  110.3   7.92    11.4
08/02/18 18:44:09 21.51  53.49 49.92  35.37  21.228   4.162  110.3   7.92    11.4
08/02/18 18:44:29 21.50  53.50 49.92  35.38  21.235   4.167  110.2   7.92    11.3
08/02/18 18:44:49 21.50  53.49 49.92  35.38  21.252   4.179  110.2   7.91    11.4
08/02/18 18:45:09 21.49  53.50 49.92  35.38  21.247   4.175  110.3   7.92    11.4
08/02/18 18:45:29 21.50  53.49 49.91  35.38  21.253   4.180  110.2   7.92    11.4
08/02/18 18:45:49 21.49  53.50 49.91  35.38  21.272   4.192  110.2   7.92    11.4
08/02/18 18:46:09 21.49  53.50 49.92  35.38  21.260   4.184  110.2   7.92    11.4
08/02/18 18:46:29 21.50  53.49 49.92  35.38  21.264   4.187  110.2   7.92    11.4
08/02/18 18:46:49 21.49  53.49 49.91  35.38  21.270   4.191  110.2   7.92    11.4
08/02/18 18:47:09 21.49  53.49 49.91  35.38  21.265   4.188  110.2   7.91    11.4
08/02/18 18:47:29 21.49  53.49 49.91  35.38  21.269   4.190  110.1   7.91    11.4
08/02/18 18:47:49 21.49  53.50 49.91  35.38  21.266   4.188  110.1   7.91    11.4
08/02/18 18:48:09 21.49  53.50 49.91  35.38  21.269   4.190  110.1   7.91    11.4
08/02/18 18:48:29 21.48  53.50 49.90  35.38  21.271   4.192  110.1   7.91    11.3
08/02/18 18:48:49 21.48  53.49 49.89  35.38  21.274   4.194  110.0   7.90    11.4
08/02/18 18:49:09 21.47  53.49 49.89  35.38  21.276   4.195  110.0   7.91    11.4
08/02/18 18:49:29 21.48  53.49 49.89  35.37  21.282   4.199  110.0   7.90    11.3
08/02/18 18:49:49 21.48  53.49 49.89  35.37  21.284   4.200  110.1   7.91    11.4
08/02/18 18:50:09 21.48  53.49 49.89  35.37  21.286   4.202  110.0   7.90    11.3
08/02/18 18:50:29 21.47  53.49 49.89  35.38  21.292   4.206  110.0   7.91    11.4
08/02/18 18:50:49 21.47  53.49 49.88  35.37  21.295   4.208  110.0   7.90    11.3
08/02/18 18:51:09 21.47  53.50 49.89  35.38  21.300   4.211  110.2   7.92    11.4
08/02/18 18:51:29 21.48  53.48 49.88  35.37  21.303   4.214  110.1   7.91    11.4
08/02/18 18:51:49 21.46  53.49 49.88  35.38  21.307   4.216  110.0   7.90    11.4
08/02/18 18:52:09 21.46  53.48 49.87  35.37  21.312   4.219  109.9   7.90    11.4
08/02/18 18:52:29 21.46  53.49 49.87  35.37  21.313   4.221  110.0   7.91    11.4
08/02/18 18:52:49 21.47  53.48 49.87  35.37  21.319   4.225  110.0   7.91    11.3
08/02/18 18:53:09 21.46  53.48 49.87  35.37  21.323   4.228  110.2   7.92    11.4
08/02/18 18:53:29 21.47  53.48 49.87  35.37  21.324   4.228  110.3   7.93    11.4
08/02/18 18:53:49 21.47  53.48 49.87  35.37  21.329   4.232  110.3   7.93    11.3
08/02/18 18:54:09 21.46  53.48 49.87  35.37  21.330   4.232  110.2   7.92    11.4
08/02/18 18:54:29 21.47  53.47 49.87  35.36  21.335   4.236  110.2   7.92    11.3
08/02/18 18:54:49 21.47  53.48 49.87  35.37  21.337   4.237  110.4   7.94    11.4
08/02/18 18:55:09 21.48  53.49 49.89  35.37  21.338   4.238  110.5   7.94    11.4
08/02/18 18:55:29 21.48  53.48 49.88  35.37  21.344   4.242  110.4   7.93    11.4
08/02/18 18:55:49 21.47  53.48 49.88  35.37  21.347   4.244  110.4   7.93    11.7
08/02/18 18:56:09 21.47  53.48 49.88  35.37  21.351   4.246  110.4   7.93    11.9
08/02/18 18:56:29 21.48  53.48 49.88  35.37  21.356   4.250  110.4   7.93    11.9
08/02/18 18:56:49 21.47  53.48 49.88  35.37  21.359   4.252  110.4   7.93    11.9
08/02/18 18:57:09 21.46  53.49 49.87  35.38  21.360   4.253  110.3   7.93    12.0
08/02/18 18:57:29 21.46  53.48 49.87  35.37  21.361   4.254  110.3   7.93    12.0
08/02/18 18:57:49 21.46  53.49 49.87  35.37  21.363   4.255  110.4   7.93    12.0
08/02/18 18:58:09 21.46  53.49 49.87  35.37  21.365   4.256  110.3   7.93    12.0
08/02/18 18:58:29 21.46  53.48 49.86  35.37  21.368   4.258  110.3   7.93    11.9
08/02/18 18:58:49 21.45  53.48 49.86  35.37  21.373   4.261  110.3   7.93    11.6
08/02/18 18:59:09 21.46  53.48 49.86  35.37  21.378   4.265  110.3   7.93    11.7
08/02/18 18:59:29 21.45  53.48 49.86  35.37  21.380   4.266  110.3   7.93    11.6
08/02/18 18:59:49 21.45  53.48 49.85  35.37  21.385   4.270  110.3   7.93    11.6
08/02/18 19:00:09 21.44  53.49 49.85  35.37  21.386   4.271  110.2   7.92    11.7
08/02/18 19:00:29 21.44  53.48 49.85  35.37  21.390   4.274  110.2   7.92    11.6
08/02/18 19:00:49 21.44  53.49 49.85  35.37  21.393   4.275  110.2   7.92    11.6
08/02/18 19:01:09 21.44  53.48 49.84  35.37  21.396   4.278  110.1   7.92    11.9
08/02/18 19:01:29 21.43  53.49 49.84  35.37  21.399   4.280  110.2   7.93    11.9
08/02/18 19:01:49 21.43  53.48 49.84  35.37  21.404   4.283  110.1   7.92    12.0
08/02/18 19:02:09 21.43  53.49 49.83  35.37  21.407   4.285  110.2   7.93    12.0
08/02/18 19:02:29 21.42  53.48 49.83  35.37  21.409   4.286  110.2   7.93    11.6
08/02/18 19:02:49 21.43  53.48 49.83  35.37  21.412   4.289  110.1   7.92    11.6
08/02/18 19:03:09 21.42  53.48 49.83  35.37  21.416   4.291  110.1   7.92    11.6
08/02/18 19:03:29 21.41  53.49 49.82  35.38  21.420   4.294  110.1   7.92    11.4
08/02/18 19:03:49 21.41  53.50 49.82  35.38  21.426   4.298  110.0   7.92    11.4
08/02/18 19:04:09 21.41  53.49 49.81  35.37  21.426   4.298  110.0   7.92    12.0
08/02/18 19:04:29 21.40  53.49 49.81  35.38  21.427   4.299  110.0   7.91    11.4
08/02/18 19:04:49 21.40  53.49 49.80  35.37  21.430   4.301  110.0   7.92    11.6
08/02/18 19:05:09 21.40  53.48 49.80  35.37  21.436   4.305  110.1   7.92    11.3
08/02/18 19:05:29 21.38  53.49 49.79  35.37  21.438   4.306  110.0   7.92    11.6
08/02/18 19:05:49 21.38  53.49 49.79  35.37  21.441   4.308  110.0   7.92    11.7
08/02/18 19:06:09 21.37  53.49 49.78  35.38  21.443   4.310  110.0   7.92    11.6
08/02/18 19:06:29 21.36  53.50 49.78  35.38  21.448   4.313  110.0   7.92    11.6
08/02/18 19:06:49 21.36  53.49 49.77  35.38  21.446   4.312  110.0   7.92    11.6
08/02/18 19:07:09 21.35  53.48 49.75  35.37  21.451   4.315  109.9   7.92    11.6
08/02/18 19:07:29 21.33  53.49 49.75  35.38  21.452   4.316  109.9   7.91    11.7
08/02/18 19:07:49 21.33  53.49 49.74  35.38  21.455   4.318  109.9   7.92    11.9
08/02/18 19:08:09 21.32  53.49 49.73  35.38  21.463   4.323  109.8   7.91    11.9
08/02/18 19:08:29 21.32  53.49 49.73  35.38  21.462   4.323  109.8   7.91    11.9
08/02/18 19:08:49 21.32  53.49 49.73  35.38  21.468   4.327  109.8   7.92    11.4
08/02/18 19:09:09 21.32  53.49 49.73  35.38  21.472   4.329  109.8   7.91    11.6
08/02/18 19:09:29 21.32  53.49 49.73  35.38  21.473   4.330  109.7   7.90    11.3
08/02/18 19:09:49 21.32  53.49 49.73  35.37  21.477   4.333  109.7   7.91    11.3
08/02/18 19:10:09 21.32  53.49 49.72  35.37  21.476   4.332  109.6   7.90    12.0
08/02/18 19:10:29 21.31  53.49 49.72  35.38  21.477   4.333  109.5   7.89    11.7
08/02/18 19:10:49 21.32  53.48 49.72  35.37  21.480   4.335  109.6   7.90    11.3
08/02/18 19:11:09 21.32  53.48 49.72  35.37  21.482   4.337  109.6   7.90    11.9
08/02/18 19:11:29 21.32  53.47 49.71  35.36  21.488   4.341  109.7   7.90    12.0
08/02/18 19:11:49 21.33  53.41 49.66  35.32  21.492   4.344  109.6   7.90    12.0
08/02/18 19:12:09 21.32  53.41 49.66  35.31  21.493   4.344  109.6   7.90    11.9
08/02/18 19:12:29 21.32  53.43 49.67  35.33  21.495   4.346  109.6   7.90    11.4
08/02/18 19:12:49 21.32  53.43 49.67  35.33  21.498   4.347  109.6   7.90    11.4
08/02/18 19:13:09 21.31  53.44 49.67  35.34  21.502   4.350  109.6   7.90    12.0
08/02/18 19:13:29 21.30  53.44 49.66  35.34  21.504   4.352  109.6   7.90    11.9
08/02/18 19:13:49 21.29  53.50 49.72  35.39  21.502   4.350  109.7   7.91    11.8
08/02/18 19:14:09 21.30  53.50 49.72  35.38  21.510   4.356  109.7   7.91    11.9
08/02/18 19:14:29 21.30  53.50 49.71  35.38  21.517   4.361  109.7   7.91    11.9
08/02/18 19:14:49 21.29  53.50 49.70  35.38  21.516   4.360  109.7   7.91    11.8
08/02/18 19:15:09 21.28  53.50 49.70  35.38  21.516   4.360  109.6   7.90    11.9
08/02/18 19:15:29 21.28  53.50 49.70  35.38  21.518   4.361  109.6   7.90    11.9
08/02/18 19:15:49 21.28  53.50 49.70  35.38  21.516   4.359  109.6   7.90    11.9
08/02/18 19:16:09 21.28  53.50 49.69  35.38  21.520   4.362  109.6   7.90    11.9
08/02/18 19:16:29 21.28  53.50 49.69  35.38  21.521   4.364  109.7   7.91    11.5
08/02/18 19:16:49 21.27  53.50 49.69  35.38  21.523   4.365  109.6   7.91    11.3
08/02/18 19:17:09 21.26  53.50 49.68  35.38  21.525   4.366  109.7   7.91    11.5
08/02/18 19:17:29 21.25  53.51 49.68  35.39  21.526   4.366  109.6   7.91    11.4
08/02/18 19:17:49 21.25  53.50 49.66  35.39  21.532   4.370  109.6   7.91    11.3
08/02/18 19:18:09 21.24  53.50 49.66  35.38  21.535   4.373  109.6   7.91    11.3
08/02/18 19:18:29 21.24  53.50 49.66  35.39  21.536   4.373  109.5   7.91    11.9
08/02/18 19:18:49 21.23  53.50 49.66  35.39  21.538   4.375  109.5   7.90    11.5
08/02/18 19:19:09 21.23  53.50 49.65  35.39  21.539   4.375  109.6   7.91    11.5
08/02/18 19:19:29 21.22  53.51 49.65  35.39  21.539   4.375  109.4   7.90    11.3
08/02/18 19:19:49 21.22  53.50 49.64  35.39  21.542   4.377  109.4   7.90    11.4
08/02/18 19:20:09 21.22  53.50 49.64  35.38  21.545   4.380  109.3   7.89    11.3
08/02/18 19:20:29 21.22  53.50 49.64  35.39  21.545   4.380  109.4   7.89    11.3
08/02/18 19:20:49 21.22  53.50 49.63  35.38  21.546   4.381  109.3   7.89    11.6
08/02/18 19:21:09 21.22  53.50 49.63  35.38  21.548   4.381  109.3   7.89    11.9
08/02/18 19:21:29 21.21  53.50 49.63  35.38  21.549   4.382  109.3   7.89    11.4
08/02/18 19:21:49 21.21  53.49 49.62  35.38  21.555   4.386  109.3   7.89    11.7
08/02/18 19:22:09 21.21  53.49 49.62  35.38  21.551   4.384  109.3   7.89    11.6
08/02/18 19:22:29 21.20  53.50 49.62  35.38  21.551   4.384  109.3   7.89    11.7
08/02/18 19:22:49 21.21  53.49 49.62  35.38  21.557   4.387  109.3   7.89    11.6
08/02/18 19:23:09 21.21  53.49 49.62  35.38  21.558   4.388  109.3   7.90    11.6
08/02/18 19:23:29 21.21  53.49 49.61  35.37  21.565   4.393  109.3   7.89    11.6
08/02/18 19:23:49 21.20  53.49 49.61  35.38  21.562   4.391  109.2   7.89    11.6
08/02/18 19:24:09 21.20  53.49 49.61  35.38  21.563   4.392  109.2   7.88    11.6
08/02/18 19:24:29 21.20  53.49 49.61  35.38  21.572   4.398  109.2   7.88    11.6
08/02/18 19:24:49 21.20  53.50 49.61  35.38  21.568   4.396  109.2   7.88    11.6
08/02/18 19:25:09 21.20  53.49 49.60  35.38  21.573   4.399  109.1   7.88    11.6
08/02/18 19:25:29 21.20  53.49 49.60  35.38  21.567   4.395  109.2   7.89    11.6
08/02/18 19:25:49 21.19  53.49 49.60  35.38  21.575   4.400  109.2   7.88    11.6
08/02/18 19:26:09 21.19  53.49 49.60  35.38  21.569   4.396  109.2   7.88    11.6
08/02/18 19:26:29 21.19  53.49 49.60  35.38  21.575   4.400  109.1   7.88    11.6
08/02/18 19:26:49 21.19  53.50 49.60  35.38  21.578   4.402  109.0   7.88    11.6
08/02/18 19:27:09 21.19  53.49 49.60  35.38  21.582   4.405  109.0   7.87    11.6
08/02/18 19:27:29 21.19  53.49 49.60  35.38  21.578   4.402  109.0   7.87    11.6
08/02/18 19:27:49 21.20  53.49 49.60  35.37  21.580   4.403  109.1   7.88    11.6
08/02/18 19:28:09 21.19  53.48 49.60  35.37  21.577   4.401  109.0   7.87    11.6
08/02/18 19:28:29 21.20  53.48 49.60  35.37  21.580   4.403  109.0   7.87    11.6
08/02/18 19:28:49 21.19  53.49 49.60  35.38  21.582   4.405  109.0   7.88    11.6
08/02/18 19:29:09 21.20  53.49 49.60  35.37  21.583   4.405  109.0   7.87    11.6
08/02/18 19:29:29 21.20  53.48 49.60  35.37  21.584   4.406  109.1   7.88    11.6
08/02/18 19:29:49 21.20  53.49 49.60  35.38  21.585   4.407  108.9   7.87    11.6
08/02/18 19:30:09 21.19  53.49 49.60  35.38  21.591   4.411  109.0   7.87    11.6
08/02/18 19:30:29 21.19  53.49 49.60  35.38  21.591   4.411  108.9   7.87    11.6
08/02/18 19:30:49 21.20  53.48 49.60  35.37  21.594   4.413  109.1   7.88    11.6
08/02/18 19:31:09 21.20  53.48 49.60  35.37  21.600   4.417  109.1   7.88    11.6
08/02/18 19:31:29 21.20  53.48 49.60  35.37  21.597   4.415  109.0   7.87    11.6
08/02/18 19:31:49 21.21  53.48 49.60  35.37  21.597   4.415  109.0   7.87    11.6
08/02/18 19:32:09 21.20  53.49 49.61  35.38  21.601   4.418  109.0   7.87    11.6
08/02/18 19:32:29 21.20  53.48 49.60  35.37  21.603   4.419  109.0   7.87    11.6
08/02/18 19:32:49 21.20  53.48 49.60  35.37  21.604   4.420  108.9   7.87    11.5
08/02/18 19:33:09 21.20  53.48 49.60  35.37  21.605   4.421  108.9   7.86    11.9
08/02/18 19:33:29 21.20  53.49 49.60  35.38  21.608   4.423  108.9   7.87    11.3
08/02/18 19:33:49 21.20  53.48 49.60  35.37  21.607   4.422  108.9   7.87    11.4
08/02/18 19:34:09 21.20  53.48 49.60  35.37  21.609   4.424  108.9   7.86    11.3
08/02/18 19:34:29 21.20  53.49 49.60  35.38  21.608   4.423  109.0   7.87    11.3
08/02/18 19:34:49 21.20  53.48 49.60  35.37  21.610   4.424  108.9   7.87    11.3
08/02/18 19:35:09 21.20  53.48 49.60  35.37  21.614   4.427  109.0   7.87    11.3
08/02/18 19:35:29 21.20  53.48 49.60  35.37  21.612   4.426  109.0   7.87    11.3
08/02/18 19:35:49 21.20  53.48 49.60  35.37  21.614   4.427  108.9   7.87    11.4
08/02/18 19:36:09 21.20  53.48 49.60  35.37  21.617   4.429  108.9   7.86    11.6
08/02/18 19:36:29 21.20  53.48 49.60  35.37  21.616   4.428  108.8   7.86    11.9
08/02/18 19:36:49 21.20  53.48 49.60  35.37  21.618   4.430  108.9   7.87    11.4
08/02/18 19:37:09 21.21  53.48 49.60  35.37  21.620   4.431  108.9   7.86    11.3
08/02/18 19:37:29 21.20  53.48 49.61  35.37  21.620   4.431  108.9   7.86    11.8
08/02/18 19:37:49 21.21  53.48 49.60  35.37  21.621   4.432  109.0   7.87    11.4
08/02/18 19:38:09 21.22  53.48 49.61  35.37  21.624   4.434  108.9   7.86    11.3
08/02/18 19:38:29 21.22  53.48 49.62  35.37  21.626   4.436  109.0   7.87    11.4
08/02/18 19:38:49 21.22  53.47 49.62  35.37  21.626   4.435  109.0   7.87    11.4
08/02/18 19:39:09 21.21  53.49 49.62  35.37  21.627   4.436  109.0   7.87    11.3
08/02/18 19:39:29 21.21  53.48 49.61  35.37  21.630   4.438  108.8   7.86    11.3
08/02/18 19:39:49 21.21  53.49 49.61  35.37  21.628   4.437  108.8   7.86    11.6
08/02/18 19:40:09 21.21  53.48 49.61  35.37  21.631   4.439  108.8   7.86    12.0
08/02/18 19:40:29 21.21  53.48 49.61  35.37  21.636   4.442  108.8   7.85    11.3
08/02/18 19:40:49 21.21  53.48 49.61  35.37  21.632   4.440  108.8   7.85    11.4
08/02/18 19:41:09 21.21  53.48 49.61  35.37  21.632   4.440  108.9   7.86    11.4
08/02/18 19:41:29 21.22  53.48 49.61  35.37  21.632   4.439  108.8   7.86    11.4
08/02/18 19:41:49 21.21  53.48 49.61  35.37  21.631   4.439  108.8   7.85    11.3
08/02/18 19:42:09 21.21  53.48 49.61  35.37  21.634   4.441  108.8   7.85    11.6
08/02/18 19:42:29 21.21  53.48 49.61  35.37  21.635   4.442  108.8   7.86    11.6
08/02/18 19:42:49 21.21  53.47 49.61  35.37  21.636   4.442  108.8   7.86    11.6
08/02/18 19:43:09 21.21  53.48 49.60  35.37  21.637   4.443  108.7   7.85    11.3
08/02/18 19:43:29 21.21  53.48 49.60  35.37  21.638   4.444  108.8   7.85    11.4
08/02/18 19:43:49 21.21  53.48 49.60  35.37  21.639   4.444  108.7   7.85    11.6
08/02/18 19:44:09 21.20  53.48 49.60  35.37  21.639   4.444  108.7   7.85    11.4
08/02/18 19:44:29 21.21  53.47 49.60  35.36  21.640   4.445  108.6   7.85    11.4
08/02/18 19:44:49 21.20  53.48 49.60  35.37  21.637   4.443  108.6   7.84    11.4
08/02/18 19:45:09 21.20  53.48 49.60  35.37  21.638   4.443  108.6   7.84    11.3
08/02/18 19:45:29 21.20  53.48 49.60  35.37  21.640   4.445  108.5   7.83    11.4
08/02/18 19:45:49 21.20  53.47 49.59  35.37  21.643   4.447  108.5   7.84    11.4
08/02/18 19:46:09 21.20  53.48 49.60  35.37  21.640   4.445  108.6   7.84    11.3
08/02/18 19:46:29 21.20  53.48 49.59  35.37  21.643   4.447  108.5   7.83    11.6
08/02/18 19:46:49 21.19  53.48 49.59  35.37  21.641   4.446  108.5   7.84    11.6
08/02/18 19:47:09 21.20  53.48 49.59  35.37  21.640   4.445  108.5   7.83    11.6
08/02/18 19:47:29 21.19  53.49 49.60  35.38  21.646   4.449  108.5   7.83    11.6
08/02/18 19:47:49 21.19  53.49 49.59  35.38  21.642   4.446  108.5   7.83    11.4
08/02/18 19:48:09 21.19  53.49 49.59  35.38  21.644   4.447  108.4   7.83    11.6
08/02/18 19:48:29 21.19  53.49 49.59  35.38  21.644   4.447  108.3   7.83    11.3
08/02/18 19:48:49 21.19  53.49 49.60  35.38  21.647   4.450  108.4   7.83    11.4
08/02/18 19:49:09 21.19  53.49 49.59  35.38  21.646   4.449  108.4   7.83    11.4
08/02/18 19:49:29 21.19  53.49 49.59  35.37  21.645   4.448  108.3   7.83    12.0
08/02/18 19:49:49 21.19  53.48 49.59  35.37  21.650   4.452  108.3   7.83    11.3
08/02/18 19:50:09 21.19  53.49 49.59  35.38  21.648   4.450  108.3   7.82    11.6
08/02/18 19:50:29 21.18  53.49 49.59  35.38  21.646   4.449  108.3   7.83    11.9
08/02/18 19:50:49 21.18  53.49 49.59  35.38  21.646   4.448  108.3   7.82    11.4
08/02/18 19:51:09 21.18  53.49 49.59  35.38  21.649   4.451  108.1   7.81    11.3
08/02/18 19:51:29 21.18  53.36 49.46  35.28  21.652   4.454  108.3   7.83    11.4
08/02/18 19:51:49 21.18  53.49 49.59  35.38  21.647   4.450  108.3   7.82    11.4
08/02/18 19:52:09 21.18  53.49 49.58  35.37  21.647   4.450  108.3   7.82    11.3
08/02/18 19:52:29 21.18  53.49 49.59  35.38  21.649   4.451  108.2   7.82    11.3
08/02/18 19:52:49 21.18  53.49 49.58  35.37  21.652   4.453  108.2   7.81    11.3
08/02/18 19:53:09 21.18  53.49 49.58  35.38  21.651   4.452  108.2   7.82    11.3
08/02/18 19:53:29 21.18  53.49 49.58  35.38  21.653   4.454  108.2   7.82    11.3
08/02/18 19:53:49 21.18  53.49 49.59  35.38  21.655   4.455  108.1   7.81    11.6
08/02/18 19:54:09 21.18  53.48 49.58  35.37  21.652   4.453  108.1   7.81    11.9
08/02/18 19:54:29 21.18  53.49 49.58  35.38  21.653   4.454  108.1   7.81    11.9
08/02/18 19:54:49 21.17  53.49 49.58  35.37  21.653   4.454  107.9   7.80    11.4
08/02/18 19:55:09 21.18  53.48 49.57  35.37  21.656   4.456  107.9   7.80    11.3
08/02/18 19:55:29 21.17  53.49 49.58  35.37  21.655   4.455  107.9   7.79    11.6
08/02/18 19:55:49 21.17  53.49 49.58  35.38  21.651   4.453  107.9   7.80    11.4
08/02/18 19:56:09 21.17  53.48 49.57  35.37  21.656   4.456  107.8   7.79    11.4
08/02/18 19:56:29 21.17  53.48 49.57  35.37  21.656   4.456  108.0   7.80    11.6
08/02/18 19:56:49 21.16  53.48 49.57  35.37  21.653   4.454  108.0   7.81    11.5
08/02/18 19:57:09 21.16  53.48 49.56  35.37  21.658   4.457  108.0   7.80    11.9
08/02/18 19:57:29 21.16  53.48 49.56  35.37  21.655   4.455  107.9   7.80    11.4
08/02/18 19:57:49 21.16  53.47 49.55  35.36  21.656   4.456  107.9   7.80    11.4
08/02/18 19:58:09 21.17  53.47 49.56  35.36  21.653   4.454  107.9   7.80    11.3
08/02/18 19:58:29 21.17  53.47 49.56  35.36  21.653   4.454  107.9   7.80    11.3
08/02/18 19:58:49 21.16  53.48 49.56  35.37  21.658   4.457  107.9   7.80    11.9
08/02/18 19:59:09 21.16  53.47 49.56  35.37  21.653   4.454  107.8   7.79    11.3
08/02/18 19:59:29 21.16  53.47 49.56  35.37  21.653   4.454  107.8   7.79    11.8
08/02/18 19:59:49 21.16  53.47 49.55  35.36  21.652   4.453  107.8   7.79    11.4
08/02/18 20:00:09 21.16  53.48 49.56  35.37  21.655   4.455  107.9   7.80    11.9
08/02/18 20:00:29 21.16  53.47 49.56  35.37  21.652   4.453  107.9   7.80    11.9
08/02/18 20:00:49 21.16  53.47 49.55  35.36  21.653   4.454  107.9   7.80    11.9
08/02/18 20:01:09 21.16  53.48 49.56  35.37  21.654   4.454  107.9   7.80    11.8
08/02/18 20:01:29 21.16  53.48 49.55  35.37  21.654   4.455  107.9   7.80    11.3
08/02/18 20:01:49 21.16  53.47 49.55  35.36  21.655   4.455  107.9   7.80    11.3
08/02/18 20:02:09 21.16  53.47 49.55  35.37  21.653   4.453  108.0   7.81    11.8
08/02/18 20:02:29 21.16  53.47 49.55  35.36  21.652   4.453  107.9   7.80    11.3
08/02/18 20:02:49 21.16  53.47 49.55  35.36  21.651   4.453  108.1   7.81    11.3
08/02/18 20:03:09 21.16  53.47 49.55  35.36  21.650   4.452  108.0   7.80    11.3
08/02/18 20:03:29 21.16  53.47 49.55  35.36  21.649   4.451  108.1   7.81    11.8
08/02/18 20:03:49 21.17  53.46 49.55  35.36  21.648   4.450  108.1   7.81    11.6
08/02/18 20:04:09 21.16  53.47 49.55  35.36  21.654   4.454  108.0   7.80    11.4
08/02/18 20:04:29 21.16  53.47 49.55  35.36  21.647   4.450  108.1   7.81    11.4
08/02/18 20:04:49 21.16  53.47 49.55  35.36  21.653   4.454  107.9   7.80    11.3
08/02/18 20:05:09 21.16  53.47 49.55  35.36  21.653   4.454  108.0   7.81    11.3
08/02/18 20:05:29 21.16  53.47 49.55  35.36  21.650   4.452  107.9   7.80    11.3
08/02/18 20:05:49 21.17  53.46 49.55  35.36  21.651   4.453  107.9   7.80    11.3
08/02/18 20:06:09 21.17  53.46 49.55  35.36  21.647   4.450  108.0   7.80    11.8
08/02/18 20:06:29 21.17  53.46 49.55  35.36  21.647   4.450  108.0   7.81    11.3
08/02/18 20:06:49 21.17  53.46 49.55  35.36  21.646   4.449  108.1   7.81    11.3
08/02/18 20:07:09 21.17  53.46 49.56  35.36  21.645   4.448  108.0   7.81    11.3
08/02/18 20:07:29 21.18  53.46 49.55  35.36  21.648   4.450  108.0   7.81    11.6
08/02/18 20:07:49 21.17  53.46 49.56  35.36  21.645   4.448  108.1   7.81    11.3
08/02/18 20:08:09 21.18  53.46 49.56  35.36  21.646   4.449  108.2   7.82    11.7
08/02/18 20:08:29 21.18  53.47 49.56  35.36  21.645   4.448  108.1   7.81    11.3
08/02/18 20:08:49 21.18  53.46 49.56  35.36  21.644   4.448  108.0   7.80    11.3
08/02/18 20:09:09 21.18  53.46 49.57  35.36  21.644   4.448  108.1   7.81    11.3
08/02/18 20:09:29 21.18  53.47 49.56  35.36  21.643   4.447  107.9   7.80    11.4
08/02/18 20:09:49 21.18  53.46 49.56  35.36  21.641   4.446  108.0   7.80    11.3
08/02/18 20:10:09 21.18  53.46 49.56  35.36  21.640   4.445  108.0   7.81    11.3
08/02/18 20:10:29 21.18  53.47 49.56  35.36  21.643   4.447  108.0   7.81    11.9
08/02/18 20:10:49 21.18  53.47 49.57  35.36  21.640   4.445  108.0   7.81    11.9
08/02/18 20:11:09 21.18  53.47 49.57  35.36  21.643   4.447  108.1   7.81    11.4
08/02/18 20:11:29 21.18  53.47 49.57  35.36  21.638   4.444  108.1   7.81    11.5
08/02/18 20:11:49 21.18  53.46 49.56  35.35  21.637   4.443  108.0   7.80    11.9
08/02/18 20:12:09 21.18  53.47 49.57  35.36  21.634   4.441  108.1   7.81    11.5
08/02/18 20:12:29 21.18  53.46 49.56  35.36  21.637   4.443  108.1   7.81    11.6
08/02/18 20:12:49 21.18  53.47 49.56  35.36  21.633   4.440  108.1   7.81    11.3
08/02/18 20:13:09 21.18  53.46 49.56  35.35  21.633   4.440  108.0   7.80    11.3
08/02/18 20:13:29 21.18  53.46 49.56  35.36  21.631   4.439  107.9   7.80    11.7
08/02/18 20:13:49 21.18  53.46 49.56  35.36  21.632   4.440  108.0   7.81    11.3
08/02/18 20:14:09 21.18  53.47 49.57  35.36  21.629   4.437  108.1   7.81    11.6
08/02/18 20:14:29 21.18  53.46 49.57  35.36  21.628   4.437  108.2   7.81    11.3
08/02/18 20:14:49 21.19  53.45 49.56  35.35  21.629   4.438  108.1   7.81    11.3
08/02/18 20:15:09 21.19  53.47 49.57  35.36  21.629   4.438  108.0   7.81    11.3
08/02/18 20:15:29 21.19  53.47 49.58  35.36  21.628   4.437  108.1   7.81    11.9
08/02/18 20:15:49 21.19  53.47 49.58  35.36  21.627   4.436  108.0   7.80    11.3
08/02/18 20:16:09 21.19  53.47 49.57  35.36  21.623   4.433  108.1   7.81    11.5
08/02/18 20:16:29 21.19  53.46 49.57  35.35  21.621   4.432  108.0   7.80    11.6
08/02/18 20:16:49 21.19  53.46 49.57  35.36  21.621   4.432  108.0   7.80    11.5
08/02/18 20:17:09 21.19  53.47 49.58  35.36  21.620   4.431  108.0   7.80    11.5
08/02/18 20:17:29 21.19  53.45 49.56  35.35  21.618   4.430  107.9   7.80    11.6
08/02/18 20:17:49 21.18  53.47 49.57  35.37  21.621   4.432  107.7   7.78    11.6
08/02/18 20:18:09 21.18  53.46 49.56  35.36  21.618   4.430  107.7   7.78    11.3
08/02/18 20:18:29 21.19  53.46 49.56  35.35  21.617   4.429  107.9   7.79    11.5
08/02/18 20:18:49 21.19  53.46 49.57  35.36  21.615   4.428  107.5   7.77    11.3
08/02/18 20:19:09 21.19  53.46 49.57  35.35  21.613   4.426  107.7   7.78    11.3
08/02/18 20:19:29 21.19  53.47 49.58  35.37  21.610   4.424  107.7   7.78    11.5
08/02/18 20:19:49 21.19  53.46 49.57  35.35  21.611   4.425  107.8   7.79    11.3
08/02/18 20:20:09 21.19  53.47 49.57  35.36  21.610   4.424  107.8   7.79    11.4
08/02/18 20:20:29 21.19  53.46 49.58  35.36  21.609   4.424  107.9   7.80    11.4
08/02/18 20:20:49 21.19  53.46 49.57  35.35  21.607   4.423  107.6   7.77    11.9
08/02/18 20:21:09 21.19  53.47 49.58  35.37  21.608   4.423  107.7   7.78    11.5
08/02/18 20:21:29 21.19  53.46 49.56  35.35  21.606   4.422  107.6   7.77    11.5
08/02/18 20:21:49 21.19  53.47 49.58  35.36  21.607   4.422  107.7   7.78    11.5
08/02/18 20:22:09 21.18  53.46 49.57  35.36  21.605   4.421  107.6   7.77    11.5
08/02/18 20:22:29 21.19  53.46 49.56  35.35  21.601   4.418  107.4   7.76    11.5
08/02/18 20:22:49 21.18  53.47 49.57  35.36  21.600   4.417  107.3   7.75    11.3
08/02/18 20:23:09 21.18  53.47 49.57  35.36  21.599   4.417  107.1   7.74    11.3
08/02/18 20:23:29 21.18  53.47 49.56  35.36  21.599   4.417  107.1   7.74    11.3
08/02/18 20:23:49 21.18  53.46 49.56  35.36  21.596   4.415  107.1   7.74    11.3
08/02/18 20:24:09 21.18  53.47 49.57  35.37  21.594   4.413  107.3   7.75    11.3
08/02/18 20:24:29 21.18  53.45 49.55  35.35  21.594   4.414  107.3   7.76    12.2
08/02/18 20:24:49 21.18  53.46 49.56  35.36  21.596   4.415  107.5   7.77    11.4
08/02/18 20:25:09 21.18  53.46 49.55  35.35  21.589   4.410  107.5   7.77    11.3
08/02/18 20:25:29 21.17  53.46 49.55  35.35  21.588   4.409  107.6   7.78    11.6
08/02/18 20:25:49 21.17  53.47 49.56  35.36  21.587   4.408  107.6   7.78    11.5
08/02/18 20:26:09 21.17  53.46 49.55  35.36  21.585   4.407  107.7   7.78    11.7
08/02/18 20:26:29 21.17  53.46 49.55  35.36  21.582   4.405  107.6   7.78    11.3
08/02/18 20:26:49 21.17  53.47 49.55  35.36  21.583   4.406  107.6   7.78    11.3
08/02/18 20:27:09 21.18  53.45 49.55  35.35  21.581   4.404  107.8   7.79    11.5
08/02/18 20:27:29 21.17  53.46 49.55  35.35  21.583   4.405  107.6   7.78    11.5
08/02/18 20:27:49 21.18  53.45 49.55  35.35  21.577   4.401  107.6   7.77    11.4
08/02/18 20:28:09 21.17  53.45 49.54  35.35  21.577   4.402  107.3   7.75    11.4
08/02/18 20:28:29 21.18  53.46 49.55  35.35  21.575   4.400  107.2   7.75    11.5
08/02/18 20:28:49 21.18  53.45 49.55  35.35  21.572   4.398  107.6   7.77    11.3
08/02/18 20:29:09 21.18  53.45 49.55  35.35  21.570   4.397  107.8   7.79    11.3
08/02/18 20:29:29 21.18  53.45 49.55  35.35  21.573   4.399  107.6   7.78    11.4
08/02/18 20:29:49 21.18  53.45 49.55  35.35  21.568   4.395  107.6   7.78    11.3
08/02/18 20:30:09 21.19  53.46 49.57  35.35  21.569   4.396  107.6   7.77    11.3
08/02/18 20:30:29 21.19  53.45 49.56  35.35  21.566   4.394  108.1   7.81    11.4
08/02/18 20:30:49 21.21  53.45 49.57  35.34  21.569   4.396  108.0   7.80    11.3
08/02/18 20:31:09 21.20  53.46 49.59  35.36  21.565   4.394  108.0   7.80    11.5
08/02/18 20:31:29 21.22  53.45 49.59  35.35  21.563   4.392  108.3   7.82    11.3
08/02/18 20:31:49 21.22  53.45 49.59  35.35  21.561   4.391  108.5   7.83    12.3
08/02/18 20:32:09 21.23  53.44 49.60  35.34  21.563   4.393  108.5   7.84    11.3
08/02/18 20:32:29 21.24  53.43 49.59  35.33  21.560   4.390  108.7   7.84    11.3
08/02/18 20:32:49 21.24  53.44 49.60  35.34  21.559   4.389  108.6   7.84    11.3
08/02/18 20:33:09 21.25  53.43 49.60  35.33  21.557   4.388  108.9   7.86    11.3
08/02/18 20:33:29 21.28  53.41 49.62  35.32  21.552   4.385  108.7   7.84    11.5
08/02/18 20:33:49 21.25  53.44 49.62  35.34  21.548   4.382  108.7   7.84    11.3
08/02/18 20:34:09 21.25  53.44 49.62  35.34  21.544   4.379  108.6   7.84    11.4
08/02/18 20:34:29 21.25  53.45 49.61  35.34  21.545   4.380  108.4   7.83    11.4
08/02/18 20:34:49 21.23  53.45 49.61  35.35  21.541   4.377  108.3   7.81    11.3
08/02/18 20:35:09 21.23  53.46 49.61  35.35  21.539   4.375  108.4   7.82    11.5
08/02/18 20:35:29 21.21  53.47 49.60  35.36  21.538   4.375  108.3   7.82    11.5
08/02/18 20:35:49 21.22  53.46 49.60  35.35  21.535   4.373  108.0   7.80    11.3
08/02/18 20:36:09 21.21  53.47 49.59  35.36  21.529   4.369  107.8   7.78    11.3
08/02/18 20:36:29 21.21  53.47 49.60  35.36  21.529   4.369  107.8   7.78    11.7
08/02/18 20:36:49 21.20  53.47 49.59  35.37  21.528   4.368  107.6   7.77    11.5
08/02/18 20:37:09 21.20  53.48 49.60  35.37  21.527   4.367  107.4   7.76    11.6
08/02/18 20:37:29 21.21  53.46 49.59  35.36  21.526   4.366  107.4   7.76    11.3
08/02/18 20:37:49 21.21  53.47 49.60  35.36  21.519   4.362  107.3   7.75    11.4
08/02/18 20:38:09 21.21  53.46 49.59  35.35  21.517   4.360  107.4   7.76    11.4
08/02/18 20:38:29 21.22  53.46 49.60  35.36  21.516   4.359  107.6   7.77    11.3
08/02/18 20:38:49 21.24  53.44 49.60  35.34  21.520   4.362  108.0   7.80    11.3
08/02/18 20:39:09 21.27  53.41 49.60  35.32  21.513   4.358  108.4   7.82    11.5
08/02/18 20:39:29 21.28  53.42 49.63  35.32  21.513   4.358  108.6   7.83    11.6
08/02/18 20:39:49 21.28  53.43 49.64  35.33  21.515   4.359  108.8   7.85    11.6
08/02/18 20:40:09 21.28  53.44 49.65  35.34  21.509   4.355  108.8   7.85    11.4
08/02/18 20:40:29 21.29  53.44 49.65  35.34  21.504   4.352  108.9   7.85    11.6
08/02/18 20:40:49 21.27  53.46 49.65  35.35  21.508   4.354  108.8   7.85    11.4
08/02/18 20:41:09 21.28  53.44 49.64  35.34  21.504   4.352  108.6   7.83    11.3
08/02/18 20:41:29 21.28  53.45 49.65  35.35  21.506   4.353  108.5   7.83    11.3
08/02/18 20:41:49 21.26  53.46 49.64  35.35  21.507   4.354  108.3   7.81    11.3
08/02/18 20:42:09 21.26  53.46 49.64  35.36  21.501   4.349  108.2   7.81    11.6
08/02/18 20:42:29 21.27  53.45 49.64  35.35  21.506   4.353  108.2   7.81    11.4
08/02/18 20:42:49 21.26  53.46 49.64  35.35  21.503   4.351  108.0   7.79    11.5
08/02/18 20:43:09 21.25  53.46 49.63  35.36  21.496   4.346  107.9   7.79    11.3
08/02/18 20:43:29 21.25  53.45 49.63  35.35  21.495   4.346  107.9   7.78    11.5
08/02/18 20:43:49 21.25  53.45 49.62  35.35  21.489   4.341  107.5   7.76    11.5
08/02/18 20:44:09 21.25  53.45 49.62  35.35  21.483   4.338  107.2   7.74    11.5
08/02/18 20:44:29 21.24  53.46 49.62  35.36  21.485   4.338  107.1   7.73    11.5
08/02/18 20:44:49 21.22  53.47 49.61  35.36  21.488   4.340  106.7   7.70    11.3
08/02/18 20:45:09 21.20  53.49 49.61  35.38  21.480   4.335  106.6   7.70    11.5
08/02/18 20:45:29 21.26  53.43 49.61  35.33  21.479   4.335  108.2   7.81    11.5
08/02/18 20:45:49 21.25  53.45 49.62  35.35  21.477   4.333  109.2   7.88    11.5
08/02/18 20:46:09 21.35  53.36 49.64  35.28  21.473   4.331  109.1   7.86    11.6
08/02/18 20:46:29 21.27  53.44 49.64  35.34  21.470   4.328  108.7   7.84    11.4
08/02/18 20:46:49 21.25  53.46 49.63  35.35  21.469   4.328  108.2   7.81    11.6
08/02/18 20:47:09 21.25  53.46 49.63  35.35  21.465   4.325  107.7   7.77    11.3
08/02/18 20:47:29 21.27  53.42 49.62  35.33  21.463   4.324  107.3   7.74    11.6
08/02/18 20:47:49 21.26  53.43 49.61  35.33  21.463   4.324  107.2   7.74    11.5
08/02/18 20:48:09 21.24  53.45 49.61  35.35  21.464   4.324  107.1   7.73    11.4
08/02/18 20:48:29 21.20  53.48 49.61  35.37  21.464   4.324  107.1   7.74    11.4
08/02/18 20:48:49 21.23  53.46 49.61  35.35  21.462   4.323  107.0   7.73    12.0
08/02/18 20:49:09 21.22  53.47 49.61  35.36  21.460   4.322  107.5   7.76    11.5
08/02/18 20:49:29 21.21  53.47 49.60  35.36  21.459   4.321  107.8   7.78    11.5
08/02/18 20:49:49 21.21  53.47 49.61  35.36  21.462   4.323  108.2   7.81    11.5
08/02/18 20:50:09 21.22  53.46 49.60  35.36  21.456   4.319  108.4   7.82    11.6
08/02/18 20:50:29 21.24  53.45 49.61  35.35  21.452   4.316  108.7   7.85    11.5
08/02/18 20:50:49 21.24  53.44 49.61  35.34  21.451   4.315  109.0   7.87    11.5
08/02/18 20:51:09 21.25  53.44 49.61  35.34  21.452   4.316  108.9   7.86    11.5
08/02/18 20:51:29 21.25  53.42 49.60  35.33  21.448   4.313  108.7   7.85    11.5
08/02/18 20:51:49 21.26  53.44 49.63  35.34  21.447   4.313  108.5   7.83    11.5
08/02/18 20:52:09 21.26  53.42 49.60  35.32  21.443   4.310  108.3   7.82    11.5
08/02/18 20:52:29 21.26  53.45 49.63  35.34  21.443   4.310  108.3   7.81    11.6
08/02/18 20:52:49 21.27  53.45 49.64  35.35  21.442   4.309  108.1   7.80    11.5
08/02/18 20:53:09 21.27  53.43 49.62  35.33  21.438   4.306  108.1   7.80    11.6
08/02/18 20:53:29 21.27  53.43 49.63  35.34  21.437   4.306  107.9   7.78    11.3
08/02/18 20:53:49 21.27  53.46 49.65  35.35  21.434   4.303  107.9   7.78    11.5
08/02/18 20:54:09 21.27  53.45 49.64  35.34  21.433   4.302  107.7   7.77    11.5
08/02/18 20:54:29 21.26  53.44 49.63  35.34  21.433   4.303  107.6   7.77    11.3
08/02/18 20:54:49 21.25  53.44 49.61  35.34  21.429   4.300  107.5   7.76    11.6
08/02/18 20:55:09 21.23  53.45 49.60  35.35  21.429   4.300  107.4   7.76    11.5
08/02/18 20:55:29 21.20  53.47 49.60  35.37  21.425   4.297  107.4   7.76    11.6
08/02/18 20:55:49 21.20  53.47 49.59  35.37  21.424   4.297  107.1   7.74    11.5
08/02/18 20:56:09 21.21  53.46 49.59  35.36  21.420   4.294  106.4   7.68    11.5
08/02/18 20:56:29 21.20  53.47 49.59  35.37  21.420   4.294  105.8   7.64    11.5
08/02/18 20:56:49 21.20  53.46 49.58  35.36  21.418   4.293  105.2   7.60    11.5
08/02/18 20:57:09 21.20  53.47 49.59  35.36  21.414   4.290  104.8   7.57    11.3
08/02/18 20:57:29 21.21  53.46 49.59  35.35  21.412   4.288  104.5   7.54    11.3
08/02/18 20:57:49 21.20  53.46 49.59  35.36  21.412   4.288  104.8   7.57    11.6
08/02/18 20:58:09 21.20  53.47 49.58  35.36  21.412   4.288  105.4   7.61    11.5
08/02/18 20:58:29 21.20  53.46 49.58  35.36  21.405   4.284  105.9   7.65    11.5
08/02/18 20:58:49 21.20  53.46 49.58  35.35  21.403   4.282  106.2   7.67    11.5
08/02/18 20:59:09 21.20  53.46 49.58  35.36  21.397   4.278  106.3   7.68    11.5
08/02/18 20:59:29 21.20  53.47 49.59  35.36  21.396   4.277  106.5   7.69    11.6
08/02/18 20:59:49 21.21  53.46 49.59  35.35  21.394   4.276  106.6   7.70    11.6
08/02/18 21:00:09 21.21  53.46 49.58  35.35  21.394   4.276  106.4   7.69    11.6
08/02/18 21:00:29 21.20  53.46 49.59  35.36  21.391   4.274  106.6   7.70    11.6
08/02/18 21:00:49 21.20  53.46 49.58  35.35  21.389   4.272  106.7   7.70    11.6
08/02/18 21:01:09 21.21  53.45 49.58  35.35  21.390   4.273  106.8   7.71    11.6
08/02/18 21:01:29 21.21  53.46 49.58  35.35  21.385   4.270  106.8   7.71    11.6
08/02/18 21:01:49 21.20  53.46 49.58  35.36  21.385   4.270  106.7   7.71    11.6
08/02/18 21:02:09 21.20  53.46 49.58  35.35  21.382   4.268  106.6   7.70    11.6
08/02/18 21:02:29 21.21  53.45 49.58  35.35  21.384   4.269  106.5   7.69    11.3
08/02/18 21:02:49 21.20  53.46 49.58  35.36  21.379   4.266  106.5   7.69    11.5
08/02/18 21:03:09 21.20  53.42 49.54  35.32  21.378   4.265  106.5   7.69    11.6
08/02/18 21:03:29 21.20  53.42 49.54  35.32  21.372   4.261  106.3   7.68    11.5
08/02/18 21:03:49 21.20  53.42 49.54  35.32  21.371   4.260  106.2   7.67    11.3
08/02/18 21:04:09 21.20  53.42 49.54  35.32  21.372   4.261  106.1   7.67    11.4
08/02/18 21:04:29 21.20  53.43 49.55  35.33  21.370   4.259  105.9   7.65    11.3
08/02/18 21:04:49 21.20  53.42 49.54  35.33  21.369   4.259  105.8   7.64    11.4
08/02/18 21:05:09 21.20  53.42 49.55  35.33  21.365   4.256  105.9   7.65    11.6
08/02/18 21:05:29 21.20  53.42 49.54  35.32  21.363   4.255  105.8   7.64    11.4
08/02/18 21:05:49 21.20  53.42 49.54  35.32  21.365   4.256  105.8   7.64    11.5
08/02/18 21:06:09 21.20  53.42 49.55  35.33  21.360   4.253  105.5   7.62    11.3
08/02/18 21:06:29 21.20  53.42 49.54  35.33  21.361   4.253  105.6   7.63    11.5
08/02/18 21:06:49 21.20  53.42 49.54  35.32  21.357   4.251  105.5   7.62    11.6
08/02/18 21:07:09 21.20  53.42 49.54  35.32  21.353   4.248  105.5   7.62    11.5
08/02/18 21:07:29 21.20  53.42 49.55  35.33  21.350   4.246  105.4   7.61    11.6
08/02/18 21:07:49 21.21  53.41 49.54  35.32  21.351   4.246  105.6   7.63    11.6
08/02/18 21:08:09 21.20  53.42 49.54  35.32  21.348   4.244  105.7   7.64    11.7
08/02/18 21:08:29 21.20  53.42 49.54  35.32  21.346   4.243  106.1   7.66    11.4
08/02/18 21:08:49 21.20  53.42 49.54  35.32  21.345   4.242  106.1   7.67    11.5
08/02/18 21:09:09 21.20  53.42 49.54  35.33  21.344   4.242  106.1   7.66    11.4
08/02/18 21:09:29 21.20  53.42 49.54  35.33  21.341   4.240  105.9   7.65    11.5
08/02/18 21:09:49 21.19  53.42 49.54  35.33  21.339   4.238  105.8   7.65    11.6
08/02/18 21:10:09 21.19  53.41 49.53  35.32  21.339   4.238  105.7   7.64    11.6
08/02/18 21:10:29 21.19  53.42 49.53  35.32  21.332   4.233  105.5   7.62    11.5
08/02/18 21:10:49 21.19  53.42 49.53  35.32  21.335   4.235  105.4   7.61    11.5
08/02/18 21:11:09 21.19  53.42 49.53  35.33  21.332   4.233  105.3   7.61    11.4
08/02/18 21:11:29 21.19  53.42 49.53  35.33  21.330   4.232  105.2   7.60    11.4
08/02/18 21:11:49 21.19  53.42 49.53  35.33  21.330   4.232  105.1   7.60    11.5
08/02/18 21:12:09 21.19  53.42 49.53  35.32  21.327   4.230  105.1   7.59    11.4
08/02/18 21:12:29 21.19  53.42 49.53  35.33  21.328   4.231  105.2   7.60    11.5
08/02/18 21:12:49 21.19  53.42 49.53  35.33  21.327   4.230  105.3   7.60    11.5
08/02/18 21:13:09 21.19  53.42 49.53  35.33  21.325   4.228  105.5   7.63    11.5
08/02/18 21:13:29 21.20  53.42 49.54  35.32  21.325   4.228  105.8   7.64    11.5
08/02/18 21:13:49 21.20  53.42 49.53  35.32  21.318   4.224  106.0   7.66    11.5
08/02/18 21:14:09 21.20  53.41 49.54  35.32  21.316   4.223  106.2   7.67    11.5
08/02/18 21:14:29 21.22  53.40 49.55  35.31  21.317   4.223  106.2   7.67    11.5
08/02/18 21:14:49 21.22  53.41 49.55  35.32  21.314   4.221  106.3   7.68    11.4
08/02/18 21:15:09 21.22  53.40 49.55  35.31  21.311   4.219  106.3   7.67    11.6
08/02/18 21:15:29 21.23  53.41 49.56  35.32  21.312   4.220  106.3   7.68    11.4
08/02/18 21:15:49 21.21  53.41 49.55  35.32  21.309   4.218  106.1   7.66    11.4
08/02/18 21:16:09 21.20  53.41 49.54  35.32  21.306   4.215  106.0   7.66    11.7
08/02/18 21:16:29 21.19  53.42 49.54  35.32  21.300   4.212  106.3   7.68    11.4
08/02/18 21:16:49 21.20  53.41 49.53  35.32  21.299   4.211  106.3   7.68    11.4
08/02/18 21:17:09 21.20  53.42 49.54  35.32  21.295   4.208  106.2   7.67    11.5
08/02/18 21:17:29 21.21  53.41 49.54  35.31  21.297   4.209  106.3   7.68    11.4
08/02/18 21:17:49 21.21  53.40 49.54  35.31  21.290   4.205  106.3   7.68    11.4
08/02/18 21:18:09 21.22  53.40 49.54  35.31  21.287   4.203  106.6   7.70    11.4
08/02/18 21:18:29 21.21  53.41 49.54  35.31  21.285   4.201  106.6   7.70    11.3
08/02/18 21:18:49 21.22  53.40 49.55  35.31  21.281   4.198  106.7   7.71    11.5
08/02/18 21:19:09 21.24  53.39 49.55  35.30  21.281   4.198  106.9   7.72    11.4
08/02/18 21:19:29 21.22  53.41 49.55  35.32  21.274   4.194  107.2   7.74    11.3
08/02/18 21:19:49 21.22  53.41 49.55  35.32  21.271   4.192  107.1   7.74    11.3
08/02/18 21:20:09 21.23  53.40 49.55  35.31  21.271   4.191  106.9   7.72    11.5
08/02/18 21:20:29 21.24  53.39 49.56  35.31  21.269   4.190  107.2   7.74    11.4
08/02/18 21:20:49 21.22  53.41 49.56  35.32  21.261   4.184  106.9   7.72    11.6
08/02/18 21:21:09 21.23  53.40 49.55  35.31  21.261   4.185  107.0   7.73    11.4
08/02/18 21:21:29 21.23  53.39 49.54  35.30  21.261   4.185  107.1   7.74    11.5
08/02/18 21:21:49 21.22  53.41 49.55  35.32  21.257   4.182  107.1   7.74    11.5
08/02/18 21:22:09 21.23  53.40 49.55  35.31  21.253   4.179  107.1   7.74    11.5
08/02/18 21:22:29 21.22  53.41 49.55  35.32  21.252   4.179  107.3   7.75    11.4
08/02/18 21:22:49 21.23  53.40 49.55  35.31  21.249   4.176  107.3   7.75    11.7
08/02/18 21:23:09 21.24  53.39 49.56  35.30  21.250   4.177  107.2   7.74    11.6
08/02/18 21:23:29 21.25  53.39 49.56  35.30  21.254   4.180  107.3   7.75    11.4
08/02/18 21:23:49 21.26  53.39 49.57  35.30  21.250   4.177  107.5   7.76    11.3
08/02/18 21:24:09 21.25  53.40 49.57  35.31  21.245   4.173  107.6   7.77    11.5
08/02/18 21:24:29 21.23  53.40 49.56  35.31  21.242   4.171  107.4   7.76    11.3
08/02/18 21:24:49 21.24  53.39 49.56  35.30  21.239   4.170  107.1   7.73    11.4
08/02/18 21:25:09 21.23  53.39 49.55  35.30  21.243   4.172  107.0   7.72    11.4
08/02/18 21:25:29 21.24  53.39 49.55  35.30  21.236   4.167  106.6   7.70    11.6
08/02/18 21:25:49 21.24  53.39 49.56  35.30  21.223   4.159  106.6   7.70    11.3
08/02/18 21:26:09 21.25  53.39 49.56  35.30  21.220   4.156  106.9   7.72    11.4
08/02/18 21:26:29 21.25  53.41 49.58  35.32  21.207   4.147  107.0   7.73    11.3
08/02/18 21:26:49 21.25  53.39 49.57  35.31  21.206   4.147  107.1   7.73    11.5
08/02/18 21:27:09 21.25  53.39 49.57  35.30  21.208   4.148  107.2   7.74    11.9
08/02/18 21:27:29 21.23  53.40 49.56  35.31  21.205   4.146  107.3   7.75    11.3
08/02/18 21:27:49 21.25  53.39 49.57  35.30  21.202   4.144  107.1   7.73    11.5
08/02/18 21:28:09 21.25  53.40 49.57  35.31  21.194   4.139  107.0   7.73    11.6
08/02/18 21:28:29 21.25  53.39 49.56  35.30  21.191   4.137  107.1   7.73    11.7
08/02/18 21:28:49 21.24  53.39 49.55  35.30  21.190   4.136  107.0   7.72    11.6
08/02/18 21:29:09 21.24  53.39 49.55  35.30  21.185   4.132  107.0   7.72    11.3
08/02/18 21:29:29 21.25  53.39 49.56  35.30  21.182   4.131  106.9   7.72    11.4
08/02/18 21:29:49 21.24  53.39 49.55  35.30  21.178   4.128  106.6   7.70    11.3
08/02/18 21:30:09 21.24  53.39 49.56  35.30  21.174   4.125  106.6   7.69    11.3
08/02/18 21:30:29 21.24  53.39 49.55  35.30  21.170   4.122  106.6   7.70    11.3
08/02/18 21:30:49 21.24  53.39 49.56  35.30  21.165   4.118  106.6   7.69    11.8
08/02/18 21:31:09 21.23  53.39 49.55  35.30  21.161   4.116  106.3   7.67    11.6
08/02/18 21:31:29 21.22  53.39 49.53  35.30  21.160   4.115  106.2   7.67    11.6
08/02/18 21:31:49 21.22  53.38 49.53  35.30  21.155   4.112  106.0   7.65    11.7
08/02/18 21:32:09 21.24  53.38 49.54  35.29  21.149   4.108  105.6   7.63    11.3
08/02/18 21:32:29 21.23  53.37 49.53  35.29  21.145   4.105  105.5   7.61    11.4
08/02/18 21:32:49 21.23  53.38 49.54  35.29  21.144   4.104  105.8   7.64    11.6
08/02/18 21:33:09 21.22  53.39 49.53  35.30  21.143   4.103  106.1   7.67    11.6
08/02/18 21:33:29 21.21  53.39 49.53  35.30  21.135   4.098  106.4   7.68    11.3
08/02/18 21:33:49 21.20  53.40 49.52  35.31  21.134   4.097  106.1   7.66    11.3
08/02/18 21:34:09 21.21  53.39 49.52  35.31  21.129   4.094  106.0   7.66    11.3
08/02/18 21:34:29 21.21  53.39 49.53  35.30  21.125   4.091  105.9   7.65    11.5
08/02/18 21:34:49 21.21  53.39 49.52  35.30  21.121   4.088  105.7   7.64    11.3
08/02/18 21:35:09 21.20  53.39 49.52  35.30  21.119   4.087  105.6   7.63    11.3
08/02/18 21:35:29 21.20  53.39 49.52  35.31  21.114   4.084  105.3   7.61    11.6
08/02/18 21:35:49 21.21  53.39 49.52  35.30  21.114   4.084  105.2   7.60    11.3
08/02/18 21:36:09 21.21  53.39 49.52  35.30  21.109   4.080  105.1   7.59    11.3
08/02/18 21:36:29 21.21  53.39 49.52  35.30  21.104   4.076  104.9   7.58    11.6
08/02/18 21:36:49 21.20  53.39 49.52  35.31  21.103   4.076  105.3   7.60    11.6
08/02/18 21:37:09 21.20  53.39 49.52  35.30  21.097   4.072  105.5   7.62    11.6
08/02/18 21:37:29 21.20  53.39 49.52  35.30  21.095   4.070  105.2   7.60    11.3
08/02/18 21:37:49 21.20  53.39 49.51  35.30  21.089   4.067  105.3   7.61    11.5
08/02/18 21:38:09 21.20  53.39 49.52  35.30  21.088   4.066  105.2   7.60    11.6
08/02/18 21:38:29 21.21  53.39 49.53  35.31  21.088   4.066  105.2   7.60    11.4
08/02/18 21:38:49 21.21  53.39 49.52  35.30  21.078   4.059  105.1   7.59    11.4
08/02/18 21:39:09 21.21  53.39 49.52  35.30  21.079   4.059  105.1   7.59    11.6
08/02/18 21:39:29 21.21  53.39 49.52  35.30  21.070   4.053  105.1   7.59    11.4
08/02/18 21:39:49 21.21  53.39 49.52  35.30  21.068   4.052  105.2   7.60    11.3
08/02/18 21:40:09 21.21  53.39 49.53  35.31  21.065   4.050  105.5   7.62    11.4
08/02/18 21:40:29 21.22  53.39 49.53  35.30  21.059   4.046  105.7   7.63    11.6
08/02/18 21:40:49 21.21  53.40 49.54  35.31  21.055   4.043  105.7   7.64    11.3
08/02/18 21:41:09 21.22  53.39 49.54  35.31  21.054   4.042  105.8   7.64    11.6
08/02/18 21:41:29 21.22  53.39 49.53  35.30  21.046   4.037  105.8   7.64    11.4
08/02/18 21:41:49 21.22  53.38 49.53  35.30  21.046   4.037  105.6   7.63    11.4
08/02/18 21:42:09 21.21  53.39 49.53  35.30  21.038   4.032  105.7   7.64    11.5
08/02/18 21:42:29 21.22  53.39 49.54  35.31  21.040   4.032  105.6   7.63    11.5
08/02/18 21:42:49 21.23  53.39 49.55  35.30  21.033   4.028  105.8   7.64    11.6
08/02/18 21:43:09 21.24  53.39 49.55  35.30  21.032   4.027  106.0   7.65    11.6
08/02/18 21:43:29 21.23  53.39 49.54  35.31  21.029   4.025  106.1   7.66    11.5
08/02/18 21:43:49 21.23  53.39 49.54  35.30  21.026   4.023  106.0   7.65    11.6
08/02/18 21:44:09 21.23  53.39 49.54  35.30  21.027   4.024  105.9   7.65    11.5
08/02/18 21:44:29 21.23  53.39 49.54  35.30  21.019   4.018  105.9   7.65    11.6
08/02/18 21:44:49 21.23  53.39 49.55  35.31  21.015   4.015  106.0   7.65    11.6
08/02/18 21:45:09 21.23  53.39 49.54  35.30  21.013   4.014  106.1   7.66    11.4
08/02/18 21:45:29 21.23  53.39 49.54  35.30  21.013   4.014  106.1   7.66    11.6
08/02/18 21:45:49 21.23  53.39 49.54  35.30  21.009   4.011  106.1   7.67    11.4
08/02/18 21:46:09 21.23  53.39 49.54  35.30  21.000   4.006  106.0   7.66    11.4
08/02/18 21:46:29 21.22  53.39 49.54  35.30  21.006   4.009  106.1   7.66    11.3
08/02/18 21:46:49 21.23  53.38 49.54  35.30  20.991   3.999  106.0   7.65    11.3
08/02/18 21:47:09 21.23  53.38 49.54  35.30  20.991   3.999  105.9   7.65    11.3
08/02/18 21:47:29 21.23  53.38 49.54  35.30  20.982   3.993  106.1   7.66    11.3
08/02/18 21:47:49 21.23  53.38 49.54  35.30  20.982   3.993  106.0   7.65    11.4
08/02/18 21:48:09 21.23  53.38 49.54  35.30  20.975   3.988  106.0   7.66    11.3
08/02/18 21:48:29 21.23  53.40 49.55  35.31  20.968   3.984  105.9   7.64    11.3
08/02/18 21:48:49 21.23  53.39 49.55  35.30  20.968   3.983  105.9   7.65    11.4
08/02/18 21:49:09 21.25  53.37 49.54  35.29  20.967   3.982  105.8   7.64    11.3
08/02/18 21:49:29 21.24  53.39 49.55  35.30  20.965   3.982  106.1   7.66    11.3
08/02/18 21:49:49 21.24  53.39 49.55  35.30  20.959   3.977  106.1   7.66    11.6
08/02/18 21:50:09 21.24  53.39 49.56  35.30  20.954   3.974  106.1   7.66    11.4
08/02/18 21:50:29 21.24  53.39 49.55  35.30  20.948   3.969  106.0   7.65    11.5
08/02/18 21:50:49 21.24  53.39 49.56  35.30  20.942   3.966  106.1   7.66    11.5
08/02/18 21:51:09 21.25  53.41 49.58  35.31  20.937   3.962  106.0   7.65    11.5
08/02/18 21:51:29 21.25  53.39 49.56  35.30  20.937   3.962  106.0   7.65    11.5
08/02/18 21:51:49 21.25  53.38 49.56  35.29  20.936   3.961  106.0   7.65    11.7
08/02/18 21:52:09 21.27  53.39 49.59  35.30  20.929   3.956  106.0   7.65    11.6
08/02/18 21:52:29 21.26  53.38 49.57  35.30  20.920   3.950  106.4   7.68    11.6
08/02/18 21:52:49 21.26  53.41 49.59  35.32  20.917   3.948  106.3   7.67    11.4
08/02/18 21:53:09 21.27  53.40 49.59  35.31  20.915   3.947  106.1   7.66    11.6
08/02/18 21:53:29 21.28  53.38 49.59  35.30  20.914   3.946  106.1   7.66    11.6
08/02/18 21:53:49 21.27  53.39 49.59  35.30  20.912   3.945  106.2   7.66    11.6
08/02/18 21:54:09 21.28  53.41 49.62  35.32  20.906   3.941  106.2   7.66    11.7
08/02/18 21:54:29 21.28  53.38 49.59  35.30  20.900   3.936  106.3   7.67    11.6
08/02/18 21:54:49 21.28  53.38 49.58  35.29  20.894   3.933  106.3   7.67    11.4
08/02/18 21:55:09 21.30  53.37 49.60  35.29  20.891   3.930  106.4   7.68    11.6
08/02/18 21:55:29 21.29  53.37 49.59  35.29  20.891   3.930  106.6   7.69    11.4
08/02/18 21:55:49 21.29  53.37 49.59  35.29  20.883   3.925  106.7   7.70    11.7
08/02/18 21:56:09 21.30  53.37 49.60  35.28  20.879   3.923  106.7   7.69    11.4
08/02/18 21:56:29 21.29  53.37 49.59  35.29  20.878   3.921  106.8   7.70    11.4
08/02/18 21:56:49 21.29  53.37 49.59  35.29  20.884   3.926  106.6   7.69    11.3
08/02/18 21:57:09 21.29  53.37 49.59  35.29  20.875   3.919  106.6   7.69    11.3
08/02/18 21:57:29 21.29  53.38 49.60  35.29  20.865   3.913  106.7   7.69    11.8
08/02/18 21:57:49 21.29  53.38 49.60  35.29  20.860   3.909  106.7   7.70    11.5
08/02/18 21:58:09 21.29  53.37 49.59  35.29  20.862   3.910  106.7   7.70    11.3
08/02/18 21:58:29 21.31  53.36 49.59  35.28  20.857   3.907  106.8   7.70    11.8
08/02/18 21:58:49 21.30  53.36 49.59  35.28  20.855   3.906  106.8   7.71    11.5
08/02/18 21:59:09 21.30  53.38 49.60  35.29  20.853   3.904  106.8   7.71    11.7
08/02/18 21:59:29 21.29  53.37 49.59  35.29  20.845   3.899  106.9   7.71    11.8
08/02/18 21:59:49 21.29  53.38 49.60  35.29  20.839   3.895  106.9   7.71    11.3
08/02/18 22:00:09 21.29  53.37 49.59  35.29  20.838   3.894  106.9   7.71    11.3
08/02/18 22:00:29 21.29  53.37 49.59  35.29  20.832   3.890  106.9   7.71    11.6
08/02/18 22:00:49 21.29  53.38 49.59  35.29  20.829   3.888  107.0   7.72    11.6
08/02/18 22:01:09 21.28  53.37 49.59  35.29  20.822   3.883  107.0   7.72    11.3
08/02/18 22:01:29 21.28  53.38 49.59  35.29  20.819   3.881  107.0   7.72    11.4
08/02/18 22:01:49 21.28  53.38 49.59  35.30  20.816   3.879  107.0   7.72    11.3
08/02/18 22:02:09 21.29  53.37 49.59  35.29  20.813   3.877  106.9   7.71    11.3
08/02/18 22:02:29 21.28  53.39 49.59  35.30  20.804   3.871  107.0   7.72    11.6
08/02/18 22:02:49 21.29  53.37 49.59  35.29  20.800   3.868  107.0   7.72    11.7
08/02/18 22:03:09 21.29  53.38 49.59  35.29  20.798   3.867  107.0   7.72    11.6
08/02/18 22:03:29 21.29  53.38 49.59  35.29  20.795   3.865  107.0   7.72    11.7
08/02/18 22:03:49 21.28  53.39 49.59  35.30  20.797   3.866  107.0   7.72    11.4
08/02/18 22:04:09 21.28  53.38 49.58  35.29  20.793   3.863  107.0   7.72    11.4
08/02/18 22:04:29 21.28  53.38 49.59  35.29  20.787   3.859  107.0   7.72    11.9
08/02/18 22:04:49 21.28  53.37 49.58  35.29  20.795   3.865  106.9   7.71    11.5
08/02/18 22:05:09 21.28  53.38 49.58  35.29  20.793   3.863  107.0   7.72    11.7
08/02/18 22:05:29 21.28  53.39 49.59  35.30  20.783   3.856  106.9   7.72    11.5
08/02/18 22:05:49 21.28  53.38 49.58  35.30  20.773   3.850  106.9   7.71    11.7
08/02/18 22:06:09 21.28  53.39 49.59  35.30  20.776   3.852  106.9   7.71    11.6
08/02/18 22:06:29 21.28  53.39 49.59  35.30  20.759   3.840  106.9   7.71    11.5
08/02/18 22:06:49 21.28  53.38 49.59  35.30  20.759   3.840  106.9   7.71    11.4
08/02/18 22:07:09 21.27  53.38 49.58  35.30  20.753   3.836  106.9   7.71    11.8
08/02/18 22:07:29 21.27  53.39 49.59  35.30  20.751   3.834  106.8   7.71    11.4
08/02/18 22:07:49 21.27  53.39 49.59  35.30  20.752   3.835  106.9   7.72    11.7
08/02/18 22:08:09 21.27  53.38 49.58  35.29  20.747   3.831  106.9   7.72    11.6
08/02/18 22:08:29 21.27  53.38 49.58  35.29  20.743   3.828  106.7   7.70    11.4
08/02/18 22:08:49 21.28  53.39 49.59  35.30  20.738   3.826  106.8   7.70    11.6
08/02/18 22:09:09 21.28  53.38 49.58  35.30  20.734   3.823  106.9   7.71    11.7
08/02/18 22:09:29 21.27  53.39 49.59  35.30  20.732   3.821  106.9   7.72    11.5
08/02/18 22:09:49 21.27  53.39 49.59  35.30  20.729   3.819  106.9   7.71    11.4
08/02/18 22:10:09 21.27  53.40 49.59  35.31  20.729   3.819  106.8   7.71    11.6
08/02/18 22:10:29 21.27  53.39 49.58  35.30  20.722   3.814  106.8   7.71    11.6
08/02/18 22:10:49 21.27  53.38 49.57  35.30  20.717   3.811  106.8   7.71    11.7
08/02/18 22:11:09 21.27  53.37 49.57  35.29  20.711   3.807  106.8   7.71    11.6
08/02/18 22:11:29 21.28  53.37 49.58  35.29  20.712   3.808  107.0   7.72    11.6
08/02/18 22:11:49 21.27  53.36 49.56  35.28  20.706   3.803  107.0   7.72    11.6
08/02/18 22:12:09 21.27  53.37 49.57  35.29  20.702   3.800  106.9   7.72    11.5
08/02/18 22:12:29 21.26  53.37 49.56  35.29  20.697   3.797  106.9   7.72    11.5
08/02/18 22:12:49 21.26  53.38 49.56  35.29  20.691   3.793  106.9   7.71    11.5
08/02/18 22:13:09 21.26  53.38 49.57  35.29  20.687   3.790  106.8   7.70    11.6
08/02/18 22:13:29 21.26  53.37 49.56  35.29  20.683   3.788  106.7   7.70    11.4
08/02/18 22:13:49 21.25  53.38 49.56  35.29  20.679   3.785  106.7   7.70    11.5
08/02/18 22:14:09 21.26  53.39 49.57  35.30  20.674   3.782  106.6   7.70    11.5
08/02/18 22:14:29 21.26  53.37 49.56  35.29  20.671   3.779  106.7   7.70    11.7
08/02/18 22:14:49 21.26  53.38 49.56  35.29  20.661   3.772  106.7   7.70    11.7
08/02/18 22:15:09 21.25  53.39 49.57  35.30  20.658   3.771  106.7   7.70    11.7
08/02/18 22:15:29 21.25  53.38 49.56  35.29  20.654   3.768  106.7   7.70    11.5
08/02/18 22:15:49 21.25  53.38 49.56  35.30  20.652   3.766  106.6   7.70    11.7
08/02/18 22:16:09 21.25  53.39 49.56  35.30  20.647   3.763  106.8   7.71    11.7
08/02/18 22:16:29 21.25  53.38 49.55  35.29  20.643   3.760  106.7   7.70    11.6
08/02/18 22:16:49 21.26  53.39 49.58  35.30  20.639   3.757  106.9   7.72    11.6
08/02/18 22:17:09 21.25  53.40 49.57  35.31  20.638   3.757  106.8   7.71    11.4
08/02/18 22:17:29 21.25  53.40 49.57  35.31  20.633   3.753  106.9   7.71    11.8
08/02/18 22:17:49 21.25  53.39 49.57  35.30  20.625   3.747  106.8   7.71    11.8
08/02/18 22:18:09 21.25  53.39 49.56  35.30  20.626   3.748  106.9   7.72    11.7
08/02/18 22:18:29 21.24  53.40 49.57  35.31  20.625   3.747  107.0   7.72    11.8
08/02/18 22:18:49 21.25  53.35 49.53  35.27  20.615   3.741  107.0   7.72    11.6
08/02/18 22:19:09 21.25  53.42 49.59  35.32  20.611   3.738  107.0   7.72    11.8
08/02/18 22:19:29 21.25  53.41 49.59  35.32  20.604   3.733  107.0   7.72    11.7
08/02/18 22:19:49 21.26  53.42 49.60  35.32  20.600   3.731  107.1   7.73    11.6
08/02/18 22:20:09 21.24  53.43 49.60  35.34  20.597   3.728  107.1   7.73    11.7
08/02/18 22:20:29 21.24  53.44 49.60  35.34  20.593   3.726  107.2   7.74    11.5
08/02/18 22:20:49 21.25  53.42 49.59  35.32  20.590   3.724  107.2   7.74    11.7
08/02/18 22:21:09 21.26  53.43 49.61  35.34  20.584   3.720  107.3   7.74    11.5
08/02/18 22:21:29 21.26  53.43 49.61  35.33  20.580   3.717  107.2   7.74    11.7
08/02/18 22:21:49 21.25  53.47 49.63  35.36  20.575   3.713  107.2   7.74    11.6
08/02/18 22:22:09 21.24  53.46 49.62  35.35  20.576   3.714  107.0   7.72    11.4
08/02/18 22:22:29 21.24  53.46 49.62  35.35  20.570   3.710  107.1   7.73    11.6
08/02/18 22:22:49 21.24  53.44 49.60  35.34  20.566   3.707  107.1   7.73    11.5
08/02/18 22:23:09 21.25  53.46 49.62  35.35  20.561   3.703  107.0   7.72    11.6
08/02/18 22:23:29 21.25  53.42 49.60  35.33  20.559   3.702  107.0   7.72    11.5
08/02/18 22:23:49 21.25  53.45 49.63  35.35  20.556   3.700  107.1   7.73    11.5
08/02/18 22:24:09 21.25  53.44 49.61  35.34  20.549   3.695  107.1   7.73    11.5
08/02/18 22:24:29 21.25  53.47 49.63  35.36  20.549   3.695  106.9   7.72    11.6
08/02/18 22:24:49 21.25  53.47 49.64  35.36  20.538   3.687  107.0   7.72    11.5
08/02/18 22:25:09 21.24  53.47 49.64  35.36  20.533   3.684  106.9   7.71    11.5
08/02/18 22:25:29 21.24  53.45 49.62  35.35  20.530   3.682  106.9   7.72    11.6
08/02/18 22:25:49 21.24  53.48 49.64  35.37  20.528   3.681  106.8   7.71    11.6
08/02/18 22:26:09 21.25  53.48 49.64  35.37  20.524   3.678  106.9   7.72    11.5
08/02/18 22:26:29 21.25  53.46 49.64  35.36  20.516   3.672  107.0   7.72    11.5
08/02/18 22:26:49 21.25  53.48 49.64  35.37  20.514   3.671  107.0   7.72    11.5
08/02/18 22:27:09 21.24  53.48 49.64  35.37  20.515   3.672  107.0   7.72    11.5
08/02/18 22:27:29 21.24  53.47 49.63  35.36  20.501   3.663  106.8   7.71    11.6
08/02/18 22:27:49 21.26  53.47 49.65  35.37  20.498   3.660  106.9   7.71    11.3
08/02/18 22:28:09 21.25  53.48 49.64  35.37  20.492   3.656  106.9   7.71    11.5
08/02/18 22:28:29 21.25  53.48 49.65  35.37  20.488   3.653  106.9   7.71    11.5
08/02/18 22:28:49 21.25  53.44 49.62  35.34  20.483   3.650  106.8   7.71    11.6
08/02/18 22:29:09 21.26  53.42 49.60  35.32  20.480   3.648  106.8   7.71    11.5
08/02/18 22:29:29 21.25  53.47 49.64  35.36  20.473   3.643  106.8   7.70    11.6
08/02/18 22:29:49 21.25  53.47 49.64  35.36  20.474   3.644  106.7   7.70    11.5
08/02/18 22:30:09 21.25  53.47 49.64  35.36  20.468   3.640  106.7   7.70    11.4
08/02/18 22:30:29 21.26  53.47 49.65  35.37  20.465   3.637  106.7   7.69    11.5
08/02/18 22:30:49 21.25  53.47 49.64  35.36  20.462   3.635  106.6   7.69    11.5
08/02/18 22:31:09 21.26  53.46 49.64  35.36  20.460   3.634  106.6   7.69    11.8
08/02/18 22:31:29 21.26  53.46 49.64  35.35  20.455   3.630  106.5   7.69    11.6
08/02/18 22:31:49 21.26  53.48 49.65  35.37  20.448   3.626  106.5   7.69    11.6
08/02/18 22:32:09 21.25  53.48 49.66  35.37  20.437   3.618  106.4   7.67    11.6
08/02/18 22:32:29 21.26  53.47 49.65  35.37  20.431   3.614  106.4   7.67    11.3
08/02/18 22:32:49 21.25  53.49 49.66  35.38  20.421   3.607  106.3   7.67    11.6
08/02/18 22:33:09 21.25  53.48 49.66  35.37  20.420   3.607  106.2   7.66    11.7
08/02/18 22:33:29 21.26  53.48 49.65  35.37  20.419   3.606  106.1   7.66    11.3
08/02/18 22:33:49 21.26  53.48 49.65  35.37  20.414   3.602  106.1   7.66    11.5
08/02/18 22:34:09 21.26  53.45 49.64  35.35  20.410   3.600  106.1   7.65    11.5
08/02/18 22:34:29 21.26  53.48 49.66  35.37  20.401   3.594  105.9   7.64    11.6
08/02/18 22:34:49 21.27  53.47 49.67  35.36  20.395   3.589  105.9   7.64    11.3
08/02/18 22:35:09 21.28  53.47 49.66  35.36  20.391   3.586  105.7   7.63    11.6
08/02/18 22:35:29 21.27  53.43 49.63  35.34  20.387   3.584  105.7   7.63    11.8
08/02/18 22:35:49 21.28  53.42 49.62  35.32  20.381   3.580  105.6   7.62    11.7
08/02/18 22:36:09 21.28  53.46 49.66  35.35  20.378   3.578  105.6   7.62    11.7
08/02/18 22:36:29 21.29  53.42 49.63  35.32  20.371   3.573  105.5   7.61    11.8
08/02/18 22:36:49 21.28  53.44 49.64  35.34  20.367   3.570  105.5   7.61    11.5
08/02/18 22:37:09 21.27  53.47 49.67  35.36  20.363   3.568  105.5   7.61    11.7
08/02/18 22:37:29 21.28  53.47 49.67  35.36  20.358   3.564  105.4   7.60    11.7
08/02/18 22:37:49 21.29  53.47 49.68  35.36  20.353   3.560  105.4   7.60    11.8
08/02/18 22:38:09 21.28  53.48 49.67  35.37  20.353   3.561  105.4   7.60    11.5
08/02/18 22:38:29 21.28  53.47 49.67  35.36  20.349   3.558  105.3   7.59    11.5
08/02/18 22:38:49 21.28  53.48 49.68  35.37  20.345   3.555  105.2   7.59    11.6
08/02/18 22:39:09 21.29  53.48 49.69  35.37  20.337   3.550  105.2   7.59    11.6
08/02/18 22:39:29 21.29  53.48 49.69  35.37  20.332   3.546  105.3   7.59    11.7
08/02/18 22:39:49 21.30  53.46 49.68  35.36  20.327   3.543  105.3   7.59    11.5
08/02/18 22:40:09 21.29  53.47 49.68  35.36  20.322   3.539  105.4   7.60    11.6
08/02/18 22:40:29 21.29  53.48 49.69  35.37  20.314   3.534  105.3   7.60    11.7
08/02/18 22:40:49 21.31  53.46 49.69  35.35  20.310   3.531  105.5   7.60    11.5
08/02/18 22:41:09 21.30  53.47 49.69  35.36  20.310   3.531  105.4   7.60    11.6
08/02/18 22:41:29 21.31  53.45 49.68  35.35  20.305   3.528  105.3   7.59    11.7
08/02/18 22:41:49 21.31  53.47 49.71  35.36  20.302   3.525  105.3   7.59    11.6
08/02/18 22:42:09 21.32  53.45 49.70  35.34  20.298   3.523  105.5   7.61    11.7
08/02/18 22:42:29 21.32  53.47 49.71  35.36  20.290   3.517  105.6   7.61    11.6
08/02/18 22:42:49 21.31  53.47 49.71  35.36  20.281   3.511  105.5   7.60    11.7
08/02/18 22:43:09 21.31  53.46 49.69  35.35  20.280   3.510  105.5   7.60    11.5
08/02/18 22:43:29 21.33  53.44 49.70  35.34  20.274   3.507  105.6   7.61    11.8
08/02/18 22:43:49 21.32  53.48 49.71  35.37  20.269   3.503  105.6   7.61    11.6
08/02/18 22:44:09 21.32  53.46 49.71  35.36  20.264   3.499  105.5   7.60    11.5
08/02/18 22:44:29 21.32  53.47 49.71  35.36  20.258   3.495  105.4   7.60    11.7
08/02/18 22:44:49 21.32  53.48 49.72  35.37  20.256   3.494  105.4   7.60    11.6
08/02/18 22:45:09 21.32  53.47 49.71  35.36  20.248   3.489  105.6   7.61    11.8
08/02/18 22:45:29 21.32  53.47 49.71  35.36  20.242   3.484  105.4   7.60    11.7
08/02/18 22:45:49 21.33  53.47 49.73  35.36  20.235   3.480  105.6   7.61    11.7
08/02/18 22:46:09 21.36  53.45 49.73  35.35  20.229   3.476  105.6   7.61    11.6
08/02/18 22:46:29 21.32  53.48 49.72  35.37  20.228   3.475  105.6   7.61    11.6
08/02/18 22:46:49 21.36  53.45 49.73  35.35  20.227   3.474  105.8   7.62    11.6
08/02/18 22:47:09 21.35  53.45 49.72  35.35  20.224   3.472  105.8   7.62    11.6
08/02/18 22:47:29 21.33  53.48 49.73  35.37  20.216   3.467  106.0   7.64    11.6
08/02/18 22:47:49 21.33  53.45 49.71  35.35  20.206   3.459  105.9   7.63    11.6
08/02/18 22:48:09 21.33  53.48 49.73  35.37  20.197   3.454  106.0   7.64    11.5
08/02/18 22:48:29 21.32  53.48 49.72  35.37  20.196   3.453  105.9   7.63    11.6
08/02/18 22:48:49 21.33  53.47 49.73  35.36  20.191   3.450  106.0   7.64    11.6
08/02/18 22:49:09 21.36  53.46 49.75  35.35  20.184   3.444  106.1   7.64    11.4
08/02/18 22:49:29 21.38  53.47 49.77  35.36  20.182   3.443  106.2   7.65    11.5
08/02/18 22:49:49 21.40  53.45 49.78  35.35  20.173   3.437  106.2   7.65    11.6
08/02/18 22:50:09 21.39  53.46 49.78  35.35  20.171   3.435  106.3   7.66    11.6
08/02/18 22:50:29 21.40  53.46 49.79  35.36  20.166   3.432  106.3   7.65    11.7
08/02/18 22:50:49 21.40  53.46 49.78  35.36  20.157   3.426  106.2   7.65    11.6
08/02/18 22:51:09 21.41  53.45 49.78  35.34  20.154   3.424  106.2   7.64    11.6
08/02/18 22:51:29 21.45  53.43 49.80  35.33  20.149   3.421  106.4   7.66    11.6
08/02/18 22:51:49 21.43  53.46 49.81  35.35  20.144   3.417  106.4   7.65    11.5
08/02/18 22:52:09 21.41  53.46 49.79  35.35  20.138   3.413  106.4   7.65    11.5
08/02/18 22:52:29 21.42  53.42 49.77  35.32  20.137   3.412  106.4   7.65    11.6
08/02/18 22:52:49 21.40  53.45 49.78  35.35  20.128   3.406  106.4   7.66    11.4
08/02/18 22:53:09 21.41  53.45 49.79  35.35  20.123   3.403  106.4   7.66    11.6
08/02/18 22:53:29 21.44  53.45 49.81  35.34  20.118   3.399  106.7   7.67    11.6
08/02/18 22:53:49 21.44  53.42 49.79  35.32  20.113   3.396  106.6   7.67    11.6
08/02/18 22:54:09 21.45  53.41 49.79  35.32  20.108   3.393  106.6   7.66    11.7
08/02/18 22:54:29 21.46  53.39 49.79  35.30  20.112   3.395  106.7   7.67    11.5
08/02/18 22:54:49 21.51  53.39 49.83  35.30  20.101   3.388  106.7   7.67    11.6
08/02/18 22:55:09 21.45  53.41 49.79  35.32  20.097   3.385  106.6   7.66    11.6
08/02/18 22:55:29 21.47  53.42 49.82  35.32  20.091   3.381  106.7   7.67    11.6
08/02/18 22:55:49 21.46  53.41 49.79  35.31  20.083   3.375  106.6   7.66    11.6
08/02/18 22:56:09 21.44  53.42 49.79  35.32  20.081   3.373  106.6   7.67    11.5
08/02/18 22:56:29 21.44  53.42 49.79  35.32  20.071   3.367  106.5   7.66    11.5
08/02/18 22:56:49 21.44  53.43 49.80  35.33  20.066   3.364  106.4   7.66    11.7
08/02/18 22:57:09 21.43  53.44 49.79  35.34  20.062   3.361  106.4   7.66    11.6
08/02/18 22:57:29 21.45  53.46 49.83  35.35  20.058   3.358  106.5   7.66    11.8
08/02/18 22:57:49 21.49  53.39 49.82  35.30  20.051   3.353  106.5   7.65    11.8
08/02/18 22:58:09 21.45  53.42 49.79  35.32  20.045   3.349  106.6   7.67    11.7
08/02/18 22:58:29 21.44  53.42 49.78  35.32  20.043   3.348  106.6   7.67    11.5
08/02/18 22:58:49 21.42  53.44 49.78  35.34  20.042   3.347  106.6   7.67    11.6
08/02/18 22:59:09 21.44  53.43 49.80  35.33  20.033   3.341  106.4   7.66    11.8
08/02/18 22:59:29 21.45  53.42 49.80  35.33  20.031   3.340  106.5   7.66    11.7
08/02/18 22:59:49 21.48  53.41 49.82  35.31  20.025   3.335  106.5   7.65    11.7
08/02/18 23:00:09 21.45  53.46 49.83  35.36  20.017   3.329  106.3   7.64    11.7
08/02/18 23:00:29 21.47  53.45 49.85  35.35  20.012   3.326  106.3   7.64    11.7
08/02/18 23:00:49 21.46  53.46 49.85  35.35  20.010   3.325  106.3   7.64    11.8
08/02/18 23:01:09 21.45  53.46 49.84  35.35  20.001   3.319  106.3   7.65    11.7
08/02/18 23:01:29 21.45  53.47 49.84  35.36  19.996   3.315  106.2   7.64    11.6
08/02/18 23:01:49 21.47  53.42 49.81  35.32  19.992   3.313  106.3   7.64    11.7
08/02/18 23:02:09 21.49  53.42 49.84  35.32  19.986   3.309  106.2   7.63    11.8
08/02/18 23:02:29 21.48  53.45 49.85  35.34  19.982   3.306  106.2   7.63    11.7
08/02/18 23:02:49 21.47  53.44 49.84  35.33  19.984   3.307  106.2   7.64    11.7
08/02/18 23:03:09 21.46  53.45 49.84  35.35  19.978   3.303  106.1   7.63    11.7
08/02/18 23:03:29 21.50  53.42 49.85  35.33  19.973   3.300  106.2   7.63    11.7
08/02/18 23:03:49 21.53  53.42 49.88  35.33  19.962   3.293  106.0   7.62    11.7
08/02/18 23:04:09 21.50  53.44 49.86  35.34  19.958   3.289  106.0   7.62    11.7
08/02/18 23:04:29 21.50  53.43 49.87  35.33  19.952   3.285  106.0   7.62    11.7
08/02/18 23:04:49 21.50  53.46 49.89  35.35  19.946   3.281  105.9   7.61    11.7
08/02/18 23:05:09 21.50  53.46 49.89  35.35  19.948   3.282  105.9   7.61    11.7
08/02/18 23:05:29 21.50  53.41 49.85  35.32  19.941   3.278  105.8   7.60    11.7
08/02/18 23:05:49 21.50  53.45 49.87  35.34  19.937   3.275  105.8   7.60    11.7
08/02/18 23:06:09 21.53  53.41 49.86  35.31  19.932   3.272  105.8   7.60    11.6
08/02/18 23:06:29 21.50  53.44 49.87  35.34  19.929   3.269  105.7   7.59    11.7
08/02/18 23:06:49 21.52  53.47 49.91  35.36  19.920   3.263  105.7   7.59    11.7
08/02/18 23:07:09 21.57  53.42 49.92  35.32  19.914   3.259  105.7   7.58    11.7
08/02/18 23:07:29 21.59  53.40 49.92  35.30  19.911   3.257  105.6   7.58    11.7
08/02/18 23:07:49 21.58  53.45 49.96  35.34  19.904   3.252  105.5   7.57    11.8
08/02/18 23:08:09 21.57  53.44 49.94  35.34  19.904   3.252  105.6   7.58    11.7
08/02/18 23:08:29 21.57  53.46 49.96  35.35  19.898   3.248  105.4   7.56    11.7
08/02/18 23:08:49 21.57  53.43 49.93  35.33  19.900   3.250  105.5   7.57    11.7
08/02/18 23:09:09 21.55  53.45 49.93  35.35  19.899   3.249  105.4   7.56    11.8
08/02/18 23:09:29 21.58  53.42 49.93  35.32  19.885   3.239  105.4   7.56    11.6
08/02/18 23:09:49 21.56  53.43 49.92  35.33  19.884   3.238  105.5   7.57    11.7
08/02/18 23:10:09 21.57  53.44 49.95  35.34  19.874   3.232  105.4   7.56    11.3
08/02/18 23:10:29 21.62  53.44 49.99  35.33  19.865   3.225  105.5   7.56    11.8
08/02/18 23:10:49 21.57  53.47 49.97  35.36  19.861   3.223  105.4   7.56    11.7
08/02/18 23:11:09 21.60  53.43 49.96  35.33  19.860   3.222  105.5   7.56    11.7
08/02/18 23:11:29 21.59  53.48 50.00  35.37  19.852   3.216  105.2   7.55    11.7
08/02/18 23:11:49 21.59  53.49 50.00  35.37  19.849   3.214  105.4   7.56    11.8
08/02/18 23:12:09 21.64  53.45 50.02  35.34  19.844   3.211  105.3   7.55    11.7
08/02/18 23:12:29 21.61  53.44 49.98  35.34  19.834   3.205  105.3   7.55    11.6
08/02/18 23:12:49 21.62  53.46 50.01  35.35  19.829   3.201  105.3   7.55    11.8
08/02/18 23:13:09 21.61  53.48 50.02  35.37  19.828   3.200  105.3   7.55    11.6
08/02/18 23:13:29 21.66  53.41 50.01  35.32  19.824   3.197  105.2   7.54    11.8
08/02/18 23:13:49 21.65  53.41 50.00  35.32  19.819   3.194  105.3   7.54    11.5
08/02/18 23:14:09 21.58  53.48 49.98  35.37  19.811   3.188  105.1   7.54    11.6
08/02/18 23:14:29 21.65  53.40 49.98  35.31  19.808   3.186  105.3   7.54    11.7
08/02/18 23:14:49 21.61  53.48 50.02  35.36  19.799   3.180  105.1   7.54    11.6
08/02/18 23:15:09 21.64  53.42 49.99  35.32  19.792   3.175  105.1   7.53    11.4
08/02/18 23:15:29 21.69  53.43 50.06  35.33  19.789   3.173  105.2   7.54    11.7
08/02/18 23:15:49 21.62  53.50 50.05  35.38  19.785   3.171  105.2   7.54    11.7
08/02/18 23:16:09 21.72  53.41 50.07  35.32  19.785   3.171  105.1   7.52    11.5
08/02/18 23:16:29 21.89  53.32 50.16  35.24  19.776   3.165  105.4   7.52    11.7
08/02/18 23:16:49 21.75  53.47 50.15  35.36  19.777   3.165  105.3   7.53    11.5
08/02/18 23:17:09 21.84  53.37 50.15  35.28  19.761   3.154  105.3   7.52    11.8
08/02/18 23:17:29 21.79  53.40 50.13  35.30  19.754   3.150  105.3   7.53    11.7
08/02/18 23:17:49 21.87  53.32 50.13  35.25  19.752   3.148  105.2   7.51    11.4
08/02/18 23:18:09 21.78  53.42 50.14  35.32  19.747   3.144  105.3   7.53    11.6
08/02/18 23:18:29 21.88  53.36 50.17  35.27  19.742   3.141  105.3   7.52    11.5
08/02/18 23:18:49 21.85  53.37 50.15  35.28  19.739   3.139  105.2   7.52    11.7
08/02/18 23:19:09 21.83  53.38 50.14  35.29  19.728   3.131  105.1   7.51    11.5
08/02/18 23:19:29 21.82  53.37 50.13  35.28  19.726   3.130  105.1   7.51    11.7
08/02/18 23:19:49 21.91  53.36 50.21  35.28  19.721   3.127  105.1   7.50    11.6
08/02/18 23:20:09 21.86  53.40 50.20  35.30  19.717   3.124  104.9   7.49    11.6
08/02/18 23:20:29 21.91  53.35 50.20  35.27  19.712   3.121  104.9   7.49    11.6
08/02/18 23:20:49 21.86  53.41 50.20  35.31  19.706   3.116  104.8   7.49    11.7
08/02/18 23:21:09 21.85  53.38 50.17  35.29  19.697   3.110  104.7   7.48    11.7
08/02/18 23:21:29 21.88  53.36 50.17  35.27  19.691   3.106  104.8   7.48    11.3
08/02/18 23:21:49 21.85  53.39 50.18  35.30  19.694   3.109  104.7   7.48    11.6
08/02/18 23:22:09 21.83  53.40 50.16  35.30  19.690   3.106  104.6   7.47    11.7
08/02/18 23:22:29 21.85  53.38 50.16  35.29  19.686   3.103  104.6   7.47    11.7
08/02/18 23:22:49 21.80  53.40 50.14  35.31  19.675   3.095  104.6   7.47    11.6
08/02/18 23:23:09 21.84  53.39 50.16  35.29  19.667   3.090  104.5   7.47    11.6
08/02/18 23:23:29 21.78  53.41 50.13  35.31  19.666   3.089  104.5   7.47    11.7
08/02/18 23:23:49 21.90  53.34 50.17  35.26  19.660   3.085  104.6   7.46    11.7
08/02/18 23:24:09 21.89  53.36 50.19  35.27  19.653   3.080  104.6   7.47    11.5
08/02/18 23:24:29 21.90  53.33 50.17  35.25  19.650   3.078  104.5   7.46    11.6
08/02/18 23:24:49 21.86  53.37 50.16  35.28  19.644   3.074  104.5   7.46    11.7
08/02/18 23:25:09 21.86  53.36 50.16  35.27  19.638   3.070  104.4   7.45    11.3
08/02/18 23:25:29 21.91  53.37 50.22  35.28  19.635   3.068  104.5   7.45    11.6
08/02/18 23:25:49 21.86  53.37 50.17  35.28  19.628   3.063  104.5   7.46    11.5
08/02/18 23:26:09 21.83  53.38 50.15  35.29  19.625   3.061  104.3   7.45    11.8
08/02/18 23:26:29 21.87  53.37 50.17  35.28  19.619   3.057  104.2   7.44    11.6
08/02/18 23:26:49 21.89  53.36 50.19  35.28  19.614   3.053  104.2   7.44    11.7
08/02/18 23:27:09 21.87  53.39 50.20  35.30  19.608   3.049  104.2   7.44    11.7
08/02/18 23:27:29 21.89  53.35 50.18  35.27  19.609   3.050  104.3   7.44    11.7
08/02/18 23:27:49 21.90  53.40 50.23  35.30  19.604   3.046  104.2   7.43    11.7
08/02/18 23:28:09 21.87  53.40 50.20  35.30  19.598   3.042  104.0   7.43    11.7
08/02/18 23:28:29 21.86  53.40 50.20  35.30  19.587   3.034  104.0   7.42    11.6
08/02/18 23:28:49 21.87  53.35 50.16  35.26  19.585   3.033  104.0   7.43    11.7
08/02/18 23:29:09 21.87  53.36 50.17  35.27  19.581   3.030  103.9   7.42    11.7
08/02/18 23:29:29 21.87  53.37 50.18  35.28  19.574   3.026  104.0   7.43    11.5
08/02/18 23:29:49 21.87  53.41 50.21  35.31  19.569   3.022  103.9   7.42    11.4
08/02/18 23:30:09 21.89  53.39 50.22  35.29  19.563   3.018  103.9   7.41    11.4
08/02/18 23:30:29 21.85  53.38 50.18  35.29  19.559   3.016  104.0   7.43    11.6
08/02/18 23:30:49 21.87  53.41 50.21  35.31  19.555   3.013  104.0   7.42    11.6
08/02/18 23:31:09 21.86  53.37 50.17  35.28  19.548   3.008  104.0   7.43    11.6
08/02/18 23:31:29 21.89  53.34 50.18  35.26  19.540   3.003  103.9   7.42    11.6
08/02/18 23:31:49 21.88  53.35 50.17  35.26  19.540   3.002  103.8   7.41    11.6
08/02/18 23:32:09 21.88  53.37 50.18  35.28  19.536   2.999  103.7   7.40    11.7
08/02/18 23:32:29 21.89  53.37 50.19  35.28  19.532   2.997  103.8   7.41    11.6
08/02/18 23:32:49 21.86  53.36 50.16  35.27  19.523   2.991  103.8   7.42    11.6
08/02/18 23:33:09 21.89  53.34 50.17  35.26  19.519   2.988  103.8   7.41    11.6
08/02/18 23:33:29 21.88  53.33 50.15  35.25  19.516   2.986  103.8   7.41    11.7
08/02/18 23:33:49 21.92  53.31 50.18  35.24  19.506   2.980  103.9   7.41    11.6
08/02/18 23:34:09 21.88  53.35 50.17  35.26  19.503   2.977  103.7   7.40    11.7
08/02/18 23:34:29 21.89  53.32 50.15  35.24  19.497   2.973  103.7   7.40    11.7
08/02/18 23:34:49 21.89  53.32 50.16  35.25  19.492   2.970  103.6   7.40    11.5
08/02/18 23:35:09 21.89  53.31 50.15  35.24  19.487   2.966  103.8   7.41    11.6
08/02/18 23:35:29 21.90  53.36 50.20  35.27  19.481   2.962  103.6   7.40    11.6
08/02/18 23:35:49 21.91  53.35 50.20  35.27  19.475   2.958  103.7   7.40    11.6
08/02/18 23:36:09 21.89  53.32 50.16  35.25  19.474   2.957  103.7   7.40    11.6
08/02/18 23:36:29 21.88  53.33 50.15  35.25  19.468   2.953  103.7   7.40    11.7
08/02/18 23:36:49 21.95  53.29 50.18  35.22  19.463   2.950  103.7   7.40    11.7
08/02/18 23:37:09 21.96  53.31 50.21  35.23  19.459   2.947  103.7   7.39    11.8
08/02/18 23:37:29 21.89  53.38 50.20  35.29  19.454   2.943  103.6   7.40    11.7
08/02/18 23:37:49 21.94  53.30 50.18  35.23  19.452   2.942  103.8   7.40    11.7
08/02/18 23:38:09 21.92  53.31 50.17  35.24  19.442   2.935  103.7   7.40    11.7
08/02/18 23:38:29 21.89  53.33 50.16  35.25  19.438   2.932  103.6   7.40    11.6
08/02/18 23:38:49 21.95  53.31 50.20  35.23  19.434   2.930  103.7   7.40    11.7
08/02/18 23:39:09 21.90  53.34 50.17  35.26  19.432   2.928  103.5   7.38    11.8
08/02/18 23:39:29 21.93  53.31 50.18  35.23  19.426   2.924  103.6   7.39    11.6
08/02/18 23:39:49 21.90  53.34 50.18  35.26  19.422   2.922  103.6   7.39    11.7
08/02/18 23:40:09 21.89  53.35 50.18  35.26  19.418   2.919  103.5   7.39    11.7
08/02/18 23:40:29 21.97  53.28 50.20  35.21  19.411   2.914  103.6   7.39    11.7
08/02/18 23:40:49 21.91  53.31 50.17  35.24  19.406   2.910  103.5   7.39    11.8
08/02/18 23:41:09 21.92  53.35 50.20  35.26  19.403   2.908  103.5   7.38    11.7
08/02/18 23:41:29 21.89  53.33 50.16  35.25  19.397   2.905  103.6   7.39    11.6
08/02/18 23:41:49 21.93  53.31 50.18  35.24  19.390   2.900  103.5   7.38    11.6
08/02/18 23:42:09 21.86  53.36 50.16  35.27  19.388   2.898  103.4   7.39    11.7
08/02/18 23:42:29 21.88  53.38 50.19  35.29  19.381   2.893  103.4   7.39    11.8
08/02/18 23:42:49 21.92  53.34 50.20  35.26  19.377   2.891  103.4   7.38    11.3
08/02/18 23:43:09 21.92  53.30 50.16  35.23  19.373   2.888  103.4   7.38    11.7
08/02/18 23:43:29 21.88  53.36 50.18  35.28  19.371   2.886  103.4   7.38    11.7
08/02/18 23:43:49 21.88  53.38 50.20  35.29  19.364   2.882  103.3   7.38    11.7
08/02/18 23:44:09 21.86  53.41 50.21  35.31  19.357   2.877  103.3   7.38    11.5
08/02/18 23:44:29 21.85  53.40 50.19  35.31  19.356   2.876  103.3   7.38    11.6
08/02/18 23:44:49 21.89  53.36 50.19  35.28  19.346   2.869  103.3   7.38    11.7
08/02/18 23:45:09 21.92  53.35 50.21  35.27  19.343   2.867  103.4   7.38    11.4
08/02/18 23:45:29 21.91  53.38 50.23  35.29  19.333   2.861  103.4   7.38    11.5
08/02/18 23:45:49 21.94  53.34 50.23  35.26  19.341   2.866  103.5   7.38    11.7
08/02/18 23:46:09 21.91  53.37 50.22  35.28  19.329   2.857  103.3   7.37    11.3
08/02/18 23:46:29 21.93  53.37 50.24  35.28  19.323   2.853  103.4   7.38    11.6
08/02/18 23:46:49 21.90  53.36 50.20  35.28  19.318   2.850  103.3   7.37    11.8
08/02/18 23:47:09 21.95  53.36 50.26  35.28  19.311   2.845  103.4   7.37    11.3
08/02/18 23:47:29 22.01  53.34 50.29  35.26  19.306   2.841  103.5   7.37    11.4
08/02/18 23:47:49 21.93  53.39 50.27  35.30  19.303   2.839  103.4   7.37    11.6
08/02/18 23:48:09 21.92  53.38 50.24  35.29  19.298   2.836  103.3   7.37    11.3
08/02/18 23:48:29 21.97  53.35 50.26  35.26  19.294   2.834  103.5   7.37    11.3
08/02/18 23:48:49 22.13  53.31 50.38  35.23  19.288   2.830  103.6   7.37    11.6
08/02/18 23:49:09 22.08  53.36 50.38  35.27  19.282   2.825  103.5   7.36    11.8
08/02/18 23:49:29 22.08  53.32 50.35  35.24  19.275   2.821  103.6   7.37    11.7
08/02/18 23:49:49 22.09  53.35 50.38  35.26  19.271   2.817  103.7   7.37    11.8
08/02/18 23:50:09 22.14  53.34 50.43  35.26  19.266   2.815  103.6   7.36    11.8
08/02/18 23:50:29 22.11  53.33 50.38  35.25  19.260   2.810  103.6   7.36    11.7
08/02/18 23:50:49 22.08  53.34 50.37  35.26  19.254   2.806  103.6   7.37    11.7
08/02/18 23:51:09 22.11  53.33 50.39  35.25  19.250   2.804  103.6   7.36    11.7
08/02/18 23:51:29 22.12  53.33 50.39  35.25  19.243   2.799  103.7   7.38    11.7
08/02/18 23:51:49 22.14  53.32 50.41  35.24  19.233   2.792  103.5   7.36    11.7
08/02/18 23:52:09 22.11  53.29 50.35  35.22  19.238   2.795  103.6   7.37    11.7
08/02/18 23:52:29 22.10  53.31 50.36  35.24  19.229   2.789  103.7   7.37    11.7
08/02/18 23:52:49 22.12  53.32 50.38  35.24  19.227   2.787  103.7   7.37    11.6
08/02/18 23:53:09 22.10  53.35 50.40  35.27  19.221   2.783  103.6   7.37    11.5
08/02/18 23:53:29 22.12  53.32 50.39  35.24  19.214   2.779  103.7   7.37    11.4
08/02/18 23:53:49 22.13  53.30 50.38  35.22  19.210   2.776  103.7   7.37    11.7
08/02/18 23:54:09 22.09  53.30 50.34  35.22  19.205   2.772  103.5   7.36    11.6
08/02/18 23:54:29 22.09  53.29 50.33  35.22  19.198   2.767  103.5   7.36    11.3
08/02/18 23:54:49 22.11  53.30 50.36  35.23  19.192   2.764  103.5   7.36    11.5
08/02/18 23:55:09 22.11  53.30 50.36  35.23  19.190   2.762  103.4   7.36    11.6
08/02/18 23:55:29 22.11  53.30 50.36  35.23  19.185   2.758  103.5   7.36    11.5
08/02/18 23:55:49 22.12  53.26 50.34  35.20  19.177   2.753  103.5   7.36    11.6
08/02/18 23:56:09 22.08  53.31 50.34  35.24  19.174   2.751  103.4   7.35    11.6
08/02/18 23:56:29 22.09  53.31 50.34  35.24  19.173   2.750  103.4   7.36    11.3
08/02/18 23:56:49 22.11  53.29 50.35  35.22  19.167   2.747  103.3   7.35    11.3
08/02/18 23:57:09 22.16  53.26 50.37  35.20  19.162   2.743  103.3   7.34    11.6
08/02/18 23:57:29 22.08  53.31 50.34  35.23  19.159   2.741  103.3   7.35    11.6
08/02/18 23:57:49 22.11  53.31 50.37  35.23  19.151   2.735  103.3   7.34    11.3
08/02/18 23:58:09 22.09  53.29 50.33  35.22  19.146   2.732  103.2   7.34    11.3
08/02/18 23:58:29 22.08  53.30 50.33  35.23  19.140   2.728  103.2   7.34    11.7
08/02/18 23:58:49 22.09  53.29 50.33  35.22  19.136   2.725  103.2   7.34    11.4
08/02/18 23:59:09 22.07  53.31 50.33  35.24  19.130   2.721  103.1   7.33    11.6
08/02/18 23:59:29 22.16  53.25 50.36  35.19  19.127   2.719  103.2   7.34    11.4
08/02/18 23:59:49 22.11  53.29 50.35  35.22  19.124   2.716  103.0   7.33    11.6
08/03/18 00:00:09 22.15  53.30 50.40  35.22  19.116   2.711  103.1   7.33    11.5
08/03/18 00:00:29 22.11  53.29 50.35  35.22  19.109   2.706  103.0   7.32    11.6
08/03/18 00:00:49 22.15  53.31 50.40  35.23  19.104   2.703  102.9   7.31    11.6
08/03/18 00:01:09 22.13  53.31 50.39  35.23  19.099   2.699  102.9   7.32    11.7
08/03/18 00:01:29 22.16  53.30 50.41  35.22  19.096   2.697  102.9   7.31    11.5
08/03/18 00:01:49 22.18  53.30 50.43  35.23  19.088   2.692  102.9   7.31    11.4
08/03/18 00:02:09 22.19  53.28 50.42  35.21  19.082   2.688  102.9   7.31    11.5
08/03/18 00:02:29 22.22  53.29 50.46  35.22  19.079   2.686  102.8   7.30    11.5
08/03/18 00:02:49 22.20  53.30 50.46  35.23  19.074   2.683  102.7   7.29    11.6
08/03/18 00:03:09 22.27  53.26 50.49  35.19  19.066   2.677  102.8   7.29    11.3
08/03/18 00:03:29 22.23  53.29 50.47  35.22  19.063   2.675  102.7   7.29    11.6
08/03/18 00:03:49 22.25  53.30 50.50  35.22  19.056   2.670  102.7   7.29    11.6
08/03/18 00:04:09 22.27  53.28 50.50  35.21  19.050   2.666  102.7   7.28    11.3
08/03/18 00:04:29 22.29  53.26 50.51  35.19  19.047   2.664  102.7   7.28    11.6
08/03/18 00:04:49 22.29  53.26 50.50  35.20  19.040   2.659  102.6   7.27    11.7
08/03/18 00:05:09 22.30  53.28 50.53  35.21  19.034   2.655  102.5   7.27    11.7
08/03/18 00:05:29 22.29  53.26 50.50  35.20  19.030   2.653  102.5   7.27    11.6
08/03/18 00:05:49 22.30  53.29 50.54  35.22  19.028   2.651  102.5   7.26    11.6
08/03/18 00:06:09 22.32  53.26 50.54  35.20  19.023   2.648  102.4   7.26    11.6
08/03/18 00:06:29 22.29  53.28 50.52  35.21  19.018   2.644  102.4   7.26    11.5
08/03/18 00:06:49 22.30  53.30 50.54  35.22  19.010   2.638  102.4   7.26    11.6
08/03/18 00:07:09 22.33  53.25 50.53  35.18  19.008   2.637  102.3   7.25    11.6
08/03/18 00:07:29 22.32  53.26 50.54  35.20  19.002   2.633  102.2   7.25    11.3
08/03/18 00:07:49 22.29  53.27 50.51  35.20  18.996   2.629  102.2   7.25    11.3
08/03/18 00:08:09 22.27  53.32 50.54  35.24  18.995   2.628  102.2   7.24    11.6
08/03/18 00:08:29 22.34  53.25 50.55  35.19  18.988   2.624  102.2   7.24    11.6
08/03/18 00:08:49 22.31  53.25 50.52  35.19  18.984   2.621  102.2   7.24    11.7
08/03/18 00:09:09 22.32  53.25 50.53  35.19  18.978   2.616  101.9   7.22    11.5
08/03/18 00:09:29 22.32  53.25 50.53  35.19  18.979   2.617  102.0   7.23    11.6
08/03/18 00:09:49 22.32  53.27 50.54  35.20  18.970   2.611  102.0   7.23    11.6
08/03/18 00:10:09 22.31  53.27 50.54  35.20  18.966   2.608  101.9   7.22    11.6
08/03/18 00:10:29 22.32  53.25 50.53  35.19  18.960   2.605  101.9   7.22    11.6
08/03/18 00:10:49 22.32  53.26 50.54  35.20  18.959   2.604  101.9   7.22    11.6
08/03/18 00:11:09 22.31  53.26 50.52  35.19  18.952   2.599  101.8   7.21    11.6
08/03/18 00:11:29 22.31  53.24 50.51  35.18  18.948   2.596  101.9   7.22    11.3
08/03/18 00:11:49 22.29  53.30 50.54  35.22  18.942   2.592  101.8   7.21    11.6
08/03/18 00:12:09 22.30  53.27 50.52  35.20  18.937   2.588  101.8   7.21    11.6
08/03/18 00:12:29 22.31  53.27 50.54  35.20  18.935   2.587  101.8   7.21    11.6
08/03/18 00:12:49 22.30  53.30 50.55  35.23  18.930   2.583  101.7   7.21    11.6
08/03/18 00:13:09 22.33  53.26 50.54  35.19  18.923   2.579  101.7   7.20    11.6
08/03/18 00:13:29 22.31  53.27 50.54  35.20  18.920   2.577  101.7   7.21    11.6
08/03/18 00:13:49 22.34  53.26 50.56  35.20  18.916   2.573  101.7   7.20    11.6
08/03/18 00:14:09 22.35  53.29 50.59  35.22  18.910   2.570  101.6   7.20    11.6
08/03/18 00:14:29 22.33  53.32 50.60  35.24  18.906   2.567  101.6   7.20    11.3
08/03/18 00:14:49 22.34  53.28 50.58  35.21  18.899   2.562  101.6   7.19    11.6
08/03/18 00:15:09 22.35  53.30 50.60  35.22  18.894   2.558  101.6   7.19    11.7
08/03/18 00:15:29 22.36  53.31 50.62  35.23  18.890   2.556  101.5   7.19    11.6
08/03/18 00:15:49 22.34  53.27 50.56  35.20  18.885   2.553  101.5   7.19    11.6
08/03/18 00:16:09 22.43  53.23 50.62  35.17  18.880   2.549  101.5   7.18    11.6
08/03/18 00:16:29 22.37  53.27 50.60  35.20  18.875   2.546  101.6   7.19    11.6
08/03/18 00:16:49 22.40  53.30 50.65  35.22  18.869   2.542  101.5   7.18    11.6
08/03/18 00:17:09 22.35  53.32 50.62  35.24  18.867   2.540  101.5   7.19    11.3
08/03/18 00:17:29 22.33  53.29 50.58  35.22  18.859   2.535  101.5   7.19    11.6
08/03/18 00:17:49 22.39  53.25 50.60  35.19  18.857   2.534  101.5   7.18    11.6
08/03/18 00:18:09 22.34  53.31 50.61  35.23  18.853   2.531  101.4   7.18    11.6
08/03/18 00:18:29 22.37  53.26 50.59  35.19  18.847   2.527  101.4   7.18    11.6
08/03/18 00:18:49 22.37  53.31 50.63  35.23  18.841   2.522  101.3   7.17    11.6
08/03/18 00:19:09 22.35  53.30 50.60  35.22  18.837   2.520  101.3   7.17    11.5
08/03/18 00:19:29 22.35  53.29 50.59  35.21  18.833   2.516  101.3   7.18    11.6
08/03/18 00:19:49 22.37  53.30 50.62  35.22  18.826   2.512  101.3   7.17    11.4
08/03/18 00:20:09 22.35  53.27 50.57  35.20  18.823   2.510  101.2   7.17    11.6
08/03/18 00:20:29 22.37  53.26 50.59  35.19  18.818   2.507  101.2   7.16    11.6
08/03/18 00:20:49 22.35  53.29 50.59  35.22  18.812   2.502  101.2   7.17    11.6
08/03/18 00:21:09 22.37  53.28 50.61  35.21  18.808   2.500  101.2   7.17    11.6
08/03/18 00:21:29 22.35  53.31 50.61  35.23  18.803   2.496  101.2   7.17    11.6
08/03/18 00:21:49 22.38  53.28 50.61  35.21  18.799   2.493  101.3   7.17    11.6
08/03/18 00:22:09 22.34  53.32 50.61  35.24  18.793   2.490  101.1   7.16    11.5
08/03/18 00:22:29 22.40  53.24 50.60  35.18  18.789   2.487  101.2   7.16    11.6
08/03/18 00:22:49 22.41  53.27 50.63  35.20  18.784   2.483  101.0   7.15    11.6
08/03/18 00:23:09 22.43  53.24 50.63  35.18  18.780   2.481  101.0   7.15    11.6
08/03/18 00:23:29 22.43  53.27 50.65  35.20  18.776   2.478  101.0   7.15    11.6
08/03/18 00:23:49 22.47  53.23 50.66  35.17  18.771   2.474  101.0   7.14    11.3
08/03/18 00:24:09 22.40  53.29 50.64  35.21  18.766   2.470  100.9   7.14    11.6
08/03/18 00:24:29 22.45  53.28 50.68  35.21  18.762   2.468  101.0   7.14    11.6
08/03/18 00:24:49 22.47  53.26 50.68  35.19  18.757   2.465  100.9   7.13    11.6
08/03/18 00:25:09 22.51  53.24 50.71  35.18  18.753   2.462  100.8   7.12    11.6
08/03/18 00:25:29 22.47  53.29 50.72  35.22  18.750   2.460  100.9   7.13    11.6
08/03/18 00:25:49 22.47  53.30 50.72  35.22  18.746   2.457  100.8   7.13    11.6
08/03/18 00:26:09 22.47  53.30 50.73  35.22  18.740   2.453  100.8   7.12    11.6
08/03/18 00:26:29 22.51  53.28 50.75  35.21  18.737   2.451  100.9   7.13    11.6
08/03/18 00:26:49 22.51  53.26 50.73  35.19  18.732   2.448  100.9   7.12    11.6
08/03/18 00:27:09 22.57  53.28 50.81  35.21  18.727   2.444  100.8   7.11    11.6
08/03/18 00:27:29 22.53  53.30 50.79  35.22  18.722   2.441  100.7   7.11    11.5
08/03/18 00:27:49 22.53  53.30 50.78  35.22  18.716   2.437  100.7   7.11    11.6
08/03/18 00:28:09 22.59  53.26 50.82  35.19  18.710   2.432  100.7   7.10    11.5
08/03/18 00:28:29 22.58  53.29 50.83  35.21  18.707   2.430  100.7   7.10    11.6
08/03/18 00:28:49 22.58  53.27 50.81  35.20  18.701   2.427  100.7   7.10    11.6
08/03/18 00:29:09 22.62  53.29 50.87  35.21  18.697   2.424  100.6   7.09    11.6
08/03/18 00:29:29 22.63  53.26 50.85  35.19  18.691   2.420  100.7   7.10    11.7
08/03/18 00:29:49 22.62  53.27 50.85  35.20  18.688   2.417  100.6   7.09    11.6
08/03/18 00:30:09 22.67  53.24 50.87  35.18  18.682   2.413  100.6   7.08    11.4
08/03/18 00:30:29 22.69  53.24 50.89  35.18  18.678   2.410  100.6   7.08    11.6
08/03/18 00:30:49 22.72  53.20 50.88  35.14  18.672   2.406  100.7   7.09    11.5
08/03/18 00:31:09 22.73  53.24 50.93  35.17  18.667   2.403  100.5   7.07    11.6
08/03/18 00:31:29 22.76  53.20 50.93  35.15  18.662   2.400  100.6   7.07    11.6
08/03/18 00:31:49 22.75  53.21 50.92  35.15  18.658   2.397  100.5   7.07    11.7
08/03/18 00:32:09 22.73  53.24 50.94  35.18  18.657   2.396  100.4   7.07    11.6
08/03/18 00:32:29 22.73  53.20 50.90  35.14  18.648   2.390  100.6   7.08    11.7
08/03/18 00:32:49 22.75  53.23 50.94  35.17  18.645   2.388  100.6   7.07    11.6
08/03/18 00:33:09 22.74  53.21 50.92  35.15  18.641   2.385  100.5   7.07    11.6
08/03/18 00:33:29 22.77  53.20 50.94  35.15  18.637   2.383  100.5   7.07    11.6
08/03/18 00:33:49 22.74  53.23 50.93  35.17  18.632   2.379  100.5   7.07    11.6
08/03/18 00:34:09 22.76  53.19 50.91  35.14  18.627   2.376  100.4   7.06    11.6
08/03/18 00:34:29 22.81  53.17 50.95  35.12  18.624   2.374  100.4   7.06    11.5
08/03/18 00:34:49 22.81  53.18 50.95  35.12  18.624   2.374  100.5   7.06    11.6
08/03/18 00:35:09 22.84  53.18 50.99  35.13  18.614   2.367  100.4   7.05    11.6
08/03/18 00:35:29 22.82  53.18 50.97  35.13  18.613   2.366  100.4   7.05    11.6
08/03/18 00:35:49 22.85  53.17 50.99  35.12  18.604   2.360  100.4   7.05    11.4
08/03/18 00:36:09 22.85  53.15 50.97  35.11  18.599   2.356  100.3   7.05    11.5
08/03/18 00:36:29 22.81  53.21 50.98  35.15  18.598   2.356  100.2   7.04    11.7
08/03/18 00:36:49 22.85  53.18 51.00  35.13  18.604   2.360  100.2   7.04    11.6
08/03/18 00:37:09 22.91  53.19 51.07  35.13  18.585   2.347  100.3   7.04    11.6
08/03/18 00:37:29 22.91  53.15 51.03  35.11  18.583   2.345  100.3   7.04    11.5
08/03/18 00:37:49 22.90  53.18 51.05  35.12  18.585   2.347  100.2   7.03    11.6
08/03/18 00:38:09 22.95  53.16 51.08  35.11  18.573   2.339  100.2   7.03    11.6
08/03/18 00:38:29 22.90  53.17 51.04  35.12  18.568   2.335  100.2   7.03    11.7
08/03/18 00:38:49 22.99  53.16 51.11  35.11  18.562   2.331  100.4   7.03    11.5
08/03/18 00:39:09 22.93  53.17 51.06  35.12  18.583   2.346  100.1   7.02    11.7
08/03/18 00:39:29 22.90  53.19 51.05  35.13  18.554   2.326  100.2   7.04    11.7
08/03/18 00:39:49 23.01  53.14 51.12  35.10  18.558   2.328  100.3   7.02    11.5
08/03/18 00:40:09 22.95  53.16 51.08  35.11  18.550   2.323  100.2   7.02    11.6
08/03/18 00:40:29 22.98  53.15 51.09  35.10  18.551   2.324  100.2   7.02    11.5
08/03/18 00:40:49 23.01  53.15 51.14  35.10  18.552   2.324  100.2   7.02    11.7
08/03/18 00:41:09 22.97  53.17 51.10  35.12  18.543   2.318  100.2   7.02    11.7
08/03/18 00:41:29 22.95  53.17 51.08  35.12  18.550   2.323  100.2   7.02    11.5
08/03/18 00:41:49 22.94  53.16 51.07  35.11  18.548   2.322  100.1   7.02    11.5
08/03/18 00:42:09 22.94  53.19 51.10  35.13  18.528   2.308  100.2   7.02    11.7
08/03/18 00:42:29 22.94  53.20 51.11  35.14  18.532   2.310  100.1   7.02    11.6
08/03/18 00:42:49 22.97  53.18 51.11  35.12  18.521   2.303  100.1   7.02    11.5
08/03/18 00:43:09 22.97  53.18 51.12  35.13  18.549   2.322  100.1   7.02    11.3
08/03/18 00:43:29 22.96  53.20 51.13  35.14  18.524   2.305  100.2   7.02    11.6
08/03/18 00:43:49 22.94  53.18 51.09  35.12  18.534   2.311  100.3   7.04    11.7
08/03/18 00:44:09 22.94  53.19 51.10  35.13  18.518   2.301  100.1   7.02    11.3
08/03/18 00:44:29 22.97  53.17 51.11  35.12  18.520   2.302  100.3   7.03    11.6
08/03/18 00:44:49 23.01  53.15 51.13  35.10  18.511   2.296  100.1   7.01    11.5
08/03/18 00:45:09 22.94  53.23 51.13  35.16  18.502   2.290  100.1   7.02    11.7
08/03/18 00:45:29 22.94  53.17 51.08  35.12  18.503   2.291  100.2   7.03    11.7
08/03/18 00:45:49 23.00  53.16 51.13  35.11  18.486   2.279  100.3   7.02    11.7
08/03/18 00:46:09 22.93  53.21 51.10  35.15  18.499   2.288   99.9   7.00    11.6
08/03/18 00:46:29 22.97  53.22 51.15  35.15  18.490   2.282  100.1   7.02    11.5
08/03/18 00:46:49 23.01  53.15 51.13  35.10  18.502   2.290  100.1   7.01    11.6
08/03/18 00:47:09 22.99  53.18 51.15  35.13  18.482   2.276  100.1   7.01    11.6
08/03/18 00:47:29 23.01  53.17 51.16  35.12  18.492   2.283  100.0   7.01    11.7
08/03/18 00:47:49 22.97  53.17 51.12  35.12  18.463   2.263  100.0   7.01    11.4
08/03/18 00:48:09 22.97  53.20 51.14  35.14  18.472   2.269  100.0   7.01    11.6
08/03/18 00:48:29 23.02  53.15 51.15  35.10  18.509   2.295  100.0   7.01    11.5
08/03/18 00:48:49 22.98  53.19 51.15  35.14  18.498   2.287  100.0   7.01    11.5
08/03/18 00:49:09 23.01  53.18 51.15  35.12  18.482   2.276  100.1   7.01    11.6
08/03/18 00:49:29 22.99  53.20 51.15  35.14  18.498   2.287  100.0   7.01    11.7
08/03/18 00:49:49 23.00  53.20 51.17  35.14  18.500   2.288  100.0   7.01    11.6
08/03/18 00:50:09 23.00  53.20 51.17  35.14  18.455   2.257   99.9   7.00    11.5
08/03/18 00:50:29 23.03  53.19 51.19  35.13  18.481   2.276  100.1   7.01    11.6
08/03/18 00:50:49 22.98  53.23 51.18  35.16  18.485   2.278  100.0   7.00    11.6
08/03/18 00:51:09 22.99  53.22 51.17  35.15  18.483   2.277   99.9   7.00    11.4
08/03/18 00:51:29 23.01  53.19 51.18  35.13  18.470   2.268  100.1   7.01    11.5
08/03/18 00:51:49 23.12  53.24 51.33  35.17  18.443   2.250  100.1   6.99    11.5
08/03/18 00:52:09 23.04  53.26 51.26  35.18  18.433   2.242   99.9   6.99    11.5
08/03/18 00:52:29 23.03  53.21 51.20  35.14  18.461   2.262  100.0   7.00    11.4
08/03/18 00:52:49 23.01  53.20 51.17  35.14  18.456   2.258  100.0   7.00    11.4
08/03/18 00:53:09 23.01  53.21 51.18  35.14  18.427   2.238   99.9   7.00    11.5
08/03/18 00:53:29 23.01  53.25 51.23  35.18  18.382   2.207   99.9   6.99    11.5
08/03/18 00:53:49 23.02  53.19 51.18  35.13  18.387   2.211   99.9   7.00    11.5
08/03/18 00:54:09 23.02  53.19 51.18  35.13  18.393   2.215  100.0   7.00    11.4
08/03/18 00:54:29 23.01  53.18 51.15  35.12  18.383   2.208  100.0   7.00    11.4
08/03/18 00:54:49 23.03  53.19 51.19  35.13  18.372   2.200   99.9   6.99    11.5
08/03/18 00:55:09 23.03  53.20 51.20  35.14  18.364   2.195   99.9   6.99    11.5
08/03/18 00:55:29 23.01  53.21 51.19  35.15  18.361   2.193   99.9   7.00    11.5
08/03/18 00:55:49 23.05  53.19 51.21  35.13  18.356   2.189  100.0   7.00    11.5
08/03/18 00:56:09 23.02  53.24 51.22  35.17  18.351   2.186   99.9   6.99    11.3
08/03/18 00:56:29 23.03  53.18 51.18  35.12  18.341   2.179  100.1   7.01    11.5
08/03/18 00:56:49 22.99  53.22 51.18  35.15  18.339   2.178   99.8   6.99    11.5
08/03/18 00:57:09 23.00  53.23 51.19  35.16  18.336   2.176   99.8   6.99    11.5
08/03/18 00:57:29 23.02  53.27 51.25  35.19  18.332   2.173   99.9   6.99    11.4
08/03/18 00:57:49 23.03  53.17 51.17  35.12  18.328   2.170   99.9   6.99    11.4
08/03/18 00:58:09 23.03  53.19 51.19  35.13  18.320   2.165   99.8   6.99    11.4
08/03/18 00:58:29 23.02  53.25 51.23  35.18  18.316   2.162  100.0   7.00    11.5
08/03/18 00:58:49 23.02  53.28 51.27  35.20  18.315   2.161   99.8   6.99    11.4
08/03/18 00:59:09 23.03  53.20 51.20  35.14  18.309   2.157   99.7   6.98    11.5
08/03/18 00:59:29 23.03  53.20 51.20  35.14  18.313   2.159   99.8   6.99    11.4
08/03/18 00:59:49 23.04  53.21 51.22  35.15  18.304   2.154   99.7   6.98    11.5
08/03/18 01:00:09 23.06  53.23 51.26  35.16  18.300   2.151   99.7   6.98    11.5
08/03/18 01:00:29 23.11  53.26 51.33  35.18  18.297   2.149   99.9   6.98    11.5
08/03/18 01:00:49 23.07  53.31 51.34  35.22  18.297   2.149   99.7   6.97    11.5
08/03/18 01:01:09 23.08  53.26 51.30  35.18  18.293   2.146   99.7   6.97    11.5
08/03/18 01:01:29 23.11  53.26 51.33  35.18  18.288   2.142   99.7   6.97    11.5
08/03/18 01:01:49 23.11  53.26 51.34  35.18  18.283   2.139   99.8   6.97    11.5
08/03/18 01:02:09 23.11  53.25 51.33  35.18  18.280   2.137   99.8   6.97    11.5
08/03/18 01:02:29 23.08  53.29 51.34  35.21  18.274   2.133   99.7   6.97    11.5
08/03/18 01:02:49 23.10  53.29 51.35  35.20  18.271   2.131   99.7   6.97    11.4
08/03/18 01:03:09 23.10  53.28 51.35  35.20  18.270   2.130   99.7   6.97    11.4
08/03/18 01:03:29 23.09  53.26 51.32  35.18  18.266   2.127   99.8   6.98    11.5
08/03/18 01:03:49 23.20  53.19 51.36  35.13  18.261   2.124   99.8   6.97    11.5
08/03/18 01:04:09 23.12  53.26 51.35  35.18  18.259   2.123   99.7   6.97    11.5
08/03/18 01:04:29 23.14  53.23 51.34  35.16  18.254   2.119   99.8   6.97    11.5
08/03/18 01:04:49 23.13  53.24 51.33  35.16  18.250   2.117   99.7   6.97    11.5
08/03/18 01:05:09 23.14  53.23 51.33  35.16  18.247   2.115   99.7   6.97    11.5
08/03/18 01:05:29 23.13  53.24 51.34  35.17  18.240   2.109   99.7   6.97    11.5
08/03/18 01:05:49 23.12  53.27 51.36  35.19  18.239   2.109   99.8   6.97    11.5
08/03/18 01:06:09 23.15  53.23 51.34  35.16  18.234   2.106   99.7   6.97    11.5
08/03/18 01:06:29 23.12  53.28 51.36  35.20  18.232   2.104   99.8   6.97    11.5
08/03/18 01:06:49 23.13  53.22 51.33  35.15  18.225   2.099   99.7   6.97    11.4
08/03/18 01:07:09 23.13  53.23 51.32  35.16  18.223   2.098   99.7   6.97    11.5
08/03/18 01:07:29 23.13  53.23 51.32  35.16  18.219   2.095   99.7   6.96    11.5
08/03/18 01:07:49 23.13  53.24 51.34  35.17  18.209   2.088   99.7   6.97    11.5
08/03/18 01:08:09 23.13  53.23 51.33  35.16  18.211   2.090   99.8   6.97    11.5
08/03/18 01:08:29 23.15  53.23 51.34  35.16  18.208   2.088   99.8   6.97    11.4
08/03/18 01:08:49 23.12  53.23 51.33  35.16  18.203   2.084   99.8   6.97    11.5
08/03/18 01:09:09 23.16  53.22 51.35  35.15  18.201   2.083   99.8   6.97    11.5
08/03/18 01:09:29 23.16  53.22 51.35  35.15  18.197   2.080   99.7   6.96    11.5
08/03/18 01:09:49 23.16  53.22 51.36  35.15  18.193   2.077   99.8   6.97    11.5
08/03/18 01:10:09 23.15  53.22 51.34  35.15  18.187   2.073   99.7   6.97    11.5
08/03/18 01:10:29 23.17  53.22 51.37  35.15  18.183   2.071   99.8   6.97    11.5
08/03/18 01:10:49 23.23  53.18 51.37  35.12  18.176   2.066  100.0   6.98    11.7
08/03/18 01:11:09 23.17  53.22 51.36  35.15  18.173   2.064   99.8   6.97    11.5
08/03/18 01:11:29 23.17  53.22 51.36  35.15  18.169   2.061   99.8   6.97    11.5
08/03/18 01:11:49 23.17  53.22 51.36  35.16  18.168   2.060   99.7   6.96    11.5
08/03/18 01:12:09 23.19  53.20 51.36  35.13  18.162   2.056   99.7   6.96    11.5
08/03/18 01:12:29 23.18  53.23 51.38  35.16  18.162   2.056   99.9   6.97    11.5
08/03/18 01:12:49 23.18  53.22 51.37  35.15  18.157   2.052   99.8   6.97    11.5
08/03/18 01:13:09 23.17  53.22 51.36  35.15  18.148   2.046   99.7   6.96    11.5
08/03/18 01:13:29 23.20  53.19 51.36  35.13  18.147   2.046   99.6   6.96    11.5
08/03/18 01:13:49 23.18  53.21 51.36  35.14  18.144   2.043   99.7   6.96    11.5
08/03/18 01:14:09 23.20  53.20 51.37  35.13  18.135   2.038   99.7   6.96    11.4
08/03/18 01:14:29 23.19  53.20 51.36  35.14  18.135   2.037   99.7   6.96    11.5
08/03/18 01:14:49 23.21  53.20 51.38  35.14  18.131   2.035   99.8   6.96    11.5
08/03/18 01:15:09 23.19  53.21 51.37  35.15  18.125   2.031   99.7   6.96    11.4
08/03/18 01:15:29 23.18  53.19 51.35  35.13  18.123   2.029   99.7   6.96    11.5
08/03/18 01:15:49 23.21  53.20 51.38  35.14  18.117   2.025   99.8   6.96    11.4
08/03/18 01:16:09 23.22  53.19 51.38  35.13  18.122   2.029   99.8   6.97    11.3
08/03/18 01:16:29 23.22  53.18 51.37  35.12  18.115   2.023   99.7   6.96    11.5
08/03/18 01:16:49 23.20  53.20 51.37  35.13  18.111   2.021   99.7   6.96    11.5
08/03/18 01:17:09 23.31  53.13 51.42  35.08  18.107   2.019   99.7   6.95    11.4
08/03/18 01:17:29 23.26  53.18 51.41  35.12  18.108   2.019   99.8   6.96    11.5
08/03/18 01:17:49 23.26  53.18 51.41  35.12  18.107   2.018   99.9   6.97    11.5
08/03/18 01:18:09 23.25  53.19 51.41  35.13  18.094   2.009   99.8   6.96    11.4
08/03/18 01:18:29 23.23  53.20 51.40  35.14  18.096   2.011  100.0   6.97    11.4
08/03/18 01:18:49 23.30  53.17 51.44  35.11  18.095   2.010  100.0   6.97    11.5
08/03/18 01:19:09 23.28  53.19 51.44  35.13  18.092   2.008   99.8   6.96    11.4
08/03/18 01:19:29 23.28  53.19 51.44  35.13  18.083   2.002  100.0   6.97    11.5
08/03/18 01:19:49 23.26  53.18 51.42  35.12  18.084   2.003   99.8   6.96    11.5
08/03/18 01:20:09 23.28  53.18 51.44  35.12  18.080   2.000   99.9   6.96    11.5
08/03/18 01:20:29 23.30  53.17 51.45  35.11  18.071   1.993   99.9   6.96    11.4
08/03/18 01:20:49 23.28  53.19 51.44  35.13  18.074   1.996   99.8   6.96    11.5
08/03/18 01:21:09 23.31  53.18 51.47  35.12  18.070   1.993   99.7   6.95    11.5
08/03/18 01:21:29 23.33  53.17 51.48  35.11  18.068   1.991   99.8   6.95    11.4
08/03/18 01:21:49 23.32  53.17 51.46  35.11  18.067   1.991   99.7   6.95    11.5
08/03/18 01:22:09 23.29  53.19 51.45  35.12  18.057   1.984   99.7   6.95    11.4
08/03/18 01:22:29 23.33  53.18 51.48  35.12  18.055   1.983   99.7   6.94    11.4
08/03/18 01:22:49 23.28  53.20 51.45  35.13  18.050   1.979   99.7   6.95    11.5
08/03/18 01:23:09 23.29  53.19 51.46  35.13  18.047   1.977   99.7   6.95    11.5
08/03/18 01:23:29 23.30  53.18 51.46  35.12  18.038   1.971   99.7   6.95    11.5
08/03/18 01:23:49 23.30  53.17 51.43  35.11  18.041   1.973   99.7   6.95    11.5
08/03/18 01:24:09 23.30  53.17 51.44  35.11  18.038   1.971   99.7   6.95    11.4
08/03/18 01:24:29 23.28  53.18 51.44  35.12  18.030   1.965   99.6   6.95    11.5
08/03/18 01:24:49 23.30  53.17 51.44  35.11  18.033   1.967   99.7   6.95    11.7
08/03/18 01:25:09 23.30  53.18 51.45  35.12  18.024   1.961   99.6   6.94    11.7
08/03/18 01:25:29 23.31  53.17 51.45  35.11  18.025   1.962   99.8   6.95    11.5
08/03/18 01:25:49 23.33  53.15 51.45  35.10  18.020   1.958   99.7   6.95    11.4
08/03/18 01:26:09 23.30  53.17 51.45  35.11  18.012   1.953   99.6   6.94    11.5
08/03/18 01:26:29 23.34  53.15 51.46  35.09  18.009   1.951   99.7   6.95    11.5
08/03/18 01:26:49 23.33  53.17 51.47  35.11  18.004   1.948   99.7   6.95    11.4
08/03/18 01:27:09 23.36  53.17 51.50  35.11  18.008   1.951   99.7   6.94    11.4
08/03/18 01:27:29 23.34  53.17 51.48  35.11  18.003   1.947   99.8   6.95    11.4
08/03/18 01:27:49 23.34  53.17 51.48  35.11  18.004   1.947   99.7   6.95    11.5
08/03/18 01:28:09 23.35  53.17 51.50  35.11  18.000   1.945   99.7   6.94    11.4
08/03/18 01:28:29 23.35  53.18 51.50  35.12  17.991   1.939   99.6   6.94    11.5
08/03/18 01:28:49 23.34  53.18 51.50  35.12  17.989   1.938   99.8   6.95    11.4
08/03/18 01:29:09 23.33  53.18 51.49  35.12  17.988   1.936   99.7   6.95    11.7
08/03/18 01:29:29 23.36  53.17 51.51  35.11  17.985   1.934   99.8   6.95    11.6
08/03/18 01:29:49 23.35  53.17 51.50  35.11  17.984   1.934   99.7   6.94    11.7
08/03/18 01:30:09 23.35  53.17 51.49  35.11  17.975   1.928   99.7   6.94    11.5
08/03/18 01:30:29 23.37  53.17 51.52  35.11  17.978   1.929   99.8   6.95    11.4
08/03/18 01:30:49 23.35  53.18 51.50  35.12  17.978   1.929   99.7   6.95    11.4
08/03/18 01:31:09 23.35  53.18 51.50  35.12  17.977   1.929   99.8   6.95    11.6
08/03/18 01:31:29 23.38  53.17 51.52  35.11  17.978   1.929   99.8   6.95    11.5
08/03/18 01:31:49 23.36  53.18 51.51  35.12  17.964   1.920   99.7   6.94    11.5
08/03/18 01:32:09 23.37  53.18 51.53  35.12  17.972   1.925   99.8   6.95    11.5
08/03/18 01:32:29 23.45  53.15 51.58  35.09  17.966   1.921   99.9   6.95    11.3
08/03/18 01:32:49 23.44  53.16 51.57  35.10  17.956   1.915  100.0   6.95    11.5
08/03/18 01:33:09 23.47  53.15 51.59  35.09  17.953   1.913  100.0   6.95    11.5
08/03/18 01:33:29 23.43  53.17 51.58  35.11  17.951   1.911   99.9   6.95    11.5
08/03/18 01:33:49 23.47  53.15 51.59  35.09  17.945   1.907  100.1   6.95    11.5
08/03/18 01:34:09 23.43  53.17 51.58  35.11  17.948   1.909  100.0   6.95    11.5
08/03/18 01:34:29 23.42  53.16 51.55  35.10  17.943   1.906  100.0   6.96    11.5
08/03/18 01:34:49 23.42  53.16 51.56  35.10  17.939   1.903  100.0   6.96    11.5
08/03/18 01:35:09 23.42  53.16 51.56  35.10  17.940   1.904   99.8   6.94    11.5
08/03/18 01:35:29 23.42  53.17 51.57  35.11  17.938   1.903   99.8   6.94    11.5
08/03/18 01:35:49 23.43  53.16 51.57  35.11  17.934   1.900   99.8   6.94    11.4
08/03/18 01:36:09 23.45  53.15 51.58  35.10  17.929   1.896   99.8   6.94    11.5
08/03/18 01:36:29 23.41  53.17 51.56  35.11  17.926   1.894   99.7   6.94    11.5
08/03/18 01:36:49 23.42  53.16 51.56  35.10  17.934   1.900  100.0   6.95    11.5
08/03/18 01:37:09 23.43  53.16 51.56  35.10  17.928   1.895  100.0   6.95    11.5
08/03/18 01:37:29 23.46  53.15 51.59  35.10  17.934   1.900  100.1   6.96    11.5
08/03/18 01:37:49 23.49  53.15 51.62  35.09  17.921   1.891  100.0   6.95    11.5
08/03/18 01:38:09 23.58  53.12 51.68  35.07  17.917   1.888  100.3   6.96    11.3
08/03/18 01:38:29 23.59  53.14 51.71  35.08  17.914   1.886  100.5   6.97    11.4
08/03/18 01:38:49 23.50  53.19 51.67  35.12  17.908   1.882  100.4   6.97    11.3
08/03/18 01:39:09 23.49  53.16 51.63  35.10  17.904   1.879  100.3   6.97    11.6
08/03/18 01:39:29 23.51  53.15 51.63  35.09  17.901   1.877  100.4   6.98    11.6
08/03/18 01:39:49 23.50  53.15 51.63  35.10  17.891   1.870  100.3   6.97    11.5
08/03/18 01:40:09 23.51  53.15 51.64  35.10  17.895   1.872  100.1   6.95    11.4
08/03/18 01:40:29 23.53  53.15 51.66  35.10  17.897   1.874  100.0   6.94    11.5
08/03/18 01:40:49 23.56  53.13 51.67  35.08  17.892   1.871  100.1   6.94    11.4
08/03/18 01:41:09 23.50  53.17 51.65  35.11  17.887   1.867  100.0   6.94    11.5
08/03/18 01:41:29 23.48  53.18 51.64  35.12  17.885   1.866  100.0   6.95    11.4
08/03/18 01:41:49 23.50  53.16 51.64  35.10  17.883   1.865   99.9   6.94    11.5
08/03/18 01:42:09 23.51  53.16 51.65  35.10  17.885   1.866   99.9   6.94    11.5
08/03/18 01:42:29 23.51  53.17 51.66  35.11  17.876   1.860  100.1   6.95    11.4
08/03/18 01:42:49 23.52  53.17 51.66  35.11  17.877   1.860  100.0   6.94    11.5
08/03/18 01:43:09 23.51  53.16 51.65  35.10  17.872   1.857  100.1   6.95    11.4
08/03/18 01:43:29 23.52  53.16 51.65  35.10  17.870   1.856  100.1   6.95    11.4
08/03/18 01:43:49 23.50  53.17 51.64  35.11  17.865   1.852   99.9   6.94    11.4
08/03/18 01:44:09 23.51  53.15 51.64  35.10  17.868   1.854   99.9   6.94    11.3
08/03/18 01:44:29 23.48  53.18 51.64  35.12  17.857   1.846  100.0   6.95    11.5
08/03/18 01:44:49 23.49  53.16 51.63  35.10  17.857   1.846  100.1   6.95    11.5
08/03/18 01:45:09 23.48  53.17 51.63  35.11  17.852   1.843  100.0   6.95    11.5
08/03/18 01:45:29 23.48  53.17 51.63  35.11  17.855   1.845  100.0   6.95    11.5
08/03/18 01:45:49 23.50  53.16 51.63  35.10  17.850   1.842  100.1   6.95    11.5
08/03/18 01:46:09 23.49  53.16 51.63  35.10  17.844   1.838  100.0   6.95    11.4
08/03/18 01:46:29 23.50  53.17 51.64  35.11  17.841   1.836  100.0   6.95    11.5
08/03/18 01:46:49 23.50  53.17 51.64  35.11  17.841   1.836  100.0   6.95    11.5
08/03/18 01:47:09 23.52  53.15 51.64  35.09  17.844   1.837  100.2   6.96    11.6
08/03/18 01:47:29 23.54  53.15 51.67  35.09  17.836   1.832  100.2   6.95    11.6
08/03/18 01:47:49 23.54  53.15 51.67  35.09  17.839   1.834  100.2   6.95    11.6
08/03/18 01:48:09 23.52  53.16 51.67  35.10  17.833   1.830  100.3   6.96    11.5
08/03/18 01:48:29 23.53  53.16 51.67  35.10  17.834   1.831  100.3   6.96    11.5
08/03/18 01:48:49 23.53  53.16 51.66  35.10  17.833   1.830  100.5   6.97    11.6
08/03/18 01:49:09 23.54  53.16 51.67  35.10  17.832   1.829  100.2   6.96    11.5
08/03/18 01:49:29 23.53  53.16 51.66  35.10  17.825   1.824  100.5   6.97    11.4
08/03/18 01:49:49 23.54  53.16 51.67  35.10  17.833   1.830  100.4   6.97    11.6
08/03/18 01:50:09 23.55  53.15 51.68  35.10  17.827   1.826  100.5   6.97    11.5
08/03/18 01:50:29 23.55  53.15 51.67  35.09  17.825   1.825  100.4   6.97    11.5
08/03/18 01:50:49 23.56  53.15 51.68  35.09  17.827   1.826  100.5   6.97    11.5
08/03/18 01:51:09 23.55  53.15 51.68  35.09  17.823   1.823  100.5   6.98    11.4
08/03/18 01:51:29 23.58  53.14 51.70  35.09  17.817   1.819  100.7   6.99    11.7
08/03/18 01:51:49 23.58  53.14 51.70  35.09  17.813   1.816  100.6   6.98    11.5
08/03/18 01:52:09 23.56  53.16 51.69  35.10  17.810   1.814  100.5   6.97    11.5
08/03/18 01:52:29 23.56  53.16 51.69  35.10  17.807   1.812  100.5   6.98    11.5
08/03/18 01:52:49 23.55  53.16 51.69  35.10  17.804   1.810  100.8   6.99    11.5
08/03/18 01:53:09 23.57  53.15 51.70  35.09  17.805   1.811  100.8   6.99    11.5
08/03/18 01:53:29 23.58  53.14 51.70  35.09  17.806   1.812  100.7   6.98    11.5
08/03/18 01:53:49 23.59  53.14 51.71  35.08  17.805   1.811  100.6   6.98    11.7
08/03/18 01:54:09 23.58  53.15 51.71  35.09  17.802   1.808  100.5   6.97    11.3
08/03/18 01:54:29 23.58  53.15 51.70  35.09  17.795   1.804  100.5   6.97    11.5
08/03/18 01:54:49 23.58  53.15 51.71  35.09  17.795   1.804  100.6   6.97    11.4
08/03/18 01:55:09 23.59  53.14 51.72  35.09  17.790   1.801  100.8   6.99    11.4
08/03/18 01:55:29 23.59  53.15 51.72  35.09  17.790   1.800  100.7   6.99    11.4
08/03/18 01:55:49 23.58  53.16 51.71  35.10  17.792   1.802  100.9   7.00    11.7
08/03/18 01:56:09 23.59  53.15 51.72  35.09  17.788   1.799  101.1   7.01    11.3
08/03/18 01:56:29 23.58  53.16 51.72  35.10  17.783   1.796  101.0   7.00    11.4
08/03/18 01:56:49 23.58  53.16 51.71  35.10  17.785   1.797  100.8   6.99    11.5
08/03/18 01:57:09 23.60  53.14 51.72  35.08  17.787   1.798  100.7   6.98    11.5
08/03/18 01:57:29 23.62  53.13 51.73  35.08  17.775   1.791  100.6   6.97    11.5
08/03/18 01:57:49 23.60  53.15 51.73  35.09  17.777   1.792  100.6   6.97    11.4
08/03/18 01:58:09 23.60  53.15 51.73  35.09  17.771   1.787  100.5   6.97    11.6
08/03/18 01:58:29 23.59  53.15 51.73  35.10  17.770   1.786  100.6   6.98    11.5
08/03/18 01:58:49 23.60  53.15 51.73  35.09  17.768   1.785  100.7   6.98    11.5
08/03/18 01:59:09 23.59  53.15 51.72  35.09  17.766   1.784  100.6   6.98    11.5
08/03/18 01:59:29 23.60  53.14 51.72  35.09  17.769   1.786  100.7   6.98    11.5
08/03/18 01:59:49 23.60  53.14 51.72  35.09  17.768   1.785  100.4   6.96    11.5
08/03/18 02:00:09 23.65  53.12 51.75  35.07  17.762   1.781  100.4   6.96    11.4
08/03/18 02:00:29 23.61  53.14 51.73  35.08  17.764   1.783  100.4   6.96    11.4
08/03/18 02:00:49 23.62  53.13 51.73  35.08  17.763   1.782  100.4   6.96    11.6
08/03/18 02:01:09 23.62  53.13 51.73  35.08  17.759   1.779  100.4   6.96    11.7
08/03/18 02:01:29 23.62  53.13 51.73  35.08  17.759   1.779  100.4   6.96    11.4
08/03/18 02:01:49 23.62  53.14 51.73  35.08  17.748   1.772  100.5   6.97    11.4
08/03/18 02:02:09 23.61  53.14 51.73  35.09  17.752   1.774  100.5   6.97    11.5
08/03/18 02:02:29 23.60  53.14 51.72  35.09  17.753   1.775  100.7   6.98    11.4
08/03/18 02:02:49 23.60  53.14 51.73  35.09  17.749   1.772  100.8   6.99    11.4
08/03/18 02:03:09 23.60  53.14 51.73  35.09  17.750   1.773  100.7   6.99    11.4
08/03/18 02:03:29 23.60  53.15 51.72  35.09  17.747   1.771  100.7   6.98    11.5
08/03/18 02:03:49 23.60  53.15 51.72  35.09  17.750   1.773  100.7   6.99    11.6
08/03/18 02:04:09 23.60  53.14 51.72  35.09  17.744   1.769  100.7   6.98    11.6
08/03/18 02:04:29 23.60  53.14 51.72  35.09  17.744   1.769  100.7   6.98    11.7
08/03/18 02:04:49 23.60  53.14 51.72  35.08  17.749   1.772  100.7   6.98    11.6
08/03/18 02:05:09 23.61  53.14 51.72  35.08  17.743   1.768  100.6   6.98    11.5
08/03/18 02:05:29 23.61  53.14 51.73  35.08  17.746   1.770  100.7   6.98    11.4
08/03/18 02:05:49 23.60  53.14 51.72  35.08  17.742   1.767  101.0   7.01    11.3
08/03/18 02:06:09 23.61  53.13 51.73  35.08  17.743   1.768  101.0   7.00    11.5
08/03/18 02:06:29 23.62  53.13 51.73  35.08  17.738   1.765  100.9   6.99    11.4
08/03/18 02:06:49 23.62  53.13 51.73  35.08  17.738   1.765  100.7   6.98    11.7
08/03/18 02:07:09 23.62  53.14 51.73  35.08  17.743   1.768  100.7   6.98    11.6
08/03/18 02:07:29 23.62  53.13 51.73  35.08  17.743   1.768  100.8   6.98    11.4
08/03/18 02:07:49 23.63  53.13 51.74  35.08  17.737   1.764  100.9   7.00    11.3
08/03/18 02:08:09 23.62  53.15 51.75  35.09  17.742   1.768  100.7   6.98    11.5
08/03/18 02:08:29 23.64  53.14 51.75  35.08  17.739   1.766  100.9   6.99    11.4
08/03/18 02:08:49 23.62  53.14 51.75  35.09  17.742   1.767  100.9   7.00    11.5
08/03/18 02:09:09 23.62  53.15 51.75  35.09  17.736   1.764  100.9   6.99    11.4
08/03/18 02:09:29 23.63  53.15 51.75  35.09  17.736   1.764  101.0   7.00    11.5
08/03/18 02:09:49 23.63  53.15 51.75  35.09  17.735   1.763  101.0   7.00    11.5
08/03/18 02:10:09 23.63  53.15 51.75  35.09  17.734   1.762  101.0   7.00    11.4
08/03/18 02:10:29 23.64  53.13 51.75  35.08  17.731   1.760  101.1   7.00    11.3
08/03/18 02:10:49 23.64  53.14 51.76  35.08  17.733   1.762  101.0   7.00    11.5
08/03/18 02:11:09 23.64  53.14 51.76  35.08  17.731   1.760  101.2   7.01    11.5
08/03/18 02:11:29 23.66  53.12 51.76  35.07  17.732   1.761  101.3   7.02    11.5
08/03/18 02:11:49 23.67  53.12 51.77  35.07  17.724   1.755  101.3   7.02    11.4
08/03/18 02:12:09 23.69  53.10 51.78  35.06  17.728   1.758  101.2   7.01    11.6
08/03/18 02:12:29 23.68  53.13 51.78  35.07  17.731   1.760  101.2   7.01    11.7
08/03/18 02:12:49 23.66  53.14 51.78  35.08  17.724   1.755  101.3   7.02    11.7
08/03/18 02:13:09 23.67  53.14 51.78  35.08  17.724   1.755  101.4   7.02    11.7
08/03/18 02:13:29 23.67  53.14 51.79  35.08  17.725   1.756  101.4   7.02    11.4
08/03/18 02:13:49 23.67  53.14 51.79  35.08  17.722   1.754  101.4   7.02    11.5
08/03/18 02:14:09 23.66  53.14 51.79  35.09  17.720   1.752  101.5   7.03    11.5
08/03/18 02:14:29 23.66  53.14 51.78  35.08  17.720   1.753  101.6   7.04    11.5
08/03/18 02:14:49 23.66  53.14 51.78  35.08  17.718   1.751  101.4   7.02    11.5
08/03/18 02:15:09 23.65  53.15 51.78  35.09  17.722   1.754  101.2   7.01    11.7
08/03/18 02:15:29 23.67  53.12 51.77  35.07  17.720   1.753  101.3   7.01    11.3
08/03/18 02:15:49 23.65  53.14 51.77  35.08  17.721   1.753  101.0   7.00    11.6
08/03/18 02:16:09 23.65  53.14 51.77  35.08  17.718   1.751  101.0   7.00    11.7
08/03/18 02:16:29 23.67  53.12 51.78  35.07  17.718   1.751  100.9   6.99    11.6
08/03/18 02:16:49 23.69  53.11 51.78  35.06  17.715   1.749  101.2   7.00    11.7
08/03/18 02:17:09 23.68  53.13 51.79  35.08  17.721   1.753  101.3   7.02    11.6
08/03/18 02:17:29 23.66  53.15 51.79  35.09  17.722   1.754  100.7   6.98    11.3
08/03/18 02:17:49 23.66  53.15 51.79  35.09  17.718   1.751  100.2   6.94    11.6
08/03/18 02:18:09 23.68  53.13 51.79  35.08  17.725   1.756  100.1   6.93    11.5
08/03/18 02:18:29 23.67  53.13 51.79  35.08  17.720   1.753  100.4   6.95    11.5
08/03/18 02:18:49 23.68  53.13 51.79  35.08  17.722   1.754  100.6   6.97    11.6
08/03/18 02:19:09 23.67  53.13 51.79  35.08  17.717   1.750  100.2   6.94    11.3
08/03/18 02:19:29 23.68  53.13 51.79  35.08  17.721   1.753  100.0   6.92    11.3
08/03/18 02:19:49 23.68  53.13 51.79  35.08  17.720   1.752   99.9   6.92    11.5
08/03/18 02:20:09 23.68  53.13 51.79  35.08  17.722   1.754   99.9   6.92    11.6
08/03/18 02:20:29 23.69  53.13 51.80  35.08  17.723   1.754  100.2   6.94    11.6
08/03/18 02:20:49 23.72  53.11 51.80  35.06  17.727   1.757  100.5   6.95    11.6
08/03/18 02:21:09 23.73  53.11 51.81  35.06  17.720   1.752  100.8   6.98    11.5
08/03/18 02:21:29 23.71  53.13 51.82  35.07  17.723   1.754  101.4   7.02    11.6
08/03/18 02:21:49 23.70  53.14 51.83  35.09  17.720   1.752  101.8   7.04    11.6
08/03/18 02:22:09 23.70  53.15 51.83  35.09  17.725   1.756  101.7   7.04    11.6
08/03/18 02:22:29 23.69  53.16 51.83  35.10  17.723   1.754  101.8   7.05    11.5
08/03/18 02:22:49 23.66  53.19 51.83  35.12  17.721   1.753  101.8   7.05    11.5
08/03/18 02:23:09 23.67  53.19 51.83  35.12  17.727   1.757  101.8   7.05    11.6
08/03/18 02:23:29 23.67  53.18 51.83  35.11  17.723   1.754  102.0   7.07    11.5
08/03/18 02:23:49 23.67  53.18 51.82  35.11  17.719   1.751  102.3   7.08    11.4
08/03/18 02:24:09 23.64  53.19 51.81  35.12  17.724   1.755  102.5   7.10    11.5
08/03/18 02:24:29 23.65  53.18 51.80  35.11  17.724   1.755  102.9   7.13    11.5
08/03/18 02:24:49 23.64  53.17 51.79  35.10  17.724   1.755  102.8   7.12    11.5
08/03/18 02:25:09 23.63  53.18 51.79  35.12  17.722   1.753  102.6   7.11    11.4
08/03/18 02:25:29 23.62  53.18 51.78  35.12  17.724   1.755  102.5   7.10    11.3
08/03/18 02:25:49 23.62  53.17 51.77  35.11  17.727   1.757  102.2   7.08    11.3
08/03/18 02:26:09 23.61  53.17 51.75  35.11  17.723   1.755  101.7   7.05    11.4
08/03/18 02:26:29 23.59  53.18 51.75  35.11  17.723   1.754  101.6   7.04    11.3
08/03/18 02:26:49 23.60  53.18 51.75  35.11  17.726   1.757  101.4   7.03    11.6
08/03/18 02:27:09 23.59  53.17 51.74  35.11  17.724   1.755  101.3   7.02    11.3
08/03/18 02:27:29 23.60  53.16 51.73  35.10  17.725   1.755  101.1   7.01    11.5
08/03/18 02:27:49 23.58  53.17 51.73  35.11  17.721   1.753  100.9   7.00    11.5
08/03/18 02:28:09 23.56  53.17 51.71  35.11  17.724   1.755  100.7   6.99    11.5
08/03/18 02:28:29 23.56  53.17 51.70  35.10  17.729   1.758  100.6   6.98    11.5
08/03/18 02:28:49 23.55  53.17 51.70  35.11  17.726   1.756  100.7   6.98    11.5
08/03/18 02:29:09 23.55  53.16 51.68  35.10  17.726   1.756  100.6   6.98    11.5
08/03/18 02:29:29 23.53  53.17 51.68  35.11  17.728   1.758  100.4   6.97    11.5
08/03/18 02:29:49 23.53  53.16 51.67  35.10  17.729   1.759  100.2   6.96    11.6
08/03/18 02:30:09 23.53  53.15 51.67  35.10  17.729   1.759  100.1   6.95    11.5
08/03/18 02:30:29 23.52  53.17 51.66  35.11  17.729   1.759  100.3   6.97    11.5
08/03/18 02:30:49 23.50  53.17 51.65  35.11  17.730   1.759  100.2   6.96    11.5
08/03/18 02:31:09 23.49  53.16 51.62  35.10  17.733   1.761   99.9   6.94    11.5
08/03/18 02:31:29 23.48  53.16 51.62  35.10  17.733   1.762   99.8   6.94    11.5
08/03/18 02:31:49 23.47  53.16 51.61  35.10  17.730   1.759   99.8   6.93    11.5
08/03/18 02:32:09 23.47  53.16 51.60  35.10  17.732   1.761   99.8   6.93    11.5
08/03/18 02:32:29 23.44  53.17 51.59  35.11  17.733   1.762   99.9   6.95    11.5
08/03/18 02:32:49 23.43  53.17 51.58  35.11  17.734   1.762  100.1   6.96    11.5
08/03/18 02:33:09 23.43  53.16 51.57  35.11  17.748   1.772  100.2   6.97    11.5
08/03/18 02:33:29 23.41  53.16 51.55  35.10  17.740   1.766  100.3   6.98    11.4
08/03/18 02:33:49 23.40  53.17 51.54  35.11  17.744   1.769  100.5   6.99    11.5
08/03/18 02:34:09 23.39  53.18 51.54  35.12  17.746   1.770  100.9   7.02    11.5
08/03/18 02:34:29 23.39  53.17 51.53  35.11  17.741   1.767  101.0   7.03    11.4
08/03/18 02:34:49 23.38  53.17 51.52  35.11  17.746   1.770  101.3   7.05    11.6
08/03/18 02:35:09 23.36  53.18 51.51  35.12  17.746   1.770  101.5   7.07    11.5
08/03/18 02:35:29 23.33  53.18 51.49  35.12  17.750   1.772  101.7   7.08    11.5
08/03/18 02:35:49 23.25  53.21 51.44  35.15  17.750   1.773  101.6   7.09    11.6
08/03/18 02:36:09 23.14  53.26 51.37  35.18  17.756   1.777  101.4   7.08    11.6
08/03/18 02:36:29 23.08  53.31 51.35  35.22  17.760   1.779  101.4   7.09    11.7
08/03/18 02:36:49 23.02  53.30 51.29  35.21  17.760   1.779  101.3   7.09    11.6
08/03/18 02:37:09 23.00  53.23 51.20  35.16  17.762   1.781  101.4   7.10    11.6
08/03/18 02:37:29 23.00  53.21 51.18  35.15  17.763   1.782  101.5   7.11    11.7
08/03/18 02:37:49 23.00  53.21 51.17  35.14  17.762   1.781  101.7   7.12    11.6
08/03/18 02:38:09 23.00  53.22 51.18  35.15  17.763   1.782  101.8   7.13    11.6
08/03/18 02:38:29 23.02  53.20 51.19  35.14  17.763   1.781  101.9   7.14    11.7
08/03/18 02:38:49 23.02  53.20 51.19  35.14  17.767   1.784  102.3   7.16    11.6
08/03/18 02:39:09 23.03  53.21 51.21  35.15  17.772   1.788  102.3   7.16    11.6
08/03/18 02:39:29 23.01  53.21 51.19  35.15  17.774   1.789  102.3   7.16    11.6
08/03/18 02:39:49 23.00  53.21 51.18  35.15  17.773   1.789  102.5   7.18    11.6
08/03/18 02:40:09 22.99  53.21 51.18  35.15  17.777   1.791  102.7   7.19    11.6
08/03/18 02:40:29 22.99  53.22 51.17  35.15  17.772   1.788  102.7   7.19    11.6
08/03/18 02:40:49 22.97  53.23 51.17  35.16  17.774   1.790  103.0   7.22    11.6
08/03/18 02:41:09 22.96  53.23 51.15  35.16  17.772   1.788  103.1   7.22    11.7
08/03/18 02:41:29 22.97  53.22 51.16  35.16  17.784   1.796  103.1   7.22    11.6
08/03/18 02:41:49 22.99  53.20 51.16  35.14  17.784   1.796  103.0   7.22    11.6
08/03/18 02:42:09 23.01  53.20 51.18  35.14  17.783   1.795  103.0   7.21    11.6
08/03/18 02:42:29 23.00  53.21 51.18  35.14  17.782   1.795  103.0   7.21    11.6
08/03/18 02:42:49 23.01  53.21 51.19  35.15  17.790   1.800  102.8   7.20    11.5
08/03/18 02:43:09 23.03  53.21 51.21  35.15  17.786   1.797  102.9   7.20    11.6
08/03/18 02:43:29 23.03  53.21 51.21  35.14  17.790   1.800  103.0   7.21    11.6
08/03/18 02:43:49 23.09  53.22 51.27  35.15  17.791   1.801  103.0   7.20    11.5
08/03/18 02:44:09 23.08  53.25 51.29  35.18  17.787   1.798  103.0   7.21    11.6
08/03/18 02:44:29 23.11  53.27 51.35  35.19  17.784   1.796  103.3   7.22    11.5
08/03/18 02:44:49 23.09  53.26 51.32  35.19  17.790   1.800  103.3   7.22    11.5
08/03/18 02:45:09 23.09  53.27 51.32  35.19  17.798   1.805  103.3   7.22    11.6
08/03/18 02:45:29 23.15  53.21 51.33  35.14  17.799   1.807  103.5   7.23    11.6
08/03/18 02:45:49 23.15  53.21 51.33  35.14  17.802   1.809  103.6   7.24    11.3
08/03/18 02:46:09 23.14  53.22 51.32  35.15  17.801   1.808  103.6   7.24    11.5
08/03/18 02:46:29 23.12  53.26 51.34  35.18  17.805   1.811  103.4   7.23    11.5
08/03/18 02:46:49 23.11  53.27 51.35  35.19  17.803   1.809  103.6   7.24    11.6
08/03/18 02:47:09 23.15  53.23 51.35  35.16  17.804   1.810  103.4   7.22    11.6
08/03/18 02:47:29 23.15  53.21 51.33  35.14  17.807   1.812  103.4   7.22    11.5
08/03/18 02:47:49 23.16  53.19 51.33  35.13  17.813   1.816  103.3   7.21    11.5
08/03/18 02:48:09 23.17  53.21 51.34  35.14  17.812   1.815  103.1   7.20    11.6
08/03/18 02:48:29 23.15  53.21 51.33  35.15  17.818   1.819  103.1   7.20    11.5
08/03/18 02:48:49 23.15  53.22 51.34  35.15  17.819   1.820  103.0   7.20    11.6
08/03/18 02:49:09 23.17  53.20 51.34  35.13  17.827   1.826  102.9   7.19    11.6
08/03/18 02:49:29 23.17  53.19 51.33  35.13  17.830   1.828  102.9   7.19    11.6
08/03/18 02:49:49 23.18  53.19 51.34  35.13  17.826   1.825  102.9   7.19    11.6
08/03/18 02:50:09 23.16  53.21 51.34  35.14  17.830   1.828  102.8   7.18    11.6
08/03/18 02:50:29 23.16  53.20 51.34  35.14  17.828   1.827  102.9   7.19    11.6
08/03/18 02:50:49 23.15  53.24 51.36  35.17  17.832   1.829  102.6   7.17    11.3
08/03/18 02:51:09 23.15  53.24 51.35  35.16  17.831   1.828  102.5   7.16    11.6
08/03/18 02:51:29 23.14  53.24 51.35  35.16  17.836   1.832  102.5   7.16    11.4
08/03/18 02:51:49 23.14  53.24 51.36  35.17  17.844   1.837  102.4   7.15    11.5
08/03/18 02:52:09 23.14  53.23 51.34  35.16  17.844   1.837  102.4   7.15    11.6
08/03/18 02:52:29 23.14  53.22 51.34  35.15  17.844   1.838  102.6   7.17    11.6
08/03/18 02:52:49 23.15  53.23 51.36  35.16  17.844   1.837  102.8   7.18    11.7
08/03/18 02:53:09 23.15  53.21 51.33  35.14  17.845   1.838  102.7   7.18    11.5
08/03/18 02:53:29 23.14  53.25 51.35  35.17  17.845   1.838  102.6   7.17    11.6
08/03/18 02:53:49 23.15  53.23 51.35  35.16  17.847   1.839  102.6   7.17    11.5
08/03/18 02:54:09 23.16  53.22 51.35  35.15  17.847   1.839  102.8   7.18    11.6
08/03/18 02:54:29 23.17  53.20 51.34  35.14  17.849   1.841  103.1   7.20    11.5
08/03/18 02:54:49 23.17  53.22 51.36  35.15  17.857   1.847  103.4   7.22    11.5
08/03/18 02:55:09 23.17  53.20 51.34  35.14  17.854   1.844  103.4   7.22    11.6
08/03/18 02:55:29 23.16  53.20 51.34  35.14  17.857   1.846  103.5   7.23    11.5
08/03/18 02:55:49 23.16  53.22 51.35  35.15  17.859   1.848  103.7   7.25    11.6
08/03/18 02:56:09 23.17  53.21 51.35  35.14  17.864   1.851  104.1   7.27    11.5
08/03/18 02:56:29 23.17  53.21 51.35  35.15  17.869   1.854  104.3   7.28    11.5
08/03/18 02:56:49 23.17  53.23 51.36  35.16  17.867   1.853  104.4   7.29    11.6
08/03/18 02:57:09 23.16  53.21 51.34  35.15  17.873   1.857  104.4   7.29    11.6
08/03/18 02:57:29 23.16  53.20 51.33  35.14  17.870   1.855  104.5   7.30    11.4
08/03/18 02:57:49 23.15  53.23 51.35  35.16  17.882   1.863  104.6   7.31    11.6
08/03/18 02:58:09 23.15  53.21 51.33  35.14  17.879   1.861  104.5   7.30    11.5
08/03/18 02:58:29 23.17  53.22 51.36  35.15  17.886   1.866  104.8   7.32    11.6
08/03/18 02:58:49 23.16  53.20 51.34  35.14  17.879   1.862  104.8   7.32    11.5
08/03/18 02:59:09 23.16  53.22 51.35  35.15  17.883   1.864  104.9   7.33    11.6
08/03/18 02:59:29 23.16  53.22 51.35  35.15  17.880   1.862  104.9   7.33    11.6
08/03/18 02:59:49 23.17  53.21 51.35  35.14  17.892   1.870  104.9   7.32    11.6
08/03/18 03:00:09 23.17  53.22 51.36  35.15  17.893   1.871  104.9   7.33    11.4
08/03/18 03:00:29 23.18  53.20 51.35  35.14  17.896   1.873  105.0   7.33    11.6
08/03/18 03:00:49 23.19  53.19 51.35  35.13  17.899   1.875  105.1   7.34    11.6
08/03/18 03:01:09 23.20  53.20 51.36  35.13  17.894   1.872  105.2   7.35    11.5
08/03/18 03:01:29 23.19  53.20 51.37  35.14  17.899   1.875  105.3   7.35    11.6
08/03/18 03:01:49 23.20  53.19 51.35  35.13  17.905   1.879  105.4   7.36    11.6
08/03/18 03:02:09 23.20  53.18 51.35  35.12  17.910   1.883  105.6   7.37    11.6
08/03/18 03:02:29 23.21  53.17 51.35  35.11  17.913   1.885  105.7   7.38    11.6
08/03/18 03:02:49 23.21  53.16 51.35  35.11  17.914   1.885  105.8   7.39    11.6
08/03/18 03:03:09 23.20  53.18 51.35  35.12  17.917   1.888  105.6   7.37    11.6
08/03/18 03:03:29 23.20  53.19 51.36  35.13  17.924   1.893  105.5   7.37    11.6
08/03/18 03:03:49 23.20  53.16 51.33  35.11  17.932   1.898  105.7   7.38    11.5
08/03/18 03:04:09 23.22  53.16 51.35  35.11  17.927   1.895  105.9   7.39    11.6
08/03/18 03:04:29 23.20  53.18 51.35  35.12  17.932   1.898  105.9   7.39    11.6
08/03/18 03:04:49 23.20  53.18 51.35  35.12  17.935   1.900  105.8   7.39    11.6
08/03/18 03:05:09 23.20  53.18 51.35  35.12  17.935   1.900  105.8   7.39    11.6
08/03/18 03:05:29 23.20  53.18 51.34  35.12  17.934   1.899  105.9   7.40    11.6
08/03/18 03:05:49 23.19  53.18 51.34  35.12  17.936   1.901  106.0   7.40    11.6
08/03/18 03:06:09 23.20  53.16 51.33  35.11  17.943   1.906  105.9   7.39    11.4
08/03/18 03:06:29 23.20  53.18 51.35  35.12  17.948   1.909  106.2   7.41    11.5
08/03/18 03:06:49 23.18  53.17 51.32  35.11  17.947   1.908  106.1   7.41    11.5
08/03/18 03:07:09 23.19  53.17 51.33  35.11  17.958   1.916  106.3   7.42    11.4
08/03/18 03:07:29 23.20  53.17 51.33  35.11  17.954   1.913  106.5   7.43    11.4
08/03/18 03:07:49 23.20  53.16 51.33  35.11  17.958   1.916  106.4   7.43    11.6
08/03/18 03:08:09 23.18  53.18 51.34  35.12  17.967   1.922  106.3   7.42    11.6
08/03/18 03:08:29 23.20  53.17 51.34  35.11  17.969   1.923  106.5   7.43    11.4
08/03/18 03:08:49 23.20  53.17 51.34  35.12  17.968   1.923  106.5   7.44    11.5
08/03/18 03:09:09 23.19  53.17 51.33  35.11  17.978   1.930  106.6   7.44    11.5
08/03/18 03:09:29 23.17  53.20 51.34  35.14  17.970   1.924  106.5   7.43    11.5
08/03/18 03:09:49 23.18  53.17 51.32  35.11  17.975   1.927  106.6   7.45    11.5
08/03/18 03:10:09 23.18  53.17 51.32  35.11  17.977   1.929  106.6   7.45    11.5
08/03/18 03:10:29 23.17  53.19 51.34  35.13  17.979   1.930  106.7   7.45    11.6
08/03/18 03:10:49 23.18  53.19 51.34  35.13  17.981   1.932  106.8   7.46    11.5
08/03/18 03:11:09 23.19  53.17 51.33  35.11  17.981   1.932  106.7   7.45    11.6
08/03/18 03:11:29 23.18  53.18 51.33  35.12  17.995   1.941  106.8   7.46    11.5
08/03/18 03:11:49 23.20  53.18 51.34  35.12  17.995   1.942  106.7   7.45    11.5
08/03/18 03:12:09 23.20  53.17 51.33  35.11  17.994   1.941  106.7   7.45    11.5
08/03/18 03:12:29 23.22  53.13 51.33  35.09  18.001   1.946  107.1   7.47    11.6
08/03/18 03:12:49 23.22  53.16 51.36  35.11  18.006   1.949  107.1   7.47    11.5
08/03/18 03:13:09 23.22  53.15 51.35  35.10  18.012   1.953  107.0   7.47    11.3
08/03/18 03:13:29 23.22  53.17 51.36  35.11  18.014   1.955  107.2   7.48    11.3
08/03/18 03:13:49 23.25  53.14 51.36  35.09  18.014   1.955  107.4   7.50    11.3
08/03/18 03:14:09 23.26  53.14 51.38  35.09  18.016   1.956  107.6   7.51    11.3
08/03/18 03:14:29 23.31  53.12 51.40  35.07  18.014   1.955  108.2   7.54    11.6
08/03/18 03:14:49 23.31  53.13 51.41  35.08  18.018   1.957  108.3   7.55    11.5
08/03/18 03:15:09 23.31  53.14 51.42  35.09  18.026   1.963  108.4   7.56    11.6
08/03/18 03:15:29 23.32  53.14 51.43  35.09  18.024   1.961  108.6   7.57    11.6
08/03/18 03:15:49 23.33  53.14 51.45  35.09  18.036   1.970  108.9   7.59    11.5
08/03/18 03:16:09 23.32  53.15 51.45  35.10  18.037   1.970  108.9   7.59    11.5
08/03/18 03:16:29 23.33  53.15 51.46  35.10  18.043   1.975  109.1   7.60    11.6
08/03/18 03:16:49 23.31  53.17 51.45  35.11  18.046   1.977  109.2   7.61    11.6
08/03/18 03:17:09 23.35  53.14 51.47  35.09  18.041   1.973  109.3   7.61    11.6
08/03/18 03:17:29 23.36  53.15 51.48  35.09  18.043   1.975  109.9   7.65    11.6
08/03/18 03:17:49 23.39  53.16 51.52  35.10  18.053   1.981  110.2   7.67    11.6
08/03/18 03:18:09 23.43  53.13 51.54  35.08  18.051   1.980  110.7   7.70    11.6
08/03/18 03:18:29 23.44  53.16 51.58  35.10  18.051   1.980  111.1   7.73    11.4
08/03/18 03:18:49 23.43  53.17 51.58  35.11  18.062   1.987  111.4   7.74    11.6
08/03/18 03:19:09 23.44  53.17 51.58  35.11  18.063   1.988  111.5   7.75    11.6
08/03/18 03:19:29 23.45  53.18 51.60  35.11  18.064   1.989  111.8   7.77    11.6
08/03/18 03:19:49 23.43  53.18 51.59  35.12  18.068   1.992  111.7   7.77    11.6
08/03/18 03:20:09 23.42  53.19 51.59  35.13  18.075   1.997  111.8   7.77    11.6
08/03/18 03:20:29 23.41  53.20 51.59  35.13  18.072   1.994  111.7   7.77    11.6
08/03/18 03:20:49 23.41  53.19 51.58  35.13  18.078   1.998  111.7   7.77    11.6
08/03/18 03:21:09 23.43  53.19 51.59  35.12  18.082   2.001  112.1   7.79    11.6
08/03/18 03:21:29 23.44  53.18 51.59  35.12  18.079   1.999  111.8   7.78    11.6
08/03/18 03:21:49 23.44  53.19 51.60  35.12  18.085   2.003  111.9   7.78    11.6
08/03/18 03:22:09 23.47  53.17 51.62  35.11  18.089   2.006  111.9   7.78    11.6
08/03/18 03:22:29 23.45  53.19 51.61  35.12  18.092   2.008  111.9   7.78    11.6
08/03/18 03:22:49 23.48  53.18 51.63  35.11  18.096   2.011  111.9   7.78    11.4
08/03/18 03:23:09 23.45  53.20 51.62  35.13  18.098   2.012  111.7   7.77    11.6
08/03/18 03:23:29 23.44  53.19 51.61  35.13  18.107   2.018  111.7   7.76    11.4
08/03/18 03:23:49 23.43  53.19 51.60  35.13  18.106   2.018  111.5   7.75    11.6
08/03/18 03:24:09 23.44  53.19 51.60  35.13  18.106   2.018  111.5   7.75    11.4
08/03/18 03:24:29 23.44  53.18 51.59  35.12  18.110   2.021  111.6   7.76    11.5
08/03/18 03:24:49 23.42  53.19 51.58  35.13  18.114   2.023  111.4   7.75    11.6
08/03/18 03:25:09 23.40  53.19 51.57  35.13  18.118   2.026  111.5   7.76    11.5
08/03/18 03:25:29 23.41  53.19 51.57  35.12  18.120   2.027  111.5   7.76    11.6
08/03/18 03:25:49 23.40  53.19 51.57  35.13  18.120   2.027  111.6   7.76    11.5
08/03/18 03:26:09 23.42  53.18 51.58  35.12  18.124   2.030  111.6   7.76    11.5
08/03/18 03:26:29 23.44  53.17 51.59  35.11  18.126   2.032  111.8   7.77    11.4
08/03/18 03:26:49 23.45  53.16 51.59  35.10  18.127   2.032  111.8   7.77    11.5
08/03/18 03:27:09 23.44  53.18 51.59  35.11  18.135   2.038  111.8   7.77    11.5
08/03/18 03:27:29 23.43  53.18 51.58  35.12  18.134   2.037  111.9   7.78    11.6
08/03/18 03:27:49 23.44  53.17 51.59  35.11  18.137   2.039  111.9   7.78    11.6
08/03/18 03:28:09 23.43  53.18 51.58  35.11  18.143   2.043  112.0   7.79    11.4
08/03/18 03:28:29 23.43  53.18 51.58  35.12  18.145   2.044  112.0   7.79    11.4
08/03/18 03:28:49 23.44  53.17 51.59  35.11  18.148   2.047  111.9   7.78    11.5
08/03/18 03:29:09 23.48  53.15 51.61  35.09  18.154   2.051  112.0   7.78    11.6
08/03/18 03:29:29 23.43  53.18 51.59  35.12  18.153   2.050  112.0   7.78    11.5
08/03/18 03:29:49 23.46  53.17 51.61  35.11  18.159   2.054  112.1   7.79    11.3
08/03/18 03:30:09 23.47  53.17 51.62  35.11  18.165   2.058  111.8   7.77    11.6
08/03/18 03:30:29 23.45  53.18 51.61  35.12  18.168   2.061  111.9   7.78    11.6
08/03/18 03:30:49 23.43  53.18 51.59  35.12  18.167   2.060  111.8   7.77    11.6
08/03/18 03:31:09 23.42  53.18 51.58  35.12  18.174   2.065  111.8   7.77    11.5
08/03/18 03:31:29 23.38  53.19 51.55  35.13  18.174   2.064  111.7   7.77    11.6
08/03/18 03:31:49 23.38  53.18 51.54  35.12  18.178   2.067  111.6   7.77    11.6
08/03/18 03:32:09 23.35  53.19 51.52  35.13  18.185   2.072  111.6   7.77    11.6
08/03/18 03:32:29 23.33  53.19 51.50  35.13  18.188   2.074  111.6   7.77    11.6
08/03/18 03:32:49 23.31  53.19 51.47  35.12  18.188   2.074  111.5   7.77    11.4
08/03/18 03:33:09 23.29  53.19 51.45  35.13  18.192   2.077  111.4   7.77    11.6
08/03/18 03:33:29 23.27  53.19 51.43  35.13  18.197   2.081  111.5   7.77    11.5
08/03/18 03:33:49 23.27  53.18 51.42  35.12  18.201   2.083  111.4   7.77    11.6
08/03/18 03:34:09 23.25  53.18 51.40  35.12  18.205   2.086  111.3   7.76    11.6
08/03/18 03:34:29 23.23  53.19 51.39  35.13  18.204   2.085  111.1   7.75    11.6
08/03/18 03:34:49 23.23  53.17 51.38  35.12  18.212   2.091  111.0   7.75    11.6
08/03/18 03:35:09 23.22  53.18 51.37  35.12  18.216   2.093  110.9   7.74    11.4
08/03/18 03:35:29 23.21  53.19 51.37  35.13  18.213   2.091  110.8   7.73    11.6
08/03/18 03:35:49 23.20  53.19 51.36  35.13  18.219   2.095  110.8   7.74    11.6
08/03/18 03:36:09 23.19  53.20 51.36  35.13  18.221   2.097  110.6   7.72    11.6
08/03/18 03:36:29 23.19  53.18 51.35  35.13  18.224   2.099  110.6   7.72    11.5
08/03/18 03:36:49 23.19  53.19 51.34  35.13  18.226   2.100  110.6   7.72    11.6
08/03/18 03:37:09 23.18  53.20 51.35  35.13  18.234   2.106  110.5   7.72    11.6
08/03/18 03:37:29 23.17  53.20 51.35  35.14  18.233   2.105  110.4   7.71    11.6
08/03/18 03:37:49 23.17  53.20 51.33  35.14  18.237   2.107  110.5   7.71    11.6
08/03/18 03:38:09 23.17  53.19 51.32  35.13  18.237   2.108  110.4   7.71    11.4
08/03/18 03:38:29 23.16  53.22 51.34  35.15  18.241   2.110  110.4   7.71    11.4
08/03/18 03:38:49 23.15  53.18 51.31  35.12  18.250   2.116  110.2   7.70    11.5
08/03/18 03:39:09 23.16  53.21 51.33  35.14  18.251   2.118  110.2   7.70    11.5
08/03/18 03:39:29 23.15  53.22 51.35  35.15  18.254   2.119  110.3   7.71    11.5
08/03/18 03:39:49 23.15  53.20 51.32  35.14  18.256   2.121  110.3   7.71    11.4
08/03/18 03:40:09 23.15  53.21 51.33  35.14  18.262   2.125  110.2   7.70    11.4
08/03/18 03:40:29 23.15  53.22 51.34  35.15  18.268   2.129  110.3   7.70    11.6
08/03/18 03:40:49 23.15  53.21 51.33  35.14  18.268   2.129  110.2   7.70    11.6
08/03/18 03:41:09 23.15  53.20 51.32  35.13  18.273   2.132  110.2   7.70    11.6
08/03/18 03:41:29 23.15  53.23 51.34  35.16  18.276   2.135  110.2   7.70    11.6
08/03/18 03:41:49 23.15  53.22 51.34  35.15  18.276   2.135  110.1   7.69    11.6
08/03/18 03:42:09 23.15  53.20 51.32  35.14  18.284   2.140  110.1   7.69    11.6
08/03/18 03:42:29 23.16  53.22 51.34  35.15  18.283   2.139  110.2   7.70    11.5
08/03/18 03:42:49 23.16  53.22 51.35  35.15  18.291   2.145  110.2   7.70    11.5
08/03/18 03:43:09 23.16  53.21 51.34  35.14  18.296   2.148  110.1   7.69    11.5
08/03/18 03:43:29 23.16  53.22 51.35  35.15  18.295   2.147  110.1   7.69    11.4
08/03/18 03:43:49 23.16  53.19 51.32  35.13  18.298   2.150  110.1   7.69    11.4
08/03/18 03:44:09 23.16  53.21 51.34  35.15  18.301   2.151  110.1   7.69    11.5
08/03/18 03:44:29 23.16  53.20 51.33  35.14  18.309   2.157  110.1   7.69    11.5
08/03/18 03:44:49 23.16  53.18 51.31  35.12  18.312   2.159  110.1   7.69    11.5
08/03/18 03:45:09 23.16  53.23 51.36  35.16  18.316   2.162  110.1   7.69    11.6
08/03/18 03:45:29 23.16  53.21 51.34  35.14  18.320   2.165  110.0   7.69    11.4
08/03/18 03:45:49 23.16  53.21 51.34  35.14  18.327   2.169  110.1   7.69    11.4
08/03/18 03:46:09 23.16  53.21 51.34  35.15  18.331   2.172  110.1   7.69    11.5
08/03/18 03:46:29 23.16  53.22 51.36  35.16  18.330   2.172  110.1   7.69    11.4
08/03/18 03:46:49 23.16  53.21 51.34  35.14  18.336   2.176  110.1   7.69    11.4
08/03/18 03:47:09 23.16  53.21 51.34  35.14  18.339   2.178  110.2   7.70    11.4
08/03/18 03:47:29 23.17  53.19 51.33  35.13  18.342   2.180  110.2   7.70    11.6
08/03/18 03:47:49 23.16  53.23 51.36  35.16  18.341   2.179  110.3   7.70    11.4
08/03/18 03:48:09 23.16  53.20 51.34  35.14  18.350   2.185  110.2   7.69    11.4
08/03/18 03:48:29 23.17  53.21 51.35  35.15  18.359   2.192  110.1   7.69    11.4
08/03/18 03:48:49 23.17  53.19 51.33  35.13  18.355   2.189  110.2   7.70    11.4
08/03/18 03:49:09 23.17  53.19 51.33  35.13  18.359   2.192  110.0   7.68    11.4
08/03/18 03:49:29 23.17  53.19 51.33  35.13  18.364   2.195  110.1   7.69    11.6
08/03/18 03:49:49 23.17  53.19 51.33  35.13  18.369   2.198  110.2   7.70    11.3
08/03/18 03:50:09 23.17  53.20 51.34  35.14  18.372   2.201  110.1   7.69    11.6
08/03/18 03:50:29 23.17  53.19 51.34  35.13  18.376   2.203  109.9   7.68    11.4
08/03/18 03:50:49 23.18  53.19 51.35  35.13  18.372   2.200  109.9   7.68    11.4
08/03/18 03:51:09 23.18  53.20 51.35  35.14  18.379   2.205  109.9   7.68    11.6
08/03/18 03:51:29 23.18  53.18 51.33  35.12  18.390   2.213  109.9   7.68    11.4
08/03/18 03:51:49 23.19  53.18 51.34  35.12  18.390   2.213  109.9   7.68    11.4
08/03/18 03:52:09 23.19  53.17 51.33  35.12  18.391   2.213  109.8   7.67    11.4
08/03/18 03:52:29 23.19  53.16 51.32  35.10  18.395   2.216  109.8   7.67    11.4
08/03/18 03:52:49 23.19  53.17 51.33  35.11  18.410   2.227  109.8   7.67    11.6
08/03/18 03:53:09 23.20  53.17 51.34  35.11  18.468   2.267  109.8   7.67    11.4
08/03/18 03:53:29 23.19  53.18 51.34  35.12  18.419   2.233  109.8   7.67    11.6
08/03/18 03:53:49 23.19  53.17 51.33  35.11  18.460   2.261  109.8   7.66    11.4
08/03/18 03:54:09 23.20  53.16 51.33  35.11  18.501   2.289  109.7   7.66    11.5
08/03/18 03:54:29 23.20  53.17 51.34  35.11  18.545   2.320  109.7   7.66    11.5
08/03/18 03:54:49 23.20  53.15 51.32  35.10  18.471   2.268  109.6   7.65    11.6
08/03/18 03:55:09 23.20  53.17 51.34  35.11  18.473   2.270  109.6   7.65    11.6
08/03/18 03:55:29 23.21  53.17 51.35  35.12  18.508   2.294  109.6   7.65    11.3
08/03/18 03:55:49 23.21  53.16 51.34  35.10  18.513   2.297  109.5   7.64    11.6
08/03/18 03:56:09 23.21  53.17 51.35  35.11  18.560   2.330  109.4   7.64    11.6
08/03/18 03:56:29 23.21  53.18 51.36  35.12  18.533   2.311  109.5   7.65    11.6
08/03/18 03:56:49 23.21  53.17 51.36  35.11  18.579   2.343  109.5   7.65    11.5
08/03/18 03:57:09 23.22  53.14 51.32  35.09  18.590   2.351  109.5   7.64    11.6
08/03/18 03:57:29 23.21  53.14 51.32  35.09  18.534   2.312  109.6   7.65    11.6
08/03/18 03:57:49 23.22  53.17 51.36  35.11  18.578   2.342  109.5   7.64    11.6
08/03/18 03:58:09 23.23  53.14 51.34  35.09  18.555   2.326  109.5   7.64    11.4
08/03/18 03:58:29 23.23  53.14 51.34  35.09  18.566   2.334  109.5   7.64    11.6
08/03/18 03:58:49 23.23  53.13 51.33  35.08  18.561   2.331  109.5   7.64    11.4
08/03/18 03:59:09 23.23  53.14 51.35  35.09  18.533   2.311  109.4   7.63    11.6
08/03/18 03:59:29 23.24  53.12 51.34  35.08  18.587   2.349  109.5   7.64    11.4
08/03/18 03:59:49 23.25  53.11 51.33  35.07  18.540   2.316  109.4   7.64    11.4
08/03/18 04:00:09 23.26  53.10 51.33  35.06  18.547   2.321  109.3   7.63    11.5
08/03/18 04:00:29 23.27  53.09 51.34  35.05  18.535   2.313  109.3   7.62    11.6
08/03/18 04:00:49 23.26  53.09 51.32  35.05  18.529   2.309  109.3   7.63    11.4
08/03/18 04:01:09 23.27  53.09 51.33  35.05  18.525   2.306  109.3   7.62    11.4
08/03/18 04:01:29 23.28  53.08 51.34  35.05  18.542   2.317  109.3   7.63    11.5
08/03/18 04:01:49 23.27  53.10 51.34  35.06  18.515   2.299  109.4   7.63    11.4
08/03/18 04:02:09 23.28  53.11 51.36  35.07  18.556   2.327  109.4   7.63    11.6
08/03/18 04:02:29 23.28  53.09 51.34  35.05  18.556   2.327  109.4   7.63    11.5
08/03/18 04:02:49 23.28  53.09 51.34  35.05  18.553   2.325  109.3   7.62    11.6
08/03/18 04:03:09 23.27  53.10 51.35  35.06  18.531   2.310  109.2   7.61    11.6
08/03/18 04:03:29 23.28  53.10 51.35  35.06  18.521   2.303  109.2   7.61    11.6
08/03/18 04:03:49 23.30  53.07 51.35  35.04  18.542   2.318  109.3   7.62    11.6
08/03/18 04:04:09 23.29  53.09 51.36  35.05  18.554   2.326  109.1   7.61    11.6
08/03/18 04:04:29 23.31  53.06 51.35  35.03  18.541   2.317  109.2   7.61    11.6
08/03/18 04:04:49 23.30  53.07 51.35  35.04  18.548   2.322  109.3   7.62    11.6
08/03/18 04:05:09 23.32  53.07 51.37  35.04  18.580   2.344  109.2   7.61    11.6
08/03/18 04:05:29 23.33  53.06 51.36  35.03  18.565   2.334  109.2   7.61    11.6
08/03/18 04:05:49 23.33  53.07 51.37  35.03  18.557   2.328  109.3   7.62    11.6
08/03/18 04:06:09 23.35  53.04 51.36  35.01  18.530   2.310  109.2   7.61    11.6
08/03/18 04:06:29 23.34  53.05 51.37  35.02  18.563   2.332  109.3   7.61    11.4
08/03/18 04:06:49 23.34  53.05 51.38  35.03  18.571   2.338  109.3   7.61    11.6
08/03/18 04:07:09 23.34  53.06 51.38  35.03  18.562   2.332  109.3   7.61    11.6
08/03/18 04:07:29 23.34  53.05 51.38  35.03  18.572   2.338  109.3   7.62    11.5
08/03/18 04:07:49 23.35  53.05 51.38  35.02  18.568   2.336  109.3   7.62    11.6
08/03/18 04:08:09 23.35  53.05 51.38  35.02  18.574   2.340  109.3   7.61    11.6
08/03/18 04:08:29 23.35  53.05 51.38  35.03  18.574   2.340  109.4   7.62    11.6
08/03/18 04:08:49 23.35  53.05 51.38  35.02  18.585   2.347  109.4   7.62    11.5
08/03/18 04:09:09 23.35  53.05 51.38  35.02  18.578   2.342  109.3   7.62    11.6
08/03/18 04:09:29 23.35  53.06 51.38  35.03  18.590   2.351  109.3   7.62    11.6
08/03/18 04:09:49 23.36  53.04 51.38  35.01  18.599   2.357  109.4   7.62    11.6
08/03/18 04:10:09 23.35  53.05 51.38  35.02  18.579   2.343  109.4   7.62    11.6
08/03/18 04:10:29 23.36  53.04 51.38  35.02  18.597   2.356  109.4   7.62    11.6
08/03/18 04:10:49 23.37  53.04 51.38  35.01  18.604   2.360  109.5   7.62    11.6
08/03/18 04:11:09 23.37  53.04 51.38  35.01  18.603   2.360  109.4   7.62    11.5
08/03/18 04:11:29 23.35  53.05 51.38  35.02  18.608   2.363  109.4   7.62    11.6
08/03/18 04:11:49 23.35  53.05 51.38  35.02  18.599   2.357  109.3   7.62    11.6
08/03/18 04:12:09 23.35  53.05 51.38  35.02  18.596   2.355  109.5   7.63    11.6
08/03/18 04:12:29 23.37  53.04 51.39  35.02  18.609   2.364  109.5   7.62    11.6
08/03/18 04:12:49 23.38  53.03 51.38  35.00  18.607   2.362  109.5   7.63    11.6
08/03/18 04:13:09 23.38  53.03 51.38  35.00  18.614   2.367  109.5   7.63    11.6
08/03/18 04:13:29 23.39  53.03 51.39  35.00  18.620   2.371  109.5   7.63    11.6
08/03/18 04:13:49 23.38  53.02 51.39  35.00  18.629   2.378  109.6   7.63    11.6
08/03/18 04:14:09 23.38  53.03 51.39  35.01  18.623   2.373  109.7   7.64    11.6
08/03/18 04:14:29 23.37  53.04 51.39  35.01  18.616   2.369  109.9   7.65    11.6
08/03/18 04:14:49 23.37  53.04 51.39  35.01  18.622   2.373  109.9   7.65    11.6
08/03/18 04:15:09 23.38  53.03 51.39  35.00  18.624   2.374  109.8   7.65    11.6
08/03/18 04:15:29 23.39  53.03 51.39  35.00  18.633   2.380  110.0   7.66    11.6
08/03/18 04:15:49 23.38  53.03 51.39  35.01  18.637   2.383  110.1   7.66    11.6
08/03/18 04:16:09 23.38  53.03 51.39  35.01  18.639   2.384  110.1   7.67    11.6
08/03/18 04:16:29 23.39  53.03 51.39  35.01  18.644   2.388  110.1   7.67    11.6
08/03/18 04:16:49 23.39  53.03 51.40  35.01  18.647   2.390  110.2   7.68    11.6
08/03/18 04:17:09 23.39  53.03 51.40  35.01  18.651   2.393  110.0   7.66    11.5
08/03/18 04:17:29 23.39  53.03 51.40  35.01  18.655   2.395  110.1   7.67    11.5
08/03/18 04:17:49 23.39  53.02 51.40  35.00  18.656   2.396  110.2   7.67    11.6
08/03/18 04:18:09 23.39  53.03 51.40  35.01  18.664   2.401  110.1   7.66    11.6
08/03/18 04:18:29 23.39  53.03 51.40  35.01  18.665   2.402  110.2   7.67    11.6
08/03/18 04:18:49 23.40  53.03 51.40  35.01  18.671   2.407  110.2   7.67    11.6
08/03/18 04:19:09 23.39  53.03 51.40  35.01  18.673   2.408  110.0   7.66    11.6
08/03/18 04:19:29 23.39  53.04 51.40  35.01  18.675   2.409  110.2   7.68    11.6
08/03/18 04:19:49 23.39  53.03 51.40  35.01  18.680   2.413  110.2   7.67    11.6
08/03/18 04:20:09 23.41  53.02 51.42  35.00  18.692   2.421  110.3   7.67    11.6
08/03/18 04:20:29 23.43  53.01 51.42  34.99  18.689   2.419  110.5   7.69    11.6
08/03/18 04:20:49 23.44  53.01 51.43  34.99  18.694   2.423  110.5   7.69    11.6
08/03/18 04:21:09 23.44  53.02 51.44  35.00  18.697   2.425  110.3   7.68    11.6
08/03/18 04:21:29 23.46  53.00 51.44  34.99  18.700   2.427  110.5   7.69    11.6
08/03/18 04:21:49 23.46  53.00 51.45  34.99  18.704   2.429  110.9   7.71    11.6
08/03/18 04:22:09 23.48  53.00 51.46  34.98  18.707   2.432  110.9   7.71    11.6
08/03/18 04:22:29 23.50  52.99 51.48  34.98  18.715   2.437  111.0   7.72    11.5
08/03/18 04:22:49 23.51  53.00 51.49  34.98  18.718   2.439  111.2   7.73    11.6
08/03/18 04:23:09 23.53  53.00 51.50  34.98  18.725   2.444  111.4   7.74    11.6
08/03/18 04:23:29 23.54  53.00 51.51  34.98  18.724   2.443  111.5   7.74    11.6
08/03/18 04:23:49 23.53  53.01 51.52  34.99  18.728   2.446  111.5   7.75    11.6
08/03/18 04:24:09 23.57  52.99 51.54  34.97  18.733   2.449  111.6   7.75    11.6
08/03/18 04:24:29 23.56  53.01 51.55  34.99  18.737   2.452  111.8   7.76    11.6
08/03/18 04:24:49 23.58  52.99 51.55  34.97  18.743   2.456  111.9   7.77    11.6
08/03/18 04:25:09 23.58  53.00 51.57  34.98  18.747   2.459  112.1   7.78    11.6
08/03/18 04:25:29 23.60  52.99 51.57  34.97  18.747   2.459  112.3   7.79    11.5
08/03/18 04:25:49 23.62  52.99 51.59  34.97  18.750   2.461  112.4   7.80    11.6
08/03/18 04:26:09 23.63  52.99 51.60  34.97  18.761   2.469  112.5   7.80    11.4
08/03/18 04:26:29 23.64  52.99 51.61  34.97  18.765   2.472  112.5   7.80    11.6
08/03/18 04:26:49 23.63  53.00 51.61  34.98  18.764   2.471  112.6   7.81    11.6
08/03/18 04:27:09 23.63  53.00 51.61  34.98  18.770   2.474  112.6   7.81    11.6
08/03/18 04:27:29 23.63  53.01 51.62  34.99  18.774   2.478  112.8   7.82    11.4
08/03/18 04:27:49 23.64  53.00 51.62  34.98  18.776   2.479  112.7   7.82    11.6
08/03/18 04:28:09 23.63  53.01 51.62  34.99  18.780   2.482  112.8   7.82    11.4
08/03/18 04:28:29 23.65  52.99 51.63  34.98  18.787   2.487  112.7   7.81    11.4
08/03/18 04:28:49 23.65  53.00 51.63  34.98  18.794   2.491  112.9   7.82    11.6
08/03/18 04:29:09 23.65  53.00 51.63  34.98  18.795   2.492  112.7   7.82    11.5
08/03/18 04:29:29 23.65  53.00 51.63  34.98  18.799   2.495  112.6   7.81    11.4
08/03/18 04:29:49 23.64  53.01 51.63  34.98  18.800   2.496  112.7   7.81    11.6
08/03/18 04:30:09 23.65  52.99 51.63  34.98  18.804   2.498  112.7   7.81    11.6
08/03/18 04:30:29 23.67  52.98 51.63  34.96  18.809   2.501  112.9   7.82    11.6
08/03/18 04:30:49 23.66  52.99 51.64  34.97  18.817   2.507  112.9   7.82    11.6
08/03/18 04:31:09 23.67  52.99 51.64  34.98  18.820   2.509  112.9   7.83    11.6
08/03/18 04:31:29 23.67  52.99 51.65  34.97  18.823   2.511  113.0   7.83    11.6
08/03/18 04:31:49 23.67  52.99 51.64  34.97  18.823   2.511  113.0   7.83    11.6
08/03/18 04:32:09 23.66  53.00 51.65  34.98  18.829   2.515  112.9   7.83    11.6
08/03/18 04:32:29 23.67  53.00 51.65  34.98  18.830   2.516  113.1   7.84    11.6
08/03/18 04:32:49 23.68  52.99 51.65  34.97  18.840   2.523  113.2   7.84    11.6
08/03/18 04:33:09 23.69  52.99 51.66  34.97  18.840   2.523  113.1   7.84    11.6
08/03/18 04:33:29 23.68  53.00 51.66  34.98  18.850   2.530  113.1   7.84    11.6
08/03/18 04:33:49 23.69  52.99 51.66  34.97  18.852   2.531  113.2   7.84    11.5
08/03/18 04:34:09 23.72  52.97 51.67  34.96  18.854   2.533  113.3   7.84    11.6
08/03/18 04:34:29 23.72  52.98 51.69  34.96  18.857   2.535  113.2   7.84    11.6
08/03/18 04:34:49 23.72  52.98 51.69  34.96  18.859   2.536  113.6   7.87    11.6
08/03/18 04:35:09 23.77  52.96 51.71  34.94  18.863   2.539  113.6   7.86    11.6
08/03/18 04:35:29 23.74  52.98 51.71  34.97  18.873   2.545  113.7   7.87    11.6
08/03/18 04:35:49 23.77  52.97 51.73  34.96  18.872   2.545  113.7   7.87    11.6
08/03/18 04:36:09 23.77  52.98 51.73  34.96  18.877   2.548  113.9   7.88    11.6
08/03/18 04:36:29 23.81  52.95 51.75  34.94  18.881   2.551  114.1   7.89    11.5
08/03/18 04:36:49 23.82  52.97 51.77  34.95  18.883   2.553  114.0   7.88    11.5
08/03/18 04:37:09 23.80  52.98 51.76  34.96  18.888   2.556  114.1   7.89    11.6
08/03/18 04:37:29 23.79  52.98 51.76  34.97  18.893   2.560  114.1   7.89    11.6
08/03/18 04:37:49 23.80  52.97 51.76  34.95  18.896   2.562  114.1   7.89    11.6
08/03/18 04:38:09 23.79  52.98 51.75  34.96  18.900   2.565  114.1   7.89    11.6
08/03/18 04:38:29 23.79  52.97 51.75  34.96  18.903   2.566  114.2   7.90    11.6
08/03/18 04:38:49 23.79  52.98 51.75  34.96  18.911   2.572  114.0   7.89    11.6
08/03/18 04:39:09 23.77  52.99 51.74  34.97  18.912   2.572  114.1   7.90    11.4
08/03/18 04:39:29 23.77  52.98 51.73  34.96  18.916   2.575  114.2   7.90    11.5
08/03/18 04:39:49 23.77  52.98 51.73  34.96  18.925   2.581  114.2   7.90    11.4
08/03/18 04:40:09 23.77  52.98 51.74  34.96  18.928   2.584  114.1   7.89    11.6
08/03/18 04:40:29 23.77  52.98 51.74  34.97  18.933   2.587  114.2   7.90    11.6
08/03/18 04:40:49 23.77  52.98 51.74  34.96  18.932   2.586  114.2   7.90    11.6
08/03/18 04:41:09 23.80  52.97 51.75  34.95  18.937   2.590  114.3   7.90    11.5
08/03/18 04:41:29 23.81  52.97 51.76  34.95  18.943   2.594  114.3   7.90    11.6
08/03/18 04:41:49 23.81  52.97 51.76  34.95  18.947   2.597  114.3   7.90    11.4
08/03/18 04:42:09 23.81  52.98 51.77  34.96  18.957   2.603  114.2   7.90    11.6
08/03/18 04:42:29 23.80  52.98 51.77  34.96  18.958   2.604  114.1   7.89    11.6
08/03/18 04:42:49 23.81  52.98 51.78  34.96  18.958   2.604  114.3   7.90    11.6
08/03/18 04:43:09 23.83  52.97 51.78  34.95  18.964   2.609  114.2   7.90    11.6
08/03/18 04:43:29 23.82  52.98 51.78  34.96  18.970   2.613  114.1   7.89    11.6
08/03/18 04:43:49 23.82  52.98 51.78  34.96  18.975   2.616  114.1   7.89    11.6
08/03/18 04:44:09 23.82  52.97 51.78  34.96  18.978   2.618  114.1   7.89    11.5
08/03/18 04:44:29 23.82  52.98 51.79  34.96  18.982   2.621  114.1   7.88    11.5
08/03/18 04:44:49 23.81  52.98 51.78  34.96  18.986   2.624  114.0   7.88    11.6
08/03/18 04:45:09 23.82  52.97 51.78  34.96  18.995   2.630  114.0   7.88    11.5
08/03/18 04:45:29 23.81  52.98 51.77  34.96  18.993   2.628  114.0   7.88    11.6
08/03/18 04:45:49 23.80  52.98 51.77  34.96  19.002   2.634  113.9   7.87    11.6
08/03/18 04:46:09 23.79  52.99 51.76  34.97  19.004   2.636  113.8   7.87    11.6
08/03/18 04:46:29 23.78  53.00 51.76  34.97  19.010   2.640  113.6   7.86    11.6
08/03/18 04:46:49 23.77  52.99 51.74  34.97  19.013   2.642  113.4   7.84    11.6
08/03/18 04:47:09 23.75  52.99 51.73  34.97  19.021   2.647  113.2   7.83    11.4
08/03/18 04:47:29 23.74  53.01 51.73  34.98  19.025   2.651  113.1   7.83    11.4
08/03/18 04:47:49 23.72  53.01 51.71  34.98  19.032   2.655  113.0   7.82    11.6
08/03/18 04:48:09 23.72  53.00 51.70  34.98  19.037   2.658  112.9   7.82    11.6
08/03/18 04:48:29 23.69  53.01 51.68  34.99  19.040   2.660  112.8   7.82    11.6
08/03/18 04:48:49 23.68  53.01 51.67  34.99  19.047   2.665  112.6   7.80    11.6
08/03/18 04:49:09 23.66  53.01 51.66  34.99  19.048   2.666  112.4   7.79    11.6
08/03/18 04:49:29 23.63  53.01 51.63  34.99  19.053   2.670  112.2   7.78    11.6
08/03/18 04:49:49 23.62  53.01 51.60  34.98  19.061   2.675  112.2   7.78    11.6
08/03/18 04:50:09 23.57  53.03 51.58  35.00  19.063   2.677  111.8   7.76    11.6
08/03/18 04:50:29 23.52  53.03 51.54  35.01  19.069   2.681  111.7   7.76    11.6
08/03/18 04:50:49 23.48  53.06 51.52  35.03  19.074   2.684  111.4   7.74    11.6
08/03/18 04:51:09 23.42  53.06 51.46  35.03  19.075   2.684  111.3   7.74    11.6
08/03/18 04:51:29 23.41  53.05 51.44  35.02  19.092   2.696  111.4   7.75    11.6
08/03/18 04:51:49 23.35  53.07 51.39  35.04  19.087   2.693  110.9   7.73    11.6
08/03/18 04:52:09 23.29  53.08 51.35  35.05  19.104   2.704  110.9   7.73    11.5
08/03/18 04:52:29 23.25  53.11 51.33  35.07  19.094   2.697  110.7   7.72    11.6
08/03/18 04:52:49 23.17  53.08 51.22  35.04  19.104   2.704  110.2   7.70    11.6
08/03/18 04:53:09 23.17  53.04 51.19  35.02  19.110   2.708  110.7   7.73    11.6
08/03/18 04:53:29 23.15  53.05 51.17  35.03  19.113   2.711  110.5   7.73    11.6
08/03/18 04:53:49 23.10  53.06 51.14  35.03  19.124   2.718  110.5   7.73    11.6
08/03/18 04:54:09 23.10  53.05 51.13  35.03  19.122   2.717  110.5   7.73    11.6
08/03/18 04:54:29 23.08  53.05 51.11  35.03  19.133   2.724  110.4   7.73    11.6
08/03/18 04:54:49 23.03  53.06 51.07  35.04  19.136   2.726  110.6   7.75    11.6
08/03/18 04:55:09 23.06  53.03 51.07  35.02  19.142   2.730  110.5   7.74    11.2
08/03/18 04:55:29 23.06  53.03 51.06  35.01  19.145   2.732  110.8   7.76    11.4
08/03/18 04:55:49 23.04  53.05 51.06  35.03  19.149   2.735  110.8   7.76    11.5
08/03/18 04:56:09 23.04  53.03 51.05  35.02  19.155   2.739  110.8   7.76    11.5
08/03/18 04:56:29 23.07  53.01 51.06  35.00  19.160   2.742  111.0   7.78    11.5
08/03/18 04:56:49 23.06  53.02 51.06  35.01  19.166   2.747  111.1   7.78    11.5
08/03/18 04:57:09 23.06  53.02 51.06  35.01  19.166   2.747  111.2   7.79    11.6
08/03/18 04:57:29 23.06  53.02 51.05  35.00  19.173   2.752  111.2   7.79    11.5
08/03/18 04:57:49 23.05  53.04 51.06  35.02  19.176   2.754  111.2   7.79    11.6
08/03/18 04:58:09 23.02  53.05 51.04  35.03  19.184   2.759  111.2   7.79    11.6
08/03/18 04:58:29 23.02  53.04 51.04  35.02  19.192   2.765  110.9   7.77    11.5
08/03/18 04:58:49 22.99  53.05 51.01  35.03  19.198   2.769  111.0   7.79    11.4
08/03/18 04:59:09 23.01  53.03 51.02  35.01  19.201   2.771  110.9   7.77    11.5
08/03/18 04:59:29 22.97  53.05 51.00  35.03  19.205   2.773  110.8   7.77    11.5
08/03/18 04:59:49 23.00  53.03 51.01  35.01  19.209   2.776  110.8   7.77    11.5
08/03/18 05:00:09 22.99  53.04 51.00  35.02  19.217   2.782  110.6   7.75    11.5
08/03/18 05:00:29 22.98  53.04 50.99  35.02  19.219   2.783  110.5   7.75    11.6
08/03/18 05:00:49 22.97  53.03 50.98  35.02  19.228   2.789  110.4   7.75    11.6
08/03/18 05:01:09 22.93  53.06 50.97  35.04  19.233   2.793  110.3   7.74    11.6
08/03/18 05:01:29 23.04  52.97 50.99  34.97  19.239   2.797  110.6   7.75    11.6
08/03/18 05:01:49 23.04  53.01 51.03  35.00  19.239   2.797  110.7   7.75    11.6
08/03/18 05:02:09 23.04  53.01 51.02  35.00  19.250   2.804  110.7   7.76    11.6
08/03/18 05:02:29 23.04  53.02 51.04  35.01  19.251   2.805  110.6   7.75    11.6
08/03/18 05:02:49 23.07  53.01 51.06  35.00  19.258   2.810  110.7   7.75    11.6
08/03/18 05:03:09 23.07  53.01 51.06  35.00  19.265   2.815  110.6   7.74    11.6
08/03/18 05:03:29 23.04  53.05 51.06  35.03  19.268   2.817  110.5   7.74    11.6
08/03/18 05:03:49 23.00  53.06 51.04  35.04  19.276   2.823  110.5   7.74    11.6
08/03/18 05:04:09 22.96  53.08 51.02  35.05  19.280   2.825  110.2   7.73    11.6
08/03/18 05:04:29 22.97  53.05 51.00  35.03  19.282   2.826  110.3   7.74    11.6
08/03/18 05:04:49 22.94  53.07 50.99  35.04  19.291   2.832  110.5   7.75    11.6
08/03/18 05:05:09 22.93  53.07 50.97  35.05  19.294   2.834  110.3   7.74    11.6
08/03/18 05:05:29 22.88  53.10 50.95  35.07  19.300   2.839  110.4   7.75    11.6
08/03/18 05:05:49 22.91  53.06 50.94  35.04  19.303   2.841  110.5   7.76    11.6
08/03/18 05:06:09 22.91  53.05 50.94  35.03  19.311   2.846  110.7   7.77    11.6
08/03/18 05:06:29 22.88  53.07 50.92  35.05  19.312   2.847  110.6   7.77    11.6
08/03/18 05:06:49 22.86  53.08 50.91  35.05  19.317   2.850  110.8   7.79    11.5
08/03/18 05:07:09 22.88  53.06 50.91  35.04  19.322   2.854  111.0   7.79    11.6
08/03/18 05:07:29 22.85  53.07 50.89  35.04  19.331   2.860  110.9   7.79    11.6
08/03/18 05:07:49 22.83  53.08 50.88  35.05  19.332   2.861  111.0   7.80    11.6
08/03/18 05:08:09 22.82  53.08 50.87  35.05  19.339   2.866  111.0   7.81    11.6
08/03/18 05:08:29 22.80  53.08 50.85  35.05  19.342   2.868  111.0   7.81    11.6
08/03/18 05:08:49 22.79  53.07 50.83  35.05  19.354   2.876  110.9   7.80    11.6
08/03/18 05:09:09 22.77  53.07 50.81  35.05  19.358   2.879  111.1   7.82    11.6
08/03/18 05:09:29 22.76  53.08 50.81  35.05  19.361   2.881  111.0   7.82    11.6
08/03/18 05:09:49 22.77  53.07 50.81  35.05  19.363   2.882  111.0   7.81    11.6
08/03/18 05:10:09 22.75  53.08 50.79  35.05  19.369   2.886  111.0   7.82    11.6
08/03/18 05:10:29 22.75  53.06 50.78  35.04  19.376   2.891  111.2   7.83    11.6
08/03/18 05:10:49 22.72  53.07 50.77  35.05  19.382   2.895  111.3   7.84    11.6
08/03/18 05:11:09 22.72  53.07 50.76  35.05  19.385   2.897  111.1   7.83    11.6
08/03/18 05:11:29 22.70  53.07 50.74  35.05  19.385   2.897  111.2   7.83    11.6
08/03/18 05:11:49 22.68  53.09 50.74  35.06  19.403   2.909  111.2   7.84    11.6
08/03/18 05:12:09 22.68  53.07 50.72  35.05  19.400   2.907  111.3   7.84    11.6
08/03/18 05:12:29 22.67  53.07 50.71  35.05  19.413   2.916  111.3   7.84    11.6
08/03/18 05:12:49 22.65  53.08 50.70  35.06  19.409   2.914  111.2   7.84    11.6
08/03/18 05:13:09 22.63  53.08 50.68  35.06  19.417   2.919  111.1   7.84    11.6
08/03/18 05:13:29 22.63  53.08 50.68  35.05  19.425   2.925  111.2   7.84    11.6
08/03/18 05:13:49 22.63  53.08 50.67  35.05  19.430   2.928  111.2   7.85    11.6
08/03/18 05:14:09 22.62  53.08 50.67  35.05  19.433   2.930  111.0   7.83    11.6
08/03/18 05:14:29 22.59  53.09 50.65  35.06  19.439   2.934  111.0   7.84    11.5
08/03/18 05:14:49 22.52  53.12 50.61  35.09  19.442   2.936  110.8   7.83    11.6
08/03/18 05:15:09 22.49  53.11 50.56  35.08  19.450   2.942  110.5   7.81    11.6
08/03/18 05:15:29 22.49  53.10 50.55  35.07  19.456   2.945  110.6   7.82    11.6
08/03/18 05:15:49 22.47  53.09 50.53  35.07  19.457   2.946  110.5   7.82    11.6
08/03/18 05:16:09 22.45  53.10 50.51  35.07  19.461   2.949  110.4   7.81    11.6
08/03/18 05:16:29 22.44  53.09 50.50  35.07  19.470   2.955  110.5   7.82    11.6
08/03/18 05:16:49 22.43  53.10 50.49  35.07  19.481   2.963  110.3   7.81    11.5
08/03/18 05:17:09 22.42  53.10 50.48  35.07  19.481   2.963  110.4   7.82    11.5
08/03/18 05:17:29 22.43  53.09 50.48  35.07  19.483   2.964  110.5   7.82    11.5
08/03/18 05:17:49 22.40  53.10 50.47  35.07  19.496   2.973  110.4   7.82    11.4
08/03/18 05:18:09 22.40  53.10 50.46  35.07  19.500   2.976  110.3   7.81    11.3
08/03/18 05:18:29 22.40  53.09 50.46  35.07  19.503   2.978  110.4   7.82    11.5
08/03/18 05:18:49 22.40  53.09 50.46  35.07  19.511   2.984  110.1   7.79    11.5
08/03/18 05:19:09 22.38  53.10 50.44  35.07  19.509   2.982  109.9   7.79    11.4
08/03/18 05:19:29 22.40  53.08 50.44  35.06  19.519   2.989  109.9   7.78    11.4
08/03/18 05:19:49 22.38  53.10 50.44  35.07  19.527   2.995  109.6   7.77    11.4
08/03/18 05:20:09 22.37  53.10 50.43  35.08  19.533   2.999  109.5   7.76    11.6
08/03/18 05:20:29 22.36  53.10 50.42  35.08  19.531   2.997  109.5   7.76    11.5
08/03/18 05:20:49 22.33  53.11 50.41  35.08  19.540   3.003  109.3   7.75    11.5
08/03/18 05:21:09 22.32  53.10 50.38  35.08  19.550   3.010  109.3   7.75    11.5
08/03/18 05:21:29 22.33  53.08 50.38  35.06  19.553   3.012  109.4   7.76    11.5
08/03/18 05:21:49 22.31  53.10 50.37  35.08  19.551   3.011  109.3   7.75    11.3
08/03/18 05:22:09 22.31  53.09 50.36  35.07  19.560   3.017  109.3   7.75    11.5
08/03/18 05:22:29 22.31  53.09 50.36  35.07  19.567   3.022  109.7   7.78    11.5
08/03/18 05:22:49 22.32  53.08 50.37  35.06  19.575   3.027  109.5   7.77    11.5
08/03/18 05:23:09 22.31  53.08 50.36  35.06  19.580   3.031  109.5   7.77    11.5
08/03/18 05:23:29 22.33  53.08 50.37  35.06  19.584   3.034  109.5   7.76    11.5
08/03/18 05:23:49 22.31  53.09 50.36  35.07  19.588   3.036  109.8   7.79    11.5
08/03/18 05:24:09 22.34  53.07 50.37  35.05  19.594   3.041  109.7   7.78    11.5
08/03/18 05:24:29 22.32  53.09 50.38  35.07  19.599   3.044  109.8   7.78    11.5
08/03/18 05:24:49 22.34  53.07 50.38  35.05  19.599   3.044  109.8   7.78    11.5
08/03/18 05:25:09 22.35  53.08 50.40  35.06  19.604   3.048  109.9   7.79    11.6
08/03/18 05:25:29 22.36  53.08 50.40  35.06  19.615   3.055  109.9   7.79    11.6
08/03/18 05:25:49 22.37  53.08 50.41  35.06  19.619   3.057  110.0   7.80    11.6
08/03/18 05:26:09 22.35  53.08 50.40  35.06  19.622   3.059  109.9   7.79    11.6
08/03/18 05:26:29 22.36  53.08 50.41  35.06  19.625   3.061  110.0   7.80    11.6
08/03/18 05:26:49 22.31  53.11 50.38  35.08  19.634   3.068  109.9   7.79    11.6
08/03/18 05:27:09 22.29  53.10 50.35  35.08  19.641   3.072  109.6   7.78    11.6
08/03/18 05:27:29 22.26  53.10 50.32  35.08  19.641   3.073  109.5   7.78    11.6
08/03/18 05:27:49 22.25  53.10 50.31  35.08  19.648   3.078  109.6   7.78    11.6
08/03/18 05:28:09 22.22  53.10 50.28  35.08  19.658   3.084  109.5   7.78    11.6
08/03/18 05:28:29 22.22  53.09 50.27  35.07  19.666   3.090  109.6   7.79    11.6
08/03/18 05:28:49 22.23  53.08 50.27  35.06  19.667   3.091  109.6   7.79    11.6
08/03/18 05:29:09 22.26  53.06 50.28  35.05  19.672   3.094  109.5   7.78    11.6
08/03/18 05:29:29 22.24  53.06 50.26  35.05  19.678   3.098  109.5   7.78    11.6
08/03/18 05:29:49 22.22  53.08 50.26  35.06  19.684   3.102  109.4   7.77    11.5
08/03/18 05:30:09 22.27  53.06 50.29  35.04  19.691   3.107  109.6   7.78    11.6
08/03/18 05:30:29 22.26  53.07 50.29  35.05  19.694   3.109  109.6   7.78    11.5
08/03/18 05:30:49 22.28  53.06 50.30  35.05  19.703   3.115  109.8   7.79    11.5
08/03/18 05:31:09 22.26  53.07 50.30  35.05  19.710   3.120  109.7   7.79    11.5
08/03/18 05:31:29 22.27  53.07 50.30  35.05  19.710   3.120  109.8   7.80    11.5
08/03/18 05:31:49 22.23  53.08 50.27  35.06  19.716   3.124  109.6   7.79    11.5
08/03/18 05:32:09 22.23  53.07 50.26  35.05  19.723   3.129  109.6   7.78    11.5
08/03/18 05:32:29 22.21  53.07 50.25  35.06  19.724   3.129  109.5   7.78    11.4
08/03/18 05:32:49 22.19  53.08 50.23  35.06  19.730   3.134  109.5   7.78    11.5
08/03/18 05:33:09 22.14  53.09 50.19  35.07  19.744   3.143  109.2   7.77    11.6
08/03/18 05:33:29 22.11  53.08 50.15  35.06  19.747   3.146  109.2   7.77    11.6
08/03/18 05:33:49 22.08  53.08 50.12  35.06  19.748   3.146  109.1   7.77    11.6
08/03/18 05:34:09 22.05  53.07 50.09  35.06  19.754   3.150  109.0   7.77    11.5
08/03/18 05:34:29 22.04  53.08 50.08  35.06  19.759   3.154  109.2   7.78    11.4
08/03/18 05:34:49 22.07  53.05 50.08  35.04  19.766   3.159  109.2   7.78    11.6
08/03/18 05:35:09 22.06  53.06 50.07  35.05  19.772   3.163  109.0   7.77    11.5
08/03/18 05:35:29 22.07  53.04 50.07  35.04  19.779   3.168  109.2   7.78    11.6
08/03/18 05:35:49 22.04  53.06 50.06  35.05  19.782   3.169  109.1   7.77    11.6
08/03/18 05:36:09 22.05  53.05 50.06  35.04  19.785   3.171  109.1   7.77    11.6
08/03/18 05:36:29 22.04  53.05 50.04  35.04  19.791   3.175  109.3   7.79    11.5
08/03/18 05:36:49 22.04  53.04 50.04  35.04  19.797   3.180  109.4   7.80    11.5
08/03/18 05:37:09 22.07  53.02 50.06  35.02  19.805   3.185  109.7   7.82    11.5
08/03/18 05:37:29 22.15  53.03 50.14  35.03  19.812   3.190  109.9   7.82    11.5
08/03/18 05:37:49 22.16  53.02 50.14  35.01  19.814   3.192  109.9   7.82    11.6
08/03/18 05:38:09 22.14  53.03 50.13  35.03  19.823   3.198  109.8   7.82    11.6
08/03/18 05:38:29 22.25  52.98 50.19  34.98  19.825   3.199  110.7   7.86    11.6
08/03/18 05:38:49 22.30  52.97 50.23  34.98  19.833   3.205  111.2   7.90    11.6
08/03/18 05:39:09 22.30  52.99 50.25  35.00  19.842   3.211  111.7   7.93    11.5
08/03/18 05:39:29 22.31  53.00 50.28  35.00  19.842   3.211  111.8   7.93    11.6
08/03/18 05:39:49 22.26  53.02 50.25  35.02  19.847   3.215  111.7   7.93    11.6
08/03/18 05:40:09 22.27  53.01 50.25  35.01  19.854   3.219  111.9   7.95    11.6
08/03/18 05:40:29 22.30  52.99 50.25  34.99  19.861   3.224  112.7   8.00    11.6
08/03/18 05:40:49 22.27  53.01 50.24  35.01  19.865   3.227  112.5   7.99    11.4
08/03/18 05:41:09 22.16  53.05 50.17  35.04  19.874   3.233  112.0   7.97    11.5
08/03/18 05:41:29 22.14  53.02 50.12  35.02  19.873   3.232  111.9   7.96    11.6
08/03/18 05:41:49 22.07  53.03 50.07  35.03  19.882   3.238  111.5   7.94    11.6
08/03/18 05:42:09 22.08  53.01 50.06  35.01  19.884   3.240  111.4   7.94    11.5
08/03/18 05:42:29 22.07  53.02 50.05  35.02  19.890   3.244  111.6   7.95    11.5
08/03/18 05:42:49 22.10  52.99 50.06  35.00  19.900   3.251  111.5   7.94    11.5
08/03/18 05:43:09 22.06  53.02 50.04  35.02  19.900   3.251  111.3   7.93    11.5
08/03/18 05:43:29 22.12  52.98 50.06  34.99  19.906   3.255  111.5   7.94    11.5
08/03/18 05:43:49 22.15  52.98 50.10  34.99  19.910   3.258  111.5   7.94    11.3
08/03/18 05:44:09 22.16  52.99 50.11  35.00  19.917   3.263  111.8   7.95    11.3
08/03/18 05:44:29 22.23  52.95 50.15  34.96  19.920   3.265  112.4   7.99    11.5
08/03/18 05:44:49 22.24  52.99 50.19  35.00  19.927   3.270  112.5   8.00    11.4
08/03/18 05:45:09 22.16  53.02 50.14  35.02  19.932   3.272  112.1   7.98    11.5
08/03/18 05:45:29 22.21  52.98 50.15  34.99  19.937   3.276  112.5   8.00    11.6
08/03/18 05:45:49 22.22  52.98 50.17  34.99  19.942   3.280  112.9   8.02    11.6
08/03/18 05:46:09 22.26  52.98 50.20  34.99  19.956   3.289  113.2   8.04    11.6
08/03/18 05:46:29 22.26  52.99 50.22  34.99  19.955   3.289  113.2   8.04    11.6
08/03/18 05:46:49 22.26  52.99 50.22  34.99  19.957   3.290  113.2   8.04    11.6
08/03/18 05:47:09 22.22  53.01 50.19  35.01  19.961   3.293  113.0   8.03    11.6
08/03/18 05:47:29 22.29  52.96 50.22  34.97  19.969   3.299  113.3   8.04    11.4
08/03/18 05:47:49 22.33  52.98 50.27  34.98  19.974   3.302  113.7   8.06    11.4
08/03/18 05:48:09 22.34  52.96 50.27  34.97  19.981   3.307  113.7   8.06    11.5
08/03/18 05:48:29 22.33  52.98 50.28  34.99  19.983   3.308  113.6   8.06    11.4
08/03/18 05:48:49 22.33  52.97 50.27  34.98  19.989   3.312  113.6   8.06    11.4
08/03/18 05:49:09 22.29  52.99 50.25  34.99  20.001   3.321  113.3   8.05    11.3
08/03/18 05:49:29 22.33  52.96 50.26  34.97  20.003   3.322  113.3   8.04    11.3
08/03/18 05:49:49 22.31  52.98 50.26  34.99  20.004   3.322  113.3   8.04    11.4
08/03/18 05:50:09 22.18  53.01 50.16  35.01  20.008   3.325  112.6   8.01    11.4
08/03/18 05:50:29 22.20  52.98 50.14  34.98  20.013   3.329  112.8   8.02    11.3
08/03/18 05:50:49 22.18  52.99 50.14  35.00  20.020   3.333  112.9   8.03    11.4
08/03/18 05:51:09 22.18  52.99 50.14  35.00  20.030   3.340  113.0   8.03    11.4
08/03/18 05:51:29 22.19  52.99 50.14  34.99  20.028   3.339  113.0   8.04    11.5
08/03/18 05:51:49 22.24  52.94 50.16  34.96  20.034   3.343  113.4   8.06    11.5
08/03/18 05:52:09 22.20  52.98 50.15  34.99  20.034   3.343  113.2   8.05    11.5
08/03/18 05:52:29 22.28  52.94 50.20  34.96  20.045   3.351  113.9   8.08    11.4
08/03/18 05:52:49 22.35  52.93 50.25  34.95  20.049   3.354  113.9   8.08    11.5
08/03/18 05:53:09 22.29  52.98 50.23  34.99  20.051   3.355  113.5   8.06    11.4
08/03/18 05:53:29 22.31  52.97 50.25  34.98  20.060   3.361  113.7   8.07    11.4
08/03/18 05:53:49 22.23  53.00 50.20  35.00  20.065   3.364  113.5   8.06    11.4
08/03/18 05:54:09 22.13  53.04 50.13  35.03  20.074   3.370  112.9   8.03    11.4
08/03/18 05:54:29 22.10  53.00 50.06  35.00  20.076   3.372  112.7   8.02    11.4
08/03/18 05:54:49 22.12  52.98 50.07  34.99  20.086   3.379  112.9   8.04    11.4
08/03/18 05:55:09 22.12  52.97 50.06  34.98  20.090   3.382  112.7   8.03    11.4
08/03/18 05:55:29 22.05  53.00 50.02  35.01  20.094   3.384  112.5   8.02    11.4
08/03/18 05:55:49 22.00  53.01 49.97  35.01  20.100   3.388  112.3   8.01    11.4
08/03/18 05:56:09 22.06  52.97 50.00  34.99  20.101   3.389  112.7   8.04    11.5
08/03/18 05:56:29 22.02  52.99 49.98  35.00  20.109   3.394  112.5   8.03    11.4
08/03/18 05:56:49 22.03  52.99 49.98  35.00  20.114   3.398  112.6   8.03    11.4
08/03/18 05:57:09 21.99  52.98 49.94  34.99  20.122   3.403  112.2   8.00    11.4
08/03/18 05:57:29 22.00  52.97 49.93  34.98  20.125   3.405  112.3   8.01    11.4
08/03/18 05:57:49 21.95  53.00 49.91  35.01  20.131   3.410  112.1   8.01    11.4
08/03/18 05:58:09 21.95  53.00 49.91  35.01  20.133   3.411  112.2   8.01    11.4
08/03/18 05:58:29 21.92  53.01 49.89  35.01  20.139   3.415  112.1   8.01    11.4
08/03/18 05:58:49 21.94  52.98 49.88  34.99  20.147   3.421  112.3   8.02    11.4
08/03/18 05:59:09 21.97  52.98 49.92  34.99  20.154   3.425  112.3   8.02    11.4
08/03/18 05:59:29 21.94  53.00 49.90  35.00  20.155   3.426  112.2   8.02    11.4
08/03/18 05:59:49 21.95  52.99 49.90  35.00  20.163   3.431  112.3   8.02    11.4
08/03/18 06:00:09 21.99  52.98 49.94  34.99  20.167   3.435  112.5   8.03    11.4
08/03/18 06:00:29 22.02  52.96 49.95  34.97  20.171   3.437  112.8   8.04    11.4
08/03/18 06:00:49 22.02  52.99 49.97  34.99  20.177   3.442  112.8   8.05    11.4
08/03/18 06:01:09 22.05  52.97 49.98  34.98  20.186   3.447  113.0   8.06    11.5
08/03/18 06:01:29 22.02  52.99 49.98  35.00  20.188   3.449  113.1   8.07    11.4
08/03/18 06:01:49 22.01  52.99 49.96  34.99  20.195   3.454  113.0   8.06    11.4
08/03/18 06:02:09 21.97  53.00 49.93  35.00  20.200   3.457  112.8   8.05    11.4
08/03/18 06:02:29 22.01  52.96 49.94  34.98  20.207   3.462  112.8   8.05    11.4
08/03/18 06:02:49 22.02  52.97 49.95  34.98  20.212   3.465  112.9   8.06    11.4
08/03/18 06:03:09 21.94  53.01 49.92  35.01  20.215   3.468  112.5   8.04    11.3
08/03/18 06:03:29 21.94  53.01 49.91  35.01  20.221   3.471  112.5   8.04    11.4
08/03/18 06:03:49 21.96  52.98 49.90  34.99  20.226   3.475  112.6   8.04    11.4
08/03/18 06:04:09 21.93  53.01 49.90  35.01  20.233   3.480  112.5   8.04    11.4
08/03/18 06:04:29 21.92  53.01 49.89  35.02  20.242   3.486  112.3   8.03    11.4
08/03/18 06:04:49 21.94  52.99 49.88  35.00  20.243   3.486  112.4   8.03    11.4
08/03/18 06:05:09 21.91  53.01 49.88  35.01  20.249   3.490  112.3   8.02    11.4
08/03/18 06:05:29 21.97  52.96 49.90  34.98  20.256   3.496  112.6   8.04    11.4
08/03/18 06:05:49 21.98  52.96 49.90  34.97  20.266   3.502  112.6   8.04    11.4
08/03/18 06:06:09 21.93  53.01 49.90  35.02  20.278   3.511  112.5   8.04    11.4
08/03/18 06:06:29 21.96  52.99 49.91  35.00  20.276   3.509  112.5   8.03    11.4
08/03/18 06:06:49 21.92  53.00 49.88  35.00  20.277   3.510  112.3   8.02    11.4
08/03/18 06:07:09 21.94  52.98 49.88  34.99  20.282   3.513  112.3   8.02    11.4
08/03/18 06:07:29 21.92  52.99 49.88  35.00  20.286   3.516  112.3   8.03    11.4
08/03/18 06:07:49 21.93  52.97 49.86  34.98  20.296   3.523  112.2   8.02    11.4
08/03/18 06:08:09 21.92  52.98 49.86  34.99  20.303   3.527  112.2   8.02    11.4
08/03/18 06:08:29 21.90  53.00 49.86  35.00  20.306   3.529  112.3   8.02    11.4
08/03/18 06:08:49 21.92  52.98 49.86  34.99  20.311   3.533  112.3   8.03    11.4
08/03/18 06:09:09 21.93  52.99 49.88  35.00  20.316   3.537  112.3   8.02    11.4
08/03/18 06:09:29 21.96  52.98 49.90  34.99  20.319   3.539  112.5   8.03    11.4
08/03/18 06:09:49 21.89  53.01 49.86  35.02  20.323   3.542  112.3   8.03    11.5
08/03/18 06:10:09 21.90  52.99 49.85  35.00  20.326   3.544  112.2   8.02    11.4
08/03/18 06:10:29 21.89  52.99 49.85  35.00  20.340   3.553  112.1   8.01    11.4
08/03/18 06:10:49 21.86  53.02 49.84  35.02  20.340   3.553  112.1   8.02    11.4
08/03/18 06:11:09 21.96  52.96 49.88  34.98  20.347   3.558  112.5   8.03    11.4
08/03/18 06:11:29 21.93  52.98 49.88  34.99  20.350   3.560  112.3   8.02    11.5
08/03/18 06:11:49 21.88  53.01 49.85  35.01  20.355   3.564  112.1   8.01    11.4
08/03/18 06:12:09 21.88  53.00 49.85  35.01  20.362   3.569  112.1   8.01    11.3
08/03/18 06:12:29 21.83  53.03 49.82  35.03  20.366   3.571  111.8   8.00    11.5
08/03/18 06:12:49 21.80  53.05 49.81  35.05  20.374   3.576  111.7   8.00    11.4
08/03/18 06:13:09 21.85  53.01 49.81  35.01  20.382   3.582  111.7   7.99    11.4
08/03/18 06:13:29 21.84  53.01 49.81  35.01  20.386   3.585  111.9   8.01    11.4
08/03/18 06:13:49 21.82  53.02 49.79  35.02  20.391   3.588  111.7   8.00    11.6
08/03/18 06:14:09 21.58  53.25 49.77  35.20  20.393   3.589  111.9   8.04    11.4
08/03/18 06:14:29 21.57  53.23 49.75  35.18  20.401   3.594  111.9   8.04    11.4
08/03/18 06:14:49 21.79  53.02 49.77  35.02  20.405   3.598  112.0   8.02    11.4
08/03/18 06:15:09 21.66  53.15 49.76  35.12  20.411   3.602  112.0   8.03    11.5
08/03/18 06:15:29 21.82  53.00 49.78  35.00  20.416   3.605  112.1   8.02    11.5
08/03/18 06:15:49 21.69  53.14 49.77  35.11  20.418   3.607  112.2   8.05    11.5
08/03/18 06:16:09 21.83  53.00 49.79  35.01  20.428   3.614  112.2   8.03    11.4
08/03/18 06:16:29 21.62  53.19 49.75  35.15  20.434   3.617  112.2   8.06    11.4
08/03/18 06:16:49 21.67  53.12 49.74  35.10  20.440   3.621  112.3   8.05    11.4
08/03/18 06:17:09 21.67  53.12 49.75  35.10  20.448   3.627  112.3   8.05    11.4
08/03/18 06:17:29 21.62  53.16 49.73  35.13  20.454   3.631  112.0   8.04    11.4
08/03/18 06:17:49 21.62  53.17 49.73  35.14  20.458   3.634  112.3   8.06    11.5
08/03/18 06:18:09 21.61  53.15 49.72  35.12  20.462   3.636  112.0   8.04    11.5
08/03/18 06:18:29 21.61  53.16 49.71  35.13  20.465   3.638  112.1   8.05    11.4
08/03/18 06:18:49 21.59  53.02 49.57  35.03  20.475   3.646  111.8   8.04    11.4
08/03/18 06:19:09 21.58  53.12 49.65  35.10  20.478   3.647  111.7   8.03    11.5
08/03/18 06:19:29 21.60  53.12 49.67  35.10  20.482   3.651  111.7   8.02    11.5
08/03/18 06:19:49 21.59  53.10 49.63  35.08  20.497   3.661  111.6   8.02    11.4
08/03/18 06:20:09 21.57  53.08 49.60  35.07  20.505   3.666  111.1   7.99    11.4
08/03/18 06:20:29 21.57  53.07 49.59  35.07  20.507   3.668  111.1   7.98    11.4
08/03/18 06:20:49 21.57  53.10 49.62  35.08  20.506   3.667  111.5   8.01    11.4
08/03/18 06:21:09 21.58  53.08 49.62  35.07  20.510   3.670  111.5   8.01    11.4
08/03/18 06:21:29 21.59  53.10 49.64  35.08  20.512   3.671  111.8   8.03    11.5
08/03/18 06:21:49 21.63  53.09 49.67  35.07  20.518   3.675  112.2   8.05    11.4
08/03/18 06:22:09 21.64  53.09 49.68  35.08  20.523   3.679  112.2   8.06    11.4
08/03/18 06:22:29 21.72  53.03 49.71  35.03  20.531   3.684  112.3   8.05    11.4
08/03/18 06:22:49 21.65  53.09 49.69  35.08  20.539   3.689  112.3   8.06    11.4
08/03/18 06:23:09 21.65  53.08 49.69  35.07  20.542   3.692  112.1   8.05    11.4
08/03/18 06:23:29 21.65  53.09 49.69  35.07  20.547   3.695  112.2   8.05    11.4
08/03/18 06:23:49 21.61  53.11 49.67  35.09  20.554   3.700  112.0   8.04    11.4
08/03/18 06:24:09 21.58  53.16 49.69  35.13  20.560   3.703  112.4   8.07    11.4
08/03/18 06:24:29 21.67  53.07 49.69  35.06  20.563   3.706  112.3   8.05    11.4
08/03/18 06:24:49 21.62  53.13 49.70  35.10  20.568   3.709  112.5   8.07    11.4
08/03/18 06:25:09 21.60  53.14 49.69  35.11  20.574   3.714  112.2   8.06    11.4
08/03/18 06:25:29 21.61  53.10 49.66  35.08  20.580   3.717  111.9   8.04    11.4
08/03/18 06:25:49 21.61  53.09 49.65  35.07  20.586   3.722  111.7   8.02    11.4
08/03/18 06:26:09 21.61  53.08 49.64  35.07  20.593   3.727  111.5   8.01    11.4
08/03/18 06:26:29 21.64  53.03 49.63  35.03  20.597   3.730  111.6   8.01    11.5
08/03/18 06:26:49 21.60  53.08 49.63  35.07  20.602   3.733  111.7   8.02    11.4
08/03/18 06:27:09 21.59  53.09 49.64  35.08  20.605   3.735  111.8   8.03    11.4
08/03/18 06:27:29 21.61  53.06 49.63  35.06  20.613   3.741  111.7   8.02    11.4
08/03/18 06:27:49 21.62  53.06 49.63  35.05  20.621   3.746  111.6   8.01    11.5
08/03/18 06:28:09 21.66  53.01 49.63  35.02  20.623   3.748  111.5   8.00    11.4
08/03/18 06:28:29 21.65  53.01 49.62  35.02  20.631   3.753  111.4   8.00    11.4
08/03/18 06:28:49 21.59  53.05 49.59  35.05  20.631   3.753  111.3   7.99    11.4
08/03/18 06:29:09 21.59  53.05 49.60  35.05  20.637   3.757  111.3   8.00    11.4
08/03/18 06:29:29 21.58  53.05 49.58  35.04  20.644   3.762  111.3   8.00    11.2
08/03/18 06:29:49 21.58  53.04 49.58  35.04  20.658   3.771  111.1   7.99    11.4
08/03/18 06:30:09 21.58  53.02 49.56  35.02  20.662   3.774  110.8   7.97    11.4
08/03/18 06:30:29 21.63  53.01 49.60  35.02  20.663   3.775  111.6   8.02    11.4
08/03/18 06:30:49 21.60  53.03 49.58  35.03  20.661   3.773  111.1   7.98    11.4
08/03/18 06:31:09 21.61  53.01 49.58  35.02  20.670   3.780  111.1   7.98    11.4
08/03/18 06:31:29 21.56  53.02 49.54  35.03  20.677   3.784  110.8   7.96    11.4
08/03/18 06:31:49 21.57  53.01 49.54  35.01  20.681   3.787  110.9   7.98    11.4
08/03/18 06:32:09 21.59  53.01 49.56  35.01  20.682   3.788  111.2   7.99    11.4
08/03/18 06:32:29 21.60  53.02 49.58  35.02  20.689   3.793  111.4   8.00    11.4
08/03/18 06:32:49 21.61  53.05 49.62  35.04  20.702   3.801  111.2   7.99    11.4
08/03/18 06:33:09 21.61  53.06 49.63  35.06  20.708   3.805  111.2   7.98    11.4
08/03/18 06:33:29 21.61  53.07 49.63  35.06  20.712   3.809  111.2   7.99    11.4
08/03/18 06:33:49 21.60  53.06 49.62  35.06  20.716   3.811  111.1   7.98    11.4
08/03/18 06:34:09 21.57  53.08 49.60  35.07  20.722   3.815  110.8   7.96    11.4
08/03/18 06:34:29 21.56  53.08 49.59  35.07  20.727   3.819  110.6   7.95    11.4
08/03/18 06:34:49 21.56  53.07 49.59  35.06  20.735   3.824  110.5   7.94    11.4
08/03/18 06:35:09 21.53  53.10 49.58  35.09  20.738   3.826  110.6   7.95    11.4
08/03/18 06:35:29 21.56  53.07 49.59  35.06  20.743   3.830  110.4   7.94    11.4
08/03/18 06:35:49 21.51  53.10 49.56  35.09  20.749   3.833  110.2   7.93    11.4
08/03/18 06:36:09 21.49  53.10 49.54  35.09  20.753   3.837  109.8   7.90    11.4
08/03/18 06:36:29 21.48  53.09 49.52  35.08  20.760   3.841  109.7   7.90    11.4
08/03/18 06:36:49 21.47  53.08 49.51  35.07  20.767   3.846  109.4   7.87    11.4
08/03/18 06:37:09 21.48  53.07 49.51  35.06  20.773   3.851  109.5   7.88    11.4
08/03/18 06:37:29 21.47  53.07 49.50  35.06  20.773   3.851  109.4   7.87    11.5
08/03/18 06:37:49 21.46  53.08 49.49  35.07  20.776   3.852  109.4   7.87    11.4
08/03/18 06:38:09 21.47  53.07 49.49  35.06  20.786   3.859  109.5   7.89    11.5
08/03/18 06:38:29 21.47  53.06 49.49  35.06  20.794   3.865  109.5   7.88    11.4
08/03/18 06:38:49 21.48  53.06 49.49  35.06  20.798   3.868  109.5   7.88    11.4
08/03/18 06:39:09 21.48  53.06 49.49  35.05  20.809   3.875  109.4   7.88    11.4
08/03/18 06:39:29 21.50  53.05 49.50  35.05  20.806   3.873  109.7   7.90    11.4
08/03/18 06:39:49 21.48  53.06 49.50  35.06  20.812   3.877  109.7   7.90    11.4
08/03/18 06:40:09 21.48  53.06 49.50  35.06  20.813   3.878  109.8   7.90    11.4
08/03/18 06:40:29 21.51  53.06 49.51  35.05  20.815   3.879  109.8   7.90    11.3
08/03/18 06:40:49 23.01  53.75 51.71  35.55  17.018   1.269  114.6   8.01    11.4
08/03/18 06:41:09 23.45  53.84 52.25  35.61  17.015   1.267  120.6   8.36    11.4
08/03/18 06:41:29 23.50  53.97 52.42  35.70  16.768   1.097  122.0   8.45    11.4
08/03/18 06:41:49 23.51  1.499 1.456   0.75  15.208   0.025  114.5   9.68    11.3
08/03/18 06:42:09 23.75  1.321 1.290   0.66  15.211   0.027  108.4   9.14    11.1
08/03/18 06:42:29 23.91  1.268 1.242   0.63  15.212   0.028  105.8   8.89    11.1
08/03/18 06:42:49 23.74  1.247 1.217   0.62  15.216   0.031  103.6   8.73    11.2
08/03/18 06:43:09 23.82  1.225 1.197   0.61  15.214   0.030  104.8   8.82    11.1
08/03/18 06:43:29 23.85  1.197 1.170   0.59  15.214   0.029  102.4   8.62    11.0
08/03/18 06:43:49 23.86  1.183 1.157   0.59  15.214   0.030  102.8   8.65    11.0
08/03/18 06:44:09 24.31  1.160 1.144   0.57  15.215   0.030  103.4   8.63    11.1
08/03/18 06:44:29 25.31  1.145 1.151   0.57  15.210   0.027  101.3   8.30    11.0
08/03/18 06:44:49 25.60  1.141 1.154   0.56  15.215   0.030  100.8   8.21    11.0
08/03/18 06:45:09 25.49  1.138 1.149   0.56  15.216   0.030  100.3   8.19    11.0
08/03/18 06:45:29 25.80  1.125 1.142   0.56  15.213   0.029  101.1   8.21    11.1
08/03/18 06:45:49 25.42  1.636 1.649   0.82  15.211   0.028  104.0   8.49    11.2
08/03/18 06:46:09 26.48  1.391 1.430   0.69  15.211   0.027  103.7   8.31    11.1
08/03/18 06:46:29 27.16  1.289 1.342   0.64  15.216   0.031  104.0   8.24    11.1
08/03/18 06:46:49 27.72  1.241 1.306   0.61  15.216   0.031  103.7   8.13    11.1
08/03/18 06:47:09 28.09  1.211 1.282   0.60  15.212   0.028  102.8   8.01    11.1
08/03/18 06:47:29 28.64  1.184 1.267   0.58  15.213   0.028  102.7   7.92    11.1
08/03/18 06:47:49 29.17  1.167 1.260   0.57  15.210   0.026  102.5   7.84    10.9
08/03/18 06:48:09 29.62  1.155 1.257   0.57  15.216   0.031  102.2   7.75    10.9
08/03/18 06:48:29 30.11  1.150 1.263   0.57  15.213   0.029  102.0   7.67    10.9
08/03/18 06:48:49 30.34  1.142 1.259   0.56  15.211   0.027  102.0   7.64    11.1
08/03/18 06:49:09 30.83  1.136 1.263   0.56  15.212   0.028  101.9   7.57    11.1
08/03/18 06:49:29 30.74  1.131 1.255   0.55  15.215   0.030  101.4   7.55    10.9
08/03/18 06:49:49 30.43  1.126 1.243   0.55  15.216   0.031  102.2   7.65    11.1
08/03/18 06:50:09 31.11  1.116 1.247   0.55  15.213   0.029  101.9   7.53    11.1
08/03/18 06:50:29 31.09  1.113 1.243   0.55  15.213   0.029  102.3   7.57    11.1
08/03/18 06:50:49 31.29  1.109 1.243   0.54  15.211   0.027  101.5   7.48    11.1
08/03/18 06:51:09 31.31  1.107 1.240   0.54  15.208   0.025  101.4   7.47    11.1
08/03/18 06:51:29 31.74  1.108 1.250   0.54  15.213   0.029  102.2   7.48    11.0
08/03/18 06:51:49 32.26  1.095 1.246   0.53  15.214   0.029  102.2   7.41    11.1
08/03/18 06:52:09 32.80  1.085 1.247   0.53  15.209   0.026  102.1   7.34    11.1
08/03/18 06:52:29 33.11  1.081 1.249   0.53  15.216   0.031  102.2   7.31    11.1
08/03/18 06:52:49 33.35  1.071 1.242   0.52  15.211   0.027  101.9   7.26    11.1
08/03/18 06:53:09 33.58  1.067 1.242   0.52  15.215   0.030  101.2   7.18    11.1
08/03/18 06:53:29 33.64  1.070 1.246   0.52  15.212   0.028  100.8   7.14    11.1
08/03/18 06:53:49 33.53  1.062 1.235   0.52  15.210   0.026  101.4   7.20    11.1
08/03/18 06:54:09 33.27  1.054 1.221   0.51  15.211   0.028  101.6   7.25    11.1
08/03/18 06:54:29 33.14  1.052 1.216   0.51  15.211   0.027  101.9   7.28    11.0
08/03/18 06:54:49 33.19  1.038 1.200   0.50  15.205   0.023  101.5   7.25    10.9
08/03/18 06:55:09 33.13  1.030 1.190   0.50  15.202   0.021  101.9   7.28    11.0
08/03/18 06:55:29 33.02  1.024 1.181   0.50  15.198   0.018  102.3   7.33    11.1
08/03/18 06:55:49 32.93  1.015 1.169   0.49  15.204   0.022  102.4   7.35    11.0
08/03/18 06:56:09 32.98  1.007 1.161   0.49  15.200   0.020  102.5   7.34    11.0
08/03/18 06:56:29 32.92  1.002 1.153   0.49  15.198   0.018  102.5   7.36    11.1
08/03/18 06:56:49 32.77  0.998 1.147   0.49  15.201   0.021  102.8   7.39    11.1
08/03/18 06:57:09 32.60  0.992 1.136   0.48  15.201   0.020  103.0   7.43    11.1
08/03/18 06:57:29 32.46  0.987 1.128   0.48  15.199   0.019  103.1   7.46    11.1
08/03/18 06:57:49 32.44  0.980 1.120   0.48  15.202   0.021  103.1   7.46    11.1
08/03/18 06:58:09 32.29  0.980 1.116   0.48  15.202   0.021  103.3   7.49    11.1
08/03/18 06:58:29 32.33  0.974 1.110   0.47  15.201   0.020  103.2   7.48    11.1
08/03/18 06:58:49 32.20  0.976 1.110   0.47  15.206   0.024  103.3   7.50    11.1
08/03/18 06:59:09 32.11  0.998 1.134   0.49  15.202   0.021  103.2   7.51    11.0
08/03/18 06:59:29 32.10  0.986 1.120   0.48  15.202   0.021  103.5   7.53    11.1
08/03/18 06:59:49 32.05  0.975 1.107   0.47  15.201   0.020  103.6   7.54    11.1
08/03/18 07:00:09 31.96  0.970 1.098   0.47  15.199   0.019  103.8   7.57    11.1
08/03/18 07:00:29 31.96  0.967 1.095   0.47  15.201   0.020  103.7   7.56    11.1
08/03/18 07:00:49 31.95  0.965 1.093   0.47  15.201   0.020  103.8   7.57    11.1
08/03/18 07:01:09 31.97  0.964 1.092   0.47  15.204   0.022  103.7   7.56    11.1
08/03/18 07:01:29 31.95  0.962 1.090   0.47  15.202   0.021  103.8   7.57    11.1
08/03/18 07:01:49 31.96  0.960 1.088   0.47  15.197   0.018  103.9   7.58    11.2
08/03/18 07:02:09 31.96  0.958 1.085   0.47  15.203   0.021  103.8   7.57    11.1
08/03/18 07:02:29 32.02  0.953 1.081   0.46  15.203   0.022  103.8   7.56    11.1
08/03/18 07:02:49 31.97  0.955 1.082   0.46  15.203   0.022  103.8   7.57    11.1
08/03/18 07:03:09 31.90  0.951 1.076   0.46  15.201   0.020  103.9   7.59    11.1
08/03/18 07:03:29 31.82  0.959 1.084   0.47  15.204   0.022  104.3   7.63    11.1
08/03/18 07:03:49 32.64  0.945 1.083   0.46  15.219   0.033  105.0   7.57    11.1
08/03/18 07:04:09 33.59  0.947 1.103   0.46  15.216   0.031  103.0   7.31    11.1
08/03/18 07:04:29 34.24  0.943 1.109   0.46  15.215   0.030  102.5   7.19    11.1
08/03/18 07:04:49 34.74  0.943 1.119   0.46  15.218   0.032  101.9   7.10    11.1
08/03/18 07:05:09 35.15  0.944 1.127   0.46  15.212   0.028  101.6   7.02    11.1
08/03/18 07:05:29 34.43  0.944 1.114   0.46  15.214   0.030  102.3   7.16    11.1
08/03/18 07:05:49 34.82  0.938 1.113   0.45  15.216   0.031  102.4   7.12    11.1
08/03/18 07:06:29 35.30  1.034 1.238   0.50  15.214   0.029  103.0   7.11    11.1
08/03/18 07:06:49 35.37  0.997 1.195   0.48  15.215   0.030  103.0   7.10    11.0
08/03/18 07:07:09 35.34  0.977 1.170   0.47  15.212   0.028  103.0   7.10    11.1
08/03/18 07:07:29 35.28  0.964 1.153   0.47  15.215   0.030  102.9   7.10    11.0
08/03/18 07:07:49 35.13  0.955 1.139   0.46  15.218   0.032  102.9   7.12    11.0
08/03/18 07:08:09 34.87  0.946 1.125   0.46  15.219   0.033  102.9   7.15    11.0
08/03/18 07:08:29 34.66  0.940 1.113   0.45  15.213   0.029  103.2   7.20    11.0
08/03/18 07:08:49 34.50  0.935 1.104   0.45  15.213   0.029  103.4   7.23    11.1
08/03/18 07:09:09 34.38  0.929 1.096   0.45  15.217   0.031  103.4   7.24    11.1
08/03/18 07:09:29 34.29  0.929 1.094   0.45  15.216   0.031  103.7   7.28    11.0
08/03/18 07:09:49 34.28  0.908 1.069   0.44  15.207   0.025  103.6   7.27    11.0
08/03/18 07:10:09 34.38  0.919 1.083   0.44  15.212   0.028  104.0   7.28    11.1
08/03/18 07:10:29 34.16  0.916 1.076   0.44  15.210   0.027  103.5   7.28    11.0
08/03/18 07:10:49 33.92  0.917 1.073   0.44  15.201   0.021  103.6   7.31    11.0
08/03/18 07:11:09 33.89  0.914 1.069   0.44  15.204   0.022  103.9   7.34    11.0
08/03/18 07:11:29 33.72  0.897 1.047   0.43  15.198   0.018  103.9   7.36    11.0
08/03/18 07:11:49 33.85  0.892 1.043   0.43  15.201   0.021  103.8   7.34    11.1
08/03/18 07:12:09 33.71  0.895 1.044   0.43  15.205   0.023  103.6   7.34    11.1
08/03/18 07:12:29 33.61  0.883 1.028   0.43  15.202   0.021  104.1   7.39    11.0
08/03/18 07:12:49 33.59  0.883 1.028   0.43  15.203   0.021  104.3   7.40    11.1
08/03/18 07:13:09 33.60  0.880 1.024   0.42  15.200   0.019  104.2   7.40    11.0
08/03/18 07:13:29 33.57  0.877 1.021   0.42  15.201   0.020  104.2   7.40    11.0
08/03/18 07:13:49 33.55  0.875 1.018   0.42  15.198   0.018  104.2   7.40    11.0
08/03/18 07:14:09 33.55  0.873 1.016   0.42  15.202   0.021  104.3   7.41    11.0
08/03/18 07:14:29 33.55  0.872 1.014   0.42  15.203   0.022  104.4   7.42    11.0
08/03/18 07:14:49 33.55  0.870 1.012   0.42  15.203   0.021  104.5   7.42    11.1
08/03/18 07:15:09 33.52  0.868 1.009   0.42  15.198   0.018  104.4   7.42    11.1
08/03/18 07:15:29 33.46  0.866 1.006   0.42  15.199   0.019  104.3   7.42    11.1
08/03/18 07:15:49 33.39  0.865 1.003   0.42  15.199   0.019  104.4   7.43    11.0
08/03/18 07:16:09 33.31  0.863 1.000   0.42  15.202   0.021  104.1   7.42    11.0
08/03/18 07:16:29 33.24  0.861 0.997   0.42  15.199   0.019  104.2   7.44    11.0
08/03/18 07:16:49 33.18  0.860 0.994   0.42  15.200   0.020  104.0   7.43    11.0
08/03/18 07:17:09 33.10  0.859 0.992   0.41  15.208   0.025  104.0   7.44    11.0
08/03/18 07:17:29 33.04  0.858 0.989   0.41  15.201   0.020  103.9   7.44    11.0
08/03/18 07:17:49 32.97  0.856 0.987   0.41  15.202   0.021  103.7   7.44    11.0
08/03/18 07:18:09 32.90  0.855 0.984   0.41  15.202   0.021  103.8   7.45    11.0
08/03/18 07:18:29 32.84  0.854 0.982   0.41  15.199   0.019  103.9   7.47    11.1
08/03/18 07:18:49 32.78  0.853 0.980   0.41  15.208   0.025  103.7   7.46    11.1
08/03/18 07:19:09 32.73  0.852 0.978   0.41  15.201   0.020  103.7   7.46    11.0
08/03/18 07:19:29 32.67  0.851 0.976   0.41  15.205   0.023  103.6   7.47    11.0
08/03/18 07:19:49 32.62  0.850 0.974   0.41  15.210   0.027  103.6   7.48    11.0
08/03/18 07:20:09 32.57  0.850 0.972   0.41  15.207   0.024  103.6   7.48    11.1
08/03/18 07:20:29 32.53  0.849 0.971   0.41  15.202   0.021  103.6   7.48    11.1
08/03/18 07:20:49 32.49  0.848 0.970   0.41  15.207   0.024  103.5   7.48    11.0
08/03/18 07:21:09 32.46  0.848 0.968   0.41  15.207   0.024  103.5   7.48    11.1
08/03/18 07:21:29 32.43  0.847 0.967   0.41  15.205   0.023  103.5   7.49    11.1
08/03/18 07:21:49 32.41  0.846 0.966   0.41  15.207   0.024  103.5   7.49    11.1
08/03/18 07:22:09 32.38  0.846 0.965   0.41  15.211   0.027  103.4   7.49    11.2
08/03/18 07:22:29 32.37  0.845 0.964   0.41  15.210   0.027  103.5   7.50    11.1
08/03/18 07:22:49 32.37  0.845 0.964   0.41  15.203   0.022  103.5   7.50    11.1
08/03/18 07:23:09 32.35  0.845 0.963   0.41  15.201   0.020  103.5   7.50    11.1
08/03/18 07:23:29 32.34  0.844 0.963   0.41  15.208   0.025  103.4   7.50    11.0
08/03/18 07:23:49 32.35  0.844 0.962   0.41  15.208   0.025  103.5   7.50    11.1
08/03/18 07:24:09 32.35  0.843 0.962   0.41  15.205   0.023  103.4   7.49    11.1
08/03/18 07:24:29 32.36  0.843 0.962   0.41  15.206   0.024  103.5   7.50    11.1
08/03/18 07:24:49 32.38  0.843 0.962   0.41  15.209   0.026  103.4   7.49    11.1
08/03/18 07:25:09 32.39  0.842 0.961   0.41  15.209   0.026  103.3   7.48    11.2
08/03/18 07:25:29 32.41  0.842 0.961   0.41  15.207   0.025  103.4   7.48    11.1
08/03/18 07:25:49 32.43  0.842 0.961   0.41  15.205   0.023  103.2   7.47    11.1
08/03/18 07:26:09 32.46  0.842 0.961   0.41  15.211   0.027  103.2   7.47    11.1
08/03/18 07:26:29 32.48  0.841 0.961   0.41  15.210   0.027  103.2   7.46    11.2
08/03/18 07:26:49 32.50  0.841 0.961   0.41  15.211   0.028  103.3   7.46    11.1
08/03/18 07:27:09 32.52  0.840 0.961   0.41  15.211   0.028  103.2   7.45    11.1
08/03/18 07:27:29 32.54  0.840 0.961   0.41  15.211   0.027  103.3   7.46    11.1
08/03/18 07:27:49 32.57  0.840 0.961   0.41  15.205   0.023  103.2   7.45    11.1
08/03/18 07:28:09 32.59  0.840 0.961   0.41  15.206   0.024  103.2   7.45    11.1
08/03/18 07:28:29 32.62  0.839 0.961   0.41  15.205   0.023  103.2   7.44    11.1
08/03/18 07:28:49 32.64  0.839 0.961   0.40  15.210   0.027  103.1   7.43    11.1
08/03/18 07:29:09 32.67  0.839 0.962   0.40  15.208   0.025  103.2   7.43    11.1
08/03/18 07:29:29 32.70  0.838 0.962   0.40  15.208   0.025  103.0   7.42    11.1
08/03/18 07:29:49 32.73  0.838 0.962   0.40  15.207   0.024  103.1   7.43    11.1
08/03/18 07:30:09 32.77  0.838 0.962   0.40  15.205   0.023  103.0   7.41    11.1
08/03/18 07:30:29 32.79  0.838 0.962   0.40  15.214   0.029  103.1   7.42    11.1
08/03/18 07:30:49 32.78  0.834 0.958   0.40  15.205   0.023  103.0   7.41    11.1
08/03/18 07:31:09 32.75  0.821 0.942   0.40  15.215   0.030  102.9   7.41    11.1
08/03/18 07:31:29 32.75  0.820 0.941   0.40  15.215   0.030  102.9   7.41    11.0
08/03/18 07:31:49 32.76  0.819 0.940   0.39  15.217   0.031  103.0   7.42    11.2
08/03/18 07:32:09 32.77  0.818 0.940   0.39  15.209   0.026  102.9   7.41    11.1
08/03/18 07:32:29 32.80  0.817 0.939   0.39  15.215   0.030  102.9   7.40    11.1
08/03/18 07:32:49 32.82  0.817 0.939   0.39  15.211   0.028  102.9   7.40    11.1
08/03/18 07:33:09 32.84  0.816 0.939   0.39  15.214   0.029  102.9   7.39    11.1
08/03/18 07:33:29 32.86  0.816 0.938   0.39  15.214   0.029  102.8   7.39    11.1
08/03/18 07:33:49 32.87  0.816 0.938   0.39  15.214   0.029  102.9   7.39    11.1
08/03/18 07:34:09 32.89  0.815 0.938   0.39  15.207   0.025  102.8   7.38    11.1
08/03/18 07:34:29 32.91  0.814 0.937   0.39  15.214   0.029  102.9   7.39    11.0
08/03/18 07:34:49 32.93  0.814 0.937   0.39  15.210   0.027  102.8   7.38    11.2
08/03/18 07:35:09 32.95  0.813 0.937   0.39  15.213   0.028  102.8   7.37    11.1
08/03/18 07:35:29 32.97  0.813 0.936   0.39  15.214   0.029  102.8   7.37    11.2
08/03/18 07:35:49 33.00  0.812 0.936   0.39  15.209   0.026  102.8   7.37    11.1
08/03/18 07:36:09 33.03  0.811 0.936   0.39  15.214   0.029  102.7   7.36    11.1
08/03/18 07:36:29 33.04  0.811 0.936   0.39  15.213   0.029  102.8   7.36    11.1
08/03/18 07:36:49 33.07  0.810 0.935   0.39  15.214   0.029  102.7   7.36    11.1
08/03/18 07:37:09 33.08  0.810 0.935   0.39  15.211   0.027  102.7   7.35    11.1
08/03/18 07:37:29 33.10  0.810 0.935   0.39  15.211   0.027  102.7   7.35    11.1
08/03/18 07:37:49 33.11  0.809 0.935   0.39  15.213   0.029  102.7   7.35    11.1
08/03/18 07:38:09 33.12  0.809 0.934   0.39  15.211   0.028  102.7   7.35    11.1
08/03/18 07:38:29 33.13  0.808 0.934   0.39  15.211   0.027  102.7   7.34    11.1
08/03/18 07:38:49 33.13  0.808 0.933   0.39  15.213   0.029  102.7   7.34    11.1
08/03/18 07:39:09 33.14  0.807 0.933   0.39  15.212   0.028  102.5   7.33    11.1
08/03/18 07:39:29 33.15  0.806 0.932   0.39  15.209   0.026  102.6   7.34    11.2
08/03/18 07:39:49 33.14  0.806 0.931   0.39  15.214   0.029  102.6   7.34    11.1
08/03/18 07:40:09 33.14  0.806 0.931   0.39  15.207   0.024  102.6   7.34    11.1
08/03/18 07:40:29 33.14  0.805 0.930   0.39  15.205   0.023  102.6   7.34    11.1
08/03/18 07:40:49 33.14  0.804 0.929   0.39  15.213   0.028  102.6   7.34    11.1
08/03/18 07:41:09 33.15  0.804 0.929   0.39  15.211   0.027  102.5   7.33    11.1
08/03/18 07:41:29 33.14  0.803 0.928   0.39  15.210   0.026  102.7   7.34    11.1
08/03/18 07:41:49 33.15  0.802 0.927   0.39  15.213   0.028  102.6   7.34    11.1
08/03/18 07:42:09 33.15  0.802 0.927   0.39  15.207   0.024  102.6   7.34    11.1
08/03/18 07:42:29 33.15  0.801 0.926   0.39  15.205   0.023  102.6   7.34    11.1
08/03/18 07:42:49 33.15  0.801 0.925   0.39  15.210   0.026  102.6   7.34    11.1
08/03/18 07:43:09 33.15  0.800 0.925   0.39  15.210   0.027  102.6   7.34    11.1
08/03/18 07:43:29 33.15  0.800 0.924   0.38  15.211   0.027  102.6   7.33    11.1
08/03/18 07:43:49 33.15  0.799 0.923   0.38  15.206   0.023  102.8   7.35    11.1
08/03/18 07:44:09 33.15  0.799 0.923   0.38  15.209   0.026  102.6   7.33    11.1
08/03/18 07:44:29 33.17  0.798 0.922   0.38  15.206   0.024  102.6   7.33    11.1
08/03/18 07:44:49 33.16  0.797 0.922   0.38  15.210   0.026  102.5   7.33    11.1
08/03/18 07:45:09 33.17  0.797 0.921   0.38  15.207   0.024  102.6   7.33    11.1
08/03/18 07:45:29 33.19  0.796 0.921   0.38  15.210   0.026  102.6   7.33    11.1
08/03/18 07:45:49 33.20  0.796 0.921   0.38  15.206   0.023  102.6   7.33    11.1
08/03/18 07:46:09 33.21  0.796 0.920   0.38  15.208   0.025  102.5   7.32    11.1
08/03/18 07:46:29 33.23  0.795 0.920   0.38  15.205   0.023  102.6   7.33    11.1
08/03/18 07:46:49 33.24  0.795 0.920   0.38  15.206   0.024  102.6   7.33    11.1
08/03/18 07:47:09 33.24  0.795 0.920   0.38  15.211   0.028  102.5   7.32    11.0
08/03/18 07:47:29 33.25  0.794 0.919   0.38  15.206   0.024  102.6   7.33    11.1
08/03/18 07:47:49 33.27  0.793 0.919   0.38  15.211   0.027  102.7   7.33    11.1
08/03/18 07:48:09 33.28  0.793 0.919   0.38  15.209   0.026  102.6   7.32    11.2
08/03/18 07:48:29 33.26  0.805 0.932   0.39  15.198   0.018   99.2   7.08    11.1
08/03/18 07:48:49 33.20  0.841 0.973   0.41  15.196   0.017  100.8   7.20    11.1
08/03/18 07:49:09 33.17  0.843 0.974   0.41  15.191   0.013  101.6   7.26    11.2
08/03/18 07:49:29 33.15  0.803 0.928   0.39  15.203   0.022  102.0   7.29    11.2
08/03/18 07:49:49 33.01  0.881 1.016   0.43  15.203   0.021  101.7   7.29    11.2
08/03/18 07:50:09 32.89  0.860 0.990   0.42  15.197   0.018  101.9   7.32    11.2
08/03/18 07:50:29 32.80  0.829 0.952   0.40  15.203   0.022  101.9   7.33    11.2
08/03/18 07:50:49 32.71  0.813 0.933   0.39  15.200   0.019  102.1   7.35    11.1
08/03/18 07:51:09 32.62  0.810 0.929   0.39  15.199   0.019  102.0   7.36    11.2
08/03/18 07:51:29 32.55  0.807 0.923   0.39  15.202   0.021  101.9   7.36    11.2
08/03/18 07:51:49 32.47  0.803 0.918   0.39  15.201   0.020  102.1   7.38    11.2
08/03/18 07:52:09 32.39  0.801 0.914   0.39  15.202   0.021  102.0   7.39    11.1
08/03/18 07:52:29 32.32  0.799 0.910   0.38  15.203   0.021  102.0   7.40    11.2
08/03/18 07:52:49 32.25  0.796 0.907   0.38  15.204   0.022  102.1   7.41    11.2
08/03/18 07:53:09 32.18  0.795 0.904   0.38  15.206   0.024  102.0   7.41    11.2
08/03/18 07:53:29 32.10  0.793 0.901   0.38  15.204   0.023  102.1   7.43    11.2
08/03/18 07:53:49 32.03  0.792 0.898   0.38  15.204   0.022  102.0   7.43    11.2
08/03/18 07:54:09 31.96  0.790 0.896   0.38  15.205   0.023  102.1   7.45    11.1
[truncated: 26,405 more chars]
